# Supplementary material for: Identification and Comprehensive Analysis of circRNA-miRNA-mRNA Regulatory Networks in A2780 Cells Treated with Resveratrol
Source: Genes (Basel). 2024 Jul 22;15(7):965. doi: 10.3390/genes15070965 (PMC11276136; doi:10.3390/genes15070965)
Supplement: Supplementary file 1 [file genes-15-00965-s001.zip]

Archive with 8 entries (7 files):
- Supplementary Materials/
- Supplementary Materials/Table S1-A total of miRNAs  were identified between the two groups.xls
- Supplementary Materials/Table S2-Differentially expressed miRNAs..xls
- Supplementary Materials/Table S3-A total of circRNAs  were identified in the two groups.xls
- Supplementary Materials/Table S4-Differentially expressed circRNAs..xls
- Supplementary Materials/Table S5-A total of  mRNAs  were identified in the two groups.xls
- Supplementary Materials/Table S6-Differentially expressed mRNAs..xls
- Supplementary Materials/Table S7-The mRNAs  and the corresponding circRNAs and miRNAs.xlsx
