# Supplementary material for: Identification and Comprehensive Analysis of circRNA-miRNA-mRNA Regulatory Networks in A2780 Cells Treated with Resveratrol
Source: Genes (Basel). 2024 Jul 22;15(7):965. doi: 10.3390/genes15070965 (PMC11276136; doi:10.3390/genes15070965)
Supplement: Supplementary file 1 [file genes-15-00965-s001.zip › Supplementary Materials/Table S1-A total of miRNAs were identified between the two groups.xls]

id	length	seq	C1_count	C2_count	C3_count	T1_count	T2_count	T3_count	C1_TPM	C2_TPM	C3_TPM	T1_TPM	T2_TPM	T3_TPM	class
hsa-miR-199a-5p	23	CCCAGTGTTCAGACTACCTGTTC	4381919	7129960	6714906	5094704	4534779	3189909	499921.3368	515404.5377	478129.2162	389598.8275	369639.0655	421539.4850	exist
hsa-miR-10a-5p	23	TACCCTGTAGATCCGAATTTGTG	421681	766130	710077	1013015	956959	519849	48108.4496	55381.3596	50560.4337	77466.6117	78003.6757	68696.9063	exist
hsa-miR-199a-3p	22	ACAGTAGTCTGCACATTGGTTA	417918	636184	764793	690051	647384	411248	47679.1390	45987.9327	54456.4403	52769.1227	52769.5874	54345.5221	exist
hsa-miR-199b-3p	22	ACAGTAGTCTGCACATTGGTTA	417838	636051	764653	689919	647295	411185	47670.0120	45978.3185	54446.4717	52759.0285	52762.3328	54337.1968	exist
hsa-miR-26a-5p	22	TTCAAGTAATCCAGGATAGGCT	292879	445889	509406	519093	472656	272995	33413.7763	32232.0481	36271.8244	39695.7358	38527.1525	36075.6911	exist
hsa-miR-99b-5p	22	CACCCGTAGAACCGACCTTGCG	182485	308551	304302	363236	376241	189688	20819.2222	22304.2746	21667.5672	27777.1426	30668.1696	25066.8536	exist
hsa-miR-191-5p	23	CAACGGAATCCCAAAAGCAGCTG	163835	268316	272659	376429	367637	199353	18691.4939	19395.8008	19414.4540	28786.0290	29966.8401	26344.0621	exist
hsa-miR-92a-3p	22	TATTGCACTTGTCCCGGCCTGT	190831	269662	334179	269813	273116	147278	21771.3948	19493.0993	23794.9337	20632.9609	22262.2410	19462.4650	exist
hsa-miR-21-5p	22	TAGCTTATCAGACTGATGTTGA	132051	187124	209307	389633	286939	178272	15065.3429	13526.6620	14903.5283	29795.7565	23388.9819	23558.2542	exist
hsa-miR-30e-5p	22	TGTAAACATCCTTGACTGGAAG	171324	245258	222802	198484	156780	126463	19545.8937	17729.0035	15864.4284	15178.3369	12779.4569	16711.8084	exist
hsa-let-7a-5p	22	TGAGGTAGTAGGTTGTATAGTT	129749	214858	187616	193401	162834	108883	14802.7140	15531.4740	13359.0390	14789.6331	13272.9307	14388.6499	exist
hsa-miR-27b-3p	21	TTCACAGTGGCTAAGTTCTGC	102327	147485	151564	141445	97408	87309	11674.2118	10661.2713	10791.9867	10816.4883	7939.9243	11537.6930	exist
hsa-miR-125a-5p	24	TCCCTGAGACCCTTTAACCTGTGA	79565	140201	70334	161645	117167	107728	9077.3566	10134.7317	5008.0731	12361.2093	9550.5206	14236.0192	exist
hsa-miR-151a-5p	21	TCGAGGAGCTCACAGTCTAGT	85481	118654	139652	108931	103142	66575	9752.2971	8577.1603	9943.8028	8330.0992	8407.3143	8797.7404	exist
hsa-miR-183-5p	22	TATGGCACTGGTAGAATTCACT	46640	78806	80838	124176	123233	65052	5321.0320	5696.6617	5756.0016	9495.9048	10044.9726	8596.4793	exist
hsa-miR-92b-3p	22	TATTGCACTCGTCCCGGCCTCC	52204	78420	95418	101394	118763	57882	5955.8138	5668.7588	6794.1582	7753.7348	9680.6138	7648.9795	exist
hsa-miR-182-5p	24	TTTGGCAATGGTAGAACTCACACT	39038	66944	63998	116395	117861	60258	4453.7403	4839.1914	4556.9236	8900.8813	9607.0900	7962.9627	exist
hsa-miR-29a-3p	22	TAGCACCATCTGAAATCGGTTA	54515	71748	92818	88998	95609	50575	6219.4695	5186.4589	6609.0274	6805.7961	7793.2842	6683.3754	exist
hsa-miR-27a-3p	21	TTCACAGTGGCTAAGTTCCGC	36273	50107	70387	104181	107416	54109	4138.2889	3622.0926	5011.8469	7966.8604	8755.6968	7150.3858	exist
hsa-miR-423-3p	23	AGCTCGGTCTGAGGCCCCTCAGT	32366	55366	60918	66516	83035	40386	3692.5498	4002.2507	4337.6148	5086.5675	6768.3518	5336.9214	exist
hsa-miR-214-3p	22	ACAGCAGGCACAGACAGGCAGT	44233	59782	73879	59166	60956	32647	5046.4238	4321.4708	5260.4919	4524.5031	4968.6476	4314.2295	exist
hsa-miR-378a-3p	22	ACTGGACTTGGAGTCAGAAGGC	45220	76156	73443	45629	53223	34186	5159.0280	5505.1007	5229.4468	3489.3106	4338.3151	4517.6050	exist
hsa-miR-24-3p	22	TGGCTCAGTTCAGCAGGAACAG	31978	42424	63087	67438	78103	36585	3648.2839	3066.7103	4492.0566	5157.0740	6366.3345	4834.6276	exist
hsa-miR-22-3p	22	AAGCTGCCAGTTGAAGAACTGT	29591	41657	54093	67469	70647	40155	3375.9575	3011.2661	3851.6464	5159.4446	5758.5808	5306.3953	exist
hsa-miR-484	22	TCAGGCTCAGTCCCCTCCCGAT	30657	47468	62844	52331	61291	27491	3497.5746	3431.3268	4474.7540	4001.8215	4995.9542	3632.8754	exist
hsa-miR-30c-5p	23	TGTAAACATCCTACACTCTCAGC	28524	43683	51024	53908	56282	31317	3254.2263	3157.7199	3633.1209	4122.4168	4587.6604	4138.4729	exist
hsa-miR-30d-5p	22	TGTAAACATCCCCGACTGGAAG	36269	49896	53197	48620	44322	29016	4137.8325	3606.8400	3787.8475	3718.0364	3612.7764	3834.4008	exist
hsa-miR-196a-5p	22	TAGGTAGTTTCATGTTGTTGGG	34424	54769	52568	48380	41451	22886	3927.3414	3959.0953	3743.0601	3699.6833	3378.7554	3024.3348	exist
hsa-miR-148a-3p	22	TCAGTGCACTACAGAACTTTGT	24179	37139	44676	53561	58690	32241	2758.5170	2684.6727	3181.1169	4095.8813	4783.9413	4260.5775	exist
hsa-miR-20a-5p	23	TAAAGTGCTTATAGTGCAGGTAG	34457	50133	51269	42778	37831	21785	3931.1063	3623.9720	3650.5659	3271.2909	3083.6818	2878.8400	exist
hsa-miR-96-5p	23	TTTGGCACTAGCACATTTTTGCT	18389	29314	32335	59360	62069	30205	2097.9515	2119.0257	2302.3864	4539.3386	5059.3705	3991.5246	exist
hsa-miR-21-3p	21	CAACACCAGTCGATGGGCTGT	19829	24459	32752	61384	34981	34337	2262.2372	1768.0716	2332.0785	4694.1166	2851.3725	4537.5593	exist
hsa-miR-25-3p	22	CATTGCACTTGTCTCGGTCTGA	19591	32939	32353	47627	46996	26349	2235.0844	2381.0667	2303.6681	3642.1004	3830.7396	3481.9626	exist
hsa-miR-103a-3p	23	AGCAGCATTGTACAGGGCTATGA	31679	42286	45529	34663	30895	19259	3614.1718	3056.7347	3241.8540	2650.7260	2518.3143	2545.0347	exist
hsa-miR-615-3p	22	TCCGAGCCTGGGTCTCCCTCTT	19666	29982	36650	36226	37897	21491	2243.6410	2167.3135	2609.6323	2770.2507	3089.0616	2839.9886	exist
hsa-let-7e-5p	22	TGAGGTAGGAGGTTGTATAGTT	25759	39854	36183	29579	29678	17431	2938.7749	2880.9324	2576.3800	2261.9457	2419.1142	2303.4685	exist
hsa-miR-361-5p	22	TTATCAGAATCTCCAGGGGTAC	21447	31979	40308	32828	28154	19693	2446.8305	2311.6710	2870.0971	2510.4011	2294.8898	2602.3868	exist
hsa-miR-23a-3p	21	ATCACATTGCCAGGGATTTCC	17380	26414	28861	40162	38784	21752	1982.8374	1909.3930	2055.0232	3071.2418	3161.3628	2874.4791	exist
hsa-miR-199b-5p	23	CCCAGTGTTTAGACTATCTGTTC	31071	40925	38766	22539	17724	13000	3544.8067	2958.3519	2760.3003	1723.5875	1444.7193	1717.9215	exist
hsa-miR-128-3p	21	TCACAGTGAACCGGTCTCTTT	15349	23942	31389	31932	36739	20922	1751.1261	1730.6991	2235.0273	2441.8827	2994.6707	2764.7965	exist
hsa-let-7f-5p	22	TGAGGTAGTAGATTGTATAGTT	19122	32716	32610	27742	28701	16299	2181.5775	2364.9466	2321.9675	2121.4678	2339.4769	2153.8771	exist
hsa-miR-363-3p	22	AATTGCACGGTATCCATCTGTA	18136	25400	30198	28066	26704	16934	2069.0874	1836.0938	2150.2231	2146.2445	2176.6974	2237.7910	exist
hsa-miR-148b-3p	22	TCAGTGCATCACAGAACTTTGT	13146	16265	26355	28498	42139	14148	1499.7917	1175.7506	1876.5855	2179.2802	3434.8357	1869.6272	exist
hsa-miR-320a-3p	22	AAAAGCTGGGTTGAGAGGGCGA	17280	23763	30967	24224	23214	15813	1971.4287	1717.7597	2204.9791	1852.4417	1892.2204	2089.6533	exist
hsa-miR-769-5p	22	TGAGACCTCTGGGTTCTGAGCT	15442	23081	25551	25018	24632	16676	1761.7362	1668.4599	1819.3374	1913.1599	2007.8045	2203.6969	exist
hsa-miR-423-5p	23	TGAGGGGCAGAGAGCGAGACTTT	13354	20631	19713	26836	29110	15004	1523.5219	1491.3563	1403.6475	2052.1848	2372.8153	1982.7457	exist
hsa-miR-151a-3p	21	CTAGACTGAAGCTCCTTGAGG	12861	21046	25271	20988	25545	12572	1467.2769	1521.3555	1799.4002	1604.9804	2082.2249	1661.3623	exist
hsa-miR-1307-3p	22	ACTCGGCGTGGCGTCGGTCGTG	15824	21721	25440	20545	16765	11282	1805.3175	1570.1493	1811.4337	1571.1036	1366.5493	1490.8916	exist
hsa-miR-16-5p	22	TAGCAGCACGTAAATATTGGCG	14602	20716	23239	20091	15759	10494	1665.9029	1497.5007	1654.7134	1536.3856	1284.5482	1386.7591	exist
hsa-miR-17-5p	23	CAAAGTGCTTACAGTGCAGGTAG	14425	19754	21245	19764	18247	10272	1645.7094	1427.9605	1512.7323	1511.3795	1487.3501	1357.4223	exist
hsa-miR-1307-5p	21	TCGACCGGACCTCGACCGGCT	15607	20788	26339	15206	14334	10241	1780.5606	1502.7054	1875.4463	1162.8232	1168.3935	1353.3257	exist
hsa-miR-425-5p	23	AATGACACGATCACTCCCGTTGA	12252	17598	19794	21235	19412	11365	1397.7977	1272.1094	1409.4151	1623.8688	1582.3116	1501.8598	exist
hsa-miR-93-5p	23	CAAAGTGCTGTTCGTGCAGGTAG	13799	18534	16992	21463	15355	10209	1574.2907	1339.7702	1209.9010	1641.3043	1251.6173	1349.0970	exist
hsa-miR-1271-5p	22	CTTGGCACCTAGCAAGCACTCA	9831	14485	19515	13518	18516	9456	1121.5923	1047.0795	1389.5491	1033.7395	1509.2768	1249.5897	exist
hsa-miR-186-5p	22	CAAAGAATTCTCCTTTTGGGCT	9906	15807	15508	16167	14903	9425	1130.1489	1142.6431	1104.2341	1236.3121	1214.7739	1245.4931	exist
hsa-miR-15b-5p	22	TAGCAGCACATCATGGTTTACA	10015	15810	16524	15998	13860	9302	1142.5844	1142.8600	1176.5775	1223.3885	1129.7568	1229.2389	exist
hsa-miR-339-5p	23	TCCCTGTCCTCCAGGAGCTCACG	8262	11378	14940	14296	18261	9587	942.5893	822.4833	1063.7901	1093.2342	1488.4913	1266.9010	exist
hsa-miR-744-5p	22	TGCGGGGCTAGGGCTAACAGCA	9286	12566	16596	13788	13650	7427	1059.4147	908.3604	1181.7042	1054.3868	1112.6393	981.4618	exist
hsa-miR-101-3p	21	TACAGTACTGTGATAACTGAA	9949	13708	15019	11239	9793	7306	1135.0546	990.9123	1069.4152	859.4614	798.2474	965.4719	exist
hsa-miR-185-5p	22	TGGAGAGAAAGGCAGTTCCTGA	9360	11884	13563	12466	11826	6995	1067.8572	859.0606	965.7420	953.2917	963.9613	924.3739	exist
hsa-miR-874-3p	22	CTGCCCTGGCCCGAGGGACCGA	6828	9454	13323	11702	13580	7034	778.9881	683.4028	948.6530	894.8676	1106.9334	929.5277	exist
hsa-let-7b-5p	22	TGAGGTAGTAGGTTGTGTGGTT	6846	10039	10916	11555	11377	6412	781.0417	725.6908	777.2646	883.6263	927.3624	847.3318	exist
hsa-let-7g-5p	22	TGAGGTAGTAGTTTGTACAGTT	8433	12149	12266	9631	7398	5054	962.0983	878.2167	873.3902	736.4954	603.0260	667.8750	exist
hsa-miR-28-3p	22	CACTAGATTGTGAGCTCCTGGA	5282	9227	9623	11557	10954	7257	602.6092	666.9936	685.1976	883.7792	892.8828	958.9966	exist
hsa-miR-7-5p	24	TGGAAGACTAGTGATTTTGTTGTT	11014	13839	14961	5515	4633	2928	1256.5576	1000.3820	1065.2854	421.7394	377.6453	386.9288	exist
hsa-miR-26b-5p	21	TTCAAGTAATTCAGGATAGGT	4864	8091	9298	10976	11334	5542	554.9207	584.8754	662.0562	839.3494	923.8574	732.3632	exist
hsa-miR-374a-5p	22	TTATAATACAACCTGATAAGTG	5056	6657	8752	9976	9775	4654	576.8254	481.2156	623.1788	762.8781	796.7801	615.0159	exist
hsa-miR-19b-3p	23	TGTGCAAATCCATGCAAAACTGA	3807	5513	5611	11372	12399	5223	434.3304	398.5191	399.5265	869.6320	1010.6677	690.2080	exist
hsa-miR-192-5p	21	CTGACCTATGAATTGACAGCC	4785	7557	9225	7799	9430	4807	545.9078	546.2740	656.8583	596.4000	768.6585	635.2345	exist
hsa-miR-130b-5p	21	ACTCTTTCCCTGTTGCACTAC	4462	7189	8411	8032	9594	4521	509.0576	519.6724	598.8982	614.2178	782.0265	597.4402	exist
hsa-miR-486-5p	22	TCCTGTACTGAGCTGCCCCGAG	1770	686	3346	18623	15928	1413	201.9345	49.5890	238.2491	1424.1257	1298.3237	186.7249	exist
hsa-miR-30b-5p	22	TGTAAACATCCTACACTCAGCT	5716	7225	9579	7217	6661	3970	652.1230	522.2747	682.0646	551.8936	542.9517	524.6268	exist
hsa-miR-1296-5p	22	TTAGGGCCCTGGCTCCATCTCC	5075	6777	8480	7109	8221	4554	578.9931	489.8901	603.8112	543.6347	670.1104	601.8011	exist
hsa-miR-181a-5p	23	AACATTCAACGCTGTCGGTGAGT	5385	7040	7327	8949	6026	5180	614.3601	508.9016	521.7129	684.3420	491.1915	684.5257	exist
hsa-miR-23b-3p	23	ATCACATTGCCAGGGATTACCAC	4096	5960	6808	7970	8851	4599	467.3016	430.8315	484.7579	609.4766	721.4630	607.7478	exist
hsa-miR-342-3p	23	TCTCACACAGAAATCGCACCCGT	3272	6088	5935	7755	8992	4295	373.2937	440.0842	422.5967	593.0352	732.9562	567.5748	exist
hsa-miR-330-3p	23	GCAAAGCACACGGCCTGCAGAGA	4432	6256	6876	6789	7213	3804	505.6349	452.2285	489.5998	519.1639	587.9463	502.6903	exist
hsa-miR-340-5p	22	TTATAAAGCAATGAGACTGATT	5395	7040	8408	5368	5065	3306	615.5010	508.9016	598.6845	410.4981	412.8585	436.8807	exist
hsa-miR-222-3p	21	AGCTACATCTGGCTACTGGGT	1754	2946	4257	9088	10559	4732	200.1091	212.9580	303.1161	694.9715	860.6856	625.3234	exist
hsa-miR-107	23	AGCAGCATTGTACAGGGCTATCA	3857	4983	6499	7420	6171	3952	440.0347	360.2069	462.7558	567.4173	503.0108	522.2481	exist
hsa-miR-383-5p	22	AGATCAGAAGGTGATTGTGGCT	4670	6183	7563	6423	4838	3118	532.7877	446.9515	538.5170	491.1754	394.3552	412.0369	exist
hsa-miR-140-3p	21	TACCACAGGGTAGAACCACGG	5666	6492	7319	5145	4079	3136	646.4187	469.2882	521.1432	393.4450	332.4876	414.4155	exist
hsa-miR-365a-3p	22	TAATGCCCCTAAAAATCCTTAT	3346	5074	5806	6463	7075	3394	381.7361	366.7850	413.4113	494.2343	576.6976	448.5097	exist
hsa-miR-365b-3p	22	TAATGCCCCTAAAAATCCTTAT	3346	5074	5806	6463	7075	3394	381.7361	366.7850	413.4113	494.2343	576.6976	448.5097	exist
hsa-miR-146b-5p	23	TGAGAACTGAATTCCATAGGCTG	3545	5654	5907	6378	5673	3259	404.4395	408.7116	420.6030	487.7342	462.4178	430.6697	exist
hsa-miR-345-5p	22	GCTGACTCCTAGTCCAGGGCTC	3319	4263	5904	5701	7073	3579	378.6558	308.1602	420.3893	435.9631	576.5346	472.9570	exist
hsa-miR-1301-3p	24	TTGCAGCTGCCTGGGAGTGACTTC	2965	4636	5068	6522	6170	3518	338.2689	335.1233	360.8627	498.7461	502.9293	464.8960	exist
hsa-miR-501-3p	22	AATGCACCCGGGCAAGGATTCT	2458	4241	4540	6905	6553	3845	280.4266	306.5698	323.2669	528.0346	534.1484	508.1083	exist
hsa-miR-500a-3p	22	ATGCACCTGGGCAAGGATTCTG	3263	5248	5187	5440	5519	3318	372.2669	379.3630	369.3360	416.0041	449.8649	438.4664	exist
hsa-miR-339-3p	23	TGAGCGCCTCGACGACAGAGCCG	3649	4697	5983	3861	4436	2141	416.3046	339.5328	426.0145	295.2558	361.5874	282.9285	exist
hsa-miR-7974	24	AGGCTGTGATGCTCTCCTGAGCCC	3531	5692	5050	4424	3425	2291	402.8423	411.4585	359.5810	338.3092	279.1787	302.7506	exist
hsa-miR-212-5p	23	ACCTTGGCTCTAGACTGCTTACT	1607	2460	2734	7183	6675	3248	183.3383	177.8264	194.6722	549.2936	544.0928	429.2161	exist
hsa-miR-532-5p	22	CATGCCTTGAGTGTAGGACCGT	3124	4453	5382	4546	3673	2484	356.4087	321.8947	383.2208	347.6387	299.3937	328.2552	exist
hsa-miR-221-3p	23	AGCTACATTGTCTGCTGGGTTTC	2465	3519	3784	6666	4430	2755	281.2252	254.3785	269.4365	509.7579	361.0983	364.0672	exist
hsa-miR-132-5p	22	ACCGTGGCTTTCGATTGTTACT	1460	1840	2710	6733	5292	3120	166.5675	133.0084	192.9633	514.8815	431.3617	412.3012	exist
hsa-miR-582-3p	22	TAACTGGTTGAACAACTGAACC	3106	4069	5035	3589	2886	2191	354.3552	294.1364	358.5129	274.4556	235.2437	289.5358	exist
hsa-miR-214-5p	22	TGCCTGTCTACACTTGCTGTGC	3483	4303	5346	3406	2466	1869	397.3661	311.0516	380.6574	260.4614	201.0087	246.9843	exist
hsa-miR-582-5p	23	TTACAGTTGTTCAACCAGTTACT	2705	3404	4691	3405	4310	2142	308.6062	246.0655	334.0187	260.3849	351.3169	283.0606	exist
hsa-miR-106b-5p	21	TAAAGTGCTGACAGTGCAGAT	2967	3398	4590	3796	3744	2052	338.4970	245.6318	326.8271	290.2852	305.1811	271.1673	exist
hsa-miR-9-5p	23	TCTTTGGTTATCTAGCTGTATGA	2079	3146	3883	4224	3982	2534	237.1875	227.4154	276.4857	323.0149	324.5809	334.8625	exist
hsa-miR-181b-5p	23	AACATTCATTGCTGTCGGTGGGT	2598	3593	3577	4285	3125	2478	296.3988	259.7278	254.6973	327.6797	254.7251	327.4623	exist
hsa-miR-19a-3p	23	TGTGCAAATCTATGCAAAACTGA	1594	2342	2474	5264	5563	2252	181.8552	169.2965	176.1591	402.5451	453.4515	297.5969	exist
hsa-miR-106b-3p	22	CCGCACTGTGGGTACTTGCTGC	2256	2905	3543	3979	4519	2107	257.3810	209.9942	252.2763	304.2795	368.3529	278.4354	exist
hsa-miR-10a-3p	22	CAAATTCGTATCTAGGGGAATA	2552	3735	4550	3569	3167	1633	291.1508	269.9925	323.9789	272.9262	258.1486	215.7974	exist
hsa-miR-197-3p	22	TTCACCACCTTCTCCACCCAGC	2063	3225	3746	3684	4177	2087	235.3621	233.1261	266.7308	281.7204	340.4758	275.7925	exist
hsa-miR-589-5p	22	TGAGAACCACGTCTGCTCTGAG	3113	4271	4628	3181	1622	1906	355.1538	308.7384	329.5328	243.2553	132.2125	251.8737	exist
hsa-miR-149-5p	23	TCTGGCTCCGTGTCTTCACTCCC	1928	2859	3223	4031	4222	2186	219.9603	206.6690	229.4910	308.2560	344.1438	288.8751	exist
hsa-miR-374b-5p	22	ATATAATACAACCTGCTAAGTG	1674	2450	3494	3893	4129	2133	190.9822	177.1035	248.7873	297.7029	336.5632	281.8713	exist
hsa-miR-181c-3p	22	AACCATCGACCGTTGAGTGGAC	2337	3369	3952	3063	2958	1886	266.6220	243.5354	281.3988	234.2317	241.1126	249.2308	exist
hsa-miR-1260b	19	ATCCCACCACTGCCACCAT	1893	2131	3409	2465	5339	2189	215.9673	154.0439	242.7350	188.5018	435.1928	289.2716	exist
hsa-miR-17-3p	22	ACTGCAGTGAAGGCACTTGTAG	2519	3533	4002	2744	2931	1697	287.3859	255.3905	284.9590	209.8373	238.9118	224.2548	exist
hsa-miR-374a-3p	22	CTTATCAGATTGTATTGTAATT	1951	3338	4120	3039	2977	1808	222.5843	241.2945	293.3611	232.3964	242.6613	238.9232	exist
hsa-miR-92a-1-5p	23	AGGTTGGGATCGGTTGCAATGCT	2572	4148	4412	2355	2184	1165	293.4326	299.8471	314.1527	180.0900	178.0223	153.9522	exist
hsa-miR-561-5p	22	ATCAAGGATCTTAAACTTTGCC	2245	3761	3590	2647	2506	1645	256.1260	271.8720	255.6229	202.4196	204.2692	217.3831	exist
hsa-miR-132-3p	22	TAACAGTCTACAGCCATGGTCG	1237	1746	1939	5082	4068	2236	141.1260	126.2134	138.0649	388.6273	331.5910	295.4825	exist
hsa-miR-218-5p	21	TTGTGCTTGATCTAACCATGT	2448	2820	4039	2858	2637	1490	279.2857	203.8498	287.5936	218.5551	214.9472	196.9002	exist
hsa-miR-200c-3p	23	TAATACTGCCGGGTAATGATGGA	1475	2201	2503	4474	3423	2180	168.2788	159.1040	178.2240	342.1328	279.0157	288.0822	exist
hsa-miR-181d-5p	23	AACATTCATTGTTGTCGGTGGGT	2268	3323	3498	2945	2282	1565	258.7500	240.2102	249.0721	225.2081	186.0105	206.8113	exist
hsa-miR-99a-5p	22	AACCCGTAGATCCGATCTTGTG	4749	2775	2647	2130	1963	1445	541.8006	200.5969	188.4774	162.8839	160.0081	190.9536	exist
hsa-let-7a-3p	21	CTATACAATCTACTGTCTTTC	1520	2606	3158	2992	3529	1644	173.4127	188.3803	224.8627	228.8022	287.6560	217.2510	exist
hsa-miR-335-3p	22	TTTTTCATTATTGCTCCTGACC	1649	2996	3249	2685	3232	1566	188.1300	216.5723	231.3423	205.3255	263.4469	206.9435	exist
hsa-let-7i-5p	22	TGAGGTAGTAGTTTGTGCTGTT	2407	3500	3257	2556	1950	1659	274.6081	253.0050	231.9119	195.4607	158.9485	219.2332	exist
hsa-miR-1303	22	TTTAGAGACGGGGTCTTGCTCT	1474	2347	2888	3336	3211	1742	168.1647	169.6580	205.6376	255.1084	261.7351	230.2015	exist
hsa-miR-1180-3p	22	TTTCCGGCTCGCGTGGGTGTGT	1733	2569	2875	2757	2600	1859	197.7133	185.7057	204.7119	210.8315	211.9313	245.6628	exist
hsa-miR-505-3p	22	CGTCAACACTTGCTGGTTTCCT	1447	2219	2365	3247	3335	1617	165.0843	160.4052	168.3978	248.3024	271.8426	213.6830	exist
hsa-miR-421	23	ATCAACAGACATTAATTGGGCGC	1661	2431	2883	2805	2794	1509	189.4990	175.7301	205.2816	214.5021	227.7446	199.4110	exist
hsa-miR-30e-3p	22	CTTTCAGTCGGATGTTTACAGC	1821	3052	2868	2379	2219	1483	207.7530	220.6204	204.2135	181.9253	180.8752	195.9752	exist
hsa-miR-204-5p	22	TTCCCTTTGTCATCCTATGCCT	1542	2355	2984	2682	2775	1369	175.9226	170.2363	212.4732	205.0961	226.1959	180.9104	exist
hsa-miR-378c	25	ACTGGACTTGGAGTCAGAAGAGTGG	1977	2188	3102	1995	2767	1564	225.5506	158.1643	220.8753	152.5603	225.5438	206.6792	exist
hsa-miR-126-5p	21	CATTATTACTTTTGGTACGCG	1584	2020	2395	2891	3103	1599	180.7143	146.0201	170.5340	221.0786	252.9318	211.3043	exist
hsa-miR-450b-5p	22	TTTTGCAATATGTTCCTGAATA	1366	2229	2765	2693	2961	1565	155.8433	161.1281	196.8795	205.9373	241.3571	206.8113	exist
hsa-miR-28-5p	22	AAGGAGCTCACAGTCTATTGAG	2015	2203	2948	2640	2068	1319	229.8859	159.2486	209.9099	201.8843	168.5669	174.3030	exist
hsa-miR-25-5p	21	AGGCGGAGACTTGGGCAATTG	1350	2143	2191	2779	2996	1615	154.0179	154.9114	156.0083	212.5138	244.2101	213.4187	exist
hsa-miR-425-3p	22	ATCGGGAATGTCGTGTCCGCCC	1518	2018	2502	2390	2785	1414	173.1845	145.8755	178.1528	182.7665	227.0110	186.8570	exist
hsa-miR-126-3p	22	TCGTACCGTGAGTAATAATGCG	1228	1854	2465	2943	2702	1402	140.0992	134.0204	175.5182	225.0551	220.2455	185.2712	exist
hsa-miR-2682-5p	23	CAGGCAGTGACTGTTCAGACGTC	2076	2943	3429	1499	1422	906	236.8452	212.7411	244.1591	114.6305	115.9101	119.7259	exist
hsa-miR-29b-3p	23	TAGCACCATTTGAAATCAGTGTT	1583	2179	2527	2419	1974	1292	180.6002	157.5137	179.9329	184.9842	160.9048	170.7350	exist
hsa-miR-502-3p	22	AATGCACCTGGGCAAGGATTCA	1446	2443	2380	2062	1854	1316	164.9702	176.5975	169.4659	157.6839	151.1233	173.9065	exist
hsa-miR-15a-5p	22	TAGCAGCACATAATGGTTTGTG	2086	2634	2496	1775	1379	949	237.9861	190.4044	177.7256	135.7366	112.4051	125.4083	exist
hsa-miR-331-3p	21	GCCCCTGGGCCTATCCTAGAA	1064	1571	2247	2047	2900	1397	121.3889	113.5631	159.9957	156.5368	236.3849	184.6105	exist
hsa-miR-93-3p	22	ACTGCTGAGCTAGCACTTCCCG	1022	772	1970	2561	3332	1513	116.5972	55.8057	140.2722	195.8431	271.5981	199.9396	exist
hsa-miR-210-3p	22	CTGTGCGTGTGACAGCGGCTGA	1851	2519	2949	1549	1134	854	211.1756	182.0913	209.9811	118.4541	92.4346	112.8542	exist
hsa-miR-130a-3p	22	CAGTGCAATGTTAAAAGGGCAT	1463	1976	2493	2194	1509	1176	166.9097	142.8394	177.5120	167.7781	123.0017	155.4058	exist
hsa-miR-193b-3p	22	AACTGGCCCTCAAAGTCCCGCT	1309	1960	2213	2192	1856	1220	149.3403	141.6828	157.5748	167.6252	151.2863	161.2203	exist
hsa-miR-375-3p	22	TTTGTTCGTTCGGCTCGCGTGA	738	1346	1484	2472	2770	1608	84.1964	97.2985	105.6670	189.0371	225.7883	212.4937	exist
hsa-miR-15b-3p	22	CGAATCATTATTTGCTGCTCTA	1291	1727	2461	1845	1954	1050	147.2867	124.8399	175.2334	141.0896	159.2745	138.7552	exist
hsa-miR-941	23	CACCCGGCTGTGTGCACATGTGC	1351	1923	1781	2139	1972	1083	154.1320	139.0082	126.8146	163.5722	160.7417	143.1161	exist
hsa-miR-18a-5p	23	TAAGGTGCATCTAGTGCAGATAG	1272	1678	2236	1976	1825	982	145.1191	121.2978	159.2125	151.1074	148.7595	129.7691	exist
hsa-miR-660-5p	22	TACCCATTGCATATCGGAGTTG	1373	1915	2204	1907	1493	989	156.6419	138.4299	156.9340	145.8308	121.6975	130.6942	exist
hsa-miR-338-3p	22	TCCAGCATCAGTGATTTTGTTG	1512	1854	2123	1721	1222	960	172.5000	134.0204	151.1664	131.6072	99.6077	126.8619	exist
hsa-miR-24-2-5p	22	TGCCTACTGAGCTGAAACACAG	1202	1117	715	2655	2334	1334	137.1329	80.7448	50.9110	203.0314	190.2491	176.2852	exist
hsa-miR-362-5p	24	AATCCTTGGAACCTAGGTGTGAGT	1229	1811	1554	2060	1481	1105	140.2133	130.9120	110.6513	157.5310	120.7193	146.0233	exist
hsa-miR-486-3p	21	CGGGGCAGCTCAGTACAGGAT	465	49	926	4163	3217	208	53.0506	3.5421	65.9350	318.3502	262.2242	27.4867	exist
hsa-miR-4454	20	GGATCCGAGTCACGGCACCA	934	1075	1714	1424	2625	1228	106.5575	77.7087	122.0439	108.8952	213.9691	162.2775	exist
hsa-miR-335-5p	23	TCAAGAGCAATAACGAAAAATGT	930	1349	1534	1840	2170	1060	106.1012	97.5154	109.2272	140.7073	176.8811	140.0767	exist
hsa-miR-92b-5p	22	AGGGACGGGACGCGGTGCAGTG	1083	1768	1927	1382	1548	999	123.5566	127.8037	137.2104	105.6834	126.1806	132.0157	exist
hsa-miR-137-3p	23	TTATTGCTTAAGAATACGCGTAG	1200	1510	2187	1471	1394	689	136.9048	109.1536	155.7235	112.4893	113.6278	91.0498	exist
hsa-miR-301a-5p	22	GCTCTGACTTTATTGCACTACT	1087	1547	2009	1245	1646	749	124.0129	111.8282	143.0491	95.2068	134.1688	98.9787	exist
hsa-miR-27a-5p	22	AGGGCTTAGCTGCTTGTGAGCA	602	824	1128	2538	1972	1003	68.6806	59.5646	80.3183	194.0843	160.7417	132.5443	exist
hsa-miR-99b-3p	22	CAAGCTCGTGTCTGTGGGTCCG	1305	1768	1855	1182	926	739	148.8839	127.8037	132.0837	90.3891	75.4801	97.6572	exist
hsa-miR-141-3p	22	TAACACTGTCTGGTAAAGATGG	730	1023	1299	1876	1863	867	83.2837	73.9498	92.4942	143.4602	151.8569	114.5722	exist
hsa-miR-151b	18	TCGAGGAGCTCACAGTCT	996	1221	1626	1329	1506	877	113.6310	88.2626	115.7780	101.6304	122.7571	115.8936	exist
hsa-miR-671-3p	21	TCCGGTTCTCAGGGCTCCACC	575	949	1183	1779	2026	1012	65.6002	68.6005	84.2345	136.0425	165.1434	133.7336	exist
hsa-miR-143-3p	21	TGAGATGAAGCACTGTAGCTC	1952	727	825	1107	1126	1612	222.6984	52.5528	58.7434	84.6538	91.7826	213.0223	exist
hsa-miR-450a-5p	22	TTTTGCGATGTGTTCCTAATAT	1018	1216	1372	1252	1148	778	116.1409	87.9012	97.6921	95.7421	93.5758	102.8110	exist
hsa-miR-152-3p	21	TCAGTGCATGACAGAACTTGG	568	703	870	1680	1881	973	64.8016	50.8179	61.9476	128.4718	153.3241	128.5798	exist
hsa-miR-338-5p	22	AACAATATCCTGGTGCTGAGTG	790	1240	1452	1069	1218	705	90.1290	89.6361	103.3884	81.7479	99.2817	93.1642	exist
hsa-miR-221-5p	22	ACCTGGCATACAATGTAGATTT	515	889	851	1677	1359	848	58.7550	64.2633	60.5947	128.2424	110.7749	112.0613	exist
hsa-miR-181a-2-3p	22	ACCACTGACCGTTGACTGTACC	602	957	1100	1297	1453	711	68.6806	69.1788	78.3246	99.1833	118.4370	93.9571	exist
hsa-miR-340-3p	22	TCCGTCTCAGTTACTTTATAGC	597	871	1179	1268	1387	661	68.1101	62.9621	83.9497	96.9657	113.0572	87.3497	exist
hsa-miR-148a-5p	22	AAAGTTCTGAGACACTCCGACT	859	1195	1390	1059	691	473	98.0010	86.3832	98.9738	80.9831	56.3248	62.5059	exist
hsa-miR-550a-5p	23	AGTGCCTGAGGGAGTAAGAGCCC	677	835	1083	1238	1138	696	77.2371	60.3598	77.1141	94.6715	92.7607	91.9749	exist
hsa-miR-196a-3p	22	CGGCAACAAGAAACTGCCTGAG	830	1179	1346	870	882	518	94.6925	85.2266	95.8408	66.5301	71.8936	68.4526	exist
hsa-miR-330-5p	22	TCTCTGGGCCTGTGTCTTAGGC	617	859	1112	1201	1219	578	70.3919	62.0947	79.1790	91.8421	99.3632	76.3814	exist
hsa-miR-574-3p	22	CACGCTCATGCACACACCCACA	451	701	866	1343	1540	678	51.4534	50.6733	61.6628	102.7010	125.5285	89.5962	exist
hsa-miR-181c-5p	22	AACATTCAACCTGTCGGTGAGT	816	982	1252	1035	843	642	93.0952	70.9860	89.1476	79.1478	68.7146	84.8389	exist
hsa-miR-125b-5p	22	TCCCTGAGACCCTAACTTGTGA	2623	959	321	503	269	789	299.2510	69.3234	22.8565	38.4651	21.9267	104.2646	exist
hsa-miR-194-5p	22	TGTAACAGCAACTCCATGTGGA	764	979	1057	1066	865	568	87.1627	70.7691	75.2628	81.5184	70.5079	75.0600	exist
hsa-miR-32-5p	22	TATTGCACATTACTAAGTTGCA	706	927	1165	1009	939	483	80.5456	67.0102	82.9528	77.1596	76.5398	63.8274	exist
hsa-miR-361-3p	23	TCCCCCAGGTGTGATTCTGATTT	589	943	885	1104	1096	612	67.1974	68.1668	63.0157	84.4244	89.3372	80.8745	exist
hsa-miR-30d-3p	22	CTTTCAGTCAGATGTTTGCTGC	946	1209	1407	587	633	444	107.9266	87.3952	100.1842	44.8887	51.5971	58.6736	exist
hsa-miR-3615	21	TCTCTCGGCTCCTCGCGGCTC	777	1153	1156	825	817	493	88.6458	83.3471	82.3120	63.0889	66.5953	65.1489	exist
hsa-miR-16-2-3p	22	CCAATATTACTGTGCTGCTTTA	651	918	989	1157	947	558	74.2708	66.3596	70.4209	88.4773	77.1919	73.7385	exist
hsa-miR-148b-5p	22	AAGTTCTGTTATACACTCAGGC	903	1266	1194	790	601	458	103.0208	91.5155	85.0178	60.4124	48.9887	60.5237	exist
hsa-miR-424-5p	22	CAGCAGCAATTCATGTTTTGAA	908	1001	1346	678	846	379	103.5913	72.3594	95.8408	51.8476	68.9592	50.0840	exist
hsa-miR-106a-5p	23	AAAAGTGCTTACAGTGCAGGTAG	636	773	983	1069	899	545	72.5595	55.8780	69.9937	81.7479	73.2793	72.0206	exist
hsa-miR-320b	22	AAAAGCTGGGTTGAGAGGGCAA	641	868	982	893	939	530	73.1300	62.7453	69.9225	68.2889	76.5398	70.0383	exist
hsa-miR-33b-3p	22	CAGTGCCTCGGCAGTGCAGCCC	647	935	1235	659	826	424	73.8145	67.5885	87.9371	50.3946	67.3289	56.0307	exist
hsa-miR-642a-3p	22	AGACACATTTGGAGAGGGAACC	501	711	1088	812	1008	478	57.1577	51.3962	77.4701	62.0947	82.1641	63.1667	exist
hsa-miR-548b-3p	22	CAAGAACCTCAGTTGCTTTTGT	625	825	1014	846	754	523	71.3046	59.6369	72.2010	64.6948	61.4601	69.1133	exist
hsa-miR-20b-5p	23	CAAAGTGCTCATAGTGCAGGTAG	574	740	733	1074	883	475	65.4861	53.4925	52.1926	82.1302	71.9751	62.7702	exist
hsa-miR-3065-5p	23	TCAACAAAATCACTGATGCTGGA	550	778	674	968	736	459	62.7480	56.2394	47.9916	74.0243	59.9929	60.6558	exist
hsa-let-7d-5p	22	AGAGGTAGTAGGTTGCATAGTT	641	879	875	801	594	373	73.1300	63.5404	62.3036	61.2535	48.4181	49.2911	exist
hsa-miR-503-5p	23	TAGCAGCGGGAACAGTTCTGCAG	556	663	922	711	728	461	63.4325	47.9264	65.6502	54.3711	59.3408	60.9201	exist
hsa-miR-182-3p	21	TGGTTCTAGACTTGCCAACTA	494	544	866	715	910	442	56.3591	39.3242	61.6628	54.6770	74.1760	58.4093	exist
hsa-miR-1285-3p	22	TCTGGGCAACAAAGTGAGACCT	468	653	863	827	662	490	53.3929	47.2035	61.4492	63.2418	53.9610	64.7524	exist
hsa-miR-18a-3p	23	ACTGCCCTAAGTGCTCCTTCTGG	428	738	894	681	792	405	48.8294	53.3479	63.6565	52.0770	64.5575	53.5199	exist
hsa-miR-4286	17	ACCCCACTCCTGGTACC	431	374	631	679	1124	540	49.1716	27.0354	44.9298	51.9240	91.6195	71.3598	exist
hsa-miR-191-3p	22	GCTGCGCTTGGATTTCGTCCCC	345	453	689	779	1078	413	39.3601	32.7461	49.0597	59.5712	87.8700	54.5770	exist
hsa-miR-125a-3p	22	ACAGGTGAGGTTCTTGGGAGCC	451	715	868	649	733	333	51.4534	51.6853	61.8052	49.6299	59.7483	44.0052	exist
hsa-miR-140-5p	22	CAGTGGTTTTACCCTATGGTAG	413	639	792	782	685	432	47.1181	46.1915	56.3937	59.8006	55.8357	57.0879	exist
hsa-miR-10401-3p	21	ACCTCGCCGTCCCGCCCGCCG	570	558	1161	515	634	262	65.0298	40.3362	82.6680	39.3827	51.6786	34.6227	exist
hsa-miR-1468-5p	21	CTCCGTTTGCCTGTTTCGCTG	393	579	732	808	694	419	44.8363	41.8543	52.1214	61.7888	56.5694	55.3699	exist
hsa-miR-212-3p	21	TAACAGTCTCCAGTCACGGCC	323	388	532	1070	824	480	36.8502	28.0474	37.8806	81.8243	67.1659	63.4309	exist
hsa-miR-222-5p	22	CTCAGTAGCCAGTGTAGATCCT	362	505	494	924	737	449	41.2996	36.5050	35.1749	70.6595	60.0744	59.3344	exist
hsa-miR-615-5p	22	GGGGGTCCCCGGTGCTCGGATC	473	645	901	440	465	297	53.9633	46.6252	64.1549	33.6474	37.9031	39.2479	exist
hsa-miR-193a-5p	22	TGGGTCTTTGCGGGCGAGATGA	324	513	615	781	594	370	36.9643	37.0833	43.7906	59.7241	48.4181	48.8947	exist
hsa-miR-3677-3p	22	CTCGTGGGCTCTGGCCACGGCC	349	496	675	564	616	429	39.8165	35.8544	48.0628	43.1298	50.2114	56.6914	exist
hsa-miR-29b-1-5p	24	GCTGGTTTCATATGGTGGTTTAGA	268	390	366	994	705	405	30.5754	28.1920	26.0607	76.0125	57.4660	53.5199	exist
hsa-miR-183-3p	22	GTGAATTACCGAAGGGCCATAA	406	581	596	553	512	359	46.3194	41.9988	42.4377	42.2886	41.7342	47.4411	exist
hsa-miR-26b-3p	21	CCTGTTCTCCATTACTTGGCT	365	634	805	455	441	259	41.6419	45.8301	57.3193	34.7945	35.9468	34.2263	exist
hsa-miR-331-5p	22	CTAGGTATGGTCCCAGGGATCC	396	510	645	480	619	299	45.1786	36.8665	45.9267	36.7062	50.4559	39.5122	exist
hsa-miR-574-5p	23	TGAGTGTGTGTGTGTGAGTGTGT	347	508	413	625	588	389	39.5883	36.7219	29.4073	47.7946	47.9291	51.4055	exist
hsa-miR-629-5p	21	TGGGTTTACGTTGGGAGAACT	426	656	685	449	362	266	48.6012	47.4204	48.7748	34.3356	29.5074	35.1513	exist
hsa-miR-324-5p	22	CGCATCCCCTAGGGCATTGGTG	386	491	563	526	523	303	44.0377	35.4930	40.0879	40.2239	42.6308	40.0408	exist
hsa-miR-766-3p	22	ACTCCAGCCCCACAGCCTCAGC	354	491	556	566	491	303	40.3869	35.4930	39.5895	43.2828	40.0224	40.0408	exist
hsa-miR-301a-3p	23	CAGTGCAATAGTATTGTCAAAGC	310	424	530	610	522	276	35.3671	30.6498	37.7382	46.6475	42.5493	36.4728	exist
hsa-miR-652-3p	21	AATGGCGCCACTAGGGTTGTG	360	499	630	434	475	271	41.0714	36.0713	44.8586	33.1886	38.7182	35.8121	exist
hsa-miR-625-3p	22	GACTATAGAACTTTCCCCCTCA	241	317	467	548	684	376	27.4950	22.9150	33.2523	41.9063	55.7542	49.6876	exist
hsa-miR-27b-5p	22	AGAGCTTAGCTGATTGGTGAAC	306	486	632	493	488	221	34.9107	35.1316	45.0010	37.7004	39.7779	29.2047	exist
hsa-miR-454-5p	22	ACCCTATCAATATTGTCTCTGC	308	521	513	508	514	242	35.1389	37.6616	36.5277	38.8474	41.8972	31.9798	exist
hsa-miR-98-5p	22	TGAGGTAGTAAGTTGTATTGTT	359	536	476	492	352	263	40.9573	38.7459	33.8932	37.6239	28.6922	34.7549	exist
hsa-miR-1908-5p	21	CGGCGGGGACGGCGATTGGTC	295	355	471	399	545	337	33.6558	25.6619	33.5372	30.5121	44.4241	44.5338	exist
hsa-miR-542-3p	22	TGTGACAGATTGATAACTGAAA	304	467	541	407	392	273	34.6825	33.7581	38.5214	31.1238	31.9527	36.0764	exist
hsa-miR-532-3p	22	CCTCCCACACCCAAGGCTTGCA	235	328	374	548	561	290	26.8105	23.7102	26.6304	41.9063	45.7283	38.3229	exist
hsa-miR-548k	22	AAAAGTACTTGCGGATTTTGCT	337	452	453	434	382	261	38.4474	32.6738	32.2555	33.1886	31.1376	34.4906	exist
hsa-miR-378a-5p	22	CTCCTGACTCCAGGTCCTGTGT	323	410	516	461	367	196	36.8502	29.6377	36.7413	35.2533	29.9149	25.9010	exist
hsa-miR-95-3p	22	TTCAACGGGTATTTATTGAGCA	187	295	365	585	515	294	21.3343	21.3247	25.9895	44.7357	41.9787	38.8515	exist
hsa-miR-551b-5p	22	GAAATCAAGCGTGGGTGAGACC	230	383	357	465	517	278	26.2401	27.6860	25.4199	35.5592	42.1417	36.7371	exist
hsa-miR-193b-5p	22	CGGGGTTTTGAGGGCGAGATGA	237	380	395	437	487	265	27.0387	27.4691	28.1256	33.4180	39.6964	35.0192	exist
hsa-miR-598-3p	22	TACGTCATCGTTGTCATCGTCA	293	410	526	402	354	190	33.4276	29.6377	37.4534	30.7415	28.8553	25.1081	exist
hsa-miR-10b-5p	23	TACCCTGTAGAACCGAATTTGTG	251	377	382	394	436	251	28.6359	27.2523	27.2000	30.1297	35.5392	33.1691	exist
hsa-miR-455-3p	21	GCAGTCCATGGGCATATACAC	161	253	313	533	542	251	18.3681	18.2887	22.2869	40.7592	44.1795	33.1691	exist
hsa-miR-130b-3p	22	CAGTGCAATGATGAAAGGGCAT	237	400	431	409	342	228	27.0387	28.9149	30.6890	31.2768	27.8771	30.1297	exist
hsa-miR-671-5p	23	AGGAAGCCCTGGAGGGGCTGGAG	167	170	312	486	638	252	19.0526	12.2888	22.2157	37.1651	52.0047	33.3012	exist
hsa-miR-188-5p	21	CATCCCTTGCATGGTGGAGGG	304	358	415	336	395	176	34.6825	25.8788	29.5497	25.6944	32.1973	23.2580	exist
hsa-miR-328-3p	22	CTGGCCCTCTCTGCCCTTCCGT	132	205	257	517	542	315	15.0595	14.8189	18.2995	39.5357	44.1795	41.6266	exist
hsa-miR-2467-5p	23	TGAGGCTCTGTTAGCCTTGGCTC	228	289	355	411	408	255	26.0119	20.8910	25.2775	31.4297	33.2569	33.6977	exist
hsa-miR-628-3p	21	TCTAGTAAGAGTGGCAGTCGA	173	314	389	394	430	235	19.7371	22.6982	27.6984	30.1297	35.0502	31.0547	exist
hsa-miR-935	23	CCAGTTACCGCTTCCGCTACCGC	203	225	306	464	465	253	23.1597	16.2646	21.7885	35.4827	37.9031	33.4334	exist
hsa-miR-26a-2-3p	22	CCTATTCTTGATTACTTGTTTC	237	375	532	275	309	160	27.0387	27.1077	37.8806	21.0296	25.1872	21.1436	exist
hsa-miR-497-5p	21	CAGCAGCACACTGTGGTTTGT	190	329	435	321	332	232	21.6766	23.7825	30.9738	24.5473	27.0620	30.6583	exist
hsa-miR-378d	20	ACTGGACTTGGAGTCAGAAA	289	277	455	201	343	256	32.9712	20.0235	32.3979	15.3707	27.9586	33.8298	exist
hsa-miR-3065-3p	23	TCAGCACCAGGATATTGTTGGAG	251	353	399	317	283	212	28.6359	25.5174	28.4105	24.2414	23.0679	28.0153	exist
hsa-miR-9-3p	22	ATAAAGCTAGATAACCGAAAGT	177	231	358	350	448	233	20.1935	16.6983	25.4911	26.7650	36.5174	30.7904	exist
hsa-miR-548ah-3p	22	CAAAAACTGCAGTTACTTTTGC	290	420	410	302	202	162	33.0853	30.3606	29.1937	23.0943	16.4654	21.4079	exist
hsa-miR-455-5p	22	TATGTGCCTTTGGACTACATCG	182	241	360	350	344	244	20.7639	17.4212	25.6335	26.7650	28.0401	32.2441	exist
hsa-miR-23b-5p	22	TGGGTTCCTGGCATGCTGATTT	138	228	329	286	508	197	15.7440	16.4815	23.4262	21.8708	41.4081	26.0331	exist
hsa-miR-887-3p	22	GTGAACGGGCGCCATCCCGAGG	168	276	284	365	357	233	19.1667	19.9513	20.2220	27.9120	29.0998	30.7904	exist
hsa-miR-33a-5p	21	GTGCATTGTAGTTGCATTGCA	245	266	445	298	257	162	27.9514	19.2284	31.6858	22.7885	20.9486	21.4079	exist
hsa-miR-590-3p	21	TAATTTTATGTATAAGCTAGT	196	273	421	276	332	150	22.3611	19.7344	29.9769	21.1061	27.0620	19.8222	exist
hsa-miR-1292-5p	25	TGGGAACGGGTTCCGGCAGACGCTG	211	335	342	307	264	175	24.0724	24.2162	24.3518	23.4767	21.5192	23.1259	exist
hsa-miR-4677-3p	22	TCTGTGAGACCAAAGAACTACT	214	301	251	383	291	194	24.4147	21.7584	17.8722	29.2885	23.7200	25.6367	exist
hsa-let-7c-5p	22	TGAGGTAGTAGGTTGTATGGTT	550	289	285	184	197	125	62.7480	20.8910	20.2932	14.0707	16.0579	16.5185	exist
hsa-miR-7706	24	TGAAGCGCCTGTGCTCTGCCGAGA	159	332	302	297	362	175	18.1399	23.9993	21.5037	22.7120	29.5074	23.1259	exist
hsa-miR-188-3p	21	CTCCCACATGCAGGGTTTGCA	163	283	287	353	308	170	18.5962	20.4573	20.4356	26.9944	25.1057	22.4651	exist
hsa-miR-29c-3p	22	TAGCACCATTTGAAATCGGTTA	185	232	333	323	322	159	21.1062	16.7706	23.7110	24.7002	26.2469	21.0115	exist
hsa-miR-548e-3p	22	AAAAACTGAGACTACTTTTGCA	204	305	312	249	273	169	23.2738	22.0476	22.2157	19.0414	22.2528	22.3330	exist
hsa-miR-641	24	AAAGACATAGGATAGAGTCACCTC	161	254	300	250	353	187	18.3681	18.3609	21.3612	19.1178	28.7737	24.7116	exist
hsa-miR-10399-5p	21	AATTACAGATTGTCTCAGAGA	198	331	321	243	250	143	22.5893	23.9270	22.8565	18.5825	20.3780	18.8971	exist
hsa-miR-100-5p	22	AACCCGTAGATCCGAACTTGTG	312	185	121	212	166	469	35.5952	13.3731	8.6157	16.2119	13.5310	61.9773	exist
hsa-miR-424-3p	21	CAAAACGTGAGGCGCTGCTAT	161	288	353	248	253	140	18.3681	20.8187	25.1351	18.9649	20.6225	18.5007	exist
hsa-miR-454-3p	23	TAGTGCAATATTGCTTATAGGGT	116	188	211	354	418	153	13.2341	13.5900	15.0241	27.0709	34.0720	20.2186	exist
hsa-miR-196a-1-3p	21	CAACAACATTAAACCACCCGA	180	249	279	225	325	109	20.5357	17.9995	19.8660	17.2061	26.4914	14.4041	exist
hsa-miR-3158-3p	22	AAGGGCTTCCTCTCTGCAGGAC	170	121	362	331	286	70	19.3948	8.7467	25.7759	25.3120	23.3124	9.2503	exist
hsa-miR-195-5p	21	TAGCAGCACAGAAATATTGGC	203	226	326	280	169	121	23.1597	16.3369	23.2126	21.4120	13.7755	15.9899	exist
hsa-miR-128-1-5p	23	CGGGGCCGTAGCACTGTCTGAGA	252	297	339	190	127	104	28.7500	21.4693	24.1382	14.5296	10.3520	13.7434	exist
hsa-miR-1226-3p	22	TCACCAGCCCTGTGTTCCCTAG	139	165	286	254	274	129	15.8581	11.9274	20.3644	19.4237	22.3343	17.0471	exist
hsa-miR-769-3p	23	CTGGGATCTCCGGGGTCTTGGTT	130	231	232	243	187	156	14.8313	16.6983	16.5194	18.5825	15.2428	20.6151	exist
hsa-miR-324-3p	23	CCCACTGCCCCAGGTGCTGCTGG	143	179	234	210	269	140	16.3145	12.9394	16.6618	16.0590	21.9267	18.5007	exist
hsa-miR-1249-3p	22	ACGCCCTTCCCCCCCTTCTTCA	127	178	266	244	234	119	14.4891	12.8671	18.9403	18.6590	19.0738	15.7256	exist
hsa-miR-130a-5p	22	GCTCTTTTCACATTGTGCTACT	192	270	303	139	136	88	21.9048	19.5175	21.5749	10.6295	11.0856	11.6290	exist
hsa-miR-570-3p	22	CGAAAACAGCAATTACCTTTGC	101	141	191	236	320	120	11.5228	10.1925	13.6000	18.0472	26.0839	15.8577	exist
hsa-miR-548o-3p	22	CCAAAACTGCAGTTACTTTTGC	149	238	189	225	177	124	16.9990	17.2043	13.4576	17.2061	14.4276	16.3863	exist
hsa-miR-2277-5p	24	AGCGCGGGCTGAGCGCTGCCAGTC	158	222	210	194	226	78	18.0258	16.0477	14.9529	14.8354	18.4217	10.3075	exist
hsa-miR-942-5p	22	TCTTCTCTGTTTTGGCCATGTG	109	180	172	211	278	129	12.4355	13.0117	12.2471	16.1355	22.6603	17.0471	exist
hsa-miR-185-3p	22	AGGGGCTGGCTTTCCTCTGGTC	115	137	168	263	208	162	13.1200	9.9033	11.9623	20.1120	16.9545	21.4079	exist
hsa-miR-2682-3p	22	CGCCTCTTCAGCGCTGTCTTCC	145	181	260	133	236	90	16.5427	13.0840	18.5131	10.1707	19.2368	11.8933	exist
hsa-miR-1306-5p	22	CCACCTCCCCTGCAAACGTCCA	102	128	151	251	273	125	11.6369	9.2528	10.7518	19.1943	22.2528	16.5185	exist
hsa-miR-30a-5p	22	TGTAAACATCCTCGACTGGAAG	402	104	74	111	51	288	45.8631	7.5179	5.2691	8.4883	4.1571	38.0586	exist
hsa-miR-320c	20	AAAAGCTGGGTTGAGAGGGT	180	185	223	134	216	79	20.5357	13.3731	15.8785	10.2472	17.6066	10.4397	exist
hsa-miR-1250-5p	21	ACGGTGCTGGATGTGGCCTTT	200	174	224	149	142	113	22.8175	12.5780	15.9497	11.3942	11.5747	14.9327	exist
hsa-let-7d-3p	22	CTATACGACCTGCTGCCTTTCT	100	162	197	182	220	112	11.4087	11.7105	14.0272	13.9178	17.9326	14.8006	exist
hsa-miR-576-5p	22	ATTCTAATTTCTCCACGTCTTT	105	184	151	222	189	112	11.9792	13.3008	10.7518	16.9766	15.4058	14.8006	exist
hsa-miR-548bc	21	AAAAACTGTGATTACTTTTGC	140	232	178	157	138	95	15.9722	16.7706	12.6743	12.0060	11.2487	12.5540	exist
hsa-miR-500a-5p	23	TAATCCTTGCTACCTGGGTGAGA	148	176	165	167	153	122	16.8849	12.7225	11.7487	12.7707	12.4713	16.1220	exist
hsa-miR-3173-5p	22	TGCCCTGCCTGTTTTCTCCTTT	88	108	185	184	263	99	10.0397	7.8070	13.1728	14.0707	21.4377	13.0826	exist
hsa-miR-34c-5p	23	AGGCAGTGTAGTTAGCTGATTGC	200	70	76	174	243	153	22.8175	5.0601	5.4115	13.3060	19.8074	20.2186	exist
hsa-miR-30c-1-3p	22	CTGGGAGAGGGTTGTTTACTCC	108	173	200	159	191	75	12.3214	12.5057	14.2408	12.1589	15.5688	9.9111	exist
hsa-miR-20a-3p	22	ACTGCATTATGAGCACTTAAAG	130	178	210	142	180	64	14.8313	12.8671	14.9529	10.8589	14.6722	8.4575	exist
hsa-miR-505-5p	22	GGGAGCCAGGAAGTATTGATGT	96	152	230	161	199	65	10.9524	10.9876	16.3770	12.3119	16.2209	8.5896	exist
hsa-miR-3074-5p	21	GTTCCTGCTGAACTGAGCCAG	122	155	170	182	167	102	13.9187	11.2045	12.1047	13.9178	13.6125	13.4791	exist
hsa-miR-195-3p	22	CCAATATTGGCTGTGCTGCTCC	74	145	176	207	189	95	8.4425	10.4816	12.5319	15.8296	15.4058	12.5540	exist
hsa-miR-940	21	AAGGCAGGGCCCCCGCTCCCC	92	97	173	169	207	128	10.4960	7.0119	12.3183	12.9237	16.8730	16.9149	exist
hsa-miR-3200-3p	22	CACCTTGCGCTACTCAGGTCTG	83	132	163	235	153	96	9.4692	9.5419	11.6063	17.9708	12.4713	12.6862	exist
hsa-miR-137-5p	23	ACGGGTATTCTTGGGTGGATAAT	136	226	212	110	106	68	15.5159	16.3369	15.0953	8.4118	8.6403	8.9861	exist
hsa-miR-7976	19	TGCCCTGAGACTTTTGCTC	39	144	208	158	220	88	4.4494	10.4094	14.8105	12.0825	17.9326	11.6290	exist
hsa-miR-664a-3p	23	TATTCATTTATCCCCAGCCTACA	86	160	141	161	182	116	9.8115	11.5659	10.0398	12.3119	14.8352	15.3291	exist
hsa-let-7e-3p	22	CTATACGGCCTCCTAGCTTTCC	118	147	175	136	148	91	13.4623	10.6262	12.4607	10.4001	12.0638	12.0255	exist
hsa-miR-500b-3p	20	GCACCCAGGCAAGGATTCTG	79	157	178	146	139	84	9.0129	11.3491	12.6743	11.1648	11.3302	11.1004	exist
hsa-miR-374b-3p	22	CTTAGCAGGTTGTATTATCATT	95	140	197	132	145	62	10.8383	10.1202	14.0272	10.0942	11.8192	8.1932	exist
hsa-miR-877-5p	20	GTAGAGGAGATGGCGCAGGG	93	133	178	124	141	100	10.6101	9.6142	12.6743	9.4824	11.4932	13.2148	exist
hsa-miR-301b-3p	23	CAGTGCAATGATATTGTCAAAGC	97	111	133	172	145	97	11.0665	8.0239	9.4702	13.1531	11.8192	12.8183	exist
hsa-miR-501-5p	22	AATCCTTTGTCCCTGGGTGAGA	84	110	141	164	159	92	9.5833	7.9516	10.0398	12.5413	12.9604	12.1576	exist
hsa-miR-624-5p	22	TAGTACCAGTACCTTGTGTTCA	82	135	186	128	139	74	9.3552	9.7588	13.2440	9.7883	11.3302	9.7789	exist
hsa-miR-937-3p	22	ATCCGCGCTCTGACTCTCTGCC	45	118	129	142	214	81	5.1339	8.5299	9.1853	10.8589	17.4436	10.7040	exist
hsa-miR-516a-5p	23	TTCTCGAGGAAAGAAGCACTTTC	56	67	80	189	239	89	6.3889	4.8432	5.6963	14.4531	19.4814	11.7612	exist
hsa-miR-1343-3p	22	CTCCTGGGGCCCGCACTCTCGC	73	105	139	151	161	90	8.3284	7.5902	9.8974	11.5472	13.1234	11.8933	exist
hsa-miR-4423-3p	21	ATAGGCACCAAAAAGCAACAA	21	38	65	230	224	135	2.3958	2.7469	4.6283	17.5884	18.2587	17.8400	exist
hsa-miR-20b-3p	22	ACTGTAGTATGGGCACTTCCAG	66	98	133	148	178	81	7.5298	7.0841	9.4702	11.3178	14.5091	10.7040	exist
hsa-miR-1286	21	TGCAGGACCAAGATGAGCCCT	93	138	186	94	86	76	10.6101	9.9756	13.2440	7.1883	7.0100	10.0432	exist
hsa-miR-24-1-5p	22	TGCCTACTGAGCTGATATCAGT	87	99	128	157	124	73	9.9256	7.1564	9.1141	12.0060	10.1075	9.6468	exist
hsa-miR-744-3p	22	CTGTTGCCACTAACCTCAACCT	114	136	167	96	78	65	13.0060	9.8311	11.8911	7.3412	6.3579	8.5896	exist
hsa-miR-1276	20	TAAAGAGCCCTGTGGAGACA	67	125	133	119	138	70	7.6438	9.0359	9.4702	9.1001	11.2487	9.2503	exist
hsa-miR-29b-2-5p	22	CTGGTTTCACATGGTGGCTTAG	67	89	94	168	125	106	7.6438	6.4336	6.6932	12.8472	10.1890	14.0077	exist
hsa-miR-4717-3p	21	ACACATGGGTGGCTGTGGCCT	71	23	173	157	178	43	8.1002	1.6626	12.3183	12.0060	14.5091	5.6824	exist
hsa-miR-26a-1-3p	22	CCTATTCTTGGTTACTTGCACG	58	123	96	111	160	73	6.6171	8.8913	6.8356	8.4883	13.0419	9.6468	exist
hsa-miR-125b-2-3p	22	TCACAAGTCAGGCTCTTGGGAC	76	122	151	91	102	71	8.6706	8.8190	10.7518	6.9589	8.3142	9.3825	exist
hsa-miR-548aa	25	AAAAACCACAATTACTTTTGCACCA	68	113	116	121	145	47	7.7579	8.1684	8.2597	9.2530	11.8192	6.2109	exist
hsa-miR-548t-3p	25	AAAAACCACAATTACTTTTGCACCA	68	113	116	121	145	47	7.7579	8.1684	8.2597	9.2530	11.8192	6.2109	exist
hsa-miR-190a-3p	21	CTATATATCAAACATATTCCT	48	83	95	126	181	68	5.4762	5.9998	6.7644	9.6354	14.7537	8.9861	exist
hsa-miR-106a-3p	22	CTGCAATGTAAGCACTTCTTAC	87	102	152	80	93	67	9.9256	7.3733	10.8230	6.1177	7.5806	8.8539	exist
hsa-miR-3940-3p	22	CAGCCCGGATCCCAGCCCACTT	87	127	125	89	96	56	9.9256	9.1805	8.9005	6.8059	7.8252	7.4003	exist
hsa-miR-3074-3p	22	GATATCAGCTCAGTAGGCACCG	91	88	112	98	106	62	10.3819	6.3613	7.9749	7.4942	8.6403	8.1932	exist
hsa-miR-320d	19	AAAAGCTGGGTTGAGAGGA	95	92	126	75	109	57	10.8383	6.6504	8.9717	5.7354	8.8848	7.5324	exist
hsa-miR-1305	22	TTTTCAACTCTAATGGGAGAGA	65	104	147	100	85	47	7.4157	7.5179	10.4670	7.6471	6.9285	6.2109	exist
hsa-miR-573	24	CTGAAGTGATGTGTAACTGATCAG	107	119	128	72	62	57	12.2073	8.6022	9.1141	5.5059	5.0537	7.5324	exist
hsa-miR-1843	20	TATGGAGGTCTCTGTCTGGC	59	103	122	84	106	70	6.7312	7.4456	8.6869	6.4236	8.6403	9.2503	exist
hsa-miR-301b-5p	22	GCTCTGACGAGGTTGCACTACT	76	110	186	54	62	50	8.6706	7.9516	13.2440	4.1295	5.0537	6.6074	exist
hsa-miR-576-3p	22	AAGATGTGGAAAAATTGGAATC	51	98	115	94	95	66	5.8185	7.0841	8.1885	7.1883	7.7436	8.7218	exist
hsa-miR-2355-5p	21	ATCCCCAGATACAATGGACAA	70	91	136	86	71	55	7.9861	6.5781	9.6838	6.5765	5.7874	7.2681	exist
hsa-miR-7-1-3p	22	CAACAAATCACAGTCTGCCATA	66	93	150	81	77	30	7.5298	6.7227	10.6806	6.1942	6.2764	3.9644	exist
hsa-miR-550a-3p	22	TGTCTTACTCCCTCAGGCACAT	56	97	105	88	97	52	6.3889	7.0119	7.4764	6.7295	7.9067	6.8717	exist
hsa-miR-190a-5p	22	TGATATGTTTGATATATTAGGT	50	92	73	100	112	62	5.7044	6.6504	5.1979	7.6471	9.1293	8.1932	exist
hsa-miR-3923	22	AACTAGTAATGTTGGATTAGGG	78	79	120	88	68	56	8.8988	5.7107	8.5445	6.7295	5.5428	7.4003	exist
hsa-miR-22-5p	22	AGTTCTTCAGTGGCAAGCTTTA	39	48	64	126	130	69	4.4494	3.4698	4.5571	9.6354	10.5966	9.1182	exist
hsa-miR-642a-5p	22	GTCCCTCTCCAAATGTGTCTTG	53	70	106	93	96	40	6.0466	5.0601	7.5476	7.1118	7.8252	5.2859	exist
hsa-miR-4467	22	TGGCGGCGGTAGTTATGGGCTT	37	85	83	118	73	46	4.2212	6.1444	5.9099	9.0236	5.9504	6.0788	exist
hsa-miR-628-5p	22	ATGCTGACATATTTACTAGAGG	49	87	90	95	87	34	5.5903	6.2890	6.4084	7.2648	7.0915	4.4930	exist
hsa-miR-3187-3p	20	TTGGCCATGGGGCTGCGCGG	56	79	76	75	83	69	6.3889	5.7107	5.4115	5.7354	6.7655	9.1182	exist
hsa-miR-16-1-3p	22	CCAGTATTAACTGTGCTGCTGA	81	93	97	74	42	44	9.2411	6.7227	6.9068	5.6589	3.4235	5.8145	exist
hsa-miR-651-5p	22	TTTAGGATAAGCTTGACTTTTG	50	67	79	90	66	60	5.7044	4.8432	5.6251	6.8824	5.3798	7.9289	exist
hsa-miR-942-3p	22	CACATGGCCGAAACAGAGAAGT	56	80	92	68	69	47	6.3889	5.7830	6.5508	5.2001	5.6243	6.2109	exist
hsa-miR-3909	22	TGTCCTCTAGGGCCTGCAGTCT	41	69	91	89	76	45	4.6776	4.9878	6.4796	6.8059	6.1949	5.9467	exist
hsa-miR-145-5p	23	GTCCAGTTTTCCCAGGAATCCCT	58	27	27	65	120	105	6.6171	1.9518	1.9225	4.9706	9.7814	13.8755	exist
hsa-miR-30b-3p	22	CTGGGAGGTGGATGTTTACTTC	57	70	113	59	63	36	6.5030	5.0601	8.0461	4.5118	5.1353	4.7573	exist
hsa-miR-627-3p	20	TCTTTTCTTTGAGACTCACT	45	66	86	69	87	45	5.1339	4.7710	6.1236	5.2765	7.0915	5.9467	exist
hsa-miR-210-5p	22	AGCCCCTGCCCACCGCACACTG	79	76	98	59	50	35	9.0129	5.4938	6.9780	4.5118	4.0756	4.6252	exist
hsa-miR-4683	23	TGGAGATCCAGTGCTCGCCCGAT	45	61	105	91	49	45	5.1339	4.4095	7.4764	6.9589	3.9941	5.9467	exist
hsa-miR-365b-5p	22	AGGGACTTTCAGGGGCAGCTGT	29	73	92	75	78	47	3.3085	5.2770	6.5508	5.7354	6.3579	6.2109	exist
hsa-miR-135a-5p	23	TATGGCTTTTTATTCCTATGTGA	35	83	86	58	77	45	3.9931	5.9998	6.1236	4.4353	6.2764	5.9467	exist
hsa-miR-365a-5p	23	AGGGACTTTTGGGGGCAGATGTG	46	106	58	80	64	28	5.2480	7.6624	4.1298	6.1177	5.2168	3.7001	exist
hsa-miR-1257	21	AGTGAATGATGGGTTCTGACC	57	98	93	52	57	23	6.5030	7.0841	6.6220	3.9765	4.6462	3.0394	exist
hsa-miR-887-5p	21	CTTGGGAGCCCTGTTAGACTC	33	46	45	81	110	59	3.7649	3.3252	3.2042	6.1942	8.9663	7.7967	exist
hsa-miR-874-5p	23	CGGCCCCACGCACCAGGGTAAGA	46	66	71	59	73	56	5.2480	4.7710	5.0555	4.5118	5.9504	7.4003	exist
hsa-miR-152-5p	23	AGGTTCTGTGATACACTCCGACT	50	81	74	53	68	34	5.7044	5.8553	5.2691	4.0530	5.5428	4.4930	exist
hsa-miR-3613-5p	22	TGTTGTACTTTTTTTTTTGTTC	35	50	91	78	74	30	3.9931	3.6144	6.4796	5.9648	6.0319	3.9644	exist
hsa-miR-5000-3p	22	TCAGGACACTTCTGAACTTGGA	26	53	77	71	67	51	2.9663	3.8312	5.4827	5.4295	5.4613	6.7395	exist
hsa-miR-23a-5p	22	GGGGTTCCTGGGGATGGGATTT	27	40	64	93	71	47	3.0804	2.8915	4.5571	7.1118	5.7874	6.2109	exist
hsa-miR-5094	22	AATCAGTGAATGCCTTGAACCT	38	60	79	67	57	40	4.3353	4.3372	5.6251	5.1236	4.6462	5.2859	exist
hsa-miR-3176	19	ACTGGCCTGGGACTACCGG	29	88	89	40	55	37	3.3085	6.3613	6.3372	3.0589	4.4832	4.8895	exist
hsa-miR-92a-2-5p	22	GGGTGGGGATTTGTTGCATTAC	39	36	69	57	93	39	4.4494	2.6023	4.9131	4.3589	7.5806	5.1538	exist
hsa-miR-219a-1-3p	22	AGAGTTGAGTCTGGACGTCCCG	50	49	69	52	75	37	5.7044	3.5421	4.9131	3.9765	6.1134	4.8895	exist
hsa-miR-12136	18	GAAAAAGTCATGGAGGCC	32	30	53	110	68	35	3.6508	2.1686	3.7738	8.4118	5.5428	4.6252	exist
hsa-miR-219a-5p	21	TGATTGTCCAAACGCAATTCT	46	60	52	73	65	31	5.2480	4.3372	3.7026	5.5824	5.2983	4.0966	exist
hsa-miR-6511b-3p	23	CCTCACCACCCCTTCTGCCTGCA	29	66	86	45	66	31	3.3085	4.7710	6.1236	3.4412	5.3798	4.0966	exist
hsa-miR-664a-5p	24	ACTGGCTAGGGAAAATGATTGGAT	39	52	51	78	67	34	4.4494	3.7589	3.6314	5.9648	5.4613	4.4930	exist
hsa-miR-4485-3p	20	TAACGGCCGCGGTACCCTAA	12	21	18	58	141	70	1.3690	1.5180	1.2817	4.4353	11.4932	9.2503	exist
hsa-miR-1296-3p	22	GAGTGGGGCTTCGACCCTAACC	35	72	107	36	41	27	3.9931	5.2047	7.6188	2.7530	3.3420	3.5680	exist
hsa-miR-1272	26	GATGATGATGGCAGCAAATTCTGAAA	57	51	64	61	45	37	6.5030	3.6866	4.5571	4.6648	3.6680	4.8895	exist
hsa-miR-548b-5p	22	AAAAGTAATTGTGGTTTTGGCC	40	45	56	69	78	21	4.5635	3.2529	3.9874	5.2765	6.3579	2.7751	exist
hsa-miR-624-3p	21	CACAAGGTATTGGTATTACCT	43	52	37	80	57	39	4.9058	3.7589	2.6346	6.1177	4.6462	5.1538	exist
hsa-miR-760	20	CGGCTCTGGGTCTGTGGGGA	49	49	80	45	51	33	5.5903	3.5421	5.6963	3.4412	4.1571	4.3609	exist
hsa-miR-659-5p	22	AGGACCTTCCCTGAACCAAGGA	41	58	69	63	44	29	4.6776	4.1927	4.9131	4.8177	3.5865	3.8323	exist
hsa-miR-1910-5p	21	CCAGTCCTGTGCCTGCCGCCT	49	54	71	38	56	34	5.5903	3.9035	5.0555	2.9059	4.5647	4.4930	exist
hsa-miR-605-3p	22	AGAAGGCACTATGAGATTTAGA	8	68	59	72	57	33	0.9127	4.9155	4.2010	5.5059	4.6462	4.3609	exist
hsa-miR-766-5p	22	AGGAGGAATTGGTGCTGGTCTT	29	48	70	54	62	31	3.3085	3.4698	4.9843	4.1295	5.0537	4.0966	exist
hsa-miR-4435	22	ATGGCCAGAGCTCACACAGAGG	35	51	63	53	64	27	3.9931	3.6866	4.4859	4.0530	5.2168	3.5680	exist
hsa-miR-6511a-3p	22	CCTCACCATCCCTTCTGCCTGC	37	43	61	59	53	37	4.2212	3.1083	4.3435	4.5118	4.3201	4.8895	exist
hsa-miR-1291	24	TGGCCCTGACTGAAGACCAGCAGT	26	43	44	68	48	56	2.9663	3.1083	3.1330	5.2001	3.9126	7.4003	exist
hsa-miR-625-5p	21	AGGGGGAAAGTTCTATAGTCC	25	19	68	64	66	35	2.8522	1.3735	4.8419	4.8942	5.3798	4.6252	exist
hsa-miR-3944-5p	21	TGTGCAGCAGGCCAACCGAGA	25	42	83	40	49	35	2.8522	3.0361	5.9099	3.0589	3.9941	4.6252	exist
hsa-miR-1228-3p	20	TCACACCTGCCTCGCCCCCC	23	46	60	58	46	39	2.6240	3.3252	4.2722	4.4353	3.7496	5.1538	exist
hsa-miR-206	22	TGGAATGTAAGGAAGTGTGTGG	4	5	3	41	2	215	0.4563	0.3614	0.2136	3.1353	0.1630	28.4118	exist
hsa-miR-219b-5p	22	AGATGTCCAGCCACAATTCTCG	26	46	54	64	43	33	2.9663	3.3252	3.8450	4.8942	3.5050	4.3609	exist
hsa-miR-342-5p	21	AGGGGTGCTATCTGTGATTGA	21	42	59	76	43	23	2.3958	3.0361	4.2010	5.8118	3.5050	3.0394	exist
hsa-miR-619-5p	22	GCTGGGATTACAGGCATGAGCC	34	27	52	62	49	40	3.8790	1.9518	3.7026	4.7412	3.9941	5.2859	exist
hsa-miR-33a-3p	22	CAATGTTTCCACAGTGCATCAC	52	43	67	42	43	15	5.9325	3.1083	4.7707	3.2118	3.5050	1.9822	exist
hsa-miR-18b-5p	23	TAAGGTGCATCTAGTGCAGTTAG	30	35	70	47	48	31	3.4226	2.5301	4.9843	3.5942	3.9126	4.0966	exist
hsa-miR-491-5p	22	AGTGGGGAACCCTTCCATGAGG	30	30	45	66	48	34	3.4226	2.1686	3.2042	5.0471	3.9126	4.4930	exist
hsa-miR-3177-3p	21	TGCACGGCACTGGGGACACGT	41	36	71	43	42	19	4.6776	2.6023	5.0555	3.2883	3.4235	2.5108	exist
hsa-let-7b-3p	22	CTATACAACCTACTGCCTTCCC	26	30	56	53	57	27	2.9663	2.1686	3.9874	4.0530	4.6462	3.5680	exist
hsa-miR-145-3p	22	GGATTCCTGGAAATACTGTTCT	34	7	20	75	71	42	3.8790	0.5060	1.4241	5.7354	5.7874	5.5502	exist
hsa-miR-1273c	22	GGCGACAAAACGAGACCCTGTC	37	52	60	40	33	26	4.2212	3.7589	4.2722	3.0589	2.6899	3.4358	exist
hsa-miR-629-3p	22	GTTCTCCCAACGTAAGCCCAGC	34	42	55	51	32	30	3.8790	3.0361	3.9162	3.9000	2.6084	3.9644	exist
hsa-miR-3928-3p	22	GGAGGAACCTTGGAGCTTCGGC	52	51	76	24	22	17	5.9325	3.6866	5.4115	1.8353	1.7933	2.2465	exist
hsa-miR-143-5p	22	GGTGCAGTGCTGCATCTCTGGT	45	21	26	46	34	67	5.1339	1.5180	1.8513	3.5177	2.7714	8.8539	exist
hsa-miR-3679-5p	23	TGAGGATATGGCAGGGAAGGGGA	44	43	39	44	43	24	5.0198	3.1083	2.7770	3.3647	3.5050	3.1715	exist
hsa-miR-6500-3p	21	ACACTTGTTGGGATGACCTGC	22	33	35	52	70	24	2.5099	2.3855	2.4921	3.9765	5.7058	3.1715	exist
hsa-miR-5699-5p	22	TGCCCCAACAAGGAAGGACAAG	33	37	47	48	54	15	3.7649	2.6746	3.3466	3.6706	4.4016	1.9822	exist
hsa-miR-4659a-3p	22	TTTCTTCTTAGACATGGCAACG	24	42	45	40	55	27	2.7381	3.0361	3.2042	3.0589	4.4832	3.5680	exist
hsa-miR-4775	22	TTAATTTTTTGTTTCGGTCACT	23	43	55	43	45	23	2.6240	3.1083	3.9162	3.2883	3.6680	3.0394	exist
hsa-miR-19b-1-5p	23	AGTTTTGCAGGTTTGCATCCAGC	28	40	63	38	47	15	3.1944	2.8915	4.4859	2.9059	3.8311	1.9822	exist
hsa-miR-141-5p	22	CATCTTCCAGTACAGTGTTGGA	26	23	59	54	50	18	2.9663	1.6626	4.2010	4.1295	4.0756	2.3787	exist
hsa-miR-1226-5p	26	GTGAGGGCATGCAGGCCTGGATGGGG	29	57	34	42	42	19	3.3085	4.1204	2.4209	3.2118	3.4235	2.5108	exist
hsa-miR-4521	22	GCTAAGGAAGTCCTGTGCTCAG	28	47	51	37	33	25	3.1944	3.3975	3.6314	2.8294	2.6899	3.3037	exist
hsa-miR-3939	22	TACGCGCAGACCACAGGATGTC	36	40	45	29	46	23	4.1071	2.8915	3.2042	2.2177	3.7496	3.0394	exist
hsa-miR-1255a	23	AGGATGAGCAAAGAAAGTAGATT	30	53	40	30	49	16	3.4226	3.8312	2.8482	2.2941	3.9941	2.1144	exist
hsa-miR-3934-5p	22	TCAGGTGTGGAAACTGAGGCAG	30	49	41	34	51	12	3.4226	3.5421	2.9194	2.6000	4.1571	1.5858	exist
hsa-miR-548e-5p	22	CAAAAGCAATCGCGGTTTTTGC	17	31	34	45	64	23	1.9395	2.2409	2.4209	3.4412	5.2168	3.0394	exist
hsa-miR-4482-3p	22	TTTCTATTTCTCAGTGGGGCTC	16	33	44	37	52	31	1.8254	2.3855	3.1330	2.8294	4.2386	4.0966	exist
hsa-miR-548s	23	ATGGCCAAAACTGCAGTTATTTT	34	44	40	44	29	22	3.8790	3.1806	2.8482	3.3647	2.3638	2.9073	exist
hsa-miR-363-5p	22	CGGGTGGATCACGATGCAATTT	14	28	34	50	57	29	1.5972	2.0240	2.4209	3.8236	4.6462	3.8323	exist
hsa-miR-548h-3p	23	CAAAAACCGCAATTACTTTTGCA	21	44	37	50	25	29	2.3958	3.1806	2.6346	3.8236	2.0378	3.8323	exist
hsa-miR-548z	23	CAAAAACCGCAATTACTTTTGCA	21	44	37	50	25	29	2.3958	3.1806	2.6346	3.8236	2.0378	3.8323	exist
hsa-miR-32-3p	22	CAATTTAGTGTGTGTGATATTT	14	45	61	32	44	8	1.5972	3.2529	4.3435	2.4471	3.5865	1.0572	exist
hsa-miR-1246	19	AATGGATTTTTGGAGCAGG	52	25	34	14	36	42	5.9325	1.8072	2.4209	1.0706	2.9344	5.5502	exist
hsa-miR-383-3p	19	ACAGCACTGCCTGGTCAGA	35	42	46	25	35	20	3.9931	3.0361	3.2754	1.9118	2.8529	2.6430	exist
hsa-miR-1304-5p	22	TTTGAGGCTACAGTGAGATGTG	16	19	41	56	52	18	1.8254	1.3735	2.9194	4.2824	4.2386	2.3787	exist
hsa-miR-652-5p	25	CAACCCTAGGAGAGGGTGCCATTCA	16	30	37	51	37	30	1.8254	2.1686	2.6346	3.9000	3.0159	3.9644	exist
hsa-miR-1285-5p	21	GATCTCACTTTGTTGCCCAGG	22	15	35	48	49	31	2.5099	1.0843	2.4921	3.6706	3.9941	4.0966	exist
hsa-miR-548ah-5p	20	AAAAGTGATTGCAGTGTTTG	26	41	79	24	18	12	2.9663	2.9638	5.6251	1.8353	1.4672	1.5858	exist
hsa-miR-127-3p	22	TCGGATCCGTCTGAGCTTGGCT	136	27	15	8	7	5	15.5159	1.9518	1.0681	0.6118	0.5706	0.6607	exist
hsa-miR-29a-5p	22	ACTGATTTCTTTTGGTGTTCAG	20	34	48	42	36	14	2.2817	2.4578	3.4178	3.2118	2.9344	1.8501	exist
hsa-miR-499a-5p	21	TTAAGACTTGCAGTGATGTTT	20	52	32	39	24	27	2.2817	3.7589	2.2785	2.9824	1.9563	3.5680	exist
hsa-miR-4326	20	TGTTCCTCTGTCTCCCAGAC	25	25	36	45	32	30	2.8522	1.8072	2.5633	3.4412	2.6084	3.9644	exist
hsa-miR-4786-5p	22	TGAGACCAGGACTGGATGCACC	23	21	55	29	41	24	2.6240	1.5180	3.9162	2.2177	3.3420	3.1715	exist
hsa-miR-3130-5p	21	TACCCAGTCTCCGGTGCAGCC	20	25	37	55	38	17	2.2817	1.8072	2.6346	4.2059	3.0975	2.2465	exist
hsa-miR-1271-3p	22	AGTGCCTGCTATGTGCCAGGCA	37	37	40	26	21	30	4.2212	2.6746	2.8482	1.9883	1.7118	3.9644	exist
hsa-miR-548a-3p	22	CAAAACTGGCAATTACTTTTGC	30	28	24	49	40	18	3.4226	2.0240	1.7089	3.7471	3.2605	2.3787	exist
hsa-miR-147b-3p	21	GTGTGCGGAAATGCTTCTGCT	35	34	39	35	24	20	3.9931	2.4578	2.7770	2.6765	1.9563	2.6430	exist
hsa-miR-1-3p	22	TGGAATGTAAAGAAGTATGTAT	14	16	24	25	15	85	1.5972	1.1566	1.7089	1.9118	1.2227	11.2326	exist
hsa-miR-548u	23	CAAAGACTGCAATTACTTTTGCG	29	45	45	28	13	15	3.3085	3.2529	3.2042	2.1412	1.0597	1.9822	exist
hsa-miR-103a-2-5p	23	AGCTTCTTTACAGTGCTGCCTTG	21	21	46	37	28	21	2.3958	1.5180	3.2754	2.8294	2.2823	2.7751	exist
hsa-miR-675-5p	23	TGGTGCGGAGAGGGCCCACAGTG	2	6	6	50	70	40	0.2282	0.4337	0.4272	3.8236	5.7058	5.2859	exist
hsa-miR-3140-5p	21	ACCTGAATTACCAAAAGCTTT	12	26	29	36	48	21	1.3690	1.8795	2.0649	2.7530	3.9126	2.7751	exist
hsa-miR-4746-5p	23	CCGGTCCCAGGAGAACCTGCAGA	20	33	37	31	22	28	2.2817	2.3855	2.6346	2.3706	1.7933	3.7001	exist
hsa-miR-542-5p	23	TCGGGGATCATCATGTCACGAGA	19	27	42	35	16	30	2.1677	1.9518	2.9906	2.6765	1.3042	3.9644	exist
hsa-miR-1914-5p	22	CCCTGTGCCCGGCCCACTTCTG	18	29	36	38	24	23	2.0536	2.0963	2.5633	2.9059	1.9563	3.0394	exist
hsa-miR-190b-5p	22	TGATATGTTTGATATTGGGTTG	23	39	36	23	28	16	2.6240	2.8192	2.5633	1.7588	2.2823	2.1144	exist
hsa-miR-144-3p	20	TACAGTATAGATGATGTACT	15	29	34	30	37	18	1.7113	2.0963	2.4209	2.2941	3.0159	2.3787	exist
hsa-miR-3619-5p	22	TCAGCAGGCAGGCTGGTGCAGC	14	19	23	55	33	18	1.5972	1.3735	1.6377	4.2059	2.6899	2.3787	exist
hsa-miR-3677-5p	22	CAGTGGCCAGAGCCCTGCAGTG	23	18	38	28	38	17	2.6240	1.3012	2.7058	2.1412	3.0975	2.2465	exist
hsa-miR-3605-3p	23	CCTCCGTGTTACCTGTCCTCTAG	10	22	50	15	41	23	1.1409	1.5903	3.5602	1.1471	3.3420	3.0394	exist
hsa-miR-548d-5p	22	AAAAGTAATTGTGGTTTTTGCC	13	17	22	42	46	21	1.4831	1.2289	1.5665	3.2118	3.7496	2.7751	exist
hsa-miR-545-3p	22	TCAGCAAACATTTATTGTGTGC	8	25	31	37	44	15	0.9127	1.8072	2.2073	2.8294	3.5865	1.9822	exist
hsa-miR-3942-3p	21	TTTCAGATAACAGTATTACAT	30	18	47	14	28	22	3.4226	1.3012	3.3466	1.0706	2.2823	2.9073	exist
hsa-miR-4761-5p	21	ACAAGGTGTGCATGCCTGACC	21	33	40	28	18	18	2.3958	2.3855	2.8482	2.1412	1.4672	2.3787	exist
hsa-miR-1287-5p	22	TGCTGGATCAGTGGTTCGAGTC	20	33	24	42	26	12	2.2817	2.3855	1.7089	3.2118	2.1193	1.5858	exist
hsa-miR-643	22	ACTTGTATGCTAGCTCAGGTAG	16	42	46	26	18	7	1.8254	3.0361	3.2754	1.9883	1.4672	0.9250	exist
hsa-miR-877-3p	21	TCCTCTTCTCCCTCCTCCCAG	17	14	34	29	33	28	1.9395	1.0120	2.4209	2.2177	2.6899	3.7001	exist
hsa-miR-550a-3-5p	20	AGTGCCTGAGGGAGTAAGAG	28	28	39	27	16	13	3.1944	2.0240	2.7770	2.0647	1.3042	1.7179	exist
hsa-miR-1277-3p	22	TACGTAGATATATATGTATTTT	25	26	23	27	33	15	2.8522	1.8795	1.6377	2.0647	2.6899	1.9822	exist
hsa-miR-181a-3p	22	ACCATCGACCGTTGATTGTACC	43	18	20	11	18	38	4.9058	1.3012	1.4241	0.8412	1.4672	5.0216	exist
hsa-miR-1277-5p	24	AAATATATATATATATGTACGTAT	17	23	29	25	25	25	1.9395	1.6626	2.0649	1.9118	2.0378	3.3037	exist
hsa-miR-4707-5p	23	GCCCCGGCGCGGGCGGGTTCTGG	26	47	41	13	10	5	2.9663	3.3975	2.9194	0.9941	0.8151	0.6607	exist
hsa-miR-153-3p	22	TTGCATAGTCACAAAAGTGATC	22	20	31	22	31	12	2.5099	1.4457	2.2073	1.6824	2.5269	1.5858	exist
hsa-miR-204-3p	21	GCTGGGAAGGCAAAGGGACGT	16	30	48	16	18	10	1.8254	2.1686	3.4178	1.2235	1.4672	1.3215	exist
hsa-miR-450a-2-3p	22	ATTGGGGACATTTTGCATTCAT	16	31	35	23	25	8	1.8254	2.2409	2.4921	1.7588	2.0378	1.0572	exist
hsa-miR-4707-3p	22	AGCCCGCCCCAGCCGAGGTTCT	20	32	18	28	27	13	2.2817	2.3132	1.2817	2.1412	2.2008	1.7179	exist
hsa-miR-548aq-3p	22	CAAAAACTGCAATTACTTTTGC	14	21	30	34	25	14	1.5972	1.5180	2.1361	2.6000	2.0378	1.8501	exist
hsa-miR-215-5p	21	ATGACCTATGAATTGACAGAC	10	21	28	25	25	28	1.1409	1.5180	1.9937	1.9118	2.0378	3.7001	exist
hsa-miR-1229-3p	23	CTCTCACCACTGCCCTCCCACAG	18	19	22	30	36	11	2.0536	1.3735	1.5665	2.2941	2.9344	1.4536	exist
hsa-miR-5581-3p	22	TTCCATGCCTCCTAGAAGTTCC	27	19	20	27	25	18	3.0804	1.3735	1.4241	2.0647	2.0378	2.3787	exist
hsa-miR-3684	21	TTAGACCTAGTACACGTCCTT	27	17	40	21	16	14	3.0804	1.2289	2.8482	1.6059	1.3042	1.8501	exist
hsa-miR-4421	22	ACCTGTCTGTGGAAAGGAGCTA	12	10	33	25	32	23	1.3690	0.7229	2.3497	1.9118	2.6084	3.0394	exist
hsa-miR-146b-3p	22	GCCCTGTGGACTCAGTTCTGGT	35	27	31	14	23	4	3.9931	1.9518	2.2073	1.0706	1.8748	0.5286	exist
hsa-miR-4423-5p	22	AGTTGCCTTTTTGTTCCCATGC	1	10	4	43	50	26	0.1141	0.7229	0.2848	3.2883	4.0756	3.4358	exist
hsa-miR-579-5p	22	TCGCGGTTTGTGCCAGATGACG	11	24	45	18	27	9	1.2550	1.7349	3.2042	1.3765	2.2008	1.1893	exist
hsa-miR-6515-5p	21	TTGGAGGGTGTGGAAGACATC	12	21	15	37	28	21	1.3690	1.5180	1.0681	2.8294	2.2823	2.7751	exist
hsa-miR-3691-5p	23	AGTGGATGATGGAGACTCGGTAC	15	19	17	27	41	14	1.7113	1.3735	1.2105	2.0647	3.3420	1.8501	exist
hsa-miR-4787-3p	24	GATGCGCCGCCCACTGCCCCGCGC	9	15	21	27	45	16	1.0268	1.0843	1.4953	2.0647	3.6680	2.1144	exist
hsa-miR-133a-3p	22	TTTGGTCCCCTTCAACCAGCTG	4	6	7	18	6	91	0.4563	0.4337	0.4984	1.3765	0.4891	12.0255	exist
hsa-miR-3143	25	ATAACATTGTAAAGCGCTTCTTTCG	13	31	55	12	13	7	1.4831	2.2409	3.9162	0.9177	1.0597	0.9250	exist
hsa-miR-4755-5p	22	TTTCCCTTCAGAGCCTGGCTTT	14	20	43	18	20	16	1.5972	1.4457	3.0618	1.3765	1.6302	2.1144	exist
hsa-miR-676-3p	21	CTGTCCTAAGGTTGTTGAGTT	23	27	24	25	14	18	2.6240	1.9518	1.7089	1.9118	1.1412	2.3787	exist
hsa-miR-139-5p	23	TCTACAGTGCACGTGTCTCCAGT	3	3	3	46	53	22	0.3423	0.2169	0.2136	3.5177	4.3201	2.9073	exist
hsa-miR-6505-5p	22	TTGGAATAGGGGATATCTCAGC	21	22	34	13	21	19	2.3958	1.5903	2.4209	0.9941	1.7118	2.5108	exist
hsa-miR-3180-3p	22	TGGGGCGGAGCTTCCGGAGGCC	21	24	30	26	19	9	2.3958	1.7349	2.1361	1.9883	1.5487	1.1893	exist
hsa-miR-5001-3p	22	TTCTGCCTCTGTCCAGGTCCTT	20	22	26	22	29	10	2.2817	1.5903	1.8513	1.6824	2.3638	1.3215	exist
hsa-miR-5010-5p	22	AGGGGGATGGCAGAGCAAAATT	4	32	16	25	35	17	0.4563	2.3132	1.1393	1.9118	2.8529	2.2465	exist
hsa-miR-10399-3p	21	CTCTCGGACAAGCTGTAGGTC	19	16	29	25	17	22	2.1677	1.1566	2.0649	1.9118	1.3857	2.9073	exist
hsa-miR-3150a-5p	22	CAACCTCGACGATCTCCTCAGC	22	19	31	17	37	2	2.5099	1.3735	2.2073	1.3000	3.0159	0.2643	exist
hsa-miR-181d-3p	21	CCACCGGGGGATGAATGTCAC	23	19	26	20	19	19	2.6240	1.3735	1.8513	1.5294	1.5487	2.5108	exist
hsa-miR-548n	22	CAAAAGTAATTGTGGATTTTGT	17	20	15	24	35	14	1.9395	1.4457	1.0681	1.8353	2.8529	1.8501	exist
hsa-miR-5008-5p	22	TGAGGCCCTTGGGGCACAGTGG	6	2	23	38	32	22	0.6845	0.1446	1.6377	2.9059	2.6084	2.9073	exist
hsa-miR-616-5p	22	ACTCAAAACCCTTCAGTGACTT	13	19	13	36	30	11	1.4831	1.3735	0.9257	2.7530	2.4454	1.4536	exist
hsa-miR-548ay-5p	21	AAAAGTAATTGTGGTTTTTGC	10	19	16	28	31	17	1.1409	1.3735	1.1393	2.1412	2.5269	2.2465	exist
hsa-miR-6886-5p	21	CCCGCAGGTGAGATGAGGGCT	10	13	28	31	23	16	1.1409	0.9397	1.9937	2.3706	1.8748	2.1144	exist
hsa-miR-491-3p	22	CTTATGCAAGATTCCCTTCTAC	14	13	10	40	28	15	1.5972	0.9397	0.7120	3.0589	2.2823	1.9822	exist
hsa-miR-3130-3p	21	GCTGCACCGGAGACTGGGTAA	24	3	24	38	30	0	2.7381	0.2169	1.7089	2.9059	2.4454	0.01	exist
hsa-miR-675-3p	20	CTGTATGCCCTCACCGCTCA	1	4	4	44	36	29	0.1141	0.2891	0.2848	3.3647	2.9344	3.8323	exist
hsa-miR-6733-5p	22	TGGGAAAGACAAACTCAGAGTT	15	21	44	14	10	13	1.7113	1.5180	3.1330	1.0706	0.8151	1.7179	exist
hsa-miR-3940-5p	20	GTGGGTTGGGGCGGGCTCTG	29	26	42	3	11	5	3.3085	1.8795	2.9906	0.2294	0.8966	0.6607	exist
hsa-miR-9903	22	TTATCCTCCAGTAGACTAGGGA	25	26	22	21	11	11	2.8522	1.8795	1.5665	1.6059	0.8966	1.4536	exist
hsa-miR-6724-5p	23	CTGGGCCCGCGGCGGGCGTGGGG	31	13	31	18	12	10	3.5367	0.9397	2.2073	1.3765	0.9781	1.3215	exist
hsa-miR-3613-3p	24	ACAAAAAAAAAAGCCCAACCCTTC	7	14	28	31	25	9	0.7986	1.0120	1.9937	2.3706	2.0378	1.1893	exist
hsa-miR-2116-3p	21	CCTCCCATGCCAAGAACTCCC	16	14	13	20	35	15	1.8254	1.0120	0.9257	1.5294	2.8529	1.9822	exist
hsa-miR-3120-3p	21	CACAGCAAGTGTAGACAGGCA	12	34	19	21	15	12	1.3690	2.4578	1.3529	1.6059	1.2227	1.5858	exist
hsa-miR-597-3p	23	TGGTTCTCTTGTGGCTCAAGCGT	9	9	28	16	38	11	1.0268	0.6506	1.9937	1.2235	3.0975	1.4536	exist
hsa-miR-96-3p	22	AATCATGTGCAGTGCCAATATG	14	17	24	19	31	5	1.5972	1.2289	1.7089	1.4530	2.5269	0.6607	exist
hsa-miR-29c-5p	22	TGACCGATTTCTCCTGGTGTTC	9	16	12	37	13	22	1.0268	1.1566	0.8544	2.8294	1.0597	2.9073	exist
hsa-miR-3127-5p	23	ATCAGGGCTTGTGGAATGGGAAG	12	18	17	15	32	15	1.3690	1.3012	1.2105	1.1471	2.6084	1.9822	exist
hsa-miR-10527-5p	23	AAAGCAAATGTTGGGTGAACGGC	18	18	13	25	20	12	2.0536	1.3012	0.9257	1.9118	1.6302	1.5858	exist
hsa-miR-1283	22	TCTACAAAGGAAAGCGCTTTCT	7	7	18	30	30	14	0.7986	0.5060	1.2817	2.2941	2.4454	1.8501	exist
hsa-miR-129-5p	21	CTTTTTGCGGTCTGGGCTTGC	19	11	13	29	12	22	2.1677	0.7952	0.9257	2.2177	0.9781	2.9073	exist
hsa-miR-580-3p	22	TTGAGAATGATGAATCATTAGG	9	26	20	30	11	10	1.0268	1.8795	1.4241	2.2941	0.8966	1.3215	exist
hsa-miR-147b-5p	22	TGGAAACATTTCTGCACAAACT	12	22	17	19	25	10	1.3690	1.5903	1.2105	1.4530	2.0378	1.3215	exist
hsa-miR-5699-3p	22	TCCTGTCTTTCCTTGTTGGAGC	13	13	12	27	24	16	1.4831	0.9397	0.8544	2.0647	1.9563	2.1144	exist
hsa-miR-200b-3p	22	TAATACTGCCTGGTAATGATGA	1	8	4	27	34	30	0.1141	0.5783	0.2848	2.0647	2.7714	3.9644	exist
hsa-miR-660-3p	21	ACCTCCTGTGTGCATGGATTA	7	28	18	20	12	17	0.7986	2.0240	1.2817	1.5294	0.9781	2.2465	exist
hsa-miR-556-5p	22	GATGAGCTCATTGTAATATGAG	7	5	19	29	32	9	0.7986	0.3614	1.3529	2.2177	2.6084	1.1893	exist
hsa-miR-6511b-5p	24	CTGCAGGCAGAAGTGGGGCTGACA	20	24	16	12	19	10	2.2817	1.7349	1.1393	0.9177	1.5487	1.3215	exist
hsa-miR-3127-3p	22	TCCCCTTCTGCAGGCCTGCTGG	9	23	24	24	15	5	1.0268	1.6626	1.7089	1.8353	1.2227	0.6607	exist
hsa-miR-3129-3p	22	AAACTAATCTCTACACTGCTGC	10	18	26	19	22	5	1.1409	1.3012	1.8513	1.4530	1.7933	0.6607	exist
hsa-miR-548f-3p	19	AAAAACTGTAATTACTTTT	18	18	19	20	17	8	2.0536	1.3012	1.3529	1.5294	1.3857	1.0572	exist
hsa-miR-193a-3p	22	AACTGGCCTACAAAGTCCCAGT	16	18	32	5	19	9	1.8254	1.3012	2.2785	0.3824	1.5487	1.1893	exist
hsa-miR-3175	22	CGGGGAGAGAACGCAGTGACGT	11	7	19	20	36	6	1.2550	0.5060	1.3529	1.5294	2.9344	0.7929	exist
hsa-miR-4665-5p	23	CTGGGGGACGCGTGAGCGCGAGC	18	13	22	18	21	6	2.0536	0.9397	1.5665	1.3765	1.7118	0.7929	exist
hsa-miR-31-5p	21	AGGCAAGATGCTGGCATAGCT	71	19	1	3	3	0	8.1002	1.3735	0.0712	0.2294	0.2445	0.01	exist
hsa-miR-450a-1-3p	22	ATTGGGAACATTTTGCATGTAT	20	4	16	27	12	18	2.2817	0.2891	1.1393	2.0647	0.9781	2.3787	exist
hsa-miR-502-5p	21	ATCCTTGCTATCTGGGTGCTA	16	21	13	15	19	13	1.8254	1.5180	0.9257	1.1471	1.5487	1.7179	exist
hsa-miR-6789-3p	21	CGGCGCCCGTGTCTCCTCCAG	10	20	23	13	15	14	1.1409	1.4457	1.6377	0.9941	1.2227	1.8501	exist
hsa-miR-135a-2-3p	22	ATGTAGGGATGGAAGCCATGAA	13	29	26	9	10	7	1.4831	2.0963	1.8513	0.6882	0.8151	0.9250	exist
hsa-miR-4517	25	AAATATGATGAAACTCACAGCTGAG	1	14	9	19	39	12	0.1141	1.0120	0.6408	1.4530	3.1790	1.5858	exist
hsa-miR-1908-3p	21	CCGGCCGCCGGCTCCGCCCCG	12	10	17	20	14	18	1.3690	0.7229	1.2105	1.5294	1.1412	2.3787	exist
hsa-miR-3155a	21	CCAGGCTCTGCAGTGGGAACT	18	10	23	17	17	6	2.0536	0.7229	1.6377	1.3000	1.3857	0.7929	exist
hsa-miR-605-5p	23	TAAATCCCATGGTGCCTTCTCCT	5	19	13	16	28	10	0.5704	1.3735	0.9257	1.2235	2.2823	1.3215	exist
hsa-miR-6716-3p	22	TCCGAACTCTCCATTCCTCTGC	11	14	20	13	20	13	1.2550	1.0120	1.4241	0.9941	1.6302	1.7179	exist
hsa-miR-3140-3p	22	AGCTTTTGGGAATTCAGGTAGT	11	13	16	12	29	9	1.2550	0.9397	1.1393	0.9177	2.3638	1.1893	exist
hsa-miR-3154	22	CAGAAGGGGAGTTGGGAGCAGA	20	19	21	11	8	9	2.2817	1.3735	1.4953	0.8412	0.6521	1.1893	exist
hsa-miR-6797-3p	22	TGCATGACCCTTCCCTCCCCAC	7	12	16	16	31	6	0.7986	0.8674	1.1393	1.2235	2.5269	0.7929	exist
hsa-miR-10523-5p	24	GACAATGATGAGAAGACCTGAGGA	5	15	27	17	14	9	0.5704	1.0843	1.9225	1.3000	1.1412	1.1893	exist
hsa-miR-2276-3p	22	TCTGCAAGTGTCAGAGGCGAGG	12	24	13	11	15	11	1.3690	1.7349	0.9257	0.8412	1.2227	1.4536	exist
hsa-miR-5582-3p	22	TAAAACTTTAAGTGTGCCTAGG	11	15	19	18	18	3	1.2550	1.0843	1.3529	1.3765	1.4672	0.3964	exist
hsa-miR-6742-3p	20	ACCTGGGTTGTCCCCTCTAG	4	24	22	8	20	6	0.4563	1.7349	1.5665	0.6118	1.6302	0.7929	exist
hsa-miR-4479	22	CGCGCGGCCGTGCTCGGAGCAG	18	22	21	9	11	2	2.0536	1.5903	1.4953	0.6882	0.8966	0.2643	exist
hsa-miR-548ay-3p	22	CAAAACCGCGATTACTCTTGCA	17	9	24	16	12	5	1.9395	0.6506	1.7089	1.2235	0.9781	0.6607	exist
hsa-miR-548w	23	AAAAGTAACTGCGGTTTTTGCCT	4	17	14	19	24	5	0.4563	1.2289	0.9969	1.4530	1.9563	0.6607	exist
hsa-miR-362-3p	22	AACACACCTATTCAAGGATTCA	9	10	23	20	12	8	1.0268	0.7229	1.6377	1.5294	0.9781	1.0572	exist
hsa-miR-449c-5p	25	TAGGCAGTGTATTGCTAGCGGCTGT	12	19	4	9	23	13	1.3690	1.3735	0.2848	0.6882	1.8748	1.7179	exist
hsa-miR-3614-5p	23	CCACTTGGATCTGAAGGCTGCCC	5	19	16	18	11	10	0.5704	1.3735	1.1393	1.3765	0.8966	1.3215	exist
hsa-miR-548ae-5p	20	AAAAGTAATTGTGGTTTTTG	9	13	3	28	20	6	1.0268	0.9397	0.2136	2.1412	1.6302	0.7929	exist
hsa-miR-1915-5p	22	ACCTTGCCTTGCTGCCCGGGCC	9	14	17	7	18	13	1.0268	1.0120	1.2105	0.5353	1.4672	1.7179	exist
hsa-miR-2355-3p	22	ATTGTCCTTGCTGTTTGGAGAT	9	16	21	15	10	7	1.0268	1.1566	1.4953	1.1471	0.8151	0.9250	exist
hsa-miR-6516-5p	22	TTTGCAGTAACAGGTGTGAGCA	14	16	20	14	12	2	1.5972	1.1566	1.4241	1.0706	0.9781	0.2643	exist
hsa-miR-1275	17	GTGGGGGAGAGGCTGTC	13	23	10	14	8	9	1.4831	1.6626	0.7120	1.0706	0.6521	1.1893	exist
hsa-miR-1306-3p	18	ACGTTGGCTCTGGTGGTG	8	8	15	11	26	9	0.9127	0.5783	1.0681	0.8412	2.1193	1.1893	exist
hsa-miR-3188	23	AGAGGCTTTGTGCGGATACGGGG	12	9	12	17	16	11	1.3690	0.6506	0.8544	1.3000	1.3042	1.4536	exist
hsa-miR-5690	21	TCAGCTACTACCTCTATTAGG	10	7	12	30	6	12	1.1409	0.5060	0.8544	2.2941	0.4891	1.5858	exist
hsa-miR-34b-3p	22	CAATCACTAACTCCACTGCCAT	3	1	3	20	40	9	0.3423	0.0723	0.2136	1.5294	3.2605	1.1893	exist
hsa-miR-4640-3p	22	CACCCCCTGTTTCCTGGCCCAC	1	12	8	15	28	12	0.1141	0.8674	0.5696	1.1471	2.2823	1.5858	exist
hsa-let-7i-3p	22	CTGCGCAAGCTACTGCCTTGCT	10	7	9	17	20	10	1.1409	0.5060	0.6408	1.3000	1.6302	1.3215	exist
hsa-miR-3605-5p	23	TGAGGATGGATAGCAAGGAAGCC	8	12	16	12	11	14	0.9127	0.8674	1.1393	0.9177	0.8966	1.8501	exist
hsa-miR-3912-3p	21	TAACGCATAATATGGACATGT	9	25	17	12	4	6	1.0268	1.8072	1.2105	0.9177	0.3260	0.7929	exist
hsa-miR-411-5p	21	TAGTAGACCGTATAGCGTACG	48	10	7	3	2	3	5.4762	0.7229	0.4984	0.2294	0.1630	0.3964	exist
hsa-miR-3174	23	TAGTGAGTTAGAGATGCAGAGCC	12	13	10	14	18	5	1.3690	0.9397	0.7120	1.0706	1.4672	0.6607	exist
hsa-miR-589-3p	24	TCAGAACAAATGCCGGTTCCCAGA	10	7	12	11	19	13	1.1409	0.5060	0.8544	0.8412	1.5487	1.7179	exist
hsa-miR-6794-3p	20	CTCACTCTCAGTCCCTCCCT	9	13	17	9	10	13	1.0268	0.9397	1.2105	0.6882	0.8151	1.7179	exist
hsa-miR-939-5p	24	TGGGGAGCTGAGGCTCTGGGGGTG	1	17	14	20	12	7	0.1141	1.2289	0.9969	1.5294	0.9781	0.9250	exist
hsa-miR-1260a	18	ATCCCACCTCTGCCACCA	6	8	15	13	22	6	0.6845	0.5783	1.0681	0.9941	1.7933	0.7929	exist
hsa-miR-1278	22	TAGTACTGTGCATATCATCTAT	3	16	25	14	5	7	0.3423	1.1566	1.7801	1.0706	0.4076	0.9250	exist
hsa-miR-3690	23	ACCTGGACCCAGCGTAGACAAAG	3	13	13	7	23	11	0.3423	0.9397	0.9257	0.5353	1.8748	1.4536	exist
hsa-miR-10395-3p	21	ATGTATTCGTACTGTCTGATG	14	8	17	10	16	4	1.5972	0.5783	1.2105	0.7647	1.3042	0.5286	exist
hsa-miR-6741-3p	22	TCGGCTCTCTCCCTCACCCTAG	4	7	11	14	29	4	0.4563	0.5060	0.7832	1.0706	2.3638	0.5286	exist
hsa-miR-3116	22	TGCCTGGAACATAGTAGGGACT	10	11	18	16	8	5	1.1409	0.7952	1.2817	1.2235	0.6521	0.6607	exist
hsa-miR-3064-5p	21	TCTGGCTGTTGTGGTGTGCAA	11	15	17	11	7	6	1.2550	1.0843	1.2105	0.8412	0.5706	0.7929	exist
hsa-miR-3124-5p	21	TTCGCGGGCGAAGGCAAAGTC	4	11	18	11	14	8	0.4563	0.7952	1.2817	0.8412	1.1412	1.0572	exist
hsa-miR-3942-5p	22	AAGCAATACTGTTACCTGAAAT	6	5	12	9	26	8	0.6845	0.3614	0.8544	0.6882	2.1193	1.0572	exist
hsa-miR-4741	23	CGGGCTGTCCGGAGGGGTCGGCT	10	13	10	9	9	15	1.1409	0.9397	0.7120	0.6882	0.7336	1.9822	exist
hsa-miR-4742-5p	23	TCAGGCAAAGGGATATTTACAGA	0	6	7	9	37	7	0.01	0.4337	0.4984	0.6882	3.0159	0.9250	exist
hsa-miR-6800-3p	21	CACCTCTCCTGGCATCGCCCC	7	9	14	10	12	14	0.7986	0.6506	0.9969	0.7647	0.9781	1.8501	exist
hsa-miR-4524a-5p	22	ATAGCAGCATGAACCTGTCTCA	2	3	3	26	16	15	0.2282	0.2169	0.2136	1.9883	1.3042	1.9822	exist
hsa-miR-676-5p	21	TCTTCAACCTCAGGACTTGCA	5	5	13	24	14	4	0.5704	0.3614	0.9257	1.8353	1.1412	0.5286	exist
hsa-miR-200c-5p	22	CGTCTTACCCAGCAGTGTTTGG	0	7	16	6	27	8	0.01	0.5060	1.1393	0.4588	2.2008	1.0572	exist
hsa-miR-3179	22	AGAAGGGGTGAAATTTAAACGT	6	22	11	8	7	10	0.6845	1.5903	0.7832	0.6118	0.5706	1.3215	exist
hsa-miR-5008-3p	21	CCTGTGCTCCCAGGGCCTCGC	5	2	7	20	23	7	0.5704	0.1446	0.4984	1.5294	1.8748	0.9250	exist
hsa-miR-6747-3p	21	TCCTGCCTTCCTCTGCACCAG	2	9	6	7	29	11	0.2282	0.6506	0.4272	0.5353	2.3638	1.4536	exist
hsa-miR-6877-5p	22	AGGGCCGAAGGGTGGAAGCTGC	8	5	19	10	12	10	0.9127	0.3614	1.3529	0.7647	0.9781	1.3215	exist
hsa-miR-3661	22	TGACCTGGGACTCGGACAGCTG	16	15	8	14	6	4	1.8254	1.0843	0.5696	1.0706	0.4891	0.5286	exist
hsa-miR-3688-3p	22	TATGGAAAGACTTTGCCACTCT	9	8	29	10	4	3	1.0268	0.5783	2.0649	0.7647	0.3260	0.3964	exist
hsa-miR-6511a-5p	23	CAGGCAGAAGTGGGGCTGACAGG	16	18	11	4	13	1	1.8254	1.3012	0.7832	0.3059	1.0597	0.1321	exist
hsa-miR-6840-5p	24	ACCCCCGGGCAAAGACCTGCAGAT	13	14	14	5	13	4	1.4831	1.0120	0.9969	0.3824	1.0597	0.5286	exist
hsa-miR-3129-5p	22	GCAGTAGTGTAGAGATTGGTTT	3	20	14	9	14	2	0.3423	1.4457	0.9969	0.6882	1.1412	0.2643	exist
hsa-miR-34a-5p	22	TGGCAGTGTCTTAGCTGGTTGT	8	7	9	20	13	5	0.9127	0.5060	0.6408	1.5294	1.0597	0.6607	exist
hsa-miR-4685-3p	22	TCTCCCTTCCTGCCCTGGCTAG	4	9	8	12	25	4	0.4563	0.6506	0.5696	0.9177	2.0378	0.5286	exist
hsa-miR-1180-5p	21	GGACCCACCCGGCCGGGAATA	7	5	23	4	17	5	0.7986	0.3614	1.6377	0.3059	1.3857	0.6607	exist
hsa-miR-3126-5p	22	TGAGGGACAGATGCCAGAAGCA	15	9	8	12	14	3	1.7113	0.6506	0.5696	0.9177	1.1412	0.3964	exist
hsa-miR-4726-5p	23	AGGGCCAGAGGAGCCTGGAGTGG	10	13	12	6	11	9	1.1409	0.9397	0.8544	0.4588	0.8966	1.1893	exist
hsa-miR-3139	23	TAGGAGCTCAACAGATGCCTGTT	10	14	14	7	8	7	1.1409	1.0120	0.9969	0.5353	0.6521	0.9250	exist
hsa-miR-3187-5p	23	CCTGGGCAGCGTGTGGCTGAAGG	6	5	12	17	9	11	0.6845	0.3614	0.8544	1.3000	0.7336	1.4536	exist
hsa-miR-3675-5p	23	TATGGGGCTTCTGTAGAGATTTC	8	15	7	12	11	7	0.9127	1.0843	0.4984	0.9177	0.8966	0.9250	exist
hsa-miR-4477b	22	ATTAAGGACATTTGTGATTGAT	10	3	15	10	14	8	1.1409	0.2169	1.0681	0.7647	1.1412	1.0572	exist
hsa-miR-2277-3p	21	TGACAGCGCCCTGCCTGGCTC	8	7	24	13	6	1	0.9127	0.5060	1.7089	0.9941	0.4891	0.1321	exist
hsa-miR-4761-3p	21	GAGGGCATGCGCACTTTGTCC	7	14	18	3	14	3	0.7986	1.0120	1.2817	0.2294	1.1412	0.3964	exist
hsa-miR-5000-5p	22	CAGTTCAGAAGTGTTCCTGAGT	7	6	3	18	13	12	0.7986	0.4337	0.2136	1.3765	1.0597	1.5858	exist
hsa-miR-522-3p	22	AAAATGGTTCCCTTTAGAGTGT	2	5	6	16	21	9	0.2282	0.3614	0.4272	1.2235	1.7118	1.1893	exist
hsa-miR-144-5p	22	GGATATCATCATATACTGTAAG	1	7	4	23	14	9	0.1141	0.5060	0.2848	1.7588	1.1412	1.1893	exist
hsa-miR-19a-5p	22	AGTTTTGCATAGTTGCACTACA	8	6	5	18	17	4	0.9127	0.4337	0.3560	1.3765	1.3857	0.5286	exist
hsa-miR-6850-3p	20	CCCGGCCGGAACGCCGCACT	10	14	11	7	14	2	1.1409	1.0120	0.7832	0.5353	1.1412	0.2643	exist
hsa-miR-7705	23	AATAGCTCAGAATGTCAGTTCTG	3	5	3	11	31	5	0.3423	0.3614	0.2136	0.8412	2.5269	0.6607	exist
hsa-miR-4787-5p	22	GCGGGGGTGGCGGCGGCATCCC	6	19	13	6	2	11	0.6845	1.3735	0.9257	0.4588	0.1630	1.4536	exist
hsa-miR-3675-3p	22	CATCTCTAAGGAACTCCCCCAA	7	5	25	9	6	4	0.7986	0.3614	1.7801	0.6882	0.4891	0.5286	exist
hsa-miR-3685	22	TTTCCTACCCTACCTGAAGACT	4	8	18	15	7	4	0.4563	0.5783	1.2817	1.1471	0.5706	0.5286	exist
hsa-miR-3916	26	AAGAGGAAGAAATGGCTGGTTCTCAG	1	4	7	19	17	8	0.1141	0.2891	0.4984	1.4530	1.3857	1.0572	exist
hsa-miR-6807-5p	22	GTGAGCCAGTGGAATGGAGAGG	10	8	9	6	17	6	1.1409	0.5783	0.6408	0.4588	1.3857	0.7929	exist
hsa-miR-101-5p	22	CAGTTATCACAGTGCTGATGCT	0	7	18	16	7	7	0.01	0.5060	1.2817	1.2235	0.5706	0.9250	exist
hsa-miR-139-3p	23	TGGAGACGCGGCCCTGTTGGAGT	0	2	1	21	13	18	0.01	0.1446	0.0712	1.6059	1.0597	2.3787	exist
hsa-miR-150-5p	22	TCTCCCAACCCTTGTACCAGTG	3	9	8	3	12	20	0.3423	0.6506	0.5696	0.2294	0.9781	2.6430	exist
hsa-miR-200a-3p	22	TAACACTGTCTGGTAACGATGT	2	8	6	17	12	10	0.2282	0.5783	0.4272	1.3000	0.9781	1.3215	exist
hsa-miR-4677-5p	22	TTGTTCTTTGGTCTTTCAGCCA	0	4	12	7	21	11	0.01	0.2891	0.8544	0.5353	1.7118	1.4536	exist
hsa-miR-5187-5p	22	TGGGATGAGGGATTGAAGTGGA	11	18	10	5	8	3	1.2550	1.3012	0.7120	0.3824	0.6521	0.3964	exist
hsa-miR-3611	21	TTGTGAAGAAAGAAATTCTTA	5	12	10	12	12	3	0.5704	0.8674	0.7120	0.9177	0.9781	0.3964	exist
hsa-miR-4440	22	TGTCGTGGGGCTTGCTGGCTTG	4	5	18	3	18	5	0.4563	0.3614	1.2817	0.2294	1.4672	0.6607	exist
hsa-miR-4745-5p	23	TGAGTGGGGCTCCCGGGACGGCG	3	9	11	14	11	5	0.3423	0.6506	0.7832	1.0706	0.8966	0.6607	exist
hsa-miR-588	21	TTGGCCACAATGGGTTAGAAC	0	1	1	19	15	17	0.01	0.0723	0.0712	1.4530	1.2227	2.2465	exist
hsa-miR-3158-5p	21	CCTGCAGAGAGGAAGCCCTTC	13	0	10	14	13	2	1.4831	0.01	0.7120	1.0706	1.0597	0.2643	exist
hsa-miR-4482-5p	22	AACCCAGTGGGCTATGGAAATG	6	16	13	6	5	6	0.6845	1.1566	0.9257	0.4588	0.4076	0.7929	exist
hsa-miR-203a-3p	22	GTGAAATGTTTAGGACCACTAG	0	3	0	16	20	12	0.01	0.2169	0.01	1.2235	1.6302	1.5858	exist
hsa-miR-4797-3p	21	TCTCAGTAAGTGGCACTCTGT	1	7	13	15	14	1	0.1141	0.5060	0.9257	1.1471	1.1412	0.1321	exist
hsa-miR-4804-3p	21	TGCTTAACCTTGCCCTCGAAA	7	4	6	11	13	10	0.7986	0.2891	0.4272	0.8412	1.0597	1.3215	exist
hsa-miR-1243	22	AACTGGATCAATTATAGGAGTG	10	11	7	16	0	6	1.1409	0.7952	0.4984	1.2235	0.01	0.7929	exist
hsa-miR-3662	24	GAAAATGATGAGTAGTGACTGATG	7	16	4	9	11	3	0.7986	1.1566	0.2848	0.6882	0.8966	0.3964	exist
hsa-miR-125b-1-3p	22	ACGGGTTAGGCTCTTGGGAGCT	19	10	3	5	1	11	2.1677	0.7229	0.2136	0.3824	0.0815	1.4536	exist
hsa-miR-3190-3p	23	TGTGGAAGGTAGACGGCCAGAGA	7	20	9	4	0	9	0.7986	1.4457	0.6408	0.3059	0.01	1.1893	exist
hsa-miR-4664-3p	22	CTTCCGGTCTGTGAGCCCCGTC	12	3	14	4	13	3	1.3690	0.2169	0.9969	0.3059	1.0597	0.3964	exist
hsa-miR-3131	23	TCGAGGACTGGTGGAAGGGCCTT	1	16	5	10	7	9	0.1141	1.1566	0.3560	0.7647	0.5706	1.1893	exist
hsa-miR-95-5p	21	TCAATAAATGTCTGTTGAATT	3	7	9	13	11	5	0.3423	0.5060	0.6408	0.9941	0.8966	0.6607	exist
hsa-miR-33b-5p	20	GTGCATTGCTGTTGCATTGC	4	12	9	5	12	5	0.4563	0.8674	0.6408	0.3824	0.9781	0.6607	exist
hsa-miR-548q	22	GCTGGTGCAAAAGTAATGGCGG	3	6	11	13	13	1	0.3423	0.4337	0.7832	0.9941	1.0597	0.1321	exist
hsa-miR-6501-5p	22	AGTTGCCAGGGCTGCCTTTGGT	4	7	10	10	10	6	0.4563	0.5060	0.7120	0.7647	0.8151	0.7929	exist
hsa-miR-1228-5p	21	GTGGGCGGGGGCAGGTGTGTG	3	15	12	6	7	3	0.3423	1.0843	0.8544	0.4588	0.5706	0.3964	exist
hsa-miR-3620-3p	22	TCACCCTGCATCCCGCACCCAG	6	14	3	8	11	4	0.6845	1.0120	0.2136	0.6118	0.8966	0.5286	exist
hsa-miR-3944-3p	23	TTCGGGCTGGCCTGCTGCTCCGG	1	17	12	6	1	9	0.1141	1.2289	0.8544	0.4588	0.0815	1.1893	exist
hsa-miR-4424	22	AGAGTTAACTCAAAATGGACTA	8	5	7	13	7	6	0.9127	0.3614	0.4984	0.9941	0.5706	0.7929	exist
hsa-miR-4470	21	TGGCAAACGTGGAAGCCGAGA	11	19	6	2	4	4	1.2550	1.3735	0.4272	0.1529	0.3260	0.5286	exist
hsa-miR-548ar-3p	21	TAAAACTGCAGTTATTTTTGC	2	15	12	8	5	4	0.2282	1.0843	0.8544	0.6118	0.4076	0.5286	exist
hsa-miR-616-3p	22	AGTCATTGGAGGGTTTGAGCAG	2	5	13	13	8	5	0.2282	0.3614	0.9257	0.9941	0.6521	0.6607	exist
hsa-let-7f-2-3p	22	CTATACAGTCTACTGTCTTTCC	8	5	9	8	4	10	0.9127	0.3614	0.6408	0.6118	0.3260	1.3215	exist
hsa-miR-1294	22	TGTGAGGTTGGCATTGTTGTCT	4	2	17	7	8	6	0.4563	0.1446	1.2105	0.5353	0.6521	0.7929	exist
hsa-miR-15a-3p	22	CAGGCCATATTGTGCTGCCTCA	10	7	7	10	7	3	1.1409	0.5060	0.4984	0.7647	0.5706	0.3964	exist
hsa-miR-4687-5p	22	CAGCCCTCCTCCCGCACCCAAA	3	11	5	8	11	6	0.3423	0.7952	0.3560	0.6118	0.8966	0.7929	exist
hsa-miR-548av-3p	20	AAAACTGCAGTTACTTTTGC	4	13	6	8	9	4	0.4563	0.9397	0.4272	0.6118	0.7336	0.5286	exist
hsa-miR-6509-5p	21	ATTAGGTAGTGGCAGTGGAAC	6	17	5	0	9	7	0.6845	1.2289	0.3560	0.01	0.7336	0.9250	exist
hsa-miR-142-5p	21	CATAAAGTAGAAAGCACTACT	3	5	11	9	13	2	0.3423	0.3614	0.7832	0.6882	1.0597	0.2643	exist
hsa-miR-181b-2-3p	20	CTCACTGATCAATGAATGCA	6	5	10	12	2	8	0.6845	0.3614	0.7120	0.9177	0.1630	1.0572	exist
hsa-miR-219b-3p	23	AGAATTGCGTTTGGACAATCAGT	1	12	13	6	6	5	0.1141	0.8674	0.9257	0.4588	0.4891	0.6607	exist
hsa-miR-3138	24	TGTGGACAGTGAGGTAGAGGGAGT	2	8	13	10	6	4	0.2282	0.5783	0.9257	0.7647	0.4891	0.5286	exist
hsa-miR-551a	21	GCGACCCACTCTTGGTTTCCA	0	0	0	18	19	6	0.01	0.01	0.01	1.3765	1.5487	0.7929	exist
hsa-miR-548j-5p	22	AAAAGTAATTGCGGTCTTTGGT	4	8	6	14	6	4	0.4563	0.5783	0.4272	1.0706	0.4891	0.5286	exist
hsa-miR-548l	22	AAAAGTATTTGCGGGTTTTGTC	9	9	5	14	2	3	1.0268	0.6506	0.3560	1.0706	0.1630	0.3964	exist
hsa-miR-6770-3p	21	CTGGCGGCTGTGTCTTCACAG	11	10	15	4	1	1	1.2550	0.7229	1.0681	0.3059	0.0815	0.1321	exist
hsa-miR-7108-5p	21	GTGTGGCCGGCAGGCGGGTGG	6	4	18	4	2	8	0.6845	0.2891	1.2817	0.3059	0.1630	1.0572	exist
hsa-miR-129-1-3p	22	AAGCCCTTACCCCAAAAAGTAT	5	3	2	8	14	9	0.5704	0.2169	0.1424	0.6118	1.1412	1.1893	exist
hsa-miR-3911	22	TGTGTGGATCCTGGAGGAGGCA	6	5	8	4	9	9	0.6845	0.3614	0.5696	0.3059	0.7336	1.1893	exist
hsa-miR-551b-3p	21	GCGACCCATACTTGGTTTCAG	6	3	18	4	8	2	0.6845	0.2169	1.2817	0.3059	0.6521	0.2643	exist
hsa-miR-579-3p	23	TTCATTTGGTATAAACCGCGATT	5	3	15	9	7	2	0.5704	0.2169	1.0681	0.6882	0.5706	0.2643	exist
hsa-miR-6509-3p	22	TTCCACTGCCACTACCTAATTT	3	7	7	9	12	3	0.3423	0.5060	0.4984	0.6882	0.9781	0.3964	exist
hsa-miR-6721-5p	23	TGGGCAGGGGCTTATTGTAGGAG	4	9	12	9	6	1	0.4563	0.6506	0.8544	0.6882	0.4891	0.1321	exist
hsa-miR-1909-5p	21	TGAGTGCCGGTGCCTGCCCTG	1	8	14	7	9	1	0.1141	0.5783	0.9969	0.5353	0.7336	0.1321	exist
hsa-miR-202-5p	22	TTCCTATGCATATACTTCTTTG	1	2	4	8	19	6	0.1141	0.1446	0.2848	0.6118	1.5487	0.7929	exist
hsa-miR-3161	23	CTGATAAGAACAGAGGCCCAGAT	4	1	12	13	6	4	0.4563	0.0723	0.8544	0.9941	0.4891	0.5286	exist
hsa-miR-3198	22	GTGGAGTCCTGGGGAATGGAGA	7	8	10	8	5	2	0.7986	0.5783	0.7120	0.6118	0.4076	0.2643	exist
hsa-miR-4755-3p	22	AGCCAGGCTCTGAAGGGAAAGT	5	5	16	7	6	1	0.5704	0.3614	1.1393	0.5353	0.4891	0.1321	exist
hsa-miR-4797-5p	21	GACAGAGTGCCACTTACTGAA	5	13	1	9	4	8	0.5704	0.9397	0.0712	0.6882	0.3260	1.0572	exist
hsa-miR-548as-3p	22	TAAAACCCACAATTATGTTTGT	7	6	11	4	10	2	0.7986	0.4337	0.7832	0.3059	0.8151	0.2643	exist
hsa-miR-5010-3p	22	TTTTGTGTCTCCCATTCCCCAG	6	3	7	11	10	2	0.6845	0.2169	0.4984	0.8412	0.8151	0.2643	exist
hsa-miR-5189-3p	21	TGCCAACCGTCAGAGCCCAGA	4	4	7	6	11	7	0.4563	0.2891	0.4984	0.4588	0.8966	0.9250	exist
hsa-miR-1255b-5p	22	CGGATGAGCAAAGAAAGTGGTT	3	5	11	11	6	2	0.3423	0.3614	0.7832	0.8412	0.4891	0.2643	exist
hsa-miR-1268a	18	CGGGCGTGGTGGTGGGGG	2	18	6	6	0	6	0.2282	1.3012	0.4272	0.4588	0.01	0.7929	exist
hsa-miR-1268b	20	CGGGCGTGGTGGTGGGGGTG	2	18	6	6	0	6	0.2282	1.3012	0.4272	0.4588	0.01	0.7929	exist
hsa-miR-129-2-3p	22	AAGCCCTTACCCCAAAAAGCAT	4	10	3	7	7	7	0.4563	0.7229	0.2136	0.5353	0.5706	0.9250	exist
hsa-miR-296-3p	22	GAGGGTTGGGTGGAGGCTCTCC	12	2	6	11	4	3	1.3690	0.1446	0.4272	0.8412	0.3260	0.3964	exist
hsa-miR-4742-3p	23	TCTGTATTCTCCTTTGCCTGCAG	5	4	7	10	4	8	0.5704	0.2891	0.4984	0.7647	0.3260	1.0572	exist
hsa-miR-597-5p	22	TGTGTCACTCGATGACCACTGT	4	9	6	12	4	3	0.4563	0.6506	0.4272	0.9177	0.3260	0.3964	exist
hsa-miR-6818-5p	22	TTGTGTGAGTACAGAGAGCATC	5	6	9	6	10	2	0.5704	0.4337	0.6408	0.4588	0.8151	0.2643	exist
hsa-miR-133b	22	TTTGGTCCCCTTCAACCAGCTA	0	0	0	8	1	28	0.01	0.01	0.01	0.6118	0.0815	3.7001	exist
hsa-miR-34a-3p	22	CAATCAGCAAGTATACTGCCCT	1	5	6	7	6	12	0.1141	0.3614	0.4272	0.5353	0.4891	1.5858	exist
hsa-miR-6516-3p	22	ATCATGTATGATACTGCAAACA	6	7	8	13	3	0	0.6845	0.5060	0.5696	0.9941	0.2445	0.01	exist
hsa-miR-6763-5p	19	CTGGGGAGTGGCTGGGGAG	7	4	9	3	11	3	0.7986	0.2891	0.6408	0.2294	0.8966	0.3964	exist
hsa-miR-6786-3p	23	TGACGCCCCTTCTGATTCTGCCT	4	0	1	12	16	4	0.4563	0.01	0.0712	0.9177	1.3042	0.5286	exist
hsa-miR-11401	20	TCACGTCTGCGGCTGTCACG	6	8	9	8	3	1	0.6845	0.5783	0.6408	0.6118	0.2445	0.1321	exist
hsa-miR-135b-5p	23	TATGGCTTTTCATTCCTATGTGA	2	2	6	16	6	3	0.2282	0.1446	0.4272	1.2235	0.4891	0.3964	exist
hsa-miR-3180-5p	25	CTTCCAGACGCTCCGCCCCACGTCG	5	6	3	5	11	5	0.5704	0.4337	0.2136	0.3824	0.8966	0.6607	exist
hsa-miR-548d-3p	22	CAAAAACCACAGTTTCTTTTGC	5	8	11	5	2	4	0.5704	0.5783	0.7832	0.3824	0.1630	0.5286	exist
hsa-miR-6735-5p	25	CAGGGCAGAGGGCACAGGAATCTGA	8	7	4	4	6	6	0.9127	0.5060	0.2848	0.3059	0.4891	0.7929	exist
hsa-miR-6768-5p	23	CACACAGGAAAAGCGGGGCCCTG	3	6	8	0	13	5	0.3423	0.4337	0.5696	0.01	1.0597	0.6607	exist
hsa-miR-6777-5p	23	ACGGGGAGTCAGGCAGTGGTGGA	5	5	8	3	9	5	0.5704	0.3614	0.5696	0.2294	0.7336	0.6607	exist
hsa-miR-6838-5p	22	AAGCAGCAGTGGCAAGACTCCT	5	3	6	12	5	4	0.5704	0.2169	0.4272	0.9177	0.4076	0.5286	exist
hsa-let-7g-3p	21	CTGTACAGGCCACTGCCTTGC	8	10	6	2	4	4	0.9127	0.7229	0.4272	0.1529	0.3260	0.5286	exist
hsa-miR-3913-5p	22	TTTGGGACTGATCTTGATGTCT	5	10	2	4	6	7	0.5704	0.7229	0.1424	0.3059	0.4891	0.9250	exist
hsa-miR-548p	22	TAGCAAAAACTGCAGTTACTTT	7	5	5	7	4	6	0.7986	0.3614	0.3560	0.5353	0.3260	0.7929	exist
hsa-miR-1224-5p	19	GTGAGGACTCGGGAGGTGG	2	6	3	6	9	7	0.2282	0.4337	0.2136	0.4588	0.7336	0.9250	exist
hsa-miR-124-3p	22	TAAGGCACGCGGTGAATGCCAA	5	2	10	5	6	5	0.5704	0.1446	0.7120	0.3824	0.4891	0.6607	exist
hsa-miR-2110	22	TTGGGGAAACGGCCGCTGAGTG	4	9	8	8	3	1	0.4563	0.6506	0.5696	0.6118	0.2445	0.1321	exist
hsa-miR-3151-5p	21	GGTGGGGCAATGGGATCAGGT	1	4	9	1	14	4	0.1141	0.2891	0.6408	0.0765	1.1412	0.5286	exist
hsa-miR-4515	22	AGGACTGGACTCCCGGCAGCCC	5	8	6	7	6	1	0.5704	0.5783	0.4272	0.5353	0.4891	0.1321	exist
hsa-miR-4745-3p	23	TGGCCCGGCGACGTCTCACGGTC	2	6	1	10	8	6	0.2282	0.4337	0.0712	0.7647	0.6521	0.7929	exist
hsa-miR-636	23	TGTGCTTGCTCGTCCCGCCCGCA	6	1	11	4	6	5	0.6845	0.0723	0.7832	0.3059	0.4891	0.6607	exist
hsa-miR-346	23	TGTCTGCCCGCATGCCTGCCTCT	5	3	6	5	7	6	0.5704	0.2169	0.4272	0.3824	0.5706	0.7929	exist
hsa-miR-4672	21	TTACACAGCTGGACAGAGGCA	6	5	3	4	13	1	0.6845	0.3614	0.2136	0.3059	1.0597	0.1321	exist
hsa-miR-548i	22	AAAAGTAATTGCGGATTTTGCC	3	2	7	9	8	3	0.3423	0.1446	0.4984	0.6882	0.6521	0.3964	exist
hsa-miR-6866-5p	23	TTAGAGGCTGGAATAGAGATTCT	5	9	7	5	2	4	0.5704	0.6506	0.4984	0.3824	0.1630	0.5286	exist
hsa-miR-149-3p	21	AGGGAGGGACGGGGGCTGTGC	4	3	4	11	5	4	0.4563	0.2169	0.2848	0.8412	0.4076	0.5286	exist
hsa-miR-1538	23	CGGCCCGGGCTGCTGCTGTTCCT	3	10	6	7	4	1	0.3423	0.7229	0.4272	0.5353	0.3260	0.1321	exist
hsa-miR-326	20	CCTCTGGGCCCTTCCTCCAG	7	9	3	3	6	3	0.7986	0.6506	0.2136	0.2294	0.4891	0.3964	exist
hsa-miR-4676-3p	22	CACTGTTTCACCACTGGCTCTT	2	5	12	4	8	0	0.2282	0.3614	0.8544	0.3059	0.6521	0.01	exist
hsa-miR-6837-5p	21	ACCAGGGCCAGCAGGGAATGT	3	7	7	3	9	2	0.3423	0.5060	0.4984	0.2294	0.7336	0.2643	exist
hsa-miR-205-5p	22	TCCTTCATTCCACCGGAGTCTG	2	11	8	2	6	1	0.2282	0.7952	0.5696	0.1529	0.4891	0.1321	exist
hsa-miR-3619-3p	22	GGGACCATCCTGCCTGCTGTGG	6	6	8	2	6	2	0.6845	0.4337	0.5696	0.1529	0.4891	0.2643	exist
hsa-miR-4254	23	GCCTGGAGCTACTCCACCATCTC	2	1	8	9	4	6	0.2282	0.0723	0.5696	0.6882	0.3260	0.7929	exist
hsa-miR-1251-5p	21	ACTCTAGCTGCCAAAGGCGCT	5	2	9	2	10	1	0.5704	0.1446	0.6408	0.1529	0.8151	0.1321	exist
hsa-miR-3145-5p	22	AACTCCAAACACTCAAAACTCA	4	3	9	9	3	1	0.4563	0.2169	0.6408	0.6882	0.2445	0.1321	exist
hsa-miR-4661-3p	22	CAGGATCCACAGAGCTAGTCCA	4	3	11	3	7	1	0.4563	0.2169	0.7832	0.2294	0.5706	0.1321	exist
hsa-miR-4725-3p	22	TGGGGAAGGCGTCAGTGTCGGG	2	2	2	10	8	5	0.2282	0.1446	0.1424	0.7647	0.6521	0.6607	exist
hsa-miR-6763-3p	21	CTCCCCGGCCTCTGCCCCCAG	6	5	9	4	4	1	0.6845	0.3614	0.6408	0.3059	0.3260	0.1321	exist
hsa-miR-3180	19	TGGGGCGGAGCTTCCGGAG	4	2	7	7	8	0	0.4563	0.1446	0.4984	0.5353	0.6521	0.01	exist
hsa-miR-3200-5p	22	AATCTGAGAAGGCGCACAAGGT	0	0	10	5	10	3	0.01	0.01	0.7120	0.3824	0.8151	0.3964	exist
hsa-miR-497-3p	22	CAAACCACACTGTGGTGTTAGA	3	15	4	1	1	4	0.3423	1.0843	0.2848	0.0765	0.0815	0.5286	exist
hsa-miR-5585-5p	22	TGAAGTACCAGCTACTCGAGAG	6	5	2	3	11	1	0.6845	0.3614	0.1424	0.2294	0.8966	0.1321	exist
hsa-miR-599	20	GTTGTGTCAGTTTATCAAAC	4	4	6	4	4	6	0.4563	0.2891	0.4272	0.3059	0.3260	0.7929	exist
hsa-miR-875-3p	21	CCTGGAAACACTGAGGTTGTG	0	3	6	9	6	4	0.01	0.2169	0.4272	0.6882	0.4891	0.5286	exist
hsa-miR-136-3p	22	CATCATCGTCTCAAATGAGTCT	16	6	2	3	0	0	1.8254	0.4337	0.1424	0.2294	0.01	0.01	exist
hsa-miR-3165	22	AGGTGGATGCAATGTGACCTCA	6	4	6	6	4	1	0.6845	0.2891	0.4272	0.4588	0.3260	0.1321	exist
hsa-miR-4662a-5p	22	TTAGCCAATTGTCCATCTTTAG	3	8	4	7	5	0	0.3423	0.5783	0.2848	0.5353	0.4076	0.01	exist
hsa-miR-4725-5p	21	AGACCCTGCAGCCTTCCCACC	1	3	5	5	7	6	0.1141	0.2169	0.3560	0.3824	0.5706	0.7929	exist
hsa-miR-4728-3p	25	CATGCTGACCTCCCTCCTGCCCCAG	5	5	8	5	4	0	0.5704	0.3614	0.5696	0.3824	0.3260	0.01	exist
hsa-miR-3616-5p	22	ATGAAGTGCACTCATGATATGT	2	4	6	2	8	4	0.2282	0.2891	0.4272	0.1529	0.6521	0.5286	exist
hsa-miR-5696	22	CTCATTTAAGTAGTCTGATGCC	0	1	6	14	5	0	0.01	0.0723	0.4272	1.0706	0.4076	0.01	exist
hsa-miR-1299	22	TTCTGGAATTCTGTGTGAGGGA	0	2	0	13	10	0	0.01	0.1446	0.01	0.9941	0.8151	0.01	exist
hsa-miR-6820-5p	19	TGCGGCAGAGCTGGGGTCA	5	3	0	10	6	1	0.5704	0.2169	0.01	0.7647	0.4891	0.1321	exist
hsa-miR-155-5p	24	TTAATGCTAATCGTGATAGGGGTT	7	3	0	5	4	5	0.7986	0.2169	0.01	0.3824	0.3260	0.6607	exist
hsa-miR-4738-3p	22	TGAAACTGGAGCGCCTGGAGGA	1	9	1	5	8	0	0.1141	0.6506	0.0712	0.3824	0.6521	0.01	exist
hsa-miR-5009-5p	24	TTGGACTTTTTCAGATTTGGGGAT	1	3	4	10	4	2	0.1141	0.2169	0.2848	0.7647	0.3260	0.2643	exist
hsa-miR-598-5p	23	GCGGTGATCCCGATGGTGTGAGC	5	0	3	2	10	4	0.5704	0.01	0.2136	0.1529	0.8151	0.5286	exist
hsa-miR-6853-3p	22	TGTTCATTGGAACCCTGCGCAG	0	3	0	4	16	1	0.01	0.2169	0.01	0.3059	1.3042	0.1321	exist
hsa-miR-933	22	TGTGCGCAGGGAGACCTCTCCC	3	2	7	4	7	1	0.3423	0.1446	0.4984	0.3059	0.5706	0.1321	exist
hsa-miR-1909-3p	22	CGCAGGGGCCGGGTGCTCACCG	7	3	5	5	0	3	0.7986	0.2169	0.3560	0.3824	0.01	0.3964	exist
hsa-miR-3115	20	ATATGGGTTTACTAGTTGGT	5	8	7	1	0	2	0.5704	0.5783	0.4984	0.0765	0.01	0.2643	exist
hsa-miR-34c-3p	22	AATCACTAACCACACGGCCAGG	5	2	4	5	4	3	0.5704	0.1446	0.2848	0.3824	0.3260	0.3964	exist
hsa-miR-3682-3p	21	TGATGATACAGGTGGAGGTAG	4	3	4	5	2	5	0.4563	0.2169	0.2848	0.3824	0.1630	0.6607	exist
hsa-miR-4687-3p	21	TGGCTGTTGGAGGGGGCAGGC	2	5	0	6	8	2	0.2282	0.3614	0.01	0.4588	0.6521	0.2643	exist
hsa-miR-499a-3p	22	AACATCACAGCAAGTCTGTGCT	1	6	2	8	3	3	0.1141	0.4337	0.1424	0.6118	0.2445	0.3964	exist
hsa-miR-548ab	22	AAAAGTAATTGTGGATTTTGCT	5	0	4	5	9	0	0.5704	0.01	0.2848	0.3824	0.7336	0.01	exist
hsa-miR-561-3p	22	CAAAGTTTAAGATCCTTGAAGT	5	4	6	2	4	2	0.5704	0.2891	0.4272	0.1529	0.3260	0.2643	exist
hsa-miR-590-5p	22	GAGCTTATTCATAAAAGTGCAG	4	2	3	4	3	7	0.4563	0.1446	0.2136	0.3059	0.2445	0.9250	exist
hsa-miR-3064-3p	23	TTGCCACACTGCAACACCTTACA	2	3	3	7	4	3	0.2282	0.2169	0.2136	0.5353	0.3260	0.3964	exist
hsa-miR-3121-3p	22	TAAATAGAGTAGGCAAAGGACA	3	0	11	4	2	2	0.3423	0.01	0.7832	0.3059	0.1630	0.2643	exist
hsa-miR-3691-3p	22	ACCAAGTCTGCGTCATCCTCTC	1	3	1	10	5	2	0.1141	0.2169	0.0712	0.7647	0.4076	0.2643	exist
hsa-miR-449a	22	TGGCAGTGTATTGTTAGCTGGT	5	3	8	1	4	1	0.5704	0.2169	0.5696	0.0765	0.3260	0.1321	exist
hsa-miR-4682	23	TCTGAGTTCCTGGAGCCTGGTCT	1	2	5	8	6	0	0.1141	0.1446	0.3560	0.6118	0.4891	0.01	exist
hsa-miR-548am-3p	22	CAAAAACTGCAGTTACTTTTGT	4	3	2	4	4	5	0.4563	0.2169	0.1424	0.3059	0.3260	0.6607	exist
hsa-miR-6837-3p	23	CCTTCACTGTGACTCTGCTGCAG	2	8	2	4	6	0	0.2282	0.5783	0.1424	0.3059	0.4891	0.01	exist
hsa-miR-6847-5p	23	ACAGAGGACAGTGGAGTGTGAGC	8	5	0	6	0	3	0.9127	0.3614	0.01	0.4588	0.01	0.3964	exist
hsa-miR-7851-3p	22	TACCTGGGAGACTGAGGTTGGA	3	2	4	9	1	3	0.3423	0.1446	0.2848	0.6882	0.0815	0.3964	exist
hsa-let-7c-3p	22	CTGTACAACCTTCTAGCTTTCC	5	5	2	8	0	1	0.5704	0.3614	0.1424	0.6118	0.01	0.1321	exist
hsa-miR-194-3p	22	CCAGTGGGGCTGCTGTTATCTG	9	1	0	3	7	1	1.0268	0.0723	0.01	0.2294	0.5706	0.1321	exist
hsa-miR-3128	23	TCTGGCAAGTAAAAAACTCTCAT	9	1	6	0	4	1	1.0268	0.0723	0.4272	0.01	0.3260	0.1321	exist
hsa-miR-548aq-5p	22	GAAAGTAATTGCTGTTTTTGCC	3	3	4	2	9	0	0.3423	0.2169	0.2848	0.1529	0.7336	0.01	exist
hsa-miR-5585-3p	22	CTGAATAGCTGGGACTACAGGT	0	3	7	3	7	1	0.01	0.2169	0.4984	0.2294	0.5706	0.1321	exist
hsa-miR-6859-5p	23	GAGAGGAACATGGGCTCAGGACA	4	7	5	0	4	1	0.4563	0.5060	0.3560	0.01	0.3260	0.1321	exist
hsa-miR-1245a	21	AAGTGATCTAAAGGCCTACAT	7	5	4	4	0	0	0.7986	0.3614	0.2848	0.3059	0.01	0.01	exist
hsa-miR-1322	19	GATGATGCTGCTGATGCTG	5	2	9	1	0	3	0.5704	0.1446	0.6408	0.0765	0.01	0.3964	exist
hsa-miR-146a-5p	22	TGAGAACTGAATTCCATGGGTT	3	5	2	0	5	5	0.3423	0.3614	0.1424	0.01	0.4076	0.6607	exist
hsa-miR-3192-5p	23	TCTGGGAGGTTGTAGCAGTGGAA	8	2	0	8	0	2	0.9127	0.1446	0.01	0.6118	0.01	0.2643	exist
hsa-miR-3680-5p	22	GACTCACTCACAGGATTGTGCA	1	2	4	8	2	3	0.1141	0.1446	0.2848	0.6118	0.1630	0.3964	exist
hsa-miR-379-5p	21	TGGTAGACTATGGAACGTAGG	16	3	0	1	0	0	1.8254	0.2169	0.01	0.0765	0.01	0.01	exist
hsa-miR-4450	22	TGGGGATTTGGAGAAGTGGTGA	0	5	4	1	7	3	0.01	0.3614	0.2848	0.0765	0.5706	0.3964	exist
hsa-miR-4504	22	TGTGACAATAGAGATGAACATG	2	5	3	1	5	4	0.2282	0.3614	0.2136	0.0765	0.4076	0.5286	exist
hsa-miR-4785	21	AGAGTCGGCGACGCCGCCAGC	3	2	1	2	12	0	0.3423	0.1446	0.0712	0.1529	0.9781	0.01	exist
hsa-miR-5587-5p	18	ATGGTCACCTCCGGGACT	6	5	2	2	4	1	0.6845	0.3614	0.1424	0.1529	0.3260	0.1321	exist
hsa-miR-664b-3p	22	TTCATTTGCCTCCCAGCCTACA	3	3	8	4	0	2	0.3423	0.2169	0.5696	0.3059	0.01	0.2643	exist
hsa-miR-7113-5p	21	TCCAGGGAGACAGTGTGTGAG	2	3	2	4	9	0	0.2282	0.2169	0.1424	0.3059	0.7336	0.01	exist
hsa-miR-1289	23	TGGAGTCCAGGAATCTGCATTTT	2	3	4	8	2	0	0.2282	0.2169	0.2848	0.6118	0.1630	0.01	exist
hsa-miR-224-5p	25	TCAAGTCACTAGTGGTTCCGTTTAG	4	2	3	0	3	7	0.4563	0.1446	0.2136	0.01	0.2445	0.9250	exist
hsa-miR-514a-3p	21	ATTGACACTTCTGTGAGTAGA	3	4	0	4	8	0	0.3423	0.2891	0.01	0.3059	0.6521	0.01	exist
hsa-miR-5706	22	TTCTGGATAACATGCTGAAGCT	0	3	6	8	0	2	0.01	0.2169	0.4272	0.6118	0.01	0.2643	exist
hsa-miR-642b-3p	22	AGACACATTTGGAGAGGGACCC	0	3	4	3	7	2	0.01	0.2169	0.2848	0.2294	0.5706	0.2643	exist
hsa-miR-6753-3p	22	TGGTCTGTCTCTGCCCTGGCAC	1	3	4	10	0	1	0.1141	0.2169	0.2848	0.7647	0.01	0.1321	exist
hsa-miR-6858-3p	22	CAGCCAGCCCCTGCTCACCCCT	0	12	2	4	0	1	0.01	0.8674	0.1424	0.3059	0.01	0.1321	exist
hsa-miR-6871-3p	22	CAGCACCCTGTGGCTCCCACAG	0	6	1	3	9	0	0.01	0.4337	0.0712	0.2294	0.7336	0.01	exist
hsa-miR-6886-3p	21	TGCCCTTCTCTCCTCCTGCCT	1	3	5	3	5	2	0.1141	0.2169	0.3560	0.2294	0.4076	0.2643	exist
hsa-miR-6895-5p	21	CAGGGCCAGGCACAGAGTAAG	1	4	1	9	0	4	0.1141	0.2891	0.0712	0.6882	0.01	0.5286	exist
hsa-miR-1292-3p	20	TCGCGCCCCGGCTCCCGTTC	1	0	12	0	4	1	0.1141	0.01	0.8544	0.01	0.3260	0.1321	exist
hsa-miR-30a-3p	22	CTTTCAGTCGGATGTTTGCAGC	3	4	0	1	1	9	0.3423	0.2891	0.01	0.0765	0.0815	1.1893	exist
hsa-miR-3150a-3p	22	CTGGGGAGATCCTCGAGGTTGG	2	5	5	0	5	1	0.2282	0.3614	0.3560	0.01	0.4076	0.1321	exist
hsa-miR-4661-5p	22	AACTAGCTCTGTGGATCCTGAC	2	7	0	3	5	1	0.2282	0.5060	0.01	0.2294	0.4076	0.1321	exist
hsa-miR-4769-3p	22	TCTGCCATCCTCCCTCCCCTAC	2	1	9	2	0	4	0.2282	0.0723	0.6408	0.1529	0.01	0.5286	exist
hsa-miR-6862-3p	24	CCTCACCCAGCTCTCTGGCCCTCT	1	9	3	0	4	1	0.1141	0.6506	0.2136	0.01	0.3260	0.1321	exist
hsa-miR-6871-5p	22	CATGGGAGTTCGGGGTGGTTGC	0	7	3	3	5	0	0.01	0.5060	0.2136	0.2294	0.4076	0.01	exist
hsa-miR-197-5p	23	CGGGTAGAGAGGGCAGTGGGAGG	3	3	7	1	0	3	0.3423	0.2169	0.4984	0.0765	0.01	0.3964	exist
hsa-miR-3184-5p	24	TGAGGGGCCTCAGACCGAGCTTTT	1	9	0	2	5	0	0.1141	0.6506	0.01	0.1529	0.4076	0.01	exist
hsa-miR-4749-5p	22	TGCGGGGACAGGCCAGGGCATC	2	1	5	1	4	4	0.2282	0.0723	0.3560	0.0765	0.3260	0.5286	exist
hsa-miR-548ad-5p	20	AAAAGTAATTGTGGTTTTTG	0	1	0	9	6	1	0.01	0.0723	0.01	0.6882	0.4891	0.1321	exist
hsa-miR-6802-3p	22	TTCACCCCTCTCACCTAAGCAG	0	5	1	6	3	2	0.01	0.3614	0.0712	0.4588	0.2445	0.2643	exist
hsa-miR-218-1-3p	22	ATGGTTCCGTCAAGCACCATGG	1	3	2	6	1	3	0.1141	0.2169	0.1424	0.4588	0.0815	0.3964	exist
hsa-miR-3133	22	TAAAGAACTCTTAAAACCCAAT	3	4	6	1	2	0	0.3423	0.2891	0.4272	0.0765	0.1630	0.01	exist
hsa-miR-3177-5p	23	TGTGTACACACGTGCCAGGCGCT	2	3	2	5	4	0	0.2282	0.2169	0.1424	0.3824	0.3260	0.01	exist
hsa-miR-4503	22	TTTAAGCAGGAAATAGAATTTA	0	4	4	4	2	2	0.01	0.2891	0.2848	0.3059	0.1630	0.2643	exist
hsa-miR-4720-5p	22	CCTGGCATATTTGGTATAACTT	1	8	4	0	2	1	0.1141	0.5783	0.2848	0.01	0.1630	0.1321	exist
hsa-miR-937-5p	20	GTGAGTCAGGGTGGGGCTGG	0	5	2	2	7	0	0.01	0.3614	0.1424	0.1529	0.5706	0.01	exist
hsa-miR-3164	22	TGTGACTTTAAGGGAAATGGCG	4	1	4	3	0	3	0.4563	0.0723	0.2848	0.2294	0.01	0.3964	exist
hsa-miR-3173-3p	22	AAAGGAGGAAATAGGCAGGCCA	2	7	3	0	2	1	0.2282	0.5060	0.2136	0.01	0.1630	0.1321	exist
hsa-miR-374c-5p	22	ATAATACAACCTGCTAAGTGCT	0	5	0	4	6	0	0.01	0.3614	0.01	0.3059	0.4891	0.01	exist
hsa-miR-3910	20	AAAGGCATAAAACCAAGACA	1	5	6	3	0	0	0.1141	0.3614	0.4272	0.2294	0.01	0.01	exist
hsa-miR-4498	22	TGGGCTGGCAGGGCAAGTGCTG	1	0	6	4	2	2	0.1141	0.01	0.4272	0.3059	0.1630	0.2643	exist
hsa-miR-4638-3p	23	CCTGGACACCGCTCAGCCGGCCG	5	4	4	0	1	1	0.5704	0.2891	0.2848	0.01	0.0815	0.1321	exist
hsa-miR-4706	25	AGCGGGGAGGAAGTGGGCGCTGCTT	0	0	3	7	3	2	0.01	0.01	0.2136	0.5353	0.2445	0.2643	exist
hsa-miR-4999-3p	20	TCACTACCTGACAATACAGT	0	4	11	0	0	0	0.01	0.2891	0.7832	0.01	0.01	0.01	exist
hsa-miR-659-3p	22	CTTGGTTCAGGGAGGGTCCCCA	4	3	1	2	5	0	0.4563	0.2169	0.0712	0.1529	0.4076	0.01	exist
hsa-miR-184	22	TGGACGGAGAACTGATAAGGGT	1	0	2	3	5	3	0.1141	0.01	0.1424	0.2294	0.4076	0.3964	exist
hsa-miR-3199	23	AGGGACTGCCTTAGGAGAAAGTT	2	1	1	7	2	1	0.2282	0.0723	0.0712	0.5353	0.1630	0.1321	exist
hsa-miR-5683	24	TACAGATGCAGATTCTCTGACTTC	0	4	4	4	1	1	0.01	0.2891	0.2848	0.3059	0.0815	0.1321	exist
hsa-miR-5697	22	TCAAGTAGTTTCATGATAAAGG	0	5	0	5	4	0	0.01	0.3614	0.01	0.3824	0.3260	0.01	exist
hsa-miR-8485	21	CACACACACACACACACGTAT	0	0	4	8	0	2	0.01	0.01	0.2848	0.6118	0.01	0.2643	exist
hsa-let-7f-1-3p	22	CTATACAATCTATTGCCTTCCC	0	2	3	0	1	7	0.01	0.1446	0.2136	0.01	0.0815	0.9250	exist
hsa-miR-101-2-5p	22	TCGGTTATCATGGTACCGATGC	1	2	1	2	6	1	0.1141	0.1446	0.0712	0.1529	0.4891	0.1321	exist
hsa-miR-122-5p	22	TGGAGTGTGACAATGGTGTTTG	0	2	1	4	2	4	0.01	0.1446	0.0712	0.3059	0.1630	0.5286	exist
hsa-miR-381-3p	22	TATACAAGGGCAAGCTCTCTGT	8	3	1	0	0	1	0.9127	0.2169	0.0712	0.01	0.01	0.1321	exist
hsa-miR-409-5p	23	AGGTTACCCGAGCAACTTTGCAT	3	4	0	0	3	3	0.3423	0.2891	0.01	0.01	0.2445	0.3964	exist
hsa-miR-4422	21	AAAAGCATCAGGAAGTACCCA	3	2	2	5	1	0	0.3423	0.1446	0.1424	0.3824	0.0815	0.01	exist
hsa-miR-4433b-5p	21	ATGTCCCACCCCCACTCCTGT	0	1	5	1	6	0	0.01	0.0723	0.3560	0.0765	0.4891	0.01	exist
hsa-miR-4523	21	GACCGAGAGGGCCTCGGCTGT	3	4	3	0	2	1	0.3423	0.2891	0.2136	0.01	0.1630	0.1321	exist
hsa-miR-4660	23	TGCAGCTCTGGTGGAAAATGGAG	1	4	0	4	3	1	0.1141	0.2891	0.01	0.3059	0.2445	0.1321	exist
hsa-miR-4690-3p	21	GCAGCCCAGCTGAGGCCTCTG	2	4	3	0	4	0	0.2282	0.2891	0.2136	0.01	0.3260	0.01	exist
hsa-miR-4695-3p	22	TGATCTCACCGCTGCCTCCTTC	2	2	1	8	0	0	0.2282	0.1446	0.0712	0.6118	0.01	0.01	exist
hsa-miR-548ac	22	CAAAAACCGGCAATTACTTTTG	4	2	2	3	1	1	0.4563	0.1446	0.1424	0.2294	0.0815	0.1321	exist
hsa-miR-6505-3p	21	TGACTTCTACCTCTTCCAAAG	0	2	6	1	1	3	0.01	0.1446	0.4272	0.0765	0.0815	0.3964	exist
hsa-miR-6514-5p	23	TATGGAGTGGACTTTCAGCTGGC	2	2	2	3	4	0	0.2282	0.1446	0.1424	0.2294	0.3260	0.01	exist
hsa-miR-6766-3p	22	TGATTGTCTTCCCCCACCCTCA	3	2	1	0	7	0	0.3423	0.1446	0.0712	0.01	0.5706	0.01	exist
hsa-miR-6767-5p	23	TCGCAGACAGGGACACATGGAGA	2	2	8	0	1	0	0.2282	0.1446	0.5696	0.01	0.0815	0.01	exist
hsa-miR-6801-5p	23	TGGTCAGAGGCAGCAGGAAATGA	0	7	0	2	2	2	0.01	0.5060	0.01	0.1529	0.1630	0.2643	exist
hsa-miR-6842-3p	22	TTGGCTGGTCTCTGCTCCGCAG	3	7	2	0	0	1	0.3423	0.5060	0.1424	0.01	0.01	0.1321	exist
hsa-miR-1256	22	AGGCATTGACTTCTCACTAGCT	1	2	4	0	1	4	0.1141	0.1446	0.2848	0.01	0.0815	0.5286	exist
hsa-miR-196b-5p	22	TAGGTAGTTTCCTGTTGTTGGG	6	1	0	1	2	2	0.6845	0.0723	0.01	0.0765	0.1630	0.2643	exist
hsa-miR-3126-3p	22	CATCTGGCATCCGTCACACAGA	3	1	2	0	5	1	0.3423	0.0723	0.1424	0.01	0.4076	0.1321	exist
hsa-miR-3181	19	ATCGGGCCCTCGGCGCCGG	1	1	4	0	6	0	0.1141	0.0723	0.2848	0.01	0.4891	0.01	exist
hsa-miR-451a	22	AAACCGTTACCATTACTGAGTT	3	3	2	2	0	2	0.3423	0.2169	0.1424	0.1529	0.01	0.2643	exist
hsa-miR-4525	21	GGGGGGATGTGCATGCTGGTT	5	0	1	3	3	0	0.5704	0.01	0.0712	0.2294	0.2445	0.01	exist
hsa-miR-4656	23	TGGGCTGAGGGCAGGAGGCCTGT	3	0	1	5	3	0	0.3423	0.01	0.0712	0.3824	0.2445	0.01	exist
hsa-miR-4758-3p	23	TGCCCCACCTGCTGACCACCCTC	1	2	4	1	2	2	0.1141	0.1446	0.2848	0.0765	0.1630	0.2643	exist
hsa-miR-4767	23	CGCGGGCGCTCCTGGCCGCCGCC	1	1	8	2	0	0	0.1141	0.0723	0.5696	0.1529	0.01	0.01	exist
hsa-miR-548j-3p	21	CAAAAACTGCATTACTTTTGC	2	2	4	0	2	2	0.2282	0.1446	0.2848	0.01	0.1630	0.2643	exist
hsa-miR-548v	22	AGCTACAGTTACTTTTGCACCA	2	3	0	5	2	0	0.2282	0.2169	0.01	0.3824	0.1630	0.01	exist
hsa-miR-664b-5p	24	TGGGCTAAGGGAGATGATTGGGTA	0	1	4	6	0	1	0.01	0.0723	0.2848	0.4588	0.01	0.1321	exist
hsa-miR-6798-3p	21	CTACCCCCCATCCCCCTGTAG	3	3	1	0	5	0	0.3423	0.2169	0.0712	0.01	0.4076	0.01	exist
hsa-miR-6875-5p	21	TGAGGGACCCAGGACAGGAGA	1	1	1	6	2	1	0.1141	0.0723	0.0712	0.4588	0.1630	0.1321	exist
hsa-miR-7114-5p	21	TCTGTGGAGTGGGGTGCCTGT	2	1	3	5	1	0	0.2282	0.0723	0.2136	0.3824	0.0815	0.01	exist
hsa-miR-10398-3p	21	GCCCGGAGAGCTGGGAGCCAG	0	3	0	0	4	4	0.01	0.2169	0.01	0.01	0.3260	0.5286	exist
hsa-miR-18b-3p	22	TGCCCTAAATGCCCCTTCTGGC	2	1	1	1	6	0	0.2282	0.0723	0.0712	0.0765	0.4891	0.01	exist
hsa-miR-3162-3p	21	TCCCTACCCCTCCACTCCCCA	1	1	6	0	3	0	0.1141	0.0723	0.4272	0.01	0.2445	0.01	exist
hsa-miR-3163	22	TATAAAATGAGGGCAGTAAGAC	0	2	1	5	1	2	0.01	0.1446	0.0712	0.3824	0.0815	0.2643	exist
hsa-miR-3189-3p	21	CCCTTGGGTCTGATGGGGTAG	0	0	0	8	2	1	0.01	0.01	0.01	0.6118	0.1630	0.1321	exist
hsa-miR-3620-5p	22	GTGGGCTGGGCTGGGCTGGGCC	3	2	4	0	0	2	0.3423	0.1446	0.2848	0.01	0.01	0.2643	exist
hsa-miR-4522	21	TGACTCTGCCTGTAGGCCGGT	2	5	1	0	2	1	0.2282	0.3614	0.0712	0.01	0.1630	0.1321	exist
hsa-miR-4734	22	GCTGCGGGCTGCGGTCAGGGCG	0	8	0	0	1	2	0.01	0.5783	0.01	0.01	0.0815	0.2643	exist
hsa-miR-4799-5p	22	ATCTAAATGCAGCATGCCAGTC	0	0	5	2	2	2	0.01	0.01	0.3560	0.1529	0.1630	0.2643	exist
hsa-miR-494-3p	22	TGAAACATACACGGGAAACCTC	4	2	0	3	0	2	0.4563	0.1446	0.01	0.2294	0.01	0.2643	exist
hsa-miR-5001-5p	24	AGGGCTGGACTCAGCGGCGGAGCT	1	2	0	2	6	0	0.1141	0.1446	0.01	0.1529	0.4891	0.01	exist
hsa-miR-5698	22	TGGGGGAGTGCAGTGATTGTGG	0	1	5	3	2	0	0.01	0.0723	0.3560	0.2294	0.1630	0.01	exist
hsa-miR-6789-5p	24	GTAGGGGCGTCCCGGGCGCGCGGG	0	5	1	5	0	0	0.01	0.3614	0.0712	0.3824	0.01	0.01	exist
hsa-miR-6803-3p	22	TCCCTCGCCTTCTCACCCTCAG	0	4	6	0	0	1	0.01	0.2891	0.4272	0.01	0.01	0.1321	exist
hsa-miR-6805-5p	22	TAGGGGGCGGCTTGTGGAGTGT	0	3	1	0	6	1	0.01	0.2169	0.0712	0.01	0.4891	0.1321	exist
hsa-miR-6813-5p	23	CAGGGGCTGGGGTTTCAGGTTCT	2	4	3	0	1	1	0.2282	0.2891	0.2136	0.01	0.0815	0.1321	exist
hsa-miR-7155-3p	19	TGGCCCAAGACCTCAGACC	0	3	1	1	3	3	0.01	0.2169	0.0712	0.0765	0.2445	0.3964	exist
hsa-miR-200b-5p	22	CATCTTACTGGGCAGCATTGGA	1	3	0	1	5	0	0.1141	0.2169	0.01	0.0765	0.4076	0.01	exist
hsa-miR-23c	22	ATCACATTGCCAGTGATTACCC	0	0	2	5	3	0	0.01	0.01	0.1424	0.3824	0.2445	0.01	exist
hsa-miR-3679-3p	22	CTTCCCCCCAGTAATCTTCATC	2	1	1	4	0	2	0.2282	0.0723	0.0712	0.3059	0.01	0.2643	exist
hsa-miR-3680-3p	23	TTTTGCATGACCCTGGGAGTAGG	0	4	0	0	0	6	0.01	0.2891	0.01	0.01	0.01	0.7929	exist
hsa-miR-4723-5p	24	TGGGGGAGCCATGAGATAAGAGCA	0	7	1	1	0	1	0.01	0.5060	0.0712	0.0765	0.01	0.1321	exist
hsa-miR-4748	21	GAGGTTTGGGGAGGATTTGCT	3	1	4	2	0	0	0.3423	0.0723	0.2848	0.1529	0.01	0.01	exist
hsa-miR-5004-5p	22	TGAGGACAGGGCAAATTCACGA	0	0	10	0	0	0	0.01	0.01	0.7120	0.01	0.01	0.01	exist
hsa-miR-548at-5p	22	AAAAGTTATTGCGGTTTTGGCT	2	1	2	2	3	0	0.2282	0.0723	0.1424	0.1529	0.2445	0.01	exist
hsa-miR-556-3p	22	ATATTACCATTAGCTCATCTTT	1	2	2	2	2	1	0.1141	0.1446	0.1424	0.1529	0.1630	0.1321	exist
hsa-miR-6751-5p	23	TTGGGGGTGAGGTTGGTGTCTGG	2	4	2	2	0	0	0.2282	0.2891	0.1424	0.1529	0.01	0.01	exist
hsa-miR-6826-3p	22	CTCCCCTCTCTTTCCTGTTCAG	0	1	0	3	6	0	0.01	0.0723	0.01	0.2294	0.4891	0.01	exist
hsa-miR-6868-3p	21	TTCCTTCTGTTGTCTGTGCAG	1	1	2	5	1	0	0.1141	0.0723	0.1424	0.3824	0.0815	0.01	exist
hsa-miR-6883-3p	22	TTCCCTATCTCACTCTCCTCAG	2	0	5	0	2	1	0.2282	0.01	0.3560	0.01	0.1630	0.1321	exist
hsa-miR-885-5p	22	TCCATTACACTACCCTGCCTCT	0	0	0	7	3	0	0.01	0.01	0.01	0.5353	0.2445	0.01	exist
hsa-miR-891a-5p	22	TGCAACGAACCTGAGCCACTGA	2	0	7	0	0	1	0.2282	0.01	0.4984	0.01	0.01	0.1321	exist
hsa-miR-1249-5p	24	AGGAGGGAGGAGATGGGCCAAGTT	1	1	5	1	0	1	0.1141	0.0723	0.3560	0.0765	0.01	0.1321	exist
hsa-miR-1288-3p	21	TGGACTGCCCTGATCTGGAGA	3	3	0	0	0	3	0.3423	0.2169	0.01	0.01	0.01	0.3964	exist
hsa-miR-3191-3p	23	TGGGGACGTAGCTGGCCAGACAG	0	1	3	1	1	3	0.01	0.0723	0.2136	0.0765	0.0815	0.3964	exist
hsa-miR-3657	21	TGTGTCCCATTATTGGTGATT	0	1	1	0	3	4	0.01	0.0723	0.0712	0.01	0.2445	0.5286	exist
hsa-miR-3918	21	ACAGGGCCGCAGATGGAGACT	3	2	2	0	2	0	0.3423	0.1446	0.1424	0.01	0.1630	0.01	exist
hsa-miR-4635	21	TCTTGAAGTCAGAACCCGCAA	0	2	3	3	1	0	0.01	0.1446	0.2136	0.2294	0.0815	0.01	exist
hsa-miR-4642	22	ATGGCATCGTCCCCTGGTGGCT	3	2	2	0	2	0	0.3423	0.1446	0.1424	0.01	0.1630	0.01	exist
hsa-miR-4697-3p	24	TGTCAGTGACTCCTGCCCCTTGGT	0	1	0	7	1	0	0.01	0.0723	0.01	0.5353	0.0815	0.01	exist
hsa-miR-4766-3p	21	ATAGCAATTGCTCTTTTGGAA	0	0	1	2	6	0	0.01	0.01	0.0712	0.1529	0.4891	0.01	exist
hsa-miR-5088-5p	24	CAGGGCTCAGGGATTGGATGGAGG	1	0	0	2	5	1	0.1141	0.01	0.01	0.1529	0.4076	0.1321	exist
hsa-miR-5090	23	CCGGGGCAGATTGGTGTAGGGTG	2	4	3	0	0	0	0.2282	0.2891	0.2136	0.01	0.01	0.01	exist
hsa-miR-5189-5p	24	TCTGGGCACAGGCGGATGGACAGG	1	0	0	3	2	3	0.1141	0.01	0.01	0.2294	0.1630	0.3964	exist
hsa-miR-520a-5p	21	CTCCAGAGGGAAGTACTTTCT	0	0	2	7	0	0	0.01	0.01	0.1424	0.5353	0.01	0.01	exist
hsa-miR-548an	20	AAAAGGCATTGTGGTTTTTG	2	0	1	4	2	0	0.2282	0.01	0.0712	0.3059	0.1630	0.01	exist
hsa-miR-6785-5p	22	TGGGAGGGCGTGGATGATGGTG	4	0	0	5	0	0	0.4563	0.01	0.01	0.3824	0.01	0.01	exist
hsa-miR-6799-3p	23	TGCCCTGCATGGTGTCCCCACAG	0	1	0	6	2	0	0.01	0.0723	0.01	0.4588	0.1630	0.01	exist
hsa-miR-7111-3p	22	ATCCTCTCTTCCCTCCTCCCAG	2	0	3	0	0	4	0.2282	0.01	0.2136	0.01	0.01	0.5286	exist
hsa-miR-1288-5p	23	GCAGATCAGGACTGTAACTCACC	3	0	1	1	3	0	0.3423	0.01	0.0712	0.0765	0.2445	0.01	exist
hsa-miR-3162-5p	23	TTAGGGAGTAGAAGGGTGGGGAG	0	6	0	2	0	0	0.01	0.4337	0.01	0.1529	0.01	0.01	exist
hsa-miR-328-5p	23	GGGGGGGCAGGAGGGGCTCAGGG	0	0	3	1	2	2	0.01	0.01	0.2136	0.0765	0.1630	0.2643	exist
hsa-miR-3689a-5p	22	TGTGATATCATGGTTCCTGGGA	3	0	0	3	1	1	0.3423	0.01	0.01	0.2294	0.0815	0.1321	exist
hsa-miR-3689b-5p	22	TGTGATATCATGGTTCCTGGGA	3	0	0	3	1	1	0.3423	0.01	0.01	0.2294	0.0815	0.1321	exist
hsa-miR-3689e	22	TGTGATATCATGGTTCCTGGGA	3	0	0	3	1	1	0.3423	0.01	0.01	0.2294	0.0815	0.1321	exist
hsa-miR-3941	22	TTACACACAACTGAGGATCATA	0	1	0	2	3	2	0.01	0.0723	0.01	0.1529	0.2445	0.2643	exist
hsa-miR-4536-5p	21	TGTGGTAGATATATGCACGAT	0	0	3	0	3	2	0.01	0.01	0.2136	0.01	0.2445	0.2643	exist
hsa-miR-4644	23	TGGAGAGAGAAAAGAGACAGAAG	0	0	4	0	4	0	0.01	0.01	0.2848	0.01	0.3260	0.01	exist
hsa-miR-4659a-5p	22	CTGCCATGTCTAAGAAGAAAAC	0	0	0	0	4	4	0.01	0.01	0.01	0.01	0.3260	0.5286	exist
hsa-miR-4723-3p	22	CCCTCTCTGGCTCCTCCCCAAA	2	1	2	0	3	0	0.2282	0.0723	0.1424	0.01	0.2445	0.01	exist
hsa-miR-4778-3p	22	TCTTCTTCCTTTGCAGAGTTGA	0	0	1	1	3	3	0.01	0.01	0.0712	0.0765	0.2445	0.3964	exist
hsa-miR-4786-3p	22	TGAAGCCAGCTCTGGTCTGGGC	0	3	3	0	2	0	0.01	0.2169	0.2136	0.01	0.1630	0.01	exist
hsa-miR-4799-3p	22	ACTGGCATGCTGCATTTATATA	0	0	0	1	4	3	0.01	0.01	0.01	0.0765	0.3260	0.3964	exist
hsa-miR-509-3p	22	TGATTGGTACGTCTGTGGGTAG	1	1	4	0	1	1	0.1141	0.0723	0.2848	0.01	0.0815	0.1321	exist
hsa-miR-516b-5p	22	ATCTGGAGGTAAGAAGCACTTT	0	6	0	1	0	1	0.01	0.4337	0.01	0.0765	0.01	0.1321	exist
hsa-miR-517a-3p	22	ATCGTGCATCCCTTTAGAGTGT	0	0	3	2	3	0	0.01	0.01	0.2136	0.1529	0.2445	0.01	exist
hsa-miR-517b-3p	22	ATCGTGCATCCCTTTAGAGTGT	0	0	3	2	3	0	0.01	0.01	0.2136	0.1529	0.2445	0.01	exist
hsa-miR-548am-5p	22	AAAAGTAATTGCGGTTTTTGCC	1	0	2	0	2	3	0.1141	0.01	0.1424	0.01	0.1630	0.3964	exist
hsa-miR-548ao-3p	22	AAAGACCGTGACTACTTTTGCA	0	2	4	0	0	2	0.01	0.1446	0.2848	0.01	0.01	0.2643	exist
hsa-miR-548c-5p	22	AAAAGTAATTGCGGTTTTTGCC	1	0	2	0	2	3	0.1141	0.01	0.1424	0.01	0.1630	0.3964	exist
hsa-miR-548o-5p	22	AAAAGTAATTGCGGTTTTTGCC	1	0	2	0	2	3	0.1141	0.01	0.1424	0.01	0.1630	0.3964	exist
hsa-miR-586	22	TATGCATTGTATTTTTAGGTCC	4	2	1	1	0	0	0.4563	0.1446	0.0712	0.0765	0.01	0.01	exist
hsa-miR-607	21	GTTCAAATCCAGATCTATAAC	0	1	3	0	4	0	0.01	0.0723	0.2136	0.01	0.3260	0.01	exist
hsa-miR-627-5p	22	GTGAGTCTCTAAGAAAAGAGGA	0	1	3	1	3	0	0.01	0.0723	0.2136	0.0765	0.2445	0.01	exist
hsa-miR-6746-3p	22	CAGCCGCCGCCTGTCTCCACAG	1	0	2	1	4	0	0.1141	0.01	0.1424	0.0765	0.3260	0.01	exist
hsa-miR-6761-5p	21	TCTGAGAGAGCTCGATGGCAG	0	2	0	2	4	0	0.01	0.1446	0.01	0.1529	0.3260	0.01	exist
hsa-miR-6770-5p	24	TGAGAAGGCACAGCTTGCACGTGA	0	1	1	0	3	3	0.01	0.0723	0.0712	0.01	0.2445	0.3964	exist
hsa-miR-6775-3p	21	AGGCCCTGTCCTCTGCCCCAG	2	0	0	6	0	0	0.2282	0.01	0.01	0.4588	0.01	0.01	exist
hsa-miR-6791-5p	22	CCCCTGGGGCTGGGCAGGCGGA	0	1	4	3	0	0	0.01	0.0723	0.2848	0.2294	0.01	0.01	exist
hsa-miR-6810-3p	23	TCCCCTGCTCCCTTGTTCCCCAG	1	0	0	6	0	1	0.1141	0.01	0.01	0.4588	0.01	0.1321	exist
hsa-miR-6810-5p	23	ATGGGGACAGGGATCAGCATGGC	1	0	3	1	3	0	0.1141	0.01	0.2136	0.0765	0.2445	0.01	exist
hsa-miR-6881-3p	22	ATCCTCTTTCGTCCTTCCCACT	0	0	0	1	7	0	0.01	0.01	0.01	0.0765	0.5706	0.01	exist
hsa-miR-6884-3p	23	CCCATCACCTTTCCGTCTCCCCT	1	0	1	3	1	2	0.1141	0.01	0.0712	0.2294	0.0815	0.2643	exist
hsa-miR-6889-5p	23	TCGGGGAGTCTGGGGTCCGGAAT	1	2	0	3	2	0	0.1141	0.1446	0.01	0.2294	0.1630	0.01	exist
hsa-miR-10b-3p	22	ACAGATTCGATTCTAGGGGAAT	0	0	4	1	1	1	0.01	0.01	0.2848	0.0765	0.0815	0.1321	exist
hsa-miR-1910-3p	20	GAGGCAGAAGCAGGATGACA	1	0	5	1	0	0	0.1141	0.01	0.3560	0.0765	0.01	0.01	exist
hsa-miR-302b-3p	23	TAAGTGCTTCCATGTTTTAGTAG	0	1	0	2	4	0	0.01	0.0723	0.01	0.1529	0.3260	0.01	exist
hsa-miR-378i	21	ACTGGACTAGGAGTCAGAAGG	2	2	2	0	0	1	0.2282	0.1446	0.1424	0.01	0.01	0.1321	exist
hsa-miR-3934-3p	22	TGCTCAGGTTGCACAGCTGGGA	1	0	4	0	2	0	0.1141	0.01	0.2848	0.01	0.1630	0.01	exist
hsa-miR-4502	22	GCTGATGATGATGGTGCTGAAG	0	2	0	2	3	0	0.01	0.1446	0.01	0.1529	0.2445	0.01	exist
hsa-miR-4791	18	TGGATATGATGACTGAAA	0	0	0	0	7	0	0.01	0.01	0.01	0.01	0.5706	0.01	exist
hsa-miR-521	22	AACGCACTTCCCTTTAGAGTGT	0	1	4	2	0	0	0.01	0.0723	0.2848	0.1529	0.01	0.01	exist
hsa-miR-610	21	TGAGCTAAATGTGTGCTGGGA	3	2	1	0	0	1	0.3423	0.1446	0.0712	0.01	0.01	0.1321	exist
hsa-miR-654-3p	22	TATGTCTGCTGACCATCACCTT	1	0	0	2	3	1	0.1141	0.01	0.01	0.1529	0.2445	0.1321	exist
hsa-miR-6729-5p	22	TGGGCGAGGGCGGCTGAGCGGC	1	0	1	0	2	3	0.1141	0.01	0.0712	0.01	0.1630	0.3964	exist
hsa-miR-6731-5p	22	TGGGAGAGCAGGGTATTGTGGA	0	1	0	3	0	3	0.01	0.0723	0.01	0.2294	0.01	0.3964	exist
hsa-miR-6748-3p	21	TCCTGTCCCTGTCTCCTACAG	2	0	2	3	0	0	0.2282	0.01	0.1424	0.2294	0.01	0.01	exist
hsa-miR-6780a-5p	23	TTGGGAGGGAAGACAGCTGGAGA	0	0	0	4	2	1	0.01	0.01	0.01	0.3059	0.1630	0.1321	exist
hsa-miR-6815-3p	21	TGGCTTCTCTTGCACACCCAG	0	0	0	2	4	1	0.01	0.01	0.01	0.1529	0.3260	0.1321	exist
hsa-miR-6824-5p	22	GTAGGGGAGGTTGGGCCAGGGA	0	1	2	1	0	3	0.01	0.0723	0.1424	0.0765	0.01	0.3964	exist
hsa-miR-934	22	TGTCTACTACTGGAGACACTGG	0	0	2	3	1	1	0.01	0.01	0.1424	0.2294	0.0815	0.1321	exist
hsa-miR-9901	21	CGGTCGCCGCGGTTCGCCGCC	1	0	1	0	3	2	0.1141	0.01	0.0712	0.01	0.2445	0.2643	exist
hsa-miR-1234-3p	22	TCGGCCTGACCACCCACCCCAC	0	0	0	4	0	2	0.01	0.01	0.01	0.3059	0.01	0.2643	exist
hsa-miR-1298-5p	22	TTCATTCGGCTGTCCAGATGTA	3	1	1	0	0	1	0.3423	0.0723	0.0712	0.01	0.01	0.1321	exist
hsa-miR-136-5p	23	ACTCCATTTGTTTTGATGATGGA	5	0	0	1	0	0	0.5704	0.01	0.01	0.0765	0.01	0.01	exist
hsa-miR-3124-3p	22	ACTTTCCTCACTCCCGTGAAGT	0	0	6	0	0	0	0.01	0.01	0.4272	0.01	0.01	0.01	exist
hsa-miR-3682-5p	22	CTACTTCTACCTGTGTTATCAT	0	0	3	2	0	1	0.01	0.01	0.2136	0.1529	0.01	0.1321	exist
hsa-miR-409-3p	22	GAATGTTGCTCGGTGAACCCCT	2	1	0	0	3	0	0.2282	0.0723	0.01	0.01	0.2445	0.01	exist
hsa-miR-411-3p	22	TATGTAACACGGTCCACTAACC	4	1	0	1	0	0	0.4563	0.0723	0.01	0.0765	0.01	0.01	exist
hsa-miR-4655-5p	22	CACCGGGGATGGCAGAGGGTCG	0	1	2	2	1	0	0.01	0.0723	0.1424	0.1529	0.0815	0.01	exist
hsa-miR-4747-3p	22	AAGGCCCGGGCTTTCCTCCCAG	4	0	0	1	1	0	0.4563	0.01	0.01	0.0765	0.0815	0.01	exist
hsa-miR-4747-5p	22	AGGGAAGGAGGCTTGGTCTTAG	1	1	1	0	2	1	0.1141	0.0723	0.0712	0.01	0.1630	0.1321	exist
hsa-miR-4762-5p	21	CCAAATCTTGATCAGAAGCCT	0	0	0	1	3	2	0.01	0.01	0.01	0.0765	0.2445	0.2643	exist
hsa-miR-483-3p	21	TCACTCCTCTCCTCCCGTCTT	1	1	3	1	0	0	0.1141	0.0723	0.2136	0.0765	0.01	0.01	exist
hsa-miR-509-3-5p	22	TACTGCAGACGTGGCAATCATG	0	2	1	0	3	0	0.01	0.1446	0.0712	0.01	0.2445	0.01	exist
hsa-miR-5587-3p	21	GCCCCGGGCAGTGTGATCATC	0	1	0	1	2	2	0.01	0.0723	0.01	0.0765	0.1630	0.2643	exist
hsa-miR-5680	22	GAGAAATGCTGGACTAATCTGC	0	1	0	3	2	0	0.01	0.0723	0.01	0.2294	0.1630	0.01	exist
hsa-miR-6501-3p	23	CCAGAGCAGCCTGCGGTAACAGT	0	2	0	0	3	1	0.01	0.1446	0.01	0.01	0.2445	0.1321	exist
hsa-miR-6796-5p	23	TTGTGGGGTTGGAGAGCTGGCTG	0	0	0	6	0	0	0.01	0.01	0.01	0.4588	0.01	0.01	exist
hsa-miR-6804-5p	21	TGAGGGTGTCAGCAGGTGACG	0	0	2	2	2	0	0.01	0.01	0.1424	0.1529	0.1630	0.01	exist
hsa-miR-6806-3p	22	TGAAGCTCTGACATTCCTGCAG	2	2	0	0	0	2	0.2282	0.1446	0.01	0.01	0.01	0.2643	exist
hsa-miR-6807-3p	23	CACTGCATTCCTGCTTGGCCCAG	2	0	1	0	2	1	0.2282	0.01	0.0712	0.01	0.1630	0.1321	exist
hsa-miR-6815-5p	23	TAGGTGGCGCCGGAGGAGTCATT	0	2	0	0	1	3	0.01	0.1446	0.01	0.01	0.0815	0.3964	exist
hsa-miR-6825-5p	22	TGGGGAGGTGTGGAGTCAGCAT	0	2	0	0	3	1	0.01	0.1446	0.01	0.01	0.2445	0.1321	exist
hsa-miR-6855-3p	22	AGACTGACCTTCAACCCCACAG	0	0	2	2	2	0	0.01	0.01	0.1424	0.1529	0.1630	0.01	exist
hsa-miR-7108-3p	20	ACCCGCCCGTCTCCCCACAG	0	2	2	0	1	1	0.01	0.1446	0.1424	0.01	0.0815	0.1321	exist
hsa-miR-7703	23	TTGCACTCTGGCCTTCTCCCAGG	0	1	0	0	4	1	0.01	0.0723	0.01	0.01	0.3260	0.1321	exist
hsa-miR-98-3p	22	CTATACAACTTACTACTTTCCC	3	0	0	2	1	0	0.3423	0.01	0.01	0.1529	0.0815	0.01	exist
hsa-miR-10394-5p	24	TCTGCAGGTCCTGGTGAACGCCAT	0	0	0	1	2	2	0.01	0.01	0.01	0.0765	0.1630	0.2643	exist
hsa-miR-1273h-3p	22	CTGCAGACTCGACCTCCCAGGC	0	0	0	0	1	4	0.01	0.01	0.01	0.01	0.0815	0.5286	exist
hsa-miR-2467-3p	22	AGCAGAGGCAGAGAGGCTCAGG	0	0	1	0	3	1	0.01	0.01	0.0712	0.01	0.2445	0.1321	exist
hsa-miR-3120-5p	21	CCTGTCTGTGCCTGCTGTACA	0	3	1	0	0	1	0.01	0.2169	0.0712	0.01	0.01	0.1321	exist
hsa-miR-3136-5p	23	CTGACTGAATAGGTAGGGTCATT	0	1	3	1	0	0	0.01	0.0723	0.2136	0.0765	0.01	0.01	exist
hsa-miR-3159	22	TAGGATTACAAGTGTCGGCCAC	0	3	0	1	1	0	0.01	0.2169	0.01	0.0765	0.0815	0.01	exist
hsa-miR-378e	19	ACTGGACTTGGAGTCAGGA	0	1	1	1	2	0	0.01	0.0723	0.0712	0.0765	0.1630	0.01	exist
hsa-miR-3915	22	TTGAGGAAAAGATGGTCTTATT	0	2	0	1	0	2	0.01	0.1446	0.01	0.0765	0.01	0.2643	exist
hsa-miR-3922-5p	23	TCAAGGCCAGAGGTCCCACAGCA	0	0	5	0	0	0	0.01	0.01	0.3560	0.01	0.01	0.01	exist
hsa-miR-4653-5p	22	TCTCTGAGCAAGGCTTAACACC	0	0	2	0	0	3	0.01	0.01	0.1424	0.01	0.01	0.3964	exist
hsa-miR-4667-5p	22	ACTGGGGAGCAGAAGGAGAACC	0	1	0	0	4	0	0.01	0.0723	0.01	0.01	0.3260	0.01	exist
hsa-miR-4731-5p	22	TGCTGGGGGCCACATGAGTGTG	0	0	5	0	0	0	0.01	0.01	0.3560	0.01	0.01	0.01	exist
hsa-miR-503-3p	23	GGGGTATTGTTTCCGCTGCCAGG	0	1	2	0	1	1	0.01	0.0723	0.1424	0.01	0.0815	0.1321	exist
hsa-miR-548au-5p	21	AAAAGTAATTGCGGTTTTTGC	0	1	0	2	0	2	0.01	0.0723	0.01	0.1529	0.01	0.2643	exist
hsa-miR-548az-5p	22	CAAAAGTGATTGTGGTTTTTGC	1	3	1	0	0	0	0.1141	0.2169	0.0712	0.01	0.01	0.01	exist
hsa-miR-548c-3p	22	CAAAAATCTCAATTACTTTTGC	0	3	0	2	0	0	0.01	0.2169	0.01	0.1529	0.01	0.01	exist
hsa-miR-550b-3p	20	TCTTACTCCCTCAGGCACTG	0	0	0	0	4	1	0.01	0.01	0.01	0.01	0.3260	0.1321	exist
hsa-miR-603	22	CACACACTGCAATTACTTTTGC	0	0	3	0	2	0	0.01	0.01	0.2136	0.01	0.1630	0.01	exist
hsa-miR-6508-3p	22	TGGGCCATGCATTTCTAGAACT	0	3	0	1	1	0	0.01	0.2169	0.01	0.0765	0.0815	0.01	exist
hsa-miR-6513-3p	21	TCAAGTGTCATCTGTCCCTAG	0	0	0	0	2	3	0.01	0.01	0.01	0.01	0.1630	0.3964	exist
hsa-miR-6741-5p	22	GTGGGTGCTGGTGGGAGCCGTG	0	0	5	0	0	0	0.01	0.01	0.3560	0.01	0.01	0.01	exist
hsa-miR-6750-5p	24	CAGGGAACAGCTGGGTGAGCTGCT	0	3	0	0	0	2	0.01	0.2169	0.01	0.01	0.01	0.2643	exist
hsa-miR-6757-5p	22	TAGGGATGGGAGGCCAGGATGA	0	2	2	0	1	0	0.01	0.1446	0.1424	0.01	0.0815	0.01	exist
hsa-miR-6758-3p	20	ACTCATTCTCCTCTGTCCAG	2	0	3	0	0	0	0.2282	0.01	0.2136	0.01	0.01	0.01	exist
hsa-miR-6776-3p	23	CAACCACCACTGTCTCTCCCCAG	0	4	0	0	1	0	0.01	0.2891	0.01	0.01	0.0815	0.01	exist
hsa-miR-6823-5p	21	TCAGGGTTGGTAGGGGTTGCT	0	0	1	4	0	0	0.01	0.01	0.0712	0.3059	0.01	0.01	exist
hsa-miR-6832-3p	20	ACCCTTTTTCTCTTTCCCAG	0	0	2	3	0	0	0.01	0.01	0.1424	0.2294	0.01	0.01	exist
hsa-miR-6832-5p	23	AGTAGAGAGGAAAAGTTAGGGTC	0	0	3	0	1	1	0.01	0.01	0.2136	0.01	0.0815	0.1321	exist
hsa-miR-6850-5p	22	GTGCGGAACGCTGGCCGGGGCG	1	4	0	0	0	0	0.1141	0.2891	0.01	0.01	0.01	0.01	exist
hsa-miR-6857-5p	22	TTGGGGATTGGGTCAGGCCAGT	0	4	1	0	0	0	0.01	0.2891	0.0712	0.01	0.01	0.01	exist
hsa-miR-765	21	TGGAGGAGAAGGAAGGTGATG	0	0	0	4	1	0	0.01	0.01	0.01	0.3059	0.0815	0.01	exist
hsa-miR-99a-3p	22	CAAGCTCGCTTCTATGGGTCTG	1	2	1	0	0	1	0.1141	0.1446	0.0712	0.01	0.01	0.1321	exist
hsa-miR-10396b-3p	22	GGCCCCGGGCCCTCGACCGGAC	1	0	3	0	0	0	0.1141	0.01	0.2136	0.01	0.01	0.01	exist
hsa-miR-1197	21	TAGGACACATGGTCTACTTCT	0	0	0	4	0	0	0.01	0.01	0.01	0.3059	0.01	0.01	exist
hsa-miR-1237-3p	21	TCCTTCTGCTCCGTCCCCCAG	3	0	1	0	0	0	0.3423	0.01	0.0712	0.01	0.01	0.01	exist
hsa-miR-1247-5p	22	ACCCGTCCCGTTCGTCCCCGGA	0	1	1	0	2	0	0.01	0.0723	0.0712	0.01	0.1630	0.01	exist
hsa-miR-1251-3p	21	CGCTTTGCTCAGCCAGTGTAG	0	0	0	0	4	0	0.01	0.01	0.01	0.01	0.3260	0.01	exist
hsa-miR-187-3p	22	TCGTGTCTTGTGTTGCAGCCGG	0	0	0	3	0	1	0.01	0.01	0.01	0.2294	0.01	0.1321	exist
hsa-miR-2278	22	GAGAGCAGTGTGTGTTGCCTGG	1	2	0	0	0	1	0.1141	0.1446	0.01	0.01	0.01	0.1321	exist
hsa-miR-3135a	22	TGCCTAGGCTGAGACTGCAGTG	0	0	2	0	2	0	0.01	0.01	0.1424	0.01	0.1630	0.01	exist
hsa-miR-3141	19	GAGGGCGGGTGGAGGAGGA	3	0	0	0	1	0	0.3423	0.01	0.01	0.01	0.0815	0.01	exist
hsa-miR-320a-5p	22	GCCTTCTCTTCCCGGTTCTTCC	1	0	3	0	0	0	0.1141	0.01	0.2136	0.01	0.01	0.01	exist
hsa-miR-323a-3p	21	CACATTACACGGTCGACCTCT	0	0	0	4	0	0	0.01	0.01	0.01	0.3059	0.01	0.01	exist
hsa-miR-3651	24	CATAGCCCGGTCGCTGGTACATGA	2	0	0	1	0	1	0.2282	0.01	0.01	0.0765	0.01	0.1321	exist
hsa-miR-3659	21	TGAGTGTTGTCTACGAGGGCA	0	0	1	0	2	1	0.01	0.01	0.0712	0.01	0.1630	0.1321	exist
hsa-miR-3692-3p	24	GTTCCACACTGACACTGCAGAAGT	1	0	0	1	2	0	0.1141	0.01	0.01	0.0765	0.1630	0.01	exist
hsa-miR-370-3p	22	GCCTGCTGGGGTGGAACCTGGT	1	2	1	0	0	0	0.1141	0.1446	0.0712	0.01	0.01	0.01	exist
hsa-miR-376a-3p	21	ATCATAGAGGAAAATCCACGT	0	0	0	0	0	4	0.01	0.01	0.01	0.01	0.01	0.5286	exist
hsa-miR-378g	20	ACTGGGCTTGGAGTCAGAAG	0	1	0	0	1	2	0.01	0.0723	0.01	0.01	0.0815	0.2643	exist
hsa-miR-3908	22	GAGCAATGTAGGTAGACTGTTT	0	0	4	0	0	0	0.01	0.01	0.2848	0.01	0.01	0.01	exist
hsa-miR-4484	20	AAAAGGCGGGAGAAGCCCCA	0	0	1	0	3	0	0.01	0.01	0.0712	0.01	0.2445	0.01	exist
hsa-miR-4511	22	GAAGAACTGTTGCATTTGCCCT	1	0	0	0	1	2	0.1141	0.01	0.01	0.01	0.0815	0.2643	exist
hsa-miR-4640-5p	23	TGGGCCAGGGAGCAGCTGGTGGG	0	0	0	1	0	3	0.01	0.01	0.01	0.0765	0.01	0.3964	exist
hsa-miR-4645-3p	22	AGACAGTAGTTCTTGCCTGGTT	0	0	0	0	0	4	0.01	0.01	0.01	0.01	0.01	0.5286	exist
hsa-miR-4666a-5p	21	ATACATGTCAGATTGTATGCC	0	1	0	3	0	0	0.01	0.0723	0.01	0.2294	0.01	0.01	exist
hsa-miR-4716-3p	22	AAGGGGGAAGGAAACATGGAGA	0	4	0	0	0	0	0.01	0.2891	0.01	0.01	0.01	0.01	exist
hsa-miR-4728-5p	23	TGGGAGGGGAGAGGCAGCAAGCA	0	0	1	1	2	0	0.01	0.01	0.0712	0.0765	0.1630	0.01	exist
hsa-miR-4762-3p	22	CTTCTGATCAAGATTTGTGGTG	0	0	0	0	4	0	0.01	0.01	0.01	0.01	0.3260	0.01	exist
hsa-miR-4766-5p	21	TCTGAAAGAGCAGTTGGTGTT	1	0	1	0	2	0	0.1141	0.01	0.0712	0.01	0.1630	0.01	exist
hsa-miR-4783-3p	23	CCCCGGTGTTGGGGCGCGTCTGC	0	0	2	0	0	2	0.01	0.01	0.1424	0.01	0.01	0.2643	exist
hsa-miR-4793-3p	23	TCTGCACTGTGAGTTGGCTGGCT	0	0	1	2	1	0	0.01	0.01	0.0712	0.1529	0.0815	0.01	exist
hsa-miR-5006-3p	21	TTTCCCTTTCCATCCTGGCAG	0	0	3	0	0	1	0.01	0.01	0.2136	0.01	0.01	0.1321	exist
hsa-miR-545-5p	22	TCAGTAAATGTTTATTAGATGA	0	0	4	0	0	0	0.01	0.01	0.2848	0.01	0.01	0.01	exist
hsa-miR-548at-3p	21	CAAAACCGCAGTAACTTTTGT	0	2	0	2	0	0	0.01	0.1446	0.01	0.1529	0.01	0.01	exist
hsa-miR-5586-5p	22	TATCCAGCTTGTTACTATATGC	0	0	3	0	0	1	0.01	0.01	0.2136	0.01	0.01	0.1321	exist
hsa-miR-581	21	TCTTGTGTTCTCTAGATCAGT	0	0	0	0	4	0	0.01	0.01	0.01	0.01	0.3260	0.01	exist
hsa-miR-600	23	ACTTACAGACAAGAGCCTTGCTC	0	0	0	1	2	1	0.01	0.01	0.01	0.0765	0.1630	0.1321	exist
hsa-miR-6718-5p	21	TAGTGGTCAGAGGGCTTATGA	0	0	0	4	0	0	0.01	0.01	0.01	0.3059	0.01	0.01	exist
hsa-miR-6734-5p	23	TTGAGGGGAGAATGAGGTGGAGA	0	1	0	0	2	1	0.01	0.0723	0.01	0.01	0.1630	0.1321	exist
hsa-miR-6735-3p	22	AGGCCTGTGGCTCCTCCCTCAG	0	1	2	0	1	0	0.01	0.0723	0.1424	0.01	0.0815	0.01	exist
hsa-miR-6747-5p	24	AGGGGTGTGGAAAGAGGCAGAACA	0	4	0	0	0	0	0.01	0.2891	0.01	0.01	0.01	0.01	exist
hsa-miR-6749-3p	21	CTCCTCCCCTGCCTGGCCCAG	0	0	2	0	1	1	0.01	0.01	0.1424	0.01	0.0815	0.1321	exist
hsa-miR-6761-3p	22	TCCTACGCTGCTCTCTCACTCC	1	0	1	0	0	2	0.1141	0.01	0.0712	0.01	0.01	0.2643	exist
hsa-miR-6765-3p	21	TCACCTGGCTGGCCCGCCCAG	0	0	0	1	2	1	0.01	0.01	0.01	0.0765	0.1630	0.1321	exist
hsa-miR-6777-3p	20	TCCACTCTCCTGGCCCCCAG	1	0	3	0	0	0	0.1141	0.01	0.2136	0.01	0.01	0.01	exist
hsa-miR-6783-5p	22	TAGGGGAAAAGTCCTGATCCGG	0	1	0	3	0	0	0.01	0.0723	0.01	0.2294	0.01	0.01	exist
hsa-miR-6791-3p	21	TGCCTCCTTGGTCTCCGGCAG	0	1	0	2	0	1	0.01	0.0723	0.01	0.1529	0.01	0.1321	exist
hsa-miR-6793-3p	20	TCCCCAACCCCTGCCCGCAG	0	4	0	0	0	0	0.01	0.2891	0.01	0.01	0.01	0.01	exist
hsa-miR-6794-5p	20	CAGGGGGACTGGGGGTGAGC	2	2	0	0	0	0	0.2282	0.1446	0.01	0.01	0.01	0.01	exist
hsa-miR-6797-5p	25	AGGAGGGAAGGGGCTGAGAACAGGA	0	2	2	0	0	0	0.01	0.1446	0.1424	0.01	0.01	0.01	exist
hsa-miR-6800-5p	21	GTAGGTGACAGTCAGGGGCGG	0	0	3	0	1	0	0.01	0.01	0.2136	0.01	0.0815	0.01	exist
hsa-miR-6830-3p	23	TGTCTTTCTTCTCTCCCTTGCAG	4	0	0	0	0	0	0.4563	0.01	0.01	0.01	0.01	0.01	exist
hsa-miR-6845-5p	19	CGGGGCCAGAGCAGAGAGC	0	4	0	0	0	0	0.01	0.2891	0.01	0.01	0.01	0.01	exist
hsa-miR-6851-5p	23	AGGAGGTGGTACTAGGGGCCAGC	0	0	3	1	0	0	0.01	0.01	0.2136	0.0765	0.01	0.01	exist
hsa-miR-6858-5p	22	GTGAGGAGGGGCTGGCAGGGAC	0	0	0	0	3	1	0.01	0.01	0.01	0.01	0.2445	0.1321	exist
hsa-miR-6880-5p	22	TGGTGGAGGAAGAGGGCAGCTC	0	0	4	0	0	0	0.01	0.01	0.2848	0.01	0.01	0.01	exist
hsa-miR-6882-5p	22	TACAAGTCAGGAGCTGAAGCAG	0	0	2	0	2	0	0.01	0.01	0.1424	0.01	0.1630	0.01	exist
hsa-miR-7110-3p	22	TCTCTCTCCCACTTCCCTGCAG	0	0	4	0	0	0	0.01	0.01	0.2848	0.01	0.01	0.01	exist
hsa-miR-7114-3p	21	TGACCCACCCCTCTCCACCAG	0	3	0	1	0	0	0.01	0.2169	0.01	0.0765	0.01	0.01	exist
hsa-miR-758-3p	22	TTTGTGACCTGGTCCACTAACC	1	0	0	2	1	0	0.1141	0.01	0.01	0.1529	0.0815	0.01	exist
hsa-miR-7704	19	CGGGGTCGGCGGCGACGTG	2	2	0	0	0	0	0.2282	0.1446	0.01	0.01	0.01	0.01	exist
hsa-miR-873-5p	21	GCAGGAACTTGTGAGTCTCCT	0	0	1	0	0	3	0.01	0.01	0.0712	0.01	0.01	0.3964	exist
hsa-miR-943	21	CTGACTGTTGCCGTCCTCCAG	0	1	2	1	0	0	0.01	0.0723	0.1424	0.0765	0.01	0.01	exist
miR-3968-z	18	ATCCCACTCCTGACACCA	40652	56906	85927	63359	124872	50556	4637.8772	4113.5730	6118.3595	4845.1475	10178.5709	6680.8646	known
miR-222-y	24	AGCTACATCTGGCTACTGGGTCTC	10203	18593	19910	56436	62902	32676	1164.0328	1344.0351	1417.6748	4315.7364	5127.2700	4318.0618	known
miR-92-y	24	TATTGCACTTGTCCCGGCCTGTAA	23602	35738	41012	35344	39219	19451	2692.6886	2583.3984	2920.2249	2702.8029	3196.8205	2570.4070	known
miR-21-x	24	TAGCTTATCAGACTGATGTTGACC	10114	15622	17224	50550	38980	22734	1153.8790	1129.2700	1226.4204	3865.6261	3177.3391	3004.2483	known
miR-1983-z	21	CTCACCTGGAGCATGTTTTCT	5716	9369	12770	11046	14162	6230	652.1230	677.2584	909.2771	844.7024	1154.3734	823.2808	known
miR-27-y	22	TTCACAGTGGCTAAGTTCCGTT	4120	5903	7464	8480	7861	4536	470.0397	426.7111	531.4678	648.4769	640.7661	599.4225	known
miR-199-x	25	CCCAGTGTTCAGACTACCTGTTCAT	4110	6938	6407	5707	5857	3352	468.8988	501.5283	456.2050	436.4219	477.4160	442.9595	known
miR-199-y	24	ACAGTAGTCTGCACATTGGTTATT	2626	4216	4195	4662	3877	2600	299.5933	304.7627	298.7014	356.5094	316.0222	343.5843	known
miR-484-z	23	TCAGGCTCAGTCCCCTCCCGAAT	2379	3969	4567	4186	4558	2274	271.4137	286.9077	325.1894	320.1090	371.5319	300.5041	known
miR-182-x	26	TTTGGCAATGGTAGAACTCACACTGT	2019	3318	2894	5509	4990	2620	230.3423	239.8488	206.0648	421.2806	406.7451	346.2273	known
miR-140-y	23	ACCACAGGGTAGAACCACGGACT	2085	2974	3484	3018	3622	1998	237.8720	214.9820	248.0753	230.7905	295.2366	264.0313	known
miR-23-y	24	ATCACATTGCCAGGGATTTCCAAT	1421	2383	2468	4211	3977	2311	162.1181	172.2603	175.7319	322.0208	324.1734	305.3936	known
miR-125-x	24	TCCCGGAGACCCTTTAACCTGTGT	630	581	3355	4182	7144	556	71.8750	41.9988	238.8899	319.8031	582.3220	73.4742	known
miR-330-y	25	GCAAAGCACACGGCCTGCAGAGAGT	1878	2870	2855	3060	3157	1861	214.2560	207.4641	203.2879	234.0023	257.3335	245.9271	known
miR-214-y	24	ACAGCAGGCACAGACAGGCAGTAG	1793	2332	2763	2256	2477	1259	204.5585	168.5737	196.7371	172.5193	201.9053	166.3741	known
miR-214-z	24	TACAGCAGGCACAGACAGGCAGAA	1862	2831	2791	1489	1465	830	212.4306	204.6449	198.7308	113.8658	119.4151	109.6827	known
miR-320-y	24	AAAAGCTGGGTTGAGAGGGCGAAT	1304	2231	1938	2371	2093	1317	148.7698	161.2726	137.9937	181.3135	170.6047	174.0387	known
miR-1301-y	26	TTGCAGCTGCCTGGGAGTGACTTCAT	1411	2036	1647	1960	2151	1295	160.9772	147.1767	117.2732	149.8838	175.3324	171.1314	known
miR-151-y	23	CTAGACTGAAGCTCCTTGAGGAT	1071	1856	2054	1902	2289	1114	122.1875	134.1650	146.2533	145.4485	186.5810	147.2127	known
miR-1307-x	23	TCGACCGGACCTCGACCGGCTCT	1350	2027	2216	1513	1383	1015	154.0179	146.5261	157.7884	115.7011	112.7311	134.1300	known
miR-10-x	23	CTACCCTGTAGATCCGAATTTGT	741	1266	1760	1990	2769	768	84.5387	91.5155	125.3193	152.1780	225.7068	101.4895	known
miR-183-x	24	TATGGCACTGGTAGAATTCACTGA	870	1587	1500	1963	2100	981	99.2560	114.7197	106.8062	150.1132	171.1753	129.6370	known
miR-26-x	23	CTTCAAGTAATCCAGGATAGGCT	1054	1555	1932	1828	1754	873	120.2480	112.4065	137.5664	139.7896	142.9721	115.3650	known
miR-151-x	23	TCGAGGAGCTCACAGTCTAGTAA	1308	1793	2000	1309	1142	701	149.2262	129.6109	142.4083	100.1010	93.0867	92.6356	known
miR-17-y	23	CTGCAGTGAAGGCACTTGTAGCT	850	1372	1523	1642	1665	840	96.9742	99.1780	108.4439	125.5659	135.7175	111.0042	known
miR-1260-z	18	ATCCCACCGCTGCCACCT	670	874	1393	1198	2224	908	76.4385	63.1790	99.1874	91.6127	181.2828	119.9902	known
miR-99-x	24	CACCCGTAGAACCGACCTTGCGTT	631	1097	1048	1379	1522	692	71.9891	79.2990	74.6220	105.4540	124.0613	91.4463	known
miR-101-y	22	TACAGTACTGTGATAACTGACT	626	881	1144	1254	1072	679	71.4187	63.6850	81.4576	95.8951	87.3809	89.7284	known
miR-148-y	24	TCAGTGCATCACAGAACTTTGTTA	713	973	1160	1010	1100	569	81.3442	70.3354	82.5968	77.2361	89.6632	75.1921	known
miR-221-x	26	ACCTGGCATACAATGTAGATTTCTGT	259	372	198	1951	1862	854	29.5486	26.8908	14.0984	149.1956	151.7754	112.8542	known
miR-4454-z	22	TCGAATCCGAGTCACGGCACCA	605	846	1181	943	1054	588	69.0228	61.1549	84.0921	72.1125	85.9137	77.7029	known
miR-502-y	24	AATGCACCTGGGCAAGGATTCAGT	782	1141	1010	1070	568	624	89.2163	82.4796	71.9162	81.8243	46.2988	82.4602	known
miR-191-x	24	CCAACGGAATCCCAAAAGCAGCTG	542	981	906	916	959	468	61.8353	70.9137	64.5110	70.0477	78.1700	61.8452	known
miR-30-x	24	TGTAAACATCCTTGACTGGAAGCC	595	796	844	955	974	554	67.8819	57.5406	60.0963	73.0301	79.3927	73.2099	known
miR-615-y	23	TCCGAGCCTGGGTCTCCCTCTAA	528	848	906	875	872	425	60.2381	61.2995	64.5110	66.9124	71.0785	56.1628	known
miR-218-x	23	TTGTGCTTGATCTAACCATGTGA	499	713	847	965	804	450	56.9296	51.5407	60.3099	73.7948	65.5357	59.4665	known
miR-342-y	25	TCTCACACAGAAATCGCACCCGTCT	433	661	595	953	978	568	49.3998	47.7818	42.3665	72.8772	79.7188	75.0600	known
let-7-x	24	TGAGGTAGGAGGTTGTATAGTTGT	451	616	715	654	681	340	51.4534	44.5289	50.9110	50.0123	55.5097	44.9303	known
miR-1307-y	24	ACTCGGCGTGGCGTCGGTCGTGGA	552	723	877	531	331	292	62.9762	52.2636	62.4460	40.6063	26.9805	38.5872	known
miR-486-x	23	TCCTGTACGGAGCTGCCCCGAGT	72	344	184	929	761	783	8.2143	24.8668	13.1016	71.0419	62.0307	103.4717	known
miR-4483-z	18	GGTGTGGTCTGTTGTTTT	566	745	925	230	312	175	64.5734	53.8539	65.8638	17.5884	25.4318	23.1259	known
miR-92-x	25	AGGGACGGGACGCGGTGCAGTGTTT	376	572	533	533	507	315	42.8968	41.3483	37.9518	40.7592	41.3266	41.6266	known
miR-423-y	24	CAGCTCGGTCTGAGGCCCCTCAGT	326	510	480	532	663	289	37.1925	36.8665	34.1780	40.6828	54.0425	38.1907	known
miR-874-y	24	CTGCCCTGGCCCGAGGGACCGACA	351	498	698	431	505	268	40.0446	35.9990	49.7005	32.9591	41.1636	35.4156	known
miR-378-y	24	ACTGGACTTGGAGTCAGAAGGCAA	388	619	687	353	427	184	44.2659	44.7458	48.9173	26.9944	34.8056	24.3152	known
miR-4455-z	18	TAGGGTGTGCGTGTTTTT	397	457	708	222	494	189	45.2927	33.0352	50.4125	16.9766	40.2669	24.9759	known
miR-339-x	25	TCCCTGTCCTCCAGGAGCTCACGAA	329	474	564	412	454	226	37.5347	34.2641	40.1591	31.5062	37.0065	29.8654	known
miR-196-x	24	TAGGTAGTTTCATGTTGTTGGGAA	315	478	523	489	433	202	35.9375	34.5533	37.2398	37.3945	35.2947	26.6939	known
miR-363-y	23	ATTGCACGGTATCCATCTGTATT	295	404	427	509	459	301	33.6558	29.2040	30.4042	38.9239	37.4140	39.7765	known
miR-185-x	24	TGGAGAGAAAGGCAGTTCCTGAAA	393	515	561	371	328	225	44.8363	37.2279	39.9455	28.3709	26.7359	29.7333	known
miR-212-x	25	ACCTTGGCTCTAGACTGCTTACTGT	118	198	206	835	599	330	13.4623	14.3129	14.6681	63.8536	48.8257	43.6088	known
miR-501-y	24	AATGCACCCGGGCAAGGATTCTGT	204	349	317	558	533	277	23.2738	25.2282	22.5717	42.6710	43.4459	36.6049	known
miR-210-y	24	CTGTGCGTGTGACAGCGGCTGACT	275	468	485	381	389	216	31.3740	33.8304	34.5340	29.1356	31.7082	28.5439	known
miR-128-y	23	TCACAGTGAACCGGTCTCTTTAA	263	382	478	413	342	248	30.0050	27.6137	34.0356	31.5827	27.8771	32.7727	known
miR-28-y	24	CACTAGATTGTGAGCTCCTGGAAA	195	386	425	327	492	231	22.2470	27.9028	30.2618	25.0061	40.1039	30.5261	known
miR-331-y	23	GCCCCTGGGCCTATCCTAGAATT	182	301	344	439	457	299	20.7639	21.7584	24.4942	33.5709	37.2510	39.5122	known
miR-7977-z	19	TTCCCGGCCAATGCACCAA	214	300	452	277	440	216	24.4147	21.6861	32.1843	21.1826	35.8653	28.5439	known
miR-29-y	24	TAGCACCATCTGAAATCGGTTAGA	227	295	360	382	311	174	25.8978	21.3247	25.6335	29.2121	25.3502	22.9937	known
miR-503-x	21	TAGCAGCGGGAACAGTTCTAA	227	359	416	243	242	138	25.8978	25.9511	29.6209	18.5825	19.7259	18.2364	known
miR-5100-z	18	ATCCCAGCGGTGCCTCCA	162	206	328	289	345	194	18.4821	14.8912	23.3550	22.1002	28.1217	25.6367	known
miR-760-y	22	CGGCTCTGGGTCTGTGGGGAGT	194	263	331	281	278	167	22.1329	19.0115	23.5686	21.4884	22.6603	22.0687	known
miR-103-y	25	AGCAGCATTGTACAGGGCTATGATT	208	264	260	326	262	169	23.7302	19.0838	18.5131	24.9297	21.3562	22.3330	known
miR-423-x	25	TGAGGGGCAGAGAGCGAGACTTTTT	132	213	158	394	418	167	15.0595	15.3972	11.2503	30.1297	34.0720	22.0687	known
miR-20-x	25	TAAAGTGCTTATAGTGCAGGTAGAT	173	277	255	256	233	107	19.7371	20.0235	18.1571	19.5767	18.9923	14.1398	known
miR-27-z	22	TTCACAGTGGCTAAGTTCTTTT	140	203	234	289	257	152	15.9722	14.6743	16.6618	22.1002	20.9486	20.0865	known
miR-218-z	24	TTGTGCTTGATCTAACCATGTGGT	158	157	251	331	231	129	18.0258	11.3491	17.8722	25.3120	18.8293	17.0471	known
miR-425-x	25	AATGACACGATCACTCCCGTTGAGA	177	236	259	202	224	146	20.1935	17.0598	18.4419	15.4472	18.2587	19.2936	known
miR-192-x	23	CTGACCTATGAATTGACAGCCAT	148	233	285	205	237	118	16.8849	16.8429	20.2932	15.6766	19.3184	15.5934	known
miR-181-x	26	AACATTCATTGCTGTCGGTGGGTTTT	225	268	219	251	160	79	25.6696	19.3730	15.5937	19.1943	13.0419	10.4397	known
miR-4447-z	18	TGGTGTGGTCTGTTGTTT	229	315	306	98	167	66	26.1260	22.7705	21.7885	7.4942	13.6125	8.7218	known
miR-214-x	19	ACAGAGTTGTCATGTGTCT	209	218	367	120	170	68	23.8442	15.7586	26.1319	9.1766	13.8570	8.9861	known
miR-21-y	23	CAACACCAGTCGATGGGCTGTCA	143	194	192	255	207	150	16.3145	14.0237	13.6712	19.5002	16.8730	19.8222	known
miR-146-x	25	TGAGAACTGAATTCCATAGGCTGTT	98	156	145	208	179	281	11.1806	11.2768	10.3246	15.9060	14.5907	37.1335	known
miR-204-x	24	TTCCCTTTGTCATCCTATGCCTGT	79	148	175	253	292	116	9.0129	10.6985	12.4607	19.3472	23.8015	15.3291	known
miR-24-y	23	TGGCTCAGTTCAGCAGGAACACT	86	146	163	223	266	112	9.8115	10.5539	11.6063	17.0531	21.6822	14.8006	known
miR-24-z	24	TGGCTCAGTTCAGCAGGAACAGTT	115	170	175	191	178	148	13.1200	12.2888	12.4607	14.6060	14.5091	19.5579	known
miR-25-y	23	CCATTGCACTTGTCTCGGTCTGA	98	147	161	245	212	108	11.1806	10.6262	11.4639	18.7355	17.2806	14.2720	known
miR-1271-x	23	CTTGGCACCTAGCAAGCACTCCA	115	160	171	158	193	118	13.1200	11.5659	12.1759	12.0825	15.7318	15.5934	known
miR-3963-z	18	ATCCCACTTCTGACACAA	93	116	144	136	277	123	10.6101	8.3853	10.2534	10.4001	22.5788	16.2542	known
miR-4695-y	18	ATCCCACCGCTGCCACCT	78	91	161	135	300	119	8.8988	6.5781	11.4639	10.3236	24.4536	15.7256	known
miR-218-y	21	AAACATGGTTCCGTCAAGCAC	103	113	114	199	232	97	11.7510	8.1684	8.1173	15.2178	18.9108	12.8183	known
miR-181-y	23	ACCATCGACCGTTGAGTGGACCT	94	138	162	134	148	102	10.7242	9.9756	11.5351	10.2472	12.0638	13.4791	known
miR-1843-y	22	TCTGATCGTTCCCCTCCATACT	75	106	139	184	184	90	8.5565	7.6624	9.8974	14.0707	14.9982	11.8933	known
miR-619-x	21	GCTGGGATTATAGGCGTGAGC	106	142	170	147	125	70	12.0933	10.2648	12.1047	11.2413	10.1890	9.2503	known
miR-7689-y	23	TTAGAGCCAGACTGCCTGGGTTT	110	158	170	108	120	59	12.5496	11.4214	12.1047	8.2589	9.7814	7.7967	known
miR-93-y	24	ACTGCTGAGCTAGCACTTCCCGAA	73	101	150	134	205	61	8.3284	7.3010	10.6806	10.2472	16.7100	8.0610	known
miR-500-y	24	ATGCACCTGGGCAAGGATTCTGAT	81	171	123	148	97	71	9.2411	12.3611	8.7581	11.3178	7.9067	9.3825	known
miR-17-x	25	CAAAGTGCTTACAGTGCAGGTAGAT	91	93	123	131	116	59	10.3819	6.7227	8.7581	10.0177	9.4554	7.7967	known
miR-671-x	25	AGGAAGCCCTGGAGGGGCTGGAGAA	84	113	158	96	104	49	9.5833	8.1684	11.2503	7.3412	8.4773	6.4752	known
miR-186-x	24	CAAAGAATTCTCCTTTTGGGCTTA	92	121	125	109	79	66	10.4960	8.7467	8.9005	8.3354	6.4395	8.7218	known
miR-1304-y	22	TCTCGCTGTAGCATCGAACCCC	54	70	117	128	173	38	6.1607	5.0601	8.3309	9.7883	14.1016	5.0216	known
miR-183-y	23	TGAATTACCGAAGGGCCATAAAT	69	104	114	88	113	89	7.8720	7.5179	8.1173	6.7295	9.2109	11.7612	known
miR-1296-x	24	TTAGGGCCCTGGCTCCATCTCCAA	109	117	146	73	75	50	12.4355	8.4576	10.3958	5.5824	6.1134	6.6074	known
miR-19-y	25	TGTGCAAATCCATGCAAAACTGAAA	64	96	80	123	156	41	7.3016	6.9396	5.6963	9.4060	12.7159	5.4181	known
miR-12135-z	18	TAAAGGTTCGTTTGTACA	75	107	174	66	75	56	8.5565	7.7347	12.3895	5.0471	6.1134	7.4003	known
miR-30-y	23	CTTTCAGTCGGATGTTTACAGTT	58	109	99	118	79	65	6.6171	7.8793	7.0492	9.0236	6.4395	8.5896	known
miR-152-y	23	TCAGTGCATGACAGAACTTGGGT	44	72	69	132	109	64	5.0198	5.2047	4.9131	10.0942	8.8848	8.4575	known
miR-582-y	24	TAACTGGTTGAACAACTGAACCCT	65	60	124	105	81	50	7.4157	4.3372	8.8293	8.0295	6.6025	6.6074	known
miR-6511-y	23	TCACCACCCCTTCTGCCTGCAGT	76	88	96	95	86	42	8.6706	6.3613	6.8356	7.2648	7.0100	5.5502	known
miR-99-y	24	CAAGCTCGTGTCTGTGGGTCCGTT	52	91	99	110	51	60	5.9325	6.5781	7.0492	8.4118	4.1571	7.9289	known
miR-744-x	24	TGCGGGGCTAGGGCTAACAGCAAA	72	110	115	79	40	38	8.2143	7.9516	8.1885	6.0412	3.2605	5.0216	known
miR-324-y	22	ACTGCCCCAGGTGCTGCTGGTT	60	53	99	89	84	39	6.8452	3.8312	7.0492	6.8059	6.8470	5.1538	known
miR-143-y	23	TGAGATGAAGCACTGTAGCTCTT	153	68	53	62	31	55	17.4554	4.9155	3.7738	4.7412	2.5269	7.2681	known
miR-93-x	25	CAAAGTGCTGTTCGTGCAGGTAGTT	65	83	68	71	94	40	7.4157	5.9998	4.8419	5.4295	7.6621	5.2859	known
miR-351-x	23	TCCCTGAGGAGCCCTTTGAGCCT	294	56	11	23	8	16	33.5417	4.0481	0.7832	1.7588	0.6521	2.1144	known
miR-132-y	22	ACAGTCTACAGCCATGGTCGTT	38	42	52	147	69	56	4.3353	3.0361	3.7026	11.2413	5.6243	7.4003	known
miR-365-y	24	TAATGCCCCTAAAAATCCTTATTT	33	76	65	97	85	38	3.7649	5.4938	4.6283	7.4177	6.9285	5.0216	known
miR-22-y	23	CAAGCTGCCAGTTGAAGAACTGT	42	31	65	99	108	41	4.7917	2.2409	4.6283	7.5707	8.8033	5.4181	known
miR-532-x	24	CATGCCTTGAGTGTAGGACCGTAA	66	80	83	54	54	32	7.5298	5.7830	5.9099	4.1295	4.4016	4.2287	known
miR-96-x	24	CTTTGGCACTAGCACATTTTTGCT	31	48	32	108	111	36	3.5367	3.4698	2.2785	8.2589	9.0478	4.7573	known
miR-212-y	24	TAACAGTCTCCAGTCACGGCCACT	34	48	63	89	75	49	3.8790	3.4698	4.4859	6.8059	6.1134	6.4752	known
miR-106-x	23	TAAAGTGCTGACAGTGCAGATAT	42	69	72	74	66	23	4.7917	4.9878	5.1267	5.6589	5.3798	3.0394	known
miR-3615-z	23	TCTCTCGGCTCCTCGCGGCTCGA	52	92	63	54	61	21	5.9325	6.6504	4.4859	4.1295	4.9722	2.7751	known
miR-361-y	25	TCCCCCAGGTGTGATTCTGATTTGT	46	38	54	77	70	48	5.2480	2.7469	3.8450	5.8883	5.7058	6.3431	known
miR-326-y	21	CCTCTGGGCCCTTCCTCCATT	38	57	37	72	85	41	4.3353	4.1204	2.6346	5.5059	6.9285	5.4181	known
miR-362-x	26	AATCCTTGGAACCTAGGTGTGAGTGT	47	70	37	66	74	30	5.3621	5.0601	2.6346	5.0471	6.0319	3.9644	known
miR-548-y	22	CAGAAACCAGAATTACTTTTGC	33	52	82	52	60	31	3.7649	3.7589	5.8387	3.9765	4.8907	4.0966	known
miR-652-y	23	AATGGCGCCACTAGGGTTGTGCT	45	40	75	48	59	28	5.1339	2.8915	5.3403	3.6706	4.8092	3.7001	known
miR-107-y	25	AGCAGCATTGTACAGGGCTATGACT	35	44	54	60	52	40	3.9931	3.1806	3.8450	4.5883	4.2386	5.2859	known
miR-1303-z	25	TTTTAGAGACGGGGTCTTGCTCAAT	27	60	62	55	50	28	3.0804	4.3372	4.4147	4.2059	4.0756	3.7001	known
miR-574-x	25	TGAGTGTGTGTGTGTGAGTGTGTGA	52	45	36	66	43	40	5.9325	3.2529	2.5633	5.0471	3.5050	5.2859	known
miR-193-y	24	AACTGGCCCTCAAAGTCCCGCTGA	40	68	66	51	26	20	4.5635	4.9155	4.6995	3.9000	2.1193	2.6430	known
miR-322-y	20	AAACATGAAGCGCTGCAACA	196	45	12	7	6	5	22.3611	3.2529	0.8544	0.5353	0.4891	0.6607	known
miR-1180-y	23	CTTTCCGGCTCGCGTGGGTGTGT	31	42	46	59	67	19	3.5367	3.0361	3.2754	4.5118	5.4613	2.5108	known
miR-4286-z	18	ACCCCACTCCTGACACCA	29	37	52	36	71	38	3.3085	2.6746	3.7026	2.7530	5.7874	5.0216	known
miR-628-y	23	TCTAGTAAGAGTGGCAGTCGAAT	38	40	47	55	48	33	4.3353	2.8915	3.3466	4.2059	3.9126	4.3609	known
miR-137-y	23	TATTGCTTAAGAATACGCGTACC	29	55	64	45	36	16	3.3085	3.9758	4.5571	3.4412	2.9344	2.1144	known
miR-26-z	24	TTCAAGTAATTCAGGATAGGTTAA	32	42	56	64	40	11	3.6508	3.0361	3.9874	4.8942	3.2605	1.4536	known
miR-328-y	24	CTGGCCCTCTCTGCCCTTCCGTTT	15	19	25	86	58	40	1.7113	1.3735	1.7801	6.5765	4.7277	5.2859	known
miR-18-x	25	TAAGGTGCATCTAGTGCAGATAGAA	41	55	56	28	35	23	4.6776	3.9758	3.9874	2.1412	2.8529	3.0394	known
miR-1275-z	18	GTGGGGGAGAGGCTGTAA	37	57	68	26	30	15	4.2212	4.1204	4.8419	1.9883	2.4454	1.9822	known
miR-1306-y	22	ACGTTGGCTCTGGTGGTGATGT	52	49	32	43	34	22	5.9325	3.5421	2.2785	3.2883	2.7714	2.9073	known
miR-15-x	23	CTAGCAGCACATCATGGTTTACA	29	28	42	65	49	18	3.3085	2.0240	2.9906	4.9706	3.9941	2.3787	known
miR-221-y	25	AGCTACATTGTCTGCTGGGTTTCAT	30	48	37	50	48	15	3.4226	3.4698	2.6346	3.8236	3.9126	1.9822	known
miR-7-x	26	TGGAAGACTAGTGATTTTGTTGTTAG	43	65	55	22	37	6	4.9058	4.6987	3.9162	1.6824	3.0159	0.7929	known
miR-8112-z	18	TCCCCGGCACCTCCACCG	17	29	38	40	79	25	1.9395	2.0963	2.7058	3.0589	6.4395	3.3037	known
miR-660-x	24	TACCCATTGCATATCGGAGTTGTA	33	48	56	24	45	18	3.7649	3.4698	3.9874	1.8353	3.6680	2.3787	known
miR-106-y	24	CCGCACTGTGGGTACTTGCTGCAG	32	51	46	37	41	15	3.6508	3.6866	3.2754	2.8294	3.3420	1.9822	known
miR-26-y	23	CCTGTTCTCCATTACTTGGCTCT	26	46	38	44	37	22	2.9663	3.3252	2.7058	3.3647	3.0159	2.9073	known
miR-339-y	23	AGCGCCTCGACGACAGAGCCGGT	30	57	56	26	22	16	3.4226	4.1204	3.9874	1.9883	1.7933	2.1144	known
miR-769-x	24	TGAGACCTCTGGGTTCTGAGCTAG	22	56	36	32	31	26	2.5099	4.0481	2.5633	2.4471	2.5269	3.4358	known
miR-200-y	25	TAATACTGCCGGGTAATGATGGAAT	18	27	16	51	43	34	2.0536	1.9518	1.1393	3.9000	3.5050	4.4930	known
miR-361-x	24	TTATCAGAATCTCCAGGGGTACCA	34	28	33	31	37	24	3.8790	2.0240	2.3497	2.3706	3.0159	3.1715	known
miR-491-x	24	AGTGGGGAACCCTTCCATGAGGAA	19	22	42	39	35	27	2.1677	1.5903	2.9906	2.9824	2.8529	3.5680	known
let-7-y	22	CTATACAGTCTACTGTCTTCCT	22	38	24	38	19	42	2.5099	2.7469	1.7089	2.9059	1.5487	5.5502	known
miR-345-x	24	GCTGACTCCTAGTCCAGGGCTCGA	24	12	32	46	32	26	2.7381	0.8674	2.2785	3.5177	2.6084	3.4358	known
miR-548-x	22	AAAGTAATCGTGGTCTTTGCCA	19	17	36	36	48	15	2.1677	1.2289	2.5633	2.7530	3.9126	1.9822	known
miR-324-x	24	CGCATCCCCTAGGGCATTGGTGTT	11	34	28	46	27	18	1.2550	2.4578	1.9937	3.5177	2.2008	2.3787	known
miR-3535-z	27	CTGGATATGATGACTGATTACCTGAGA	16	42	8	40	39	18	1.8254	3.0361	0.5696	3.0589	3.1790	2.3787	known
miR-130-x	23	ACTCTTTCCCTGTTGCACTACTT	12	23	25	22	49	25	1.3690	1.6626	1.7801	1.6824	3.9941	3.3037	known
miR-18-y	25	ACTGCCCTAAGTGCTCCTTCTGGAT	21	34	23	24	26	23	2.3958	2.4578	1.6377	1.8353	2.1193	3.0394	known
miR-2682-x	23	GGCAGTGACTGTTCAGACGTCCC	29	31	44	15	23	6	3.3085	2.2409	3.1330	1.1471	1.8748	0.7929	known
miR-330-x	24	TCTCTGGGCCTGTGTCTTAGGCTT	19	32	29	23	30	13	2.1677	2.3132	2.0649	1.7588	2.4454	1.7179	known
miR-505-y	24	CGTCAACACTTGCTGGTTTCCTCC	15	12	30	38	26	21	1.7113	0.8674	2.1361	2.9059	2.1193	2.7751	known
miR-1839-x	23	AAGGTAGATAGAACAGGTCTTGA	30	29	31	23	19	9	3.4226	2.0963	2.2073	1.7588	1.5487	1.1893	known
miR-5587-x	20	ATGGTCACCTCCGGGACTCT	21	20	39	15	20	21	2.3958	1.4457	2.7770	1.1471	1.6302	2.7751	known
miR-194-x	24	TGTAACAGCAACTCCATGTGGAAA	21	30	26	17	23	17	2.3958	2.1686	1.8513	1.3000	1.8748	2.2465	known
miR-25-x	24	AGGCGGAGACTTGGGCAATTGCTT	17	29	19	26	29	12	1.9395	2.0963	1.3529	1.9883	2.3638	1.5858	known
miR-12136-z	18	GAAAAAGTCATGGAGGAA	9	13	38	32	22	17	1.0268	0.9397	2.7058	2.4471	1.7933	2.2465	known
miR-130-y	23	CAGTGCAATGATGAAAGGGCAAA	18	26	24	30	13	18	2.0536	1.8795	1.7089	2.2941	1.0597	2.3787	known
miR-589-x	24	TGAGAACCACGTCTGCTCTGAGCA	19	32	18	40	5	15	2.1677	2.3132	1.2817	3.0589	0.4076	1.9822	known
miR-374-x	22	CTTATAATACAACCTGATAAGT	12	8	31	28	32	16	1.3690	0.5783	2.2073	2.1412	2.6084	2.1144	known
miR-340-y	24	TCCGTCTCAGTTACTTTATAGCCT	8	27	12	25	39	12	0.9127	1.9518	0.8544	1.9118	3.1790	1.5858	known
miR-148-z	23	TCAGTGCATAACAGAACTTTGTT	16	16	15	28	33	14	1.8254	1.1566	1.0681	2.1412	2.6899	1.8501	known
miR-125-z	23	TCCCTGAGACCCTTAACCTGTGA	16	24	11	29	20	19	1.8254	1.7349	0.7832	2.2177	1.6302	2.5108	known
miR-1285-y	24	TCTGGGCAACAAAGTGAGACCTTT	7	18	24	26	29	12	0.7986	1.3012	1.7089	1.9883	2.3638	1.5858	known
miR-28-x	24	AAGGAGCTCACAGTCTATTGAGAA	15	30	28	18	15	9	1.7113	2.1686	1.9937	1.3765	1.2227	1.1893	known
miR-10-y	22	AATTCGTATCTAGGGGAATATT	8	15	26	31	21	13	0.9127	1.0843	1.8513	2.3706	1.7118	1.7179	known
miR-625-y	24	GACTATAGAACTTTCCCCCTCAAA	8	15	23	26	34	6	0.9127	1.0843	1.6377	1.9883	2.7714	0.7929	known
miR-660-y	23	ACCTCCTGTGTGCATGGATTACT	15	6	38	25	19	6	1.7113	0.4337	2.7058	1.9118	1.5487	0.7929	known
miR-338-y	24	TCCAGCATCAGTGATTTTGTTGAC	19	23	19	25	10	12	2.1677	1.6626	1.3529	1.9118	0.8151	1.5858	known
miR-574-y	24	CACGCTCATGCACACACCCACAAA	4	15	22	12	35	15	0.4563	1.0843	1.5665	0.9177	2.8529	1.9822	known
miR-197-y	24	TTCACCACCTTCTCCACCCAGCAA	6	23	16	9	24	16	0.6845	1.6626	1.1393	0.6882	1.9563	2.1144	known
miR-941-z	25	CACCCGGCTGTGTGCACATGTGCTT	7	18	21	21	15	12	0.7986	1.3012	1.4953	1.6059	1.2227	1.5858	known
miR-598-y	24	TACGTCATCGTTGTCATCGTCATT	10	20	16	24	16	5	1.1409	1.4457	1.1393	1.8353	1.3042	0.6607	known
miR-383-x	23	AAGATCAGAAGGTGATTGTGGCT	19	19	14	23	10	5	2.1677	1.3735	0.9969	1.7588	0.8151	0.6607	known
miR-320-z	22	AAAAGCTGGGTTGAGAGGGAAT	12	12	10	12	34	8	1.3690	0.8674	0.7120	0.9177	2.7714	1.0572	known
miR-340-x	23	CTTATAAAGCAATGAGACTGATT	15	21	24	9	5	12	1.7113	1.5180	1.7089	0.6882	0.4076	1.5858	known
miR-542-y	24	TGTGACAGATTGATAACTGAAAGT	35	14	6	17	8	5	3.9931	1.0120	0.4272	1.3000	0.6521	0.6607	known
miR-149-x	24	TCTGGCTCCGTGTCTTCACTCCGA	13	19	16	13	6	16	1.4831	1.3735	1.1393	0.9941	0.4891	2.1144	known
miR-27-x	25	AGAGCTTAGCTGATTGGTGAACAGT	6	7	9	19	23	17	0.6845	0.5060	0.6408	1.4530	1.8748	2.2465	known
miR-16-z	22	TAGCAGCACGTAAATACTGGAG	0	1	3	25	1	49	0.01	0.0723	0.2136	1.9118	0.0815	6.4752	known
miR-9-y	23	TAAAGCTAGATAACCGAAAGTAT	6	3	19	16	24	8	0.6845	0.2169	1.3529	1.2235	1.9563	1.0572	known
miR-100-x	21	ACCCTTAGATCCGAATTTGTG	7	13	7	16	15	17	0.7986	0.9397	0.4984	1.2235	1.2227	2.2465	known
miR-3187-y	22	TTGGCCATGGGGCTGCGCGGGA	10	18	21	8	9	7	1.1409	1.3012	1.4953	0.6118	0.7336	0.9250	known
miR-887-y	24	GTGAACGGGCGCCATCCCGAGGCC	1	13	8	22	12	15	0.1141	0.9397	0.5696	1.6824	0.9781	1.9822	known
miR-1187-z	21	TATGTGTATGTGTATGTGTGT	13	8	19	13	9	8	1.4831	0.5783	1.3529	0.9941	0.7336	1.0572	known
miR-335-y	22	TTTTTCATTATTGCTCCTGAAA	3	19	15	14	14	5	0.3423	1.3735	1.0681	1.0706	1.1412	0.6607	known
miR-378-z	23	ACTGGACTTGGAGTCAGAAGGTT	14	14	18	8	8	7	1.5972	1.0120	1.2817	0.6118	0.6521	0.9250	known
miR-103-z	25	AGCAGCATTGTACAGGGCTATGAGT	9	17	16	10	13	1	1.0268	1.2289	1.1393	0.7647	1.0597	0.1321	known
miR-3200-y	24	CACCTTGCGCTACTCAGGTCTGCA	9	8	25	11	8	5	1.0268	0.5783	1.7801	0.8412	0.6521	0.6607	known
miR-99-z	24	AACCCGTAGATCCGATCTTGTGAA	14	10	13	6	10	13	1.5972	0.7229	0.9257	0.4588	0.8151	1.7179	known
miR-24-x	22	GTGCCTACTGAGCTGAAACAGT	29	7	11	14	4	0	3.3085	0.5060	0.7832	1.0706	0.3260	0.01	known
miR-450-x	22	CTTTTGCAATATGTTCCTGAAT	10	20	4	10	16	5	1.1409	1.4457	0.2848	0.7647	1.3042	0.6607	known
miR-548-z	22	AACGGCAATGACTTGTGCACCA	7	7	18	13	5	14	0.7986	0.5060	1.2817	0.9941	0.4076	1.8501	known
miR-671-y	23	TCCGGTTCTCAGGGCTCCACCTT	6	9	10	12	20	7	0.6845	0.6506	0.7120	0.9177	1.6302	0.9250	known
miR-188-x	23	CATCCCTTGCATGGTGGAGGGTT	7	13	16	15	7	5	0.7986	0.9397	1.1393	1.1471	0.5706	0.6607	known
miR-193-x	24	TGGGTCTTTGCGGGCGAGATGAAA	10	9	7	14	15	8	1.1409	0.6506	0.4984	1.0706	1.2227	1.0572	known
miR-497-x	23	CAGCAGCACACTGTGGTTTGTAA	12	10	9	17	9	6	1.3690	0.7229	0.6408	1.3000	0.7336	0.7929	known
miR-378-x	23	CTCCTGACTCCAGGTCCTGTGAA	15	14	18	6	8	1	1.7113	1.0120	1.2817	0.4588	0.6521	0.1321	known
miR-744-y	21	CTGTTGCCACTAACCTCAATT	4	13	15	12	5	13	0.4563	0.9397	1.0681	0.9177	0.4076	1.7179	known
miR-375-y	23	CTTTGTTCGTTCGGCTCGCGTGA	4	5	11	9	18	13	0.4563	0.3614	0.7832	0.6882	1.4672	1.7179	known
miR-16-y	24	CCAGTATTAACTGTGCTGCTGAAT	10	11	13	8	9	6	1.1409	0.7952	0.9257	0.6118	0.7336	0.7929	known
miR-642-y	24	AGACACATTTGGAGAGGGAACCTT	5	12	15	10	7	6	0.5704	0.8674	1.0681	0.7647	0.5706	0.7929	known
miR-424-y	23	CAAAACGTGAGGCGCTGCTATAT	5	8	16	8	9	8	0.5704	0.5783	1.1393	0.6118	0.7336	1.0572	known
miR-425-y	24	CATCGGGAATGTCGTGTCCGCCAT	2	16	9	10	13	4	0.2282	1.1566	0.6408	0.7647	1.0597	0.5286	known
miR-877-x	22	GTAGAGGAGATGGCGCAGGAAA	6	9	13	9	14	3	0.6845	0.6506	0.9257	0.6882	1.1412	0.3964	known
miR-9-x	25	TCTTTGGTTATCTAGCTGTATGAAA	4	18	15	3	7	6	0.4563	1.3012	1.0681	0.2294	0.5706	0.7929	known
miR-125-y	23	ACAAGTCAGGCTCTTGGGACCTA	17	4	5	9	12	5	1.9395	0.2891	0.3560	0.6882	0.9781	0.6607	known
miR-1468-x	23	CTCCGTTTGCCTGTTTCGCTGAA	12	6	10	11	10	3	1.3690	0.4337	0.7120	0.8412	0.8151	0.3964	known
miR-342-x	24	AGGGGTGCTATCTGTGATTGAGGG	2	12	3	18	13	4	0.2282	0.8674	0.2136	1.3765	1.0597	0.5286	known
miR-7-z	25	TGGAAGACTAGTGATTTTGTTGTAA	13	20	10	0	4	5	1.4831	1.4457	0.7120	0.01	0.3260	0.6607	known
miR-10399-x	23	AATTACAGATTGTCTCAGAGAAT	6	14	2	14	4	11	0.6845	1.0120	0.1424	1.0706	0.3260	1.4536	known
miR-374-y	23	CCTTATCAGATTGTATTGTAATT	6	11	10	12	7	5	0.6845	0.7952	0.7120	0.9177	0.5706	0.6607	known
miR-132-x	23	CACCGTGGCTTTCGATTGTTACT	2	5	6	9	14	10	0.2282	0.3614	0.4272	0.6882	1.1412	1.3215	known
miR-629-x	23	TGGGTTTACGTTGGGAGAACTTA	4	10	15	6	8	3	0.4563	0.7229	1.0681	0.4588	0.6521	0.3964	known
miR-741-y	22	TGAGAGATGCCATTCTATGTAG	2	1	10	5	23	4	0.2282	0.0723	0.7120	0.3824	1.8748	0.5286	known
miR-1249-y	24	ACGCCCTTCCCCCCCTTCTTCAAA	1	10	9	8	15	1	0.1141	0.7229	0.6408	0.6118	1.2227	0.1321	known
miR-1292-x	26	GGGAACGGGTTCCGGCAGACGCTGAT	7	8	3	15	8	2	0.7986	0.5783	0.2136	1.1471	0.6521	0.2643	known
miR-141-y	24	TAACACTGTCTGGTAAAGATGGCA	3	10	8	7	7	8	0.3423	0.7229	0.5696	0.5353	0.5706	1.0572	known
miR-3177-y	23	TGCACGGCACTGGGGACACGTGT	10	13	3	8	8	1	1.1409	0.9397	0.2136	0.6118	0.6521	0.1321	known
miR-434-x	22	GCTCGACTCATGGTTTGAACCA	28	11	2	2	0	0	3.1944	0.7952	0.1424	0.1529	0.01	0.01	known
miR-4502-z	22	GATGATGATGATGGTGCTGATG	8	14	6	8	6	0	0.9127	1.0120	0.4272	0.6118	0.4891	0.01	known
miR-6990-x	23	TGCCCGGGGAGAGTCAGGGCTCT	4	4	8	9	12	4	0.4563	0.2891	0.5696	0.6882	0.9781	0.5286	known
miR-3074-x	22	TTCCTGCTGAACTGAGCCAGTA	6	13	3	14	2	2	0.6845	0.9397	0.2136	1.0706	0.1630	0.2643	known
miR-3675-x	20	TGGGGGCTTCTGTAGAGATT	2	5	12	9	9	3	0.2282	0.3614	0.8544	0.6882	0.7336	0.3964	known
miR-16-x	24	TAGCAGCACGTAAATATTGGCGTC	1	6	8	11	8	5	0.1141	0.4337	0.5696	0.8412	0.6521	0.6607	known
miR-29-x	25	CTGGTTTCACATGGTGGCTTAGATT	4	10	7	8	8	2	0.4563	0.7229	0.4984	0.6118	0.6521	0.2643	known
miR-421-y	25	ATCAACAGACATTAATTGGGCGCAA	8	3	6	11	4	7	0.9127	0.2169	0.4272	0.8412	0.3260	0.9250	known
miR-4515-z	24	AGGACTGGACTCCCGGCAGCCCCT	8	6	6	14	3	2	0.9127	0.4337	0.4272	1.0706	0.2445	0.2643	known
miR-301-x	23	CGCTCTGACTTTATTGCACTACT	3	11	7	7	3	7	0.3423	0.7952	0.4984	0.5353	0.2445	0.9250	known
miR-4458-z	20	GAGGTAGGTGTGGAAAAAAA	4	3	15	12	0	4	0.4563	0.2169	1.0681	0.9177	0.01	0.5286	known
miR-30-z	23	CTGTAAACATCCTACACTCAGCT	4	5	6	10	7	5	0.4563	0.3614	0.4272	0.7647	0.5706	0.6607	known
miR-4470-z	23	TGGCAAACGTGGAAGCCGAGAGT	0	4	6	4	18	5	0.01	0.2891	0.4272	0.3059	1.4672	0.6607	known
let-7-z	24	TCTGAGGTAGTAGATTGTATAGTT	10	2	7	3	11	3	1.1409	0.1446	0.4984	0.2294	0.8966	0.3964	known
miR-127-y	24	TCGGATCCGTCTGAGCTTGGCTAT	16	9	2	1	0	8	1.8254	0.6506	0.1424	0.0765	0.01	1.0572	known
miR-4645-x	21	ACCAGGCAAGAACTACTGTCT	12	10	4	5	0	5	1.3690	0.7229	0.2848	0.3824	0.01	0.6607	known
miR-551-y	22	GCGACCCATACTTGGTTTCACT	3	2	12	10	4	5	0.3423	0.1446	0.8544	0.7647	0.3260	0.6607	known
miR-5684-z	21	TGCACTCCAGCCTGAGCAACA	1	14	11	9	1	0	0.1141	1.0120	0.7832	0.6882	0.0815	0.01	known
miR-143-z	23	TGAGATGAAGCACTGTAGCTCGT	1	1	0	7	0	24	0.1141	0.0723	0.01	0.5353	0.01	3.1715	known
miR-582-x	24	CTTACAGTTGTTCAACCAGTTACT	2	2	14	5	6	4	0.2282	0.1446	0.9969	0.3824	0.4891	0.5286	known
miR-561-x	22	ATCAAGGATCTCAAACTTTGCC	4	13	6	4	4	1	0.4563	0.9397	0.4272	0.3059	0.3260	0.1321	known
miR-147-y	21	TGCGGAAATGCTTCTGCTACC	0	7	13	8	1	2	0.01	0.5060	0.9257	0.6118	0.0815	0.2643	known
miR-185-y	23	AGGGGCTGGCTTTCCTCTGGTTT	1	3	1	9	11	6	0.1141	0.2169	0.0712	0.6882	0.8966	0.7929	known
miR-3173-x	23	GCCCTGCCTGTTTTCTCCTTTGA	1	1	9	5	10	5	0.1141	0.0723	0.6408	0.3824	0.8151	0.6607	known
miR-532-y	24	CCTCCCACACCCAAGGCTTGCAAT	3	3	4	11	9	1	0.3423	0.2169	0.2848	0.8412	0.7336	0.1321	known
miR-766-y	24	ACTCCAGCCCCACAGCCTCAGCTT	0	3	8	8	9	3	0.01	0.2169	0.5696	0.6118	0.7336	0.3964	known
miR-9985-z	21	TTCACAGTGGCTAAGTTATGA	3	9	9	5	5	0	0.3423	0.6506	0.6408	0.3824	0.4076	0.01	known
miR-434-y	22	TTTGAACCATCACTCGACTCCT	17	7	2	3	1	0	1.9395	0.5060	0.1424	0.2294	0.0815	0.01	known
miR-126-x	22	CCATTATTACTTTTGGTACGCG	5	6	3	5	10	0	0.5704	0.4337	0.2136	0.3824	0.8151	0.01	known
miR-219-y	22	TCGAGAATTGCGTTTGGACAAT	1	7	7	5	2	6	0.1141	0.5060	0.4984	0.3824	0.1630	0.7929	known
miR-486-y	22	CCGGGGCAGCTCAGTACAGGAT	2	0	2	18	5	1	0.2282	0.01	0.1424	1.3765	0.4076	0.1321	known
miR-235-y	23	TATTGCACTCGTCCCGGCCTGAT	1	5	2	2	11	6	0.1141	0.3614	0.1424	0.1529	0.8966	0.7929	known
miR-455-y	22	CAGTCCATGGGCATATACACCA	0	3	2	4	16	2	0.01	0.2169	0.1424	0.3059	1.3042	0.2643	known
miR-6797-y	23	TGCATGACCCTTCCCTCCCCATT	6	3	4	4	8	2	0.6845	0.2169	0.2848	0.3059	0.6521	0.2643	known
miR-98-x	22	TGAGGTAGTCGGTTGTATTGTT	1	3	1	7	4	11	0.1141	0.2169	0.0712	0.5353	0.3260	1.4536	known
miR-4443-z	18	CTTGGAGGCGTGGGTTTT	3	6	9	4	2	2	0.3423	0.4337	0.6408	0.3059	0.1630	0.2643	known
miR-126-y	23	TCGTACCGTGAGTAATAATGCAA	5	0	10	5	3	2	0.5704	0.01	0.7120	0.3824	0.2445	0.2643	known
miR-20-y	24	ACTGCATTATGAGCACTTAAAGTT	3	6	4	2	9	1	0.3423	0.4337	0.2848	0.1529	0.7336	0.1321	known
miR-3944-x	23	TGTGCAGCAGGCCAACCGAGAAT	4	3	2	5	8	3	0.4563	0.2169	0.1424	0.3824	0.6521	0.3964	known
miR-2116-y	23	CCTCCCATGCCAAGAACTCCCAT	0	1	3	7	10	3	0.01	0.0723	0.2136	0.5353	0.8151	0.3964	known
miR-7974-z	24	AGGCTGCGATGCTCTCCTGAGCCC	3	2	4	10	3	2	0.3423	0.1446	0.2848	0.7647	0.2445	0.2643	known
miR-210-x	22	AGCCACTGACTAACGCACATTG	0	1	1	2	0	19	0.01	0.0723	0.0712	0.1529	0.01	2.5108	known
miR-2392-z	20	TAGGATGGGTGTGATAGGTG	7	4	8	0	1	3	0.7986	0.2891	0.5696	0.01	0.0815	0.3964	known
miR-505-x	24	GGGAGCCAGGAAGTATTGATGTTA	0	3	1	9	5	5	0.01	0.2169	0.0712	0.6882	0.4076	0.6607	known
miR-421-x	21	CTCATTAAATGTTTGTTGAAT	1	0	2	6	12	1	0.1141	0.01	0.1424	0.4588	0.9781	0.1321	known
miR-456-z	22	CAGGCTGGTTAGATGGTTGTCC	0	0	0	5	0	17	0.01	0.01	0.01	0.3824	0.01	2.2465	known
miR-7706-z	23	TGAAGCGCCTGTGCTCTGCCGTT	4	6	0	5	4	2	0.4563	0.4337	0.01	0.3824	0.3260	0.2643	known
miR-196-y	24	TCGGCAACAAGAAACTGCCGGAGA	3	8	2	2	4	1	0.3423	0.5783	0.1424	0.1529	0.3260	0.1321	known
miR-455-x	22	GTATGTGCCTTTGGACTACACT	0	5	1	12	2	0	0.01	0.3614	0.0712	0.9177	0.1630	0.01	known
miR-5010-y	24	TTTTGTGTCTCCCATTCCCCAGTT	1	1	4	3	11	0	0.1141	0.0723	0.2848	0.2294	0.8966	0.01	known
miR-6131-z	21	GGCTGGTCCGATGGTAGTGGA	4	1	2	2	10	1	0.4563	0.0723	0.1424	0.1529	0.8151	0.1321	known
miR-101-z	23	GTACAGTACTGTGATAACTGATC	1	7	8	3	0	0	0.1141	0.5060	0.5696	0.2294	0.01	0.01	known
miR-1250-x	23	ACGGTGCTGGATGTGGCCTTTAA	0	2	12	3	1	1	0.01	0.1446	0.8544	0.2294	0.0815	0.1321	known
miR-1305-z	23	TTTCAACTCTAATGGGAGAGACT	0	3	2	8	5	1	0.01	0.2169	0.1424	0.6118	0.4076	0.1321	known
miR-1839-y	23	AGACCTACTTATCTACCAACAGT	2	2	1	2	8	4	0.2282	0.1446	0.0712	0.1529	0.6521	0.5286	known
miR-3116-z	21	CCTGGCACATAGTAGGCACTC	7	2	2	4	3	1	0.7986	0.1446	0.1424	0.3059	0.2445	0.1321	known
miR-3613-y	21	ACAAAAAAAAAGCCCAACCCT	3	2	0	4	9	1	0.3423	0.1446	0.01	0.3059	0.7336	0.1321	known
miR-4423-y	22	TAGGCACCAAAAAGCAACAATT	0	0	3	8	4	4	0.01	0.01	0.2136	0.6118	0.3260	0.5286	known
miR-1229-y	24	CCCTCTCACCACTGCCCTCCCATT	2	0	4	3	9	0	0.2282	0.01	0.2848	0.2294	0.7336	0.01	known
miR-130-z	22	CAGTGCAATAATGAAAGGGCGT	0	0	0	3	1	14	0.01	0.01	0.01	0.2294	0.0815	1.8501	known
miR-3065-y	25	TCAGCACCAGGATATTGTTGGAGTT	1	4	3	3	3	4	0.1141	0.2891	0.2136	0.2294	0.2445	0.5286	known
miR-454-x	24	ACCCTATCAATATTGTCTCTGCTT	1	3	1	4	4	5	0.1141	0.2169	0.0712	0.3059	0.3260	0.6607	known
miR-541-x	21	AAGGGATTCTGATGTTGGTCA	15	3	0	0	0	0	1.7113	0.2169	0.01	0.01	0.01	0.01	known
miR-550-x	22	AGTGCCTGAGGGAGTAAGAGAA	0	5	0	8	3	2	0.01	0.3614	0.01	0.6118	0.2445	0.2643	known
miR-5585-y	20	TGAGTTGCTGGGACTACAGG	5	8	1	2	1	1	0.5704	0.5783	0.0712	0.1529	0.0815	0.1321	known
miR-3176-z	21	ACTGGCCTGGGACTACCGGGA	0	4	4	3	2	4	0.01	0.2891	0.2848	0.2294	0.1630	0.5286	known
miR-322-x	23	CAGCAGCAATTCATGTTTTGGAT	13	2	0	1	1	0	1.4831	0.1446	0.01	0.0765	0.0815	0.01	known
miR-33-y	22	CCAGTGCCTCGGCAGTGCAGCC	4	5	0	2	4	2	0.4563	0.3614	0.01	0.1529	0.3260	0.2643	known
miR-3611-z	23	TTGTGAAGAAAGAAATTCTTACC	2	6	2	3	2	2	0.2282	0.4337	0.1424	0.2294	0.1630	0.2643	known
miR-365-x	25	GAGGGACTTTCAGGGGCAGCTGTAA	1	3	10	0	2	1	0.1141	0.2169	0.7120	0.01	0.1630	0.1321	known
miR-500-x	25	TAATCCTTGCTACCTGGGTGAGAGA	3	5	3	2	1	3	0.3423	0.3614	0.2136	0.1529	0.0815	0.3964	known
miR-1226-y	22	TCACCAGCCCTGTGTTCCATAG	4	1	2	5	3	1	0.4563	0.0723	0.1424	0.3824	0.2445	0.1321	known
miR-1286-z	23	TGCAGGACCAAGATGAGCCCTTT	1	5	3	6	1	0	0.1141	0.3614	0.2136	0.4588	0.0815	0.01	known
miR-301-y	25	CAGTGCAATAGTATTGTCAAAGCAC	1	3	3	5	3	1	0.1141	0.2169	0.2136	0.3824	0.2445	0.1321	known
miR-3065-x	25	TCAACAAAATCACTGATGCTGGAGA	3	4	3	2	2	2	0.3423	0.2891	0.2136	0.1529	0.1630	0.2643	known
miR-3190-y	23	TGGAAGGTAGACGGCCAGAGAGT	0	9	3	2	2	0	0.01	0.6506	0.2136	0.1529	0.1630	0.01	known
miR-3940-y	24	CAGCCCGGATCCCAGCCCACTTAT	0	10	2	0	3	1	0.01	0.7229	0.1424	0.01	0.2445	0.1321	known
miR-4435-z	24	ATGGCCAGAGCTCACACAGAGGTT	6	0	2	8	0	0	0.6845	0.01	0.1424	0.6118	0.01	0.01	known
miR-4466-z	20	GGGTGCGGGCCGGCGGGGTC	2	1	4	3	4	2	0.2282	0.0723	0.2848	0.2294	0.3260	0.2643	known
miR-615-x	22	GGGGGTCCACGGTGCTCGGATC	4	0	6	5	1	0	0.4563	0.01	0.4272	0.3824	0.0815	0.01	known
miR-664-y	25	TATTCATTTATCCCCAGCCTACAAT	0	1	1	6	6	2	0.01	0.0723	0.0712	0.4588	0.4891	0.2643	known
miR-769-y	24	CCTGGGATCTCCGGGGTCTTGGTT	6	1	3	5	0	1	0.6845	0.0723	0.2136	0.3824	0.01	0.1321	known
miR-940-z	23	AAGGCAGGGCCCCCGCTCCCCTT	1	6	0	2	4	3	0.1141	0.4337	0.01	0.1529	0.3260	0.3964	known
miR-1226-x	26	TGAGGGCATGCAGGCCTGGATGGGTT	3	0	4	6	2	0	0.3423	0.01	0.2848	0.4588	0.1630	0.01	known
miR-1273-z	24	GGCGACAAAACGAGACCCTGTCAA	1	2	1	4	6	1	0.1141	0.1446	0.0712	0.3059	0.4891	0.1321	known
miR-148-x	24	CGAAGTTCTGTTATACACTCAGGC	0	3	6	4	2	0	0.01	0.2169	0.4272	0.3059	0.1630	0.01	known
miR-3064-x	22	TGGCTGTTGTGGTGTGCAAAAC	1	2	3	0	8	1	0.1141	0.1446	0.2136	0.01	0.6521	0.1321	known
miR-3136-x	23	CTGACTGAATAGGTAGGGTCACC	2	2	7	1	1	2	0.2282	0.1446	0.4984	0.0765	0.0815	0.2643	known
miR-743-y	22	GAAAGACATCATGCTGAATAGA	0	0	9	4	0	2	0.01	0.01	0.6408	0.3059	0.01	0.2643	known
miR-141-x	24	CATCTTCCAGTACAGTGTTGGACT	1	4	3	5	0	1	0.1141	0.2891	0.2136	0.3824	0.01	0.1321	known
miR-298-x	22	GGCAGAGGAGGGCTGTTCTTCC	7	1	0	1	3	2	0.7986	0.0723	0.01	0.0765	0.2445	0.2643	known
miR-300-y	22	TATGCAAGGGCAAGCTCTCTTC	13	1	0	0	0	0	1.4831	0.0723	0.01	0.01	0.01	0.01	known
miR-32-x	23	CTATTGCACATTACTAAGTTGCA	0	1	7	2	0	4	0.01	0.0723	0.4984	0.1529	0.01	0.5286	known
miR-422-z	23	ACTGGACTTGGGGTCAGAAGGCA	3	2	5	3	0	1	0.3423	0.1446	0.3560	0.2294	0.01	0.1321	known
miR-4485-y	22	TAACGGCCGCGGTACCCTACCA	0	0	2	3	9	0	0.01	0.01	0.1424	0.2294	0.7336	0.01	known
miR-871-y	23	TGACTGGCACCATTCTGGATAAT	0	0	1	3	9	1	0.01	0.01	0.0712	0.2294	0.7336	0.1321	known
miR-874-x	25	CGGCCCCACGCACCAGGGTAAGAAT	0	2	5	3	0	4	0.01	0.1446	0.3560	0.2294	0.01	0.5286	known
miR-128-x	25	CGGGGCCGTAGCACTGTCTGAGAAT	1	1	2	1	7	1	0.1141	0.0723	0.1424	0.0765	0.5706	0.1321	known
miR-191-y	21	GCTGCGCTTGGATTTCGTCTT	0	4	1	3	4	1	0.01	0.2891	0.0712	0.2294	0.3260	0.1321	known
miR-31-x	23	AGGCAAGATGCTGGCATAGCTGA	10	3	0	0	0	0	1.1409	0.2169	0.01	0.01	0.01	0.01	known
miR-3923-z	24	AACTAGTAATGTTGGATTAGGGAG	1	4	6	0	2	0	0.1141	0.2891	0.4272	0.01	0.1630	0.01	known
miR-4717-y	22	ACACATGGGTGGCTGTGGCCCT	3	0	2	7	1	0	0.3423	0.01	0.1424	0.5353	0.0815	0.01	known
miR-501-x	24	AATCCTTTGTCCCTGGGTGAGAGA	4	1	3	5	0	0	0.4563	0.0723	0.2136	0.3824	0.01	0.01	known
miR-72-x	23	AGGCAAGATGCTGGCATAGCTGA	10	3	0	0	0	0	1.1409	0.2169	0.01	0.01	0.01	0.01	known
miR-933-z	22	TGTGCGCGGGGAGACCTCTCCT	0	0	3	5	2	3	0.01	0.01	0.2136	0.3824	0.1630	0.3964	known
miR-195-y	24	CCAATATTGGCTGTGCTGCTCCAT	1	0	3	2	4	2	0.1141	0.01	0.2136	0.1529	0.3260	0.2643	known
miR-23-x	21	GGGTTCCTGGCATGCTGATTA	1	2	3	4	0	2	0.1141	0.1446	0.2136	0.3059	0.01	0.2643	known
miR-3470-z	23	TCGCTCTGTTGACCAGGCTGGCC	0	0	5	2	5	0	0.01	0.01	0.3560	0.1529	0.4076	0.01	known
miR-351-y	21	GGTCAAGAGGCGCCTGGGAAC	7	3	1	0	0	1	0.7986	0.2169	0.0712	0.01	0.01	0.1321	known
miR-362-y	24	AACACACCTATTCAAGGATTCAAT	4	2	0	3	3	0	0.4563	0.1446	0.01	0.2294	0.2445	0.01	known
miR-3675-y	22	TCTCTAAGGAACTCCCCCAATT	0	3	6	2	1	0	0.01	0.2169	0.4272	0.1529	0.0815	0.01	known
miR-3677-y	22	CTCGTGGGCTATGGCCACGGCC	1	5	1	2	2	1	0.1141	0.3614	0.0712	0.1529	0.1630	0.1321	known
miR-424-x	21	AAGCAGCAATTCATGTTTTGA	2	2	3	3	2	0	0.2282	0.1446	0.2136	0.2294	0.1630	0.01	known
miR-465-y	22	GATCAGGGCCTTTCTAAGTAGA	0	0	2	7	3	0	0.01	0.01	0.1424	0.5353	0.2445	0.01	known
miR-466-x	21	TGTGTGTGTGCATGGATATAT	2	2	6	0	1	1	0.2282	0.1446	0.4272	0.01	0.0815	0.1321	known
miR-589-y	24	AGAACAAATGCCGGTTCCCAGAAA	0	4	2	2	4	0	0.01	0.2891	0.1424	0.1529	0.3260	0.01	known
miR-6777-x	25	ACGGGGAGTCAGGCAGTGGTGGAGT	0	3	1	3	3	2	0.01	0.2169	0.0712	0.2294	0.2445	0.2643	known
miR-7976-z	21	TGCCCTGAGACTTTTGCTCTT	0	1	4	6	1	0	0.01	0.0723	0.2848	0.4588	0.0815	0.01	known
miR-880-y	22	TACTCCATCCTCTCTGAGTAGA	2	0	2	6	2	0	0.2282	0.01	0.1424	0.4588	0.1630	0.01	known
miR-887-x	24	CCTTGGGAGCCCTGTTAGACTCTT	3	5	1	0	3	0	0.3423	0.3614	0.0712	0.01	0.2445	0.01	known
miR-29-z	24	TAGCACCATTTGAAATCGGTTAAA	3	1	1	3	3	0	0.3423	0.0723	0.0712	0.2294	0.2445	0.01	known
miR-3150-y	23	TGGGGAGATCCTCGAGGTTGGCA	5	1	1	2	1	1	0.5704	0.0723	0.0712	0.1529	0.0815	0.1321	known
miR-465-x	23	TATTTAGAATGGCACTGATGTGA	0	0	0	4	7	0	0.01	0.01	0.01	0.3059	0.5706	0.01	known
miR-470-x	23	TTCTTGGACTGGCACTGGTGAGT	0	1	0	7	1	2	0.01	0.0723	0.01	0.5353	0.0815	0.2643	known
miR-10401-y	22	GACCTCGCCGTCCCGCCCGCTA	2	4	0	0	4	0	0.2282	0.2891	0.01	0.01	0.3260	0.01	known
miR-15-y	22	CCGAATCATTATTTGCTGCTCT	0	6	0	0	4	0	0.01	0.4337	0.01	0.01	0.3260	0.01	known
miR-150-y	18	GCAGGCCTGGGGAATAGG	2	3	0	0	4	1	0.2282	0.2169	0.01	0.01	0.3260	0.1321	known
miR-219-x	22	ACGTCCAGACTCAACTCTCGGC	1	1	3	2	3	0	0.1141	0.0723	0.2136	0.1529	0.2445	0.01	known
miR-28-z	23	AAGGAGCTCACAGTCTATTGAAC	0	9	1	0	0	0	0.01	0.6506	0.0712	0.01	0.01	0.01	known
miR-3154-z	24	CAGAAGGGGAGTTGGGAGCAGAGT	3	4	0	0	2	1	0.3423	0.2891	0.01	0.01	0.1630	0.1321	known
miR-376-y	21	ATCATAGAGGAACATCCACTT	7	2	1	0	0	0	0.7986	0.1446	0.0712	0.01	0.01	0.01	known
miR-4484-z	18	AAAAAGGCGGGAGAACCA	0	0	0	8	0	2	0.01	0.01	0.01	0.6118	0.01	0.2643	known
miR-4521-z	24	GCTAAGGAAGTCCTGTGCTCAGTA	0	0	1	0	9	0	0.01	0.01	0.0712	0.01	0.7336	0.01	known
miR-4672-z	23	TTACACAGCTGGACAGAGGCACT	0	2	0	6	2	0	0.01	0.1446	0.01	0.4588	0.1630	0.01	known
miR-550-y	22	CTGTCTTACTCCCTCAGGCACA	1	0	1	0	8	0	0.1141	0.01	0.0712	0.01	0.6521	0.01	known
miR-570-y	22	CGAAAACTGCAATTGCCTTTGC	0	1	0	3	5	1	0.01	0.0723	0.01	0.2294	0.4076	0.1321	known
miR-576-x	24	ATTCTAATTTCTCCACGTCTTTGT	5	2	1	1	0	1	0.5704	0.1446	0.0712	0.0765	0.01	0.1321	known
miR-6240-z	22	AAAGCATCGCGAAGGCCCGCGT	1	0	0	5	3	1	0.1141	0.01	0.01	0.3824	0.2445	0.1321	known
miR-641-z	24	CAAAGACATAGGATAGAGTCACCT	1	0	0	3	4	2	0.1141	0.01	0.01	0.2294	0.3260	0.2643	known
miR-103-x	25	AGCTTCTTTACAGTGCTGCCTTGAT	0	0	1	0	8	0	0.01	0.01	0.0712	0.01	0.6521	0.01	known
miR-1228-y	22	TCACACCTGCCTCGCCCCCCAA	0	5	2	0	2	0	0.01	0.3614	0.1424	0.01	0.1630	0.01	known
miR-195-x	23	TAGCAGCACAGAAATATTGGCAA	2	3	2	1	1	0	0.2282	0.2169	0.1424	0.0765	0.0815	0.01	known
miR-4745-x	25	TGAGTGGGGCTCCCGGGACGGCGCT	2	0	1	3	1	2	0.2282	0.01	0.0712	0.2294	0.0815	0.2643	known
miR-872-y	22	TGAACTATTGCAGTAGCCTCCT	4	1	1	2	0	1	0.4563	0.0723	0.0712	0.1529	0.01	0.1321	known
miR-937-y	23	TCCGCGCTCTGACTCTCTGCCCT	1	1	0	4	0	3	0.1141	0.0723	0.01	0.3059	0.01	0.3964	known
miR-1-y	22	TGGAATGTAAAGAAGTATGGAG	0	0	0	1	4	3	0.01	0.01	0.01	0.0765	0.3260	0.3964	known
miR-1276-z	22	TAAAGAGCCCTGTGGAGACACA	0	2	0	2	3	1	0.01	0.1446	0.01	0.1529	0.2445	0.1321	known
miR-140-x	22	CAGTGGTTTTACCATATGGTAG	2	1	2	0	2	1	0.2282	0.0723	0.1424	0.01	0.1630	0.1321	known
miR-152-z	23	TCAGTGCATCACAGAACTTTGGT	2	2	0	1	3	0	0.2282	0.1446	0.01	0.0765	0.2445	0.01	known
miR-182-y	21	GTGGTTCTAGACTTGCAAACT	0	2	2	0	3	1	0.01	0.1446	0.1424	0.01	0.2445	0.1321	known
miR-190-x	23	TGATATGTTTGATATATTAGGTA	3	1	1	0	3	0	0.3423	0.0723	0.0712	0.01	0.2445	0.01	known
miR-1908-x	23	CGGCGGGGACGGCGATTGGTCTT	0	1	5	0	2	0	0.01	0.0723	0.3560	0.01	0.1630	0.01	known
miR-3138-z	21	ACAGTGAGGTAGAGGGAGTGT	1	0	0	1	4	2	0.1141	0.01	0.01	0.0765	0.3260	0.2643	known
miR-3140-y	22	CTTTTGGGAATTCAGGTAGTAT	0	8	0	0	0	0	0.01	0.5783	0.01	0.01	0.01	0.01	known
miR-331-x	22	CTAGGTATGGTCCCAGGGATTT	0	3	0	1	4	0	0.01	0.2169	0.01	0.0765	0.3260	0.01	known
miR-3679-x	23	TGAGGATATGGCAGGGAAGGGAT	1	2	2	3	0	0	0.1141	0.1446	0.1424	0.2294	0.01	0.01	known
miR-449-x	26	AGGCAGTGTATTGCTAGCGGCTGTTT	1	3	4	0	0	0	0.1141	0.2169	0.2848	0.01	0.01	0.01	known
miR-460-x	22	CCTGCATTGTACACACTGTGTG	0	1	0	0	0	7	0.01	0.0723	0.01	0.01	0.01	0.9250	known
miR-4763-y	20	AGGCAGGGGCTGGTGCTGGA	0	0	0	4	4	0	0.01	0.01	0.01	0.3059	0.3260	0.01	known
miR-4787-y	24	GATGCGCCGCCCACTGCCCCGCGA	1	0	0	4	3	0	0.1141	0.01	0.01	0.3059	0.2445	0.01	known
miR-5001-x	22	AGGGCTGGACTCAGCGGCGGAA	0	2	4	0	2	0	0.01	0.1446	0.2848	0.01	0.1630	0.01	known
miR-636-z	23	TGCTTGCTCGTCCCGCCCGCAGT	0	4	1	1	2	0	0.01	0.2891	0.0712	0.0765	0.1630	0.01	known
miR-6800-y	23	CACCTCTCCTGGCATCGCCCCCT	0	0	0	0	7	1	0.01	0.01	0.01	0.01	0.5706	0.1321	known
miR-6851-x	25	AGGAGGTGGTACTAGGGGCCAGAAA	0	4	4	0	0	0	0.01	0.2891	0.2848	0.01	0.01	0.01	known
miR-9903-z	22	TTGTCCTCCAGTGGACTAGGGA	1	2	5	0	0	0	0.1141	0.1446	0.3560	0.01	0.01	0.01	known
miR-1195-z	19	GAGTTCGAGACCAGCCTGA	1	3	1	1	1	0	0.1141	0.2169	0.0712	0.0765	0.0815	0.01	known
miR-1249-x	26	AGGAGGGAGGAGATGGGCCAAGTTCT	0	0	0	0	7	0	0.01	0.01	0.01	0.01	0.5706	0.01	known
miR-2208-y	18	GGAAGCAGATTTGGGTAC	0	0	6	0	1	0	0.01	0.01	0.4272	0.01	0.0815	0.01	known
miR-3130-y	23	GCTGCACCGGAGACTGGGTAACC	0	0	5	2	0	0	0.01	0.01	0.3560	0.1529	0.01	0.01	known
miR-341-y	21	TCGGTCGATCGGTCGGTCGGT	6	1	0	0	0	0	0.6845	0.0723	0.01	0.01	0.01	0.01	known
miR-3557-y	18	TGGACCTGGAGCCAGGAG	1	0	1	2	1	2	0.1141	0.01	0.0712	0.1529	0.0815	0.2643	known
miR-4659-y	23	TTCTTCTTAGACATGGCAACGTT	0	0	0	7	0	0	0.01	0.01	0.01	0.5353	0.01	0.01	known
miR-651-x	22	CTTTAGGATAAGCTTGACTTTT	0	0	0	3	0	4	0.01	0.01	0.01	0.2294	0.01	0.5286	known
miR-7851-y	24	TACCTGGGAGACTGAGGTTGGATT	0	0	2	0	0	5	0.01	0.01	0.1424	0.01	0.01	0.6607	known
miR-942-x	22	TTCTCTGTTTTGGCCATGTGTA	0	0	5	1	1	0	0.01	0.01	0.3560	0.0765	0.0815	0.01	known
miR-1277-x	23	TATATATATATATGTACGTATGA	0	2	3	1	0	0	0.01	0.1446	0.2136	0.0765	0.01	0.01	known
miR-1956-x	21	AGTCCAGGGCTTAGTCAGCGT	0	0	0	6	0	0	0.01	0.01	0.01	0.4588	0.01	0.01	known
miR-2277-y	24	CTGACAGCGCCCTGCCTGGCTCGA	0	2	0	0	4	0	0.01	0.1446	0.01	0.01	0.3260	0.01	known
miR-3168-z	18	AGAGTTCTACAGTCCGAC	1	0	3	1	1	0	0.1141	0.01	0.2136	0.0765	0.0815	0.01	known
miR-3909-z	24	TGTCCTCTAGGGCCTGCAGTCTTT	0	0	0	0	5	1	0.01	0.01	0.01	0.01	0.4076	0.1321	known
miR-4467-z	24	TGGCGGCGGTAGTTATGGGCTTCA	1	0	5	0	0	0	0.1141	0.01	0.3560	0.01	0.01	0.01	known
miR-4479-z	24	CGCGCGGCCGTGCTCGGAGCAGCT	0	1	5	0	0	0	0.01	0.0723	0.3560	0.01	0.01	0.01	known
miR-669-y	21	CACACACACACACACACAATT	6	0	0	0	0	0	0.6845	0.01	0.01	0.01	0.01	0.01	known
miR-8485-z	21	CACACACACACACACACAATT	6	0	0	0	0	0	0.6845	0.01	0.01	0.01	0.01	0.01	known
miR-872-x	21	AAGGTTACTTGTTAGTTCAGG	4	1	0	0	1	0	0.4563	0.0723	0.01	0.01	0.0815	0.01	known
miR-2137-z	22	GCCGGCGGGAGCCCCGGGGACT	0	0	0	2	3	0	0.01	0.01	0.01	0.1529	0.2445	0.01	known
miR-2467-x	25	TGAGGCTCTGTTAGCCTTGGCTCTT	0	0	3	0	1	1	0.01	0.01	0.2136	0.01	0.0815	0.1321	known
miR-3130-x	22	TACCCAGTCTCTGGTGCAGCCC	2	0	1	0	1	1	0.2282	0.01	0.0712	0.01	0.0815	0.1321	known
miR-3151-x	23	GGTGGGGCAATGGGATCAGGTGT	0	0	1	2	2	0	0.01	0.01	0.0712	0.1529	0.1630	0.01	known
miR-32-y	23	ATGCAATTTAGTGTGTGTGATAT	0	2	0	3	0	0	0.01	0.1446	0.01	0.2294	0.01	0.01	known
miR-3472-z	18	CCTGAAGCTGGAAGGCAC	0	0	5	0	0	0	0.01	0.01	0.3560	0.01	0.01	0.01	known
miR-3552-z	21	AGGCTGCAGGCCCATCTCCCT	0	0	0	5	0	0	0.01	0.01	0.01	0.3824	0.01	0.01	known
miR-3934-x	24	TCAGGTGTGGAAACTGAGGCAGGT	0	2	0	3	0	0	0.01	0.1446	0.01	0.2294	0.01	0.01	known
miR-4449-z	22	TCCCGGGGCTGCGCGAGGCACT	1	2	0	0	2	0	0.1141	0.1446	0.01	0.01	0.1630	0.01	known
miR-4689-z	21	TTGAGGAGACATGGTGGGGAT	0	0	0	0	5	0	0.01	0.01	0.01	0.01	0.4076	0.01	known
miR-5000-y	24	TCAGGACACTTCTGAACTTGGATT	2	1	1	0	1	0	0.2282	0.0723	0.0712	0.01	0.0815	0.01	known
miR-503-y	23	GGAGTATTGTTTCCACTGCCTGG	3	1	0	0	1	0	0.3423	0.0723	0.01	0.01	0.0815	0.01	known
miR-597-y	24	AGTGGTTCTCTTGTGGCTCAAGTT	3	1	1	0	0	0	0.3423	0.0723	0.0712	0.01	0.01	0.01	known
miR-628-x	24	ATGCTGACATATTTACTAGAGGGA	0	0	1	0	4	0	0.01	0.01	0.0712	0.01	0.3260	0.01	known
miR-652-x	27	CAACCCTAGGAGAGGGTGCCATTCACT	2	0	2	0	0	1	0.2282	0.01	0.1424	0.01	0.01	0.1321	known
miR-6724-x	24	CTGGGCCCGAGGCGGGCGTGGGGA	3	1	1	0	0	0	0.3423	0.0723	0.0712	0.01	0.01	0.01	known
miR-6727-x	18	CGGGCGGCTGTGAGCGGC	0	2	3	0	0	0	0.01	0.1446	0.2136	0.01	0.01	0.01	known
miR-675-y	22	CTGTATGCCCTCACCGCTCAGT	0	0	1	2	1	1	0.01	0.01	0.0712	0.1529	0.0815	0.1321	known
miR-6803-y	22	TCCCTCGCCTTCTCACCCTCTT	0	0	0	0	4	1	0.01	0.01	0.01	0.01	0.3260	0.1321	known
miR-709-z	18	AGGCTGAGGCAAGAGAAT	1	1	1	0	1	1	0.1141	0.0723	0.0712	0.01	0.0815	0.1321	known
miR-7854-y	23	TGAGGTGGCCGCAGATGGGAAGT	1	2	0	2	0	0	0.1141	0.1446	0.01	0.1529	0.01	0.01	known
miR-7975-z	20	TCATCCGAGTCACGGCACCA	0	0	0	0	5	0	0.01	0.01	0.01	0.01	0.4076	0.01	known
miR-943-z	24	CCTGACTGTTGCCGTCCTCCAGAA	0	0	3	2	0	0	0.01	0.01	0.2136	0.1529	0.01	0.01	known
miR-10399-y	22	CTCTCTCGGACAAGCTGTAGGC	0	0	3	1	0	0	0.01	0.01	0.2136	0.0765	0.01	0.01	known
miR-1245-z	22	TTAAGTGATCTAAAGGCCTACC	0	4	0	0	0	0	0.01	0.2891	0.01	0.01	0.01	0.01	known
miR-1257-z	20	AGTGAATGATGAGTACTGAC	3	1	0	0	0	0	0.3423	0.0723	0.01	0.01	0.01	0.01	known
miR-1287-x	21	TGCTGGATCAGTGGTTCGAGA	0	0	0	4	0	0	0.01	0.01	0.01	0.3059	0.01	0.01	known
miR-1291-z	18	GTGGCCCTGACTGAAGAA	0	1	0	0	2	1	0.01	0.0723	0.01	0.01	0.1630	0.1321	known
miR-1343-y	22	CTCCTGGGGCCCGCACTCTCGA	0	0	0	2	0	2	0.01	0.01	0.01	0.1529	0.01	0.2643	known
miR-142-x	23	CCCATAAAGTAGAAAGCACTACC	0	1	0	1	2	0	0.01	0.0723	0.01	0.0765	0.1630	0.01	known
miR-143-x	24	GGTGCAGTGCTGCATCTCTGGTCG	0	0	0	0	0	4	0.01	0.01	0.01	0.01	0.01	0.5286	known
miR-145-x	23	GTCCAGTTTTCCCAGGAATCCCC	0	0	0	1	1	2	0.01	0.01	0.01	0.0765	0.0815	0.2643	known
miR-145-y	18	GCTGGACATACTGTTCTT	0	0	0	4	0	0	0.01	0.01	0.01	0.3059	0.01	0.01	known
miR-146-y	23	GCCCTGTGGACTCAGTTCTGGTA	0	0	0	0	0	4	0.01	0.01	0.01	0.01	0.01	0.5286	known
miR-187-y	24	TCGTGTCTTGTGTTGCAGCCGGAA	0	3	0	0	0	1	0.01	0.2169	0.01	0.01	0.01	0.1321	known
miR-188-y	23	CTCCCACATGCAGGGTTTGCATT	0	0	0	0	0	4	0.01	0.01	0.01	0.01	0.01	0.5286	known
miR-1909-y	22	CGCAGGGGCCGGGTGCTCACCC	1	1	2	0	0	0	0.1141	0.0723	0.1424	0.01	0.01	0.01	known
miR-1910-x	21	CCAGTCCTGTGCCTGCCGCCA	0	1	1	2	0	0	0.01	0.0723	0.0712	0.1529	0.01	0.01	known
miR-1915-x	23	CACCTTGCCTTGCTGCCCGGGCT	0	2	0	0	0	2	0.01	0.1446	0.01	0.01	0.01	0.2643	known
miR-1972-z	20	ACCAGGCACGGTGGCTCATG	0	0	4	0	0	0	0.01	0.01	0.2848	0.01	0.01	0.01	known
miR-2183-z	18	TCTGGAACTCCTGACCTC	3	1	0	0	0	0	0.3423	0.0723	0.01	0.01	0.01	0.01	known
miR-222-x	23	TGCTCAGTAGCCAGTGTAGATCC	1	1	2	0	0	0	0.1141	0.0723	0.1424	0.01	0.01	0.01	known
miR-2277-x	23	AGCGCGGGCTGAGCGCTGCCAGA	2	0	0	0	2	0	0.2282	0.01	0.01	0.01	0.1630	0.01	known
miR-299-y	22	TATGTGGGACGGTAAACCGCTT	3	1	0	0	0	0	0.3423	0.0723	0.01	0.01	0.01	0.01	known
miR-3064-y	24	TGCCACACTGCAACACCTTACAGT	0	0	0	0	4	0	0.01	0.01	0.01	0.01	0.3260	0.01	known
miR-3127-y	24	TCCCCTTCTGCAGGCCTGCTGGAA	0	3	0	0	1	0	0.01	0.2169	0.01	0.01	0.0815	0.01	known
miR-3131-z	22	TCGAGGACTGGTGGAAGGGCAT	0	4	0	0	0	0	0.01	0.2891	0.01	0.01	0.01	0.01	known
miR-3158-y	23	AAGGGCTTCCTCTCTGCAGGAAT	0	0	4	0	0	0	0.01	0.01	0.2848	0.01	0.01	0.01	known
miR-3177-x	23	TGTACACACGTGCCAGGTGCTGT	1	3	0	0	0	0	0.1141	0.2169	0.01	0.01	0.01	0.01	known
miR-3180-x	22	CTTCCAGACGCTCCGCCCCACT	1	1	2	0	0	0	0.1141	0.0723	0.1424	0.01	0.01	0.01	known
miR-3180-y	22	TGGGGCGGAGCTTCCGGAGGCA	0	0	1	0	0	3	0.01	0.01	0.0712	0.01	0.01	0.3964	known
miR-335-x	21	TCAAGAGCAATAAAGAAAAAT	0	2	1	0	1	0	0.01	0.1446	0.0712	0.01	0.0815	0.01	known
miR-338-x	21	ACCAATATCCTGGTGCTGAGT	2	0	0	1	1	0	0.2282	0.01	0.01	0.0765	0.0815	0.01	known
miR-3593-y	21	TTCAACCTTAAGGGGGCCTCT	0	0	2	0	0	2	0.01	0.01	0.1424	0.01	0.01	0.2643	known
miR-3605-y	23	CTCCGTGTTACCTGTCCTCTAGT	3	0	0	1	0	0	0.3423	0.01	0.01	0.0765	0.01	0.01	known
miR-3613-x	20	TGTTGTACTTTTTTTTTGTT	0	0	0	0	4	0	0.01	0.01	0.01	0.01	0.3260	0.01	known
miR-3619-y	24	GGGACCATCCTGCCTGCTGTGGGT	0	1	2	0	0	1	0.01	0.0723	0.1424	0.01	0.01	0.1321	known
miR-3622-x	23	CAGGCACAGGAGCTCAGGTGAGT	1	0	1	0	0	2	0.1141	0.01	0.0712	0.01	0.01	0.2643	known
miR-3622-y	23	CACCTGACCTCCCATGCCTGTGA	1	0	0	0	0	3	0.1141	0.01	0.01	0.01	0.01	0.3964	known
miR-3682-y	22	TGATGATACAGGTGGAGGTAGT	0	0	1	2	0	1	0.01	0.01	0.0712	0.1529	0.01	0.1321	known
miR-383-y	22	CACAGCACTGCCTGGTCAGAAT	0	0	0	4	0	0	0.01	0.01	0.01	0.3059	0.01	0.01	known
miR-4440-z	24	TGTCGTGGGGCTTGCTGGCTTGAT	0	0	0	0	4	0	0.01	0.01	0.01	0.01	0.3260	0.01	known
miR-4477-z	23	ATTAAGGACATTTGTGATTGATT	0	4	0	0	0	0	0.01	0.2891	0.01	0.01	0.01	0.01	known
miR-4489-z	21	TGGGGCTAGTGATGCAGGACT	0	4	0	0	0	0	0.01	0.2891	0.01	0.01	0.01	0.01	known
miR-4523-z	22	ACCGAGAGGGCCTCGGCTGTTA	0	0	0	0	4	0	0.01	0.01	0.01	0.01	0.3260	0.01	known
miR-4655-x	23	ACACCGGGGATGGCAGAGGGTCT	0	0	0	3	0	1	0.01	0.01	0.01	0.2294	0.01	0.1321	known
miR-4664-y	23	CTTCCGGTCTGTGAGCCCCGTCA	0	3	0	1	0	0	0.01	0.2169	0.01	0.0765	0.01	0.01	known
miR-4677-x	23	AATTGTTCTTTGGTCTTTCAGCT	0	0	0	4	0	0	0.01	0.01	0.01	0.3059	0.01	0.01	known
miR-4690-y	22	GCAGCCCAGCTGAGGCCTCTGA	0	0	0	3	1	0	0.01	0.01	0.01	0.2294	0.0815	0.01	known
miR-4700-y	26	CACAGGACTGACTCCTCACCCCAGTT	0	0	0	0	4	0	0.01	0.01	0.01	0.01	0.3260	0.01	known
miR-4706-z	23	AGCGGGGAGGAAGTGGGCGCTGT	0	0	4	0	0	0	0.01	0.01	0.2848	0.01	0.01	0.01	known
miR-4725-y	22	TGGGGAAGGCGTCAGTGTCGGT	4	0	0	0	0	0	0.4563	0.01	0.01	0.01	0.01	0.01	known
miR-4726-x	24	AGGGCCAGAGGAGCCTGGAGTGGA	0	4	0	0	0	0	0.01	0.2891	0.01	0.01	0.01	0.01	known
miR-4728-y	23	CATGCTGACCTCCCTCCTGCCCA	0	0	0	3	1	0	0.01	0.01	0.01	0.2294	0.0815	0.01	known
miR-4739-z	19	CGGGAGGAGGAGCGGAGGG	0	4	0	0	0	0	0.01	0.2891	0.01	0.01	0.01	0.01	known
miR-4741-z	25	CGGGCTGTCCGGAGGGGTCGGCTAT	0	0	1	0	3	0	0.01	0.01	0.0712	0.01	0.2445	0.01	known
miR-4745-y	23	TGGCCCGGCGACGTCTCACGGAT	0	0	0	4	0	0	0.01	0.01	0.01	0.3059	0.01	0.01	known
miR-4746-x	23	CCGGTCCCAGGAGAACCTGCAGT	0	1	0	1	2	0	0.01	0.0723	0.01	0.0765	0.1630	0.01	known
miR-4747-x	23	AGGGAAGGAGGCTTGGTCTTAGA	0	0	0	0	0	4	0.01	0.01	0.01	0.01	0.01	0.5286	known
miR-4748-z	23	GAGGTTTGGGGAGGATTTGCTGT	0	4	0	0	0	0	0.01	0.2891	0.01	0.01	0.01	0.01	known
miR-4786-x	24	TGAGACCAGGACTGGATGCACCAA	0	2	2	0	0	0	0.01	0.1446	0.1424	0.01	0.01	0.01	known
miR-4787-x	23	GCGGGGGTGGCGGCGGCATCCCA	0	1	3	0	0	0	0.01	0.0723	0.2136	0.01	0.01	0.01	known
miR-4791-z	20	TGGATATGATGACTGATAAA	1	0	0	2	1	0	0.1141	0.01	0.01	0.1529	0.0815	0.01	known
miR-4797-y	22	TCTCAGTAAGTGGCACTCTGTT	0	0	1	2	1	0	0.01	0.01	0.0712	0.1529	0.0815	0.01	known
miR-483-y	22	TCACTCCTCTCCTCCCGTCTTA	0	3	0	0	1	0	0.01	0.2169	0.01	0.01	0.0815	0.01	known
miR-5008-x	24	TGAGGCCCTTGGGGCACAGTGGAA	0	0	4	0	0	0	0.01	0.01	0.2848	0.01	0.01	0.01	known
miR-502-x	25	TAATCCTTGCTATCTGGGTGCTAGA	0	0	0	1	3	0	0.01	0.01	0.01	0.0765	0.2445	0.01	known
miR-5088-y	22	TCCCTTCTTCCTGGGCCCTCAC	0	0	0	0	4	0	0.01	0.01	0.01	0.01	0.3260	0.01	known
miR-5133-z	19	AGGCTGGAGCTGCGGCACC	0	0	1	0	2	1	0.01	0.01	0.0712	0.01	0.1630	0.1321	known
miR-516-x	24	TTCTCGAGGAAAGAAGCACTTTCA	1	1	1	0	1	0	0.1141	0.0723	0.0712	0.01	0.0815	0.01	known
miR-5189-y	23	TGCCAACCGTCAGAGCCCAGACT	0	0	0	3	0	1	0.01	0.01	0.01	0.2294	0.01	0.1321	known
miR-540-y	22	AGGTCAGAGGTCGATCCTGGGC	0	2	0	0	2	0	0.01	0.1446	0.01	0.01	0.1630	0.01	known
miR-551-z	22	GCGACCCACTCTTGGTTTCCAT	0	0	0	0	3	1	0.01	0.01	0.01	0.01	0.2445	0.1321	known
miR-5582-y	23	TTAAAACTTTAAGTGTGCCTAGA	0	2	0	0	2	0	0.01	0.1446	0.01	0.01	0.1630	0.01	known
miR-605-y	23	GAAGGCACTATGAGATTTAGAAA	0	1	0	1	2	0	0.01	0.0723	0.01	0.0765	0.1630	0.01	known
miR-610-z	23	TGAGCTAAATGTGTGCTGGGACT	0	2	1	1	0	0	0.01	0.1446	0.0712	0.0765	0.01	0.01	known
miR-629-y	23	TTCTCCCAACGTAAGCCCAGCCT	0	0	1	3	0	0	0.01	0.01	0.0712	0.2294	0.01	0.01	known
miR-6395-z	21	CTGGCCCTCTCTGCCCTTCTT	0	0	0	0	0	4	0.01	0.01	0.01	0.01	0.01	0.5286	known
miR-6412-z	18	AACCATCCTCTGCTACAA	1	0	2	0	1	0	0.1141	0.01	0.1424	0.01	0.0815	0.01	known
miR-6503-y	22	GGGGACTGGGATGCAGACCTCC	0	0	0	2	2	0	0.01	0.01	0.01	0.1529	0.1630	0.01	known
miR-6509-x	22	ATTAGGTAGTGGCAGTGGAACC	0	0	2	0	0	2	0.01	0.01	0.1424	0.01	0.01	0.2643	known
miR-6732-y	23	TAACCCTGTCCTCTCCCTCCCAT	0	0	2	0	2	0	0.01	0.01	0.1424	0.01	0.1630	0.01	known
miR-6735-x	25	CAGGGCAGAGGGCACAGGAATCTGT	0	0	0	3	1	0	0.01	0.01	0.01	0.2294	0.0815	0.01	known
miR-6757-x	23	TAGGGATGGGAGGCCAGGATGAT	0	0	0	4	0	0	0.01	0.01	0.01	0.3059	0.01	0.01	known
miR-6763-y	21	CTCCCCGGCCTCTGCCCCCTT	0	2	0	0	0	2	0.01	0.1446	0.01	0.01	0.01	0.2643	known
miR-6765-y	22	CTCACCTGGCTGGCCCGCCCAT	0	0	0	0	4	0	0.01	0.01	0.01	0.01	0.3260	0.01	known
miR-6770-y	22	CCTGGCGGCTGTGTCTTCACTT	0	0	0	4	0	0	0.01	0.01	0.01	0.3059	0.01	0.01	known
miR-6776-y	21	ACCACCAGTGCCTCTCCCCAG	0	0	3	1	0	0	0.01	0.01	0.2136	0.0765	0.01	0.01	known
miR-6782-y	22	CACCTTTGTGTCCCCATCCTGA	1	0	3	0	0	0	0.1141	0.01	0.2136	0.01	0.01	0.01	known
miR-6785-x	23	TGGGAGGGCGTGGATGATGGTGT	0	0	0	4	0	0	0.01	0.01	0.01	0.3059	0.01	0.01	known
miR-6789-x	21	GTAGGGGCGTCCCGGGCGCGT	0	4	0	0	0	0	0.01	0.2891	0.01	0.01	0.01	0.01	known
miR-6807-x	23	TGAGCCAGTGGAATGGAGAGGCA	0	0	0	0	3	1	0.01	0.01	0.01	0.01	0.2445	0.1321	known
miR-6847-x	25	ACAGAGGACAGTGGAGTGTGAGCTT	0	4	0	0	0	0	0.01	0.2891	0.01	0.01	0.01	0.01	known
miR-6855-y	22	CAGACTGACCTTCAACCCCACT	0	0	0	0	4	0	0.01	0.01	0.01	0.01	0.3260	0.01	known
miR-6858-y	21	CAGCCAGCCCCTGCTCACCCT	0	0	1	1	0	2	0.01	0.01	0.0712	0.0765	0.01	0.2643	known
miR-6871-y	22	CAGCACCCTGTGGCTCCCACAT	0	0	4	0	0	0	0.01	0.01	0.2848	0.01	0.01	0.01	known
miR-6886-x	21	CCCGCAGGGGAGATGAGGGCT	0	3	0	0	0	1	0.01	0.2169	0.01	0.01	0.01	0.1321	known
miR-878-y	21	GCATGACACCACACTGGGTAG	0	0	0	0	4	0	0.01	0.01	0.01	0.01	0.3260	0.01	known
novel-m0005-3p	25	GACCCGCGGGTGCTTTCCAGCTCTT	387	580	555	1008	1116	534	44.1518	41.9266	39.5183	77.0831	90.9674	70.5669	novel
novel-m0001-5p	25	GTAAACATCCTTGACTGGAAGCTGT	327	484	399	427	332	202	37.3065	34.9870	28.4105	32.6533	27.0620	26.6939	novel
novel-m0003-3p	23	ACCACAGGGTAGAACCACGGACA	323	357	403	353	243	187	36.8502	25.8065	28.6953	26.9944	19.8074	24.7116	novel
novel-m0002-3p	25	AGGCTGTGATGCTCTCCTGAGCCCT	262	417	304	100	125	50	29.8909	30.1437	21.6461	7.6471	10.1890	6.6074	novel
novel-m0006-5p	23	GCTTGTTGTGATTCCTCCATTTT	196	313	363	146	95	67	22.3611	22.6259	25.8471	11.1648	7.7436	8.8539	novel
novel-m0007-5p	23	GCTTGTTGTGATTCCTCCATTTT	196	313	363	146	95	67	22.3611	22.6259	25.8471	11.1648	7.7436	8.8539	novel
novel-m0010-5p	24	GTCCCGGTCGCCGCGGTTCGCCGC	119	171	198	233	246	123	13.5764	12.3611	14.0984	17.8178	20.0520	16.2542	novel
novel-m0004-3p	21	TGACTGTCCTATGTCTTTCCT	130	154	212	197	231	111	14.8313	11.1322	15.0953	15.0649	18.8293	14.6684	novel
novel-m0008-3p	25	CCCCCCACTGCTAAATTTGACTGGT	98	125	160	152	149	78	11.1806	9.0359	11.3927	11.6236	12.1453	10.3075	novel
novel-m0017-3p	22	AGTGCACCCAGGCAAGGATTCT	71	130	127	135	114	71	8.1002	9.3973	9.0429	10.3236	9.2924	9.3825	novel
novel-m0009-5p	23	AGCGAGACCTCAACTCTACAATT	113	148	131	56	47	43	12.8919	10.6985	9.3277	4.2824	3.8311	5.6824	novel
novel-m0032-3p	20	CGCCGCTTTCTGGGCTCGCT	54	75	112	77	99	66	6.1607	5.4215	7.9749	5.8883	8.0697	8.7218	novel
novel-m0026-5p	21	ATGGGGGCTTCTGTAGAGATT	43	48	112	83	104	40	4.9058	3.4698	7.9749	6.3471	8.4773	5.2859	novel
novel-m0027-5p	21	ATGGGGGCTTCTGTAGAGATT	43	48	112	83	104	40	4.9058	3.4698	7.9749	6.3471	8.4773	5.2859	novel
novel-m0028-5p	21	ATGGGGGCTTCTGTAGAGATT	43	48	112	83	104	40	4.9058	3.4698	7.9749	6.3471	8.4773	5.2859	novel
novel-m0014-3p	22	TGAAGCTGACCCGCCTCTGCCC	61	87	83	45	88	38	6.9593	6.2890	5.9099	3.4412	7.1731	5.0216	novel
novel-m0011-3p	23	TCGCCTCGGTACTGAGGTTGCCT	51	72	75	68	87	42	5.8185	5.2047	5.3403	5.2001	7.0915	5.5502	novel
novel-m0012-3p	23	TCGCCTCGGTACTGAGGTTGCCT	51	72	75	68	87	42	5.8185	5.2047	5.3403	5.2001	7.0915	5.5502	novel
novel-m0016-3p	25	GAAGCAGCGCCTGTCGCAACTCGCC	51	60	65	68	83	49	5.8185	4.3372	4.6283	5.2001	6.7655	6.4752	novel
novel-m0013-5p	25	TACCCATTGCATATCGGAGTTGTGA	53	108	57	64	49	29	6.0466	7.8070	4.0586	4.8942	3.9941	3.8323	novel
novel-m0018-3p	22	TCCGTCCGCGTGTGGAAGGTCC	65	63	65	45	50	26	7.4157	4.5541	4.6283	3.4412	4.0756	3.4358	novel
novel-m0019-3p	22	ACATGCGCCCTCGGCTTCTGGC	40	65	59	67	35	43	4.5635	4.6987	4.2010	5.1236	2.8529	5.6824	novel
novel-m0015-5p	23	TTCTCTGTTTTGGCCATGTGTGT	26	43	35	53	70	50	2.9663	3.1083	2.4921	4.0530	5.7058	6.6074	novel
novel-m0031-5p	22	AGCGAGGGTTCCGCCGGCCACC	34	60	48	28	49	33	3.8790	4.3372	3.4178	2.1412	3.9941	4.3609	novel
novel-m0020-5p	23	CAGCTGCAGTGTTCTGGAATCCT	27	38	63	46	40	28	3.0804	2.7469	4.4859	3.5177	3.2605	3.7001	novel
novel-m0021-5p	23	CAGCTGCAGTGTTCTGGAATCCT	27	38	63	46	40	28	3.0804	2.7469	4.4859	3.5177	3.2605	3.7001	novel
novel-m0055-3p	22	CTCGGCCTTTGCTCGCAGCACT	42	34	41	49	38	16	4.7917	2.4578	2.9194	3.7471	3.0975	2.1144	novel
novel-m0025-3p	22	GTCCATTTCAAGTTAACTCTGT	14	44	35	51	36	35	1.5972	3.1806	2.4921	3.9000	2.9344	4.6252	novel
novel-m0047-5p	22	CCTCCCACTGCAGAGCCTGGGG	20	45	41	42	38	27	2.2817	3.2529	2.9194	3.2118	3.0975	3.5680	novel
novel-m0022-3p	22	CCAGGTGTCTTCCATTCTGTCC	27	44	35	31	45	24	3.0804	3.1806	2.4921	2.3706	3.6680	3.1715	novel
novel-m0023-5p	18	TCCCCGGCATCACCACCA	9	23	41	26	76	21	1.0268	1.6626	2.9194	1.9883	6.1949	2.7751	novel
novel-m0024-3p	23	TGAGGCCGAGAAGGCAACCGCGA	16	40	38	42	35	14	1.8254	2.8915	2.7058	3.2118	2.8529	1.8501	novel
novel-m0037-5p	20	GGCCATGATGGACACTGATG	24	39	26	30	35	20	2.7381	2.8192	1.8513	2.2941	2.8529	2.6430	novel
novel-m0034-5p	24	TGCCTTCTGACAGTAGGAGTTGGA	31	38	41	33	13	14	3.5367	2.7469	2.9194	2.5236	1.0597	1.8501	novel
novel-m0035-5p	24	TGCCTTCTGACAGTAGGAGTTGGA	31	38	41	33	13	14	3.5367	2.7469	2.9194	2.5236	1.0597	1.8501	novel
novel-m0036-5p	24	TGCCTTCTGACAGTAGGAGTTGGA	31	38	41	33	13	14	3.5367	2.7469	2.9194	2.5236	1.0597	1.8501	novel
novel-m0030-3p	22	TGACTATGATGTGCACCTGATT	11	29	45	29	33	21	1.2550	2.0963	3.2042	2.2177	2.6899	2.7751	novel
novel-m0029-5p	22	AGGTATGATGTAAATCCTGATC	38	43	48	14	12	12	4.3353	3.1083	3.4178	1.0706	0.9781	1.5858	novel
novel-m0033-3p	25	AAAAGCTGGGTTGAGAGGGCGAAAA	27	26	22	43	42	7	3.0804	1.8795	1.5665	3.2883	3.4235	0.9250	novel
novel-m0082-3p	23	CATAAACTGCATGCCTGCACACC	15	43	29	20	30	18	1.7113	3.1083	2.0649	1.5294	2.4454	2.3787	novel
novel-m0083-5p	23	CATAAACTGCATGCCTGCACACC	15	43	29	20	30	18	1.7113	3.1083	2.0649	1.5294	2.4454	2.3787	novel
novel-m0062-3p	22	TCCCTCCCTCTTTCTCTCTGAC	4	1	11	43	59	33	0.4563	0.0723	0.7832	3.2883	4.8092	4.3609	novel
novel-m0063-3p	22	TCCCTCCCTCTTTCTCTCTGAC	4	1	11	43	59	33	0.4563	0.0723	0.7832	3.2883	4.8092	4.3609	novel
novel-m0048-5p	19	GCTTCCGTCTTTTCCTATT	13	20	35	22	45	15	1.4831	1.4457	2.4921	1.6824	3.6680	1.9822	novel
novel-m0057-3p	21	CACCCAGCTGAGCCGCTCACC	20	24	26	33	19	17	2.2817	1.7349	1.8513	2.5236	1.5487	2.2465	novel
novel-m0052-5p	22	TGTCCTAGCACTGTACAAAAGT	10	34	37	17	24	4	1.1409	2.4578	2.6346	1.3000	1.9563	0.5286	novel
novel-m0038-5p	21	TTCCTGTATGTGGGCGTGCAC	13	6	32	26	29	13	1.4831	0.4337	2.2785	1.9883	2.3638	1.7179	novel
novel-m0045-3p	22	AGCCCAGGATGAAACTCTGACA	22	32	38	5	9	9	2.5099	2.3132	2.7058	0.3824	0.7336	1.1893	novel
novel-m0054-5p	23	ACCCTCAGTCCGTATTGGTCTCT	22	16	23	21	21	12	2.5099	1.1566	1.6377	1.6059	1.7118	1.5858	novel
novel-m0092-3p	21	TCAGACAGGGCTCCCCGCACC	7	16	22	23	26	17	0.7986	1.1566	1.5665	1.7588	2.1193	2.2465	novel
novel-m0093-3p	21	TCAGACAGGGCTCCCCGCACC	7	16	22	23	26	17	0.7986	1.1566	1.5665	1.7588	2.1193	2.2465	novel
novel-m0050-5p	25	ATTGGCTGTGCAGATCTTGCCTACT	9	25	27	20	22	7	1.0268	1.8072	1.9225	1.5294	1.7933	0.9250	novel
novel-m0058-3p	22	CGGAGTTGGACCTGGGACTTGC	9	12	21	15	28	24	1.0268	0.8674	1.4953	1.1471	2.2823	3.1715	novel
novel-m0039-3p	22	CCCCTGACACGAACTGGGCTCT	12	21	23	27	13	12	1.3690	1.5180	1.6377	2.0647	1.0597	1.5858	novel
novel-m0040-3p	22	CCCCTGACACGAACTGGGCTCT	12	21	23	27	13	12	1.3690	1.5180	1.6377	2.0647	1.0597	1.5858	novel
novel-m0041-3p	22	CCCCTGACACGAACTGGGCTCT	12	21	23	27	13	12	1.3690	1.5180	1.6377	2.0647	1.0597	1.5858	novel
novel-m0078-3p	22	CAACAAGTCACAGCCGGCCTCA	4	0	5	41	41	16	0.4563	0.01	0.3560	3.1353	3.3420	2.1144	novel
novel-m0042-5p	22	TGGCAGTGCATACTGTTGGCTC	11	25	32	17	11	8	1.2550	1.8072	2.2785	1.3000	0.8966	1.0572	novel
novel-m0049-5p	22	GTCATTTTTGTGATCTGCAGCT	9	21	16	30	16	12	1.0268	1.5180	1.1393	2.2941	1.3042	1.5858	novel
novel-m0044-5p	24	TTAAGACTTGCAGTGATGTTTAAC	10	16	17	30	20	9	1.1409	1.1566	1.2105	2.2941	1.6302	1.1893	novel
novel-m0060-5p	21	TCACCCGGGGTGTGCTCGACT	14	16	20	9	25	17	1.5972	1.1566	1.4241	0.6882	2.0378	2.2465	novel
novel-m0080-5p	22	ATTCCTGTAACTGGGCCAGTTT	10	13	26	16	16	18	1.1409	0.9397	1.8513	1.2235	1.3042	2.3787	novel
novel-m0065-5p	25	AATCCTTGCTATCTGGGTGCTAGTG	10	14	11	21	23	19	1.1409	1.0120	0.7832	1.6059	1.8748	2.5108	novel
novel-m0077-3p	22	CCTCCTGCCCTCCTTGCTGTAG	9	19	18	25	16	9	1.0268	1.3735	1.2817	1.9118	1.3042	1.1893	novel
novel-m0072-3p	23	TCGGTCCCTAACCCCCTCCGGAC	22	28	22	8	9	5	2.5099	2.0240	1.5665	0.6118	0.7336	0.6607	novel
novel-m0043-5p	23	TGGGGAACCCTTCCATGAGGAGT	12	9	17	33	16	6	1.3690	0.6506	1.2105	2.5236	1.3042	0.7929	novel
novel-m0046-3p	22	TGGGCCAGCATGGTCTTGAACT	6	15	28	14	16	9	0.6845	1.0843	1.9937	1.0706	1.3042	1.1893	novel
novel-m0084-5p	23	GTCCCCAGACTCTCCCGGGCTGT	12	11	17	13	10	22	1.3690	0.7952	1.2105	0.9941	0.8151	2.9073	novel
novel-m0051-5p	25	AACATTCAACCTGTCGGTGAGTTTG	9	22	16	24	6	4	1.0268	1.5903	1.1393	1.8353	0.4891	0.5286	novel
novel-m0056-3p	21	TCATGTTGCTCTGCTGTTGCC	19	11	21	16	11	3	2.1677	0.7952	1.4953	1.2235	0.8966	0.3964	novel
novel-m0087-3p	24	TGTGGCACCGAGGCAGCTCTCTGC	2	16	11	20	24	7	0.2282	1.1566	0.7832	1.5294	1.9563	0.9250	novel
novel-m0096-3p	23	TACTTGACCTTGACTCTCCCTCA	3	6	8	21	27	13	0.3423	0.4337	0.5696	1.6059	2.2008	1.7179	novel
novel-m0053-5p	25	ACTGATTTCTTTTGGTGTTCAGAGT	5	15	9	15	19	14	0.5704	1.0843	0.6408	1.1471	1.5487	1.8501	novel
novel-m0102-3p	23	TGTCACTTGGACCTGTGGGGACA	12	17	13	13	19	2	1.3690	1.2289	0.9257	0.9941	1.5487	0.2643	novel
novel-m0061-3p	23	TTGGCTAACCCAAAACAGAGACT	5	14	21	7	22	4	0.5704	1.0120	1.4953	0.5353	1.7933	0.5286	novel
novel-m0107-5p	21	TTTGATAAGCTGACATGGGAC	8	14	5	18	21	5	0.9127	1.0120	0.3560	1.3765	1.7118	0.6607	novel
novel-m0059-3p	23	TCGGGCCCCAGATGGCCGGCGGC	9	18	14	4	15	9	1.0268	1.3012	0.9969	0.3059	1.2227	1.1893	novel
novel-m0070-5p	22	GTGGAGGCCGCGGCTGAGGCCC	8	22	18	16	3	2	0.9127	1.5903	1.2817	1.2235	0.2445	0.2643	novel
novel-m0091-5p	22	AGGAGGGACGTGGCGCTCTGAG	6	10	20	16	13	4	0.6845	0.7229	1.4241	1.2235	1.0597	0.5286	novel
novel-m0075-5p	23	ACTGGCCTGACCATCTCCCCTGT	6	14	10	15	13	8	0.6845	1.0120	0.7120	1.1471	1.0597	1.0572	novel
novel-m0076-5p	23	ACTGGCCTGACCATCTCCCCTGT	6	14	10	15	13	8	0.6845	1.0120	0.7120	1.1471	1.0597	1.0572	novel
novel-m0121-5p	24	GAGCCCCTGTCGGCTGAGGCCCGG	5	15	13	6	18	6	0.5704	1.0843	0.9257	0.4588	1.4672	0.7929	novel
novel-m0064-3p	24	TGCGGTTGGTCCCAGAGCTGCAGC	7	9	10	6	23	4	0.7986	0.6506	0.7120	0.4588	1.8748	0.5286	novel
novel-m0097-5p	23	TTTCTACCATTAGTTTTGAATGT	10	6	13	10	15	5	1.1409	0.4337	0.9257	0.7647	1.2227	0.6607	novel
novel-m0066-3p	23	TTTCTCTGAACGTGTAGAGCACT	3	11	18	5	13	7	0.3423	0.7952	1.2817	0.3824	1.0597	0.9250	novel
novel-m0108-5p	23	ATGTATAGGCCTTTAGATCATCT	6	19	12	5	15	0	0.6845	1.3735	0.8544	0.3824	1.2227	0.01	novel
novel-m0067-3p	18	TAGACTTGGCTGTGTCCT	13	11	30	0	0	2	1.4831	0.7952	2.1361	0.01	0.01	0.2643	novel
novel-m0068-3p	18	TCCCCAGTACCCCCACCA	6	12	16	4	14	4	0.6845	0.8674	1.1393	0.3059	1.1412	0.5286	novel
novel-m0069-3p	22	TTTTTTAAGGCAAGGTCTTACT	7	15	5	9	11	8	0.7986	1.0843	0.3560	0.6882	0.8966	1.0572	novel
novel-m0090-3p	23	ACACCCCACTTGCCCTGCTGACC	2	14	11	8	10	10	0.2282	1.0120	0.7832	0.6118	0.8151	1.3215	novel
novel-m0088-5p	22	GAGAATATGGGAGTCTGTGGCT	2	12	8	15	15	1	0.2282	0.8674	0.5696	1.1471	1.2227	0.1321	novel
novel-m0089-5p	22	GAGAATATGGGAGTCTGTGGCT	2	12	8	15	15	1	0.2282	0.8674	0.5696	1.1471	1.2227	0.1321	novel
novel-m0100-3p	22	CCCCAGGCCCTGCAGAGCTGGC	3	7	12	11	13	6	0.3423	0.5060	0.8544	0.8412	1.0597	0.7929	novel
novel-m0159-3p	21	TTGAGTTACTTTGCCTTATCC	7	10	12	11	9	3	0.7986	0.7229	0.8544	0.8412	0.7336	0.3964	novel
novel-m0071-3p	21	TTTAAAGTTCTAGAACCGTGA	6	5	14	9	13	4	0.6845	0.3614	0.9969	0.6882	1.0597	0.5286	novel
novel-m0073-3p	22	TGTGGGACTTCTGGCCTTGACT	11	11	2	9	5	12	1.2550	0.7952	0.1424	0.6882	0.4076	1.5858	novel
novel-m0074-5p	22	TGTGGGACTTCTGGCCTTGACT	11	11	2	9	5	12	1.2550	0.7952	0.1424	0.6882	0.4076	1.5858	novel
novel-m0099-5p	21	AGAACTCTGAGGCCAGAGCCT	9	12	11	7	10	1	1.0268	0.8674	0.7832	0.5353	0.8151	0.1321	novel
novel-m0085-3p	22	TATATCCATGCACACACACACA	14	2	7	13	6	6	1.5972	0.1446	0.4984	0.9941	0.4891	0.7929	novel
novel-m0086-3p	22	TATATCCATGCACACACACACA	14	2	7	13	6	6	1.5972	0.1446	0.4984	0.9941	0.4891	0.7929	novel
novel-m0079-5p	23	TTCAGGGCCGAAGGGTGGAAGCT	7	11	3	15	5	5	0.7986	0.7952	0.2136	1.1471	0.4076	0.6607	novel
novel-m0128-3p	24	AAGGACCTGCACCTTCGCCCACAG	1	10	11	10	9	4	0.1141	0.7229	0.7832	0.7647	0.7336	0.5286	novel
novel-m0141-3p	24	GGAATAACGGGTGCTGTAGGCTTT	9	9	6	6	12	3	1.0268	0.6506	0.4272	0.4588	0.9781	0.3964	novel
novel-m0081-3p	23	TCCTCTTTTCTTTGAGACTCACT	2	3	13	7	15	4	0.2282	0.2169	0.9257	0.5353	1.2227	0.5286	novel
novel-m0115-5p	23	CAAGCCACAGTGGTGCCCCCACA	1	10	7	16	7	2	0.1141	0.7229	0.4984	1.2235	0.5706	0.2643	novel
novel-m0095-5p	24	TTCCTGTCCTTTTTCCAGAGGGTT	1	7	7	6	16	5	0.1141	0.5060	0.4984	0.4588	1.3042	0.6607	novel
novel-m0144-3p	19	TGTTAGGGTTCTTTGAAAA	7	6	6	6	9	6	0.7986	0.4337	0.4272	0.4588	0.7336	0.7929	novel
novel-m0114-5p	21	TGCCTGAGGGAGTAAGAGTCC	4	4	13	5	12	1	0.4563	0.2891	0.9257	0.3824	0.9781	0.1321	novel
novel-m0163-5p	23	CTCAGTCTCCTGTGCAGACCTGT	3	4	21	8	2	0	0.3423	0.2891	1.4953	0.6118	0.1630	0.01	novel
novel-m0129-3p	23	CCTTCCCCTCTGTTTCCTGTATC	1	5	4	11	12	3	0.1141	0.3614	0.2848	0.8412	0.9781	0.3964	novel
novel-m0142-3p	24	GTGCGATGAGGGGAGTCCTGAGCA	5	9	7	7	3	5	0.5704	0.6506	0.4984	0.5353	0.2445	0.6607	novel
novel-m0094-3p	23	TCTGGAGGTCCTCCCCTCCCACT	5	1	4	9	13	3	0.5704	0.0723	0.2848	0.6882	1.0597	0.3964	novel
novel-m0106-3p	23	TCACCGTCATTGCTTGCTCTCCT	1	8	6	9	9	2	0.1141	0.5783	0.4272	0.6882	0.7336	0.2643	novel
novel-m0116-3p	23	CAGCTGTGGAGATGTGGATCGGA	4	6	7	16	1	0	0.4563	0.4337	0.4984	1.2235	0.0815	0.01	novel
novel-m0145-3p	22	ACCTCTGAGCCCCGGACTCCGC	1	5	14	1	9	4	0.1141	0.3614	0.9969	0.0765	0.7336	0.5286	novel
novel-m0098-5p	23	CTTCCATCTCCATCACCTTGAGC	3	3	4	6	13	3	0.3423	0.2169	0.2848	0.4588	1.0597	0.3964	novel
novel-m0111-5p	23	ACCTGAGCTAGAATACAAGTAGT	4	5	7	6	9	1	0.4563	0.3614	0.4984	0.4588	0.7336	0.1321	novel
novel-m0101-3p	22	TAGACAATCTGTGTAGAGTGCT	1	5	6	12	1	6	0.1141	0.3614	0.4272	0.9177	0.0815	0.7929	novel
novel-m0122-5p	23	TGTATGTATGTAGATGTATATCT	7	3	6	10	4	1	0.7986	0.2169	0.4272	0.7647	0.3260	0.1321	novel
novel-m0123-5p	23	TGTATGTATGTAGATGTATATCT	7	3	6	10	4	1	0.7986	0.2169	0.4272	0.7647	0.3260	0.1321	novel
novel-m0174-5p	24	GCTGTGAAGGGCTGGTGCTCTAGG	5	6	4	2	9	5	0.5704	0.4337	0.2848	0.1529	0.7336	0.6607	novel
novel-m0103-5p	23	TCCCAGGAGCTCTCTGTGTCCCT	3	4	6	5	11	1	0.3423	0.2891	0.4272	0.3824	0.8966	0.1321	novel
novel-m0104-5p	22	TGACTCCAAACTGTTATAATCT	5	2	6	8	3	6	0.5704	0.1446	0.4272	0.6118	0.2445	0.7929	novel
novel-m0105-5p	22	TGACTCCAAACTGTTATAATCT	5	2	6	8	3	6	0.5704	0.1446	0.4272	0.6118	0.2445	0.7929	novel
novel-m0155-5p	22	TCGCTGGGAGGGCCTGGCCATC	0	4	1	12	9	4	0.01	0.2891	0.0712	0.9177	0.7336	0.5286	novel
novel-m0180-3p	21	CCCAGCCAGGCCCCACCAGGA	0	5	7	4	7	7	0.01	0.3614	0.4984	0.3059	0.5706	0.9250	novel
novel-m0127-3p	21	TCAGTCCAGTCATCTCCCTTC	0	0	7	5	11	6	0.01	0.01	0.4984	0.3824	0.8966	0.7929	novel
novel-m0153-3p	21	TAGGTCACTGGGGTCAGAGCC	2	8	7	3	6	3	0.2282	0.5783	0.4984	0.2294	0.4891	0.3964	novel
novel-m0182-3p	23	CCCTAGCATCCCTGGACTCCCAC	2	2	9	9	6	1	0.2282	0.1446	0.6408	0.6882	0.4891	0.1321	novel
novel-m0135-5p	23	TATCCGCTGGCTTACTCTCTCTC	0	5	7	9	5	2	0.01	0.3614	0.4984	0.6882	0.4076	0.2643	novel
novel-m0137-3p	23	TTGGGGGATATTGGAAAGAAGTC	0	6	14	3	3	2	0.01	0.4337	0.9969	0.2294	0.2445	0.2643	novel
novel-m0138-5p	24	CATCTCCCGCCTCCTTTTCCCGCC	4	4	12	5	1	2	0.4563	0.2891	0.8544	0.3824	0.0815	0.2643	novel
novel-m0109-5p	24	TAATGAAAAGGGGCTGATGACACC	3	9	3	9	2	1	0.3423	0.6506	0.2136	0.6882	0.1630	0.1321	novel
novel-m0110-5p	23	TTTACGTTGGGAGAACTTTTACG	3	1	1	6	11	5	0.3423	0.0723	0.0712	0.4588	0.8966	0.6607	novel
novel-m0139-3p	23	CCCCACACTGCTAAATTTGACTG	1	3	1	10	7	5	0.1141	0.2169	0.0712	0.7647	0.5706	0.6607	novel
novel-m0147-3p	25	CACCCTCCTCCTGCCTGACCCCCCA	4	3	11	2	2	5	0.4563	0.2169	0.7832	0.1529	0.1630	0.6607	novel
novel-m0112-3p	24	TCCAGAGCTCCAAGGCTCAGTGCC	2	2	8	5	9	0	0.2282	0.1446	0.5696	0.3824	0.7336	0.01	novel
novel-m0113-3p	22	TGCCTCCCACCCCTTCCCCAGT	1	6	2	7	6	4	0.1141	0.4337	0.1424	0.5353	0.4891	0.5286	novel
novel-m0149-5p	23	TGGCTACTGAGCCTGGGCCCTGT	2	5	6	4	7	2	0.2282	0.3614	0.4272	0.3059	0.5706	0.2643	novel
novel-m0154-3p	22	TCACCAGCATGTCCTCCCACTT	2	2	5	5	7	5	0.2282	0.1446	0.3560	0.3824	0.5706	0.6607	novel
novel-m0170-5p	23	ATGGCCCTGTGTCTCCTCGGAGC	0	6	5	7	5	3	0.01	0.4337	0.3560	0.5353	0.4076	0.3964	novel
novel-m0177-5p	23	TTATGGCCCTTCGGTAATTCACT	7	1	6	8	1	3	0.7986	0.0723	0.4272	0.6118	0.0815	0.3964	novel
novel-m0218-3p	22	CTTTGCCTCTGGCTCACCCTCT	3	6	3	3	7	4	0.3423	0.4337	0.2136	0.2294	0.5706	0.5286	novel
novel-m0117-5p	20	GCGGGAGGGTTGTGGCGGCC	4	1	8	1	4	7	0.4563	0.0723	0.5696	0.0765	0.3260	0.9250	novel
novel-m0158-3p	24	TGGGGAGGGACGCAGGGCGCCCGC	3	0	16	3	0	3	0.3423	0.01	1.1393	0.2294	0.01	0.3964	novel
novel-m0184-3p	22	CTTCCCTTCCTGAAGGGCCAGC	2	4	5	3	11	0	0.2282	0.2891	0.3560	0.2294	0.8966	0.01	novel
novel-m0185-5p	21	GACTGACCCAGAGTCTCAAGC	1	1	10	0	7	6	0.1141	0.0723	0.7120	0.01	0.5706	0.7929	novel
novel-m0186-5p	21	GACTGACCCAGAGTCTCAAGC	1	1	10	0	7	6	0.1141	0.0723	0.7120	0.01	0.5706	0.7929	novel
novel-m0118-3p	18	ATCCCCAGCACCTCCACC	6	0	6	1	7	4	0.6845	0.01	0.4272	0.0765	0.5706	0.5286	novel
novel-m0119-5p	21	CAGCCAGGATGAAAGCTGAGC	7	4	4	6	0	3	0.7986	0.2891	0.2848	0.4588	0.01	0.3964	novel
novel-m0120-3p	23	CTGGTCTAAGGAGAGGCTTGGGC	3	0	7	2	9	3	0.3423	0.01	0.4984	0.1529	0.7336	0.3964	novel
novel-m0162-3p	24	CGAGTTCCTGACGCGACTGCGACT	4	4	5	5	5	1	0.4563	0.2891	0.3560	0.3824	0.4076	0.1321	novel
novel-m0164-3p	23	TCAGCAGGGAGCCAGTGTTCTGT	4	3	10	3	1	3	0.4563	0.2169	0.7120	0.2294	0.0815	0.3964	novel
novel-m0201-5p	23	CCTCAGAAACGCACCTGTTCCTG	6	5	3	5	4	1	0.6845	0.3614	0.2136	0.3824	0.3260	0.1321	novel
novel-m0303-3p	21	TTGGACTCCCATCCCATCTCT	4	3	10	4	1	2	0.4563	0.2169	0.7120	0.3059	0.0815	0.2643	novel
novel-m0124-3p	22	AAGCCCAGATTTGTGACTATGC	5	5	5	5	1	2	0.5704	0.3614	0.3560	0.3824	0.0815	0.2643	novel
novel-m0125-5p	24	ACTCTTTCCCTGTTGCACTACTAT	5	4	3	1	7	3	0.5704	0.2891	0.2136	0.0765	0.5706	0.3964	novel
novel-m0126-3p	21	CTCAGCTGCCAGGCCTGTCCT	3	3	3	0	12	2	0.3423	0.2169	0.2136	0.01	0.9781	0.2643	novel
novel-m0175-3p	23	TCTCCTCTCAGCCCTGCTGGACC	0	1	5	5	8	4	0.01	0.0723	0.3560	0.3824	0.6521	0.5286	novel
novel-m0130-3p	21	TCCGCTGCAGCCCCTCGACGT	6	3	3	3	4	3	0.6845	0.2169	0.2136	0.2294	0.3260	0.3964	novel
novel-m0131-5p	24	TGACATGATTCAGAATTATCTCCT	3	1	3	6	7	2	0.3423	0.0723	0.2136	0.4588	0.5706	0.2643	novel
novel-m0178-5p	21	ACTTCCCCCACCTCACTGCCC	1	4	0	2	13	2	0.1141	0.2891	0.01	0.1529	1.0597	0.2643	novel
novel-m0191-3p	22	TGCACTAACGTTTATGAACAGT	3	3	0	10	2	4	0.3423	0.2169	0.01	0.7647	0.1630	0.5286	novel
novel-m0219-5p	22	TAGCTCTGTCCTTGGGAATCGC	2	1	11	3	4	1	0.2282	0.0723	0.7832	0.2294	0.3260	0.1321	novel
novel-m0230-3p	20	ATTGCGTTGGCCACTTTACT	1	3	2	1	12	3	0.1141	0.2169	0.1424	0.0765	0.9781	0.3964	novel
novel-m0236-3p	24	TAACGCATAATATGGACATGTTAT	2	2	6	6	3	3	0.2282	0.1446	0.4272	0.4588	0.2445	0.3964	novel
novel-m0240-3p	23	AAAACAGGCTCTCGCTCTGTAGC	4	14	0	0	2	2	0.4563	1.0120	0.01	0.01	0.1630	0.2643	novel
novel-m0132-3p	21	CTGCACGAACAGCACTTTGGA	6	6	1	5	1	2	0.6845	0.4337	0.0712	0.3824	0.0815	0.2643	novel
novel-m0133-3p	21	CTTCCCCACCCTCTCCTGCAG	1	0	7	10	1	2	0.1141	0.01	0.4984	0.7647	0.0815	0.2643	novel
novel-m0134-5p	25	TAGCAGCACATAATGGTTTGTGGAT	0	2	1	6	2	10	0.01	0.1446	0.0712	0.4588	0.1630	1.3215	novel
novel-m0136-3p	22	TGTCTCTGCCTCACCTTCCAGT	4	3	5	6	3	0	0.4563	0.2169	0.3560	0.4588	0.2445	0.01	novel
novel-m0215-5p	22	CGCCAGCATCTAATGGGACTGC	3	5	4	2	3	4	0.3423	0.3614	0.2848	0.1529	0.2445	0.5286	novel
novel-m0224-5p	23	TGGAACCAGGGCAGCAGCGAGCT	3	7	3	1	5	2	0.3423	0.5060	0.2136	0.0765	0.4076	0.2643	novel
novel-m0259-3p	22	TGTTGCCCGCTCACACCCTGAA	1	3	3	9	4	1	0.1141	0.2169	0.2136	0.6882	0.3260	0.1321	novel
novel-m0290-3p	23	AATCGGCCTGTGGCATGCAGTCC	2	1	1	7	8	2	0.2282	0.0723	0.0712	0.5353	0.6521	0.2643	novel
novel-m0140-3p	22	CTCACCTGCGAGAGCTCCATGA	4	10	6	0	0	0	0.4563	0.7229	0.4272	0.01	0.01	0.01	novel
novel-m0143-5p	23	TGGGCGGCCACTTGACATCCTCT	2	9	6	2	1	0	0.2282	0.6506	0.4272	0.1529	0.0815	0.01	novel
novel-m0202-3p	22	CGAGGCCGGGCTGCACTGCGAG	0	0	3	11	6	0	0.01	0.01	0.2136	0.8412	0.4891	0.01	novel
novel-m0206-3p	21	TGGCTCCCACTTCCAGATCTT	2	3	5	5	1	4	0.2282	0.2169	0.3560	0.3824	0.0815	0.5286	novel
novel-m0207-3p	21	TGGCTCCCACTTCCAGATCTT	2	3	5	5	1	4	0.2282	0.2169	0.3560	0.3824	0.0815	0.5286	novel
novel-m0208-3p	21	TGGCTCCCACTTCCAGATCTT	2	3	5	5	1	4	0.2282	0.2169	0.3560	0.3824	0.0815	0.5286	novel
novel-m0222-3p	24	TCCGCGGCCCTCTCCTGTGCGAGG	4	5	4	4	2	1	0.4563	0.3614	0.2848	0.3059	0.1630	0.1321	novel
novel-m0146-5p	22	ATGTGCTACCCTGCTTGGCTTG	0	6	0	6	4	3	0.01	0.4337	0.01	0.4588	0.3260	0.3964	novel
novel-m0148-5p	21	TAGGTGGGAAAGGGACCCAGA	11	0	4	0	2	2	1.2550	0.01	0.2848	0.01	0.1630	0.2643	novel
novel-m0251-3p	22	CGCAGTCCGTGCCCTTCTCTCC	3	0	6	2	4	4	0.3423	0.01	0.4272	0.1529	0.3260	0.5286	novel
novel-m0256-3p	21	TGGACCCAGCCCCGCGCCCGG	3	4	9	0	2	1	0.3423	0.2891	0.6408	0.01	0.1630	0.1321	novel
novel-m0150-3p	22	AACAAATACAGGAAAGAGTTCT	2	7	7	0	2	0	0.2282	0.5060	0.4984	0.01	0.1630	0.01	novel
novel-m0151-5p	23	AGAGAGTGCGGACTGTGTCTTAC	2	1	9	2	3	1	0.2282	0.0723	0.6408	0.1529	0.2445	0.1321	novel
novel-m0152-5p	21	GTTTCCCCATCTGTACGCTGA	3	4	3	5	2	1	0.3423	0.2891	0.2136	0.3824	0.1630	0.1321	novel
novel-m0156-5p	22	TGAAGACTGGGACAGGCTGACT	2	4	6	0	5	1	0.2282	0.2891	0.4272	0.01	0.4076	0.1321	novel
novel-m0157-5p	22	TGATGGAGACTCGGTACCCACT	0	8	3	5	2	0	0.01	0.5783	0.2136	0.3824	0.1630	0.01	novel
novel-m0239-3p	23	TTCCTTCAGCCCCAAGGGCGCAT	0	1	1	3	12	1	0.01	0.0723	0.0712	0.2294	0.9781	0.1321	novel
novel-m0241-5p	23	ACAGGCCTGCTCTGGGCCGCCCT	3	0	0	1	9	5	0.3423	0.01	0.01	0.0765	0.7336	0.6607	novel
novel-m0291-3p	21	ACCAGAAACTGCTCCCTCAGA	1	5	1	9	1	1	0.1141	0.3614	0.0712	0.6882	0.0815	0.1321	novel
novel-m0294-3p	22	CAAACTTGACTGGAGAATAAGA	0	4	3	4	5	2	0.01	0.2891	0.2136	0.3059	0.4076	0.2643	novel
novel-m0160-3p	22	ACTGAGGTCCACAGAGCCAGCT	7	5	0	5	0	0	0.7986	0.3614	0.01	0.3824	0.01	0.01	novel
novel-m0161-3p	22	ATCCTCGAGGTTGGCCTGCTTT	2	4	2	1	7	1	0.2282	0.2891	0.1424	0.0765	0.5706	0.1321	novel
novel-m0165-3p	24	TCCCCTGCTCCCTTGTTCCCCAGT	0	5	0	4	4	4	0.01	0.3614	0.01	0.3059	0.3260	0.5286	novel
novel-m0166-3p	21	TGACTCTTCCCAACCCCACCT	0	4	3	0	9	1	0.01	0.2891	0.2136	0.01	0.7336	0.1321	novel
novel-m0167-5p	25	TGATATGTTTGATATATTAGGTTGT	5	1	1	4	4	2	0.5704	0.0723	0.0712	0.3059	0.3260	0.2643	novel
novel-m0168-3p	22	TGTCACTCTTGTGTGTTGCAGA	2	2	2	2	4	5	0.2282	0.1446	0.1424	0.1529	0.3260	0.6607	novel
novel-m0242-5p	22	ACCTGGAATTTCTATGATATCT	1	1	11	0	4	0	0.1141	0.0723	0.7832	0.01	0.3260	0.01	novel
novel-m0243-5p	22	ACCTGGAATTTCTATGATATCT	1	1	11	0	4	0	0.1141	0.0723	0.7832	0.01	0.3260	0.01	novel
novel-m0276-5p	22	GAGCTAGGGATATCTCCTGAGA	2	5	2	4	3	1	0.2282	0.3614	0.1424	0.3059	0.2445	0.1321	novel
novel-m0169-5p	21	AGATGGGGAGAACTCAATCCT	0	1	6	1	7	1	0.01	0.0723	0.4272	0.0765	0.5706	0.1321	novel
novel-m0171-5p	23	CCGCCTGGGCAACAAGAGCGAGT	0	3	8	1	1	3	0.01	0.2169	0.5696	0.0765	0.0815	0.3964	novel
novel-m0172-3p	23	CTGCACCCAGAGTCCCTGACTTT	1	4	1	3	5	2	0.1141	0.2891	0.0712	0.2294	0.4076	0.2643	novel
novel-m0173-5p	22	GAGGGAACAGGGGCAGACTTCT	1	2	5	4	3	1	0.1141	0.1446	0.3560	0.3059	0.2445	0.1321	novel
novel-m0176-3p	22	TCTTGTAGCAGGTATTTTCCCT	0	2	3	6	3	2	0.01	0.1446	0.2136	0.4588	0.2445	0.2643	novel
novel-m0269-5p	19	CCAGCCATTCGGATTGAGC	0	6	9	1	0	0	0.01	0.4337	0.6408	0.0765	0.01	0.01	novel
novel-m0179-5p	22	CATCTGGTAACACTGGGGTTCT	0	8	4	1	0	2	0.01	0.5783	0.2848	0.0765	0.01	0.2643	novel
novel-m0181-3p	22	CCCCCTTTCCCTGAGCCTGCAT	1	6	2	0	3	3	0.1141	0.4337	0.1424	0.01	0.2445	0.3964	novel
novel-m0183-3p	23	CGACAGCTTGATGGTGCGCACGC	2	5	0	3	2	3	0.2282	0.3614	0.01	0.2294	0.1630	0.3964	novel
novel-m0187-5p	22	GAGGCTGCTCTATTCATGTAGG	0	8	2	5	0	0	0.01	0.5783	0.1424	0.3824	0.01	0.01	novel
novel-m0188-5p	24	GTGTGTGCACCTGTGTCTGTCTGT	2	4	3	3	2	1	0.2282	0.2891	0.2136	0.2294	0.1630	0.1321	novel
novel-m0189-3p	21	GTTCTACATCTGTGTCTCTAG	3	1	3	4	4	0	0.3423	0.0723	0.2136	0.3059	0.3260	0.01	novel
novel-m0190-3p	21	TCCATTGGAGCCTGGTTCTCT	2	3	4	1	3	2	0.2282	0.2169	0.2848	0.0765	0.2445	0.2643	novel
novel-m0192-3p	22	TGCATGGGATGGGATTTTCTTT	0	7	4	1	2	1	0.01	0.5060	0.2848	0.0765	0.1630	0.1321	novel
novel-m0193-5p	22	TTATGCCTGTGACTGCTGTAGA	2	0	0	9	2	2	0.2282	0.01	0.01	0.6882	0.1630	0.2643	novel
novel-m0304-5p	24	TTTGCTCCCTGAACTCCCACTGCC	0	5	0	6	4	0	0.01	0.3614	0.01	0.4588	0.3260	0.01	novel
novel-m0317-5p	23	CCCCTCAGTCCACCAGAGCCCGG	0	1	1	9	4	0	0.01	0.0723	0.0712	0.6882	0.3260	0.01	novel
novel-m0325-3p	23	TCCACCTGTTTCTCCACCCACAC	1	4	0	0	6	4	0.1141	0.2891	0.01	0.01	0.4891	0.5286	novel
novel-m0329-3p	22	TCGGGGCACTCGGGTCTTTGCT	1	3	4	3	1	3	0.1141	0.2169	0.2848	0.2294	0.0815	0.3964	novel
novel-m0194-5p	22	AAAAGTCCTTGCAGTTTCCTCT	2	2	2	5	2	1	0.2282	0.1446	0.1424	0.3824	0.1630	0.1321	novel
novel-m0195-3p	22	AAACACAAGGTATTGGTATTAC	0	3	6	5	0	0	0.01	0.2169	0.4272	0.3824	0.01	0.01	novel
novel-m0196-5p	22	AAGGCCTGATTGTGTAAATGTC	0	0	7	2	3	2	0.01	0.01	0.4984	0.1529	0.2445	0.2643	novel
novel-m0197-3p	22	ACTGAGTCAAGTCAGGTAGTCC	3	2	6	0	1	2	0.3423	0.1446	0.4272	0.01	0.0815	0.2643	novel
novel-m0198-5p	22	CAATCCCGGACAACAAGAAGCT	1	1	2	2	5	3	0.1141	0.0723	0.1424	0.1529	0.4076	0.3964	novel
novel-m0199-3p	22	CATTCCAGGGCTCTCCTCTACC	0	0	5	3	4	2	0.01	0.01	0.3560	0.2294	0.3260	0.2643	novel
novel-m0200-3p	22	CCGCCCGCTCCAGACCCCACGC	3	0	6	3	1	1	0.3423	0.01	0.4272	0.2294	0.0815	0.1321	novel
novel-m0203-5p	21	CTTACTTAGGCTTGGTTCTCT	1	10	2	0	0	1	0.1141	0.7229	0.1424	0.01	0.01	0.1321	novel
novel-m0204-3p	21	TCGCTCCCTTCCCACCCCCAG	1	2	0	8	3	0	0.1141	0.1446	0.01	0.6118	0.2445	0.01	novel
novel-m0205-3p	21	TCTCCAGCTGGGACCCTGCAC	0	0	3	3	3	5	0.01	0.01	0.2136	0.2294	0.2445	0.6607	novel
novel-m0209-5p	21	TGGGAAGCCCTTCTGGGGACT	0	0	2	7	4	1	0.01	0.01	0.1424	0.5353	0.3260	0.1321	novel
novel-m0319-3p	23	GCGGCCCGGACCTCGCGGGGACC	0	8	6	0	0	0	0.01	0.5783	0.4272	0.01	0.01	0.01	novel
novel-m0320-5p	23	GCGGCCCGGACCTCGCGGGGACC	0	8	6	0	0	0	0.01	0.5783	0.4272	0.01	0.01	0.01	novel
novel-m0330-3p	23	TGCATGCTTTCATATACTGTGAT	0	0	2	5	6	1	0.01	0.01	0.1424	0.3824	0.4891	0.1321	novel
novel-m0333-5p	21	TGCGGGTGAGGATGAGGGTGC	3	5	2	3	1	0	0.3423	0.3614	0.1424	0.2294	0.0815	0.01	novel
novel-m0350-3p	23	CCTCTCTACTTCTGTGGCCCCAG	0	2	2	9	1	0	0.01	0.1446	0.1424	0.6882	0.0815	0.01	novel
novel-m0210-5p	21	ATTCCGGGCTTGGACCGCGCG	0	2	3	4	0	4	0.01	0.1446	0.2136	0.3059	0.01	0.5286	novel
novel-m0211-3p	22	CATCAGCGGCTGGAGCTGGTCT	0	3	3	3	4	0	0.01	0.2169	0.2136	0.2294	0.3260	0.01	novel
novel-m0212-3p	22	CCCTGACCTCCTCCCCGCCTCT	2	0	1	2	7	1	0.2282	0.01	0.0712	0.1529	0.5706	0.1321	novel
novel-m0213-5p	25	CCCTGGGAGCTGTAGTTCTTCATGG	0	5	2	5	0	1	0.01	0.3614	0.1424	0.3824	0.01	0.1321	novel
novel-m0214-3p	22	CCTCCTGTAACGGGCTCTGGCT	1	1	4	6	1	0	0.1141	0.0723	0.2848	0.4588	0.0815	0.01	novel
novel-m0216-3p	22	CTGCCTCATCCCTCCTTCCACT	2	0	0	7	4	0	0.2282	0.01	0.01	0.5353	0.3260	0.01	novel
novel-m0217-5p	22	CTGCCTCATCCCTCCTTCCACT	2	0	0	7	4	0	0.2282	0.01	0.01	0.5353	0.3260	0.01	novel
novel-m0220-5p	23	TCATCCAGTCCTCCCAGTGTGGC	1	2	7	0	2	1	0.1141	0.1446	0.4984	0.01	0.1630	0.1321	novel
novel-m0221-3p	22	TCCATATGTATACTATATACAT	1	0	1	3	3	5	0.1141	0.01	0.0712	0.2294	0.2445	0.6607	novel
novel-m0223-5p	22	TGCCTTAGGAGAAAGTTTCTGG	0	2	2	5	2	2	0.01	0.1446	0.1424	0.3824	0.1630	0.2643	novel
novel-m0225-5p	23	TGGGGGTGGGACGGCTGAGGCCC	0	3	4	5	1	0	0.01	0.2169	0.2848	0.3824	0.0815	0.01	novel
novel-m0226-3p	23	TTTGGTTCCATTTTACCAGCTCT	1	1	1	4	5	1	0.1141	0.0723	0.0712	0.3059	0.4076	0.1321	novel
novel-m0227-5p	23	TTTGGTTCCATTTTACCAGCTCT	1	1	1	4	5	1	0.1141	0.0723	0.0712	0.3059	0.4076	0.1321	novel
novel-m0228-3p	23	TTTGGTTCCATTTTACCAGCTCT	1	1	1	4	5	1	0.1141	0.0723	0.0712	0.3059	0.4076	0.1321	novel
novel-m0361-3p	24	TAGGGCACCCGGGCAAGCAGCAGA	7	1	2	1	2	0	0.7986	0.0723	0.1424	0.0765	0.1630	0.01	novel
novel-m0229-5p	22	AAAACACTAATGATTGCATACT	4	2	1	1	3	1	0.4563	0.1446	0.0712	0.0765	0.2445	0.1321	novel
novel-m0231-3p	20	CCGGCCCCATCCTCCTGGAT	4	1	1	5	0	1	0.4563	0.0723	0.0712	0.3824	0.01	0.1321	novel
novel-m0232-5p	22	CTAGGACCTAACACACCTGCCT	1	5	3	0	3	0	0.1141	0.3614	0.2136	0.01	0.2445	0.01	novel
novel-m0233-3p	23	CTCACCGACAGCGTTGAATGTTC	3	4	4	0	1	0	0.3423	0.2891	0.2848	0.01	0.0815	0.01	novel
novel-m0234-3p	22	GAAGAAATGGACTTTTATATCT	2	5	2	3	0	0	0.2282	0.3614	0.1424	0.2294	0.01	0.01	novel
novel-m0235-5p	18	GCAGCCGGGAAAGAACTG	0	7	2	1	1	1	0.01	0.5060	0.1424	0.0765	0.0815	0.1321	novel
novel-m0237-5p	23	TGCCGTGACTCCTCATCCACAGA	1	6	2	2	1	0	0.1141	0.4337	0.1424	0.1529	0.0815	0.01	novel
novel-m0238-5p	25	TGGGCTGTGGTGCCGTGACCTTTGG	0	1	0	2	7	2	0.01	0.0723	0.01	0.1529	0.5706	0.2643	novel
novel-m0387-3p	23	CGCCTGCCTGGCCGGGCTGCTCT	2	3	0	4	0	3	0.2282	0.2169	0.01	0.3059	0.01	0.3964	novel
novel-m0389-5p	21	GAAACTTCTGGCCCCATAGGA	1	1	0	2	3	5	0.1141	0.0723	0.01	0.1529	0.2445	0.6607	novel
novel-m0390-5p	24	GTCAAATGAAGGGCTGATCACGAA	1	3	5	3	0	0	0.1141	0.2169	0.3560	0.2294	0.01	0.01	novel
novel-m0392-5p	23	TCTACCAAGTGGGCAAGTGGCAC	2	2	4	2	0	2	0.2282	0.1446	0.2848	0.1529	0.01	0.2643	novel
novel-m0244-3p	22	ACGAGAAACTGAGCCTCTCCCT	1	5	1	1	3	0	0.1141	0.3614	0.0712	0.0765	0.2445	0.01	novel
novel-m0245-3p	23	AGCCAGCAGGAGAGAGAGGGAGC	1	5	0	5	0	0	0.1141	0.3614	0.01	0.3824	0.01	0.01	novel
novel-m0246-3p	22	ATTGTTCTGTCTTTCTCCCAGT	2	3	4	1	1	0	0.2282	0.2169	0.2848	0.0765	0.0815	0.01	novel
novel-m0247-3p	22	CACCAGGATATTGTTGGAGAGG	1	2	0	7	0	1	0.1141	0.1446	0.01	0.5353	0.01	0.1321	novel
novel-m0248-5p	21	CCCGGGGTCACCTCTCTGGCC	0	0	1	7	3	0	0.01	0.01	0.0712	0.5353	0.2445	0.01	novel
novel-m0249-5p	21	CCGAGAACTTAGGAAACTTGC	2	7	0	0	2	0	0.2282	0.5060	0.01	0.01	0.1630	0.01	novel
novel-m0250-3p	21	CCTGATGATGAAGGGCTGAAC	0	0	7	2	2	0	0.01	0.01	0.4984	0.1529	0.1630	0.01	novel
novel-m0252-3p	23	CTTGGCCTGTAGCCCGGTCCGGT	3	0	4	3	0	1	0.3423	0.01	0.2848	0.2294	0.01	0.1321	novel
novel-m0253-5p	22	GACGGCGCTGGGGGCGCGAAGG	6	2	0	2	1	0	0.6845	0.1446	0.01	0.1529	0.0815	0.01	novel
novel-m0254-3p	22	GCTATGACTTCTTCAGGCCTCT	0	1	3	0	7	0	0.01	0.0723	0.2136	0.01	0.5706	0.01	novel
novel-m0255-3p	22	TAGAGCTCCGATCCCATCCACC	1	0	3	3	2	2	0.1141	0.01	0.2136	0.2294	0.1630	0.2643	novel
novel-m0257-5p	22	TGGACGGTTTTGTGTCCACTCT	1	1	6	1	0	2	0.1141	0.0723	0.4272	0.0765	0.01	0.2643	novel
novel-m0258-3p	23	TGGGCCGTTCGGGCTGGCTCCCT	0	1	8	1	1	0	0.01	0.0723	0.5696	0.0765	0.0815	0.01	novel
novel-m0260-3p	22	TTCCCATCTTGACACTGGTAGA	6	1	1	0	0	3	0.6845	0.0723	0.0712	0.01	0.01	0.3964	novel
novel-m0261-3p	23	TTGGGCCCGGTCGGGCGCGCAGC	2	1	0	0	7	1	0.2282	0.0723	0.01	0.01	0.5706	0.1321	novel
novel-m0262-3p	22	TTTGGCTTGTGTTTTTGTATGT	1	0	4	1	5	0	0.1141	0.01	0.2848	0.0765	0.4076	0.01	novel
novel-m0263-5p	25	TTTTGCAATATGTTCCTGAATATGT	2	3	1	4	1	0	0.2282	0.2169	0.0712	0.3059	0.0815	0.01	novel
novel-m0264-3p	21	ACTCTTTAAGGATAGGGCTGA	4	1	4	0	0	1	0.4563	0.0723	0.2848	0.01	0.01	0.1321	novel
novel-m0265-5p	25	AGGAGGAATTGGTGCTGGTCTTTCA	2	1	5	2	0	0	0.2282	0.0723	0.3560	0.1529	0.01	0.01	novel
novel-m0266-3p	22	CACAGACTTGGTGCCCAGTGCT	3	2	4	0	1	0	0.3423	0.1446	0.2848	0.01	0.0815	0.01	novel
novel-m0267-3p	21	CAGGAAGCTGGGGGTGGGACT	0	3	6	0	0	1	0.01	0.2169	0.4272	0.01	0.01	0.1321	novel
novel-m0268-5p	21	CATAAACTGCATGCCTGCACA	0	6	2	0	2	0	0.01	0.4337	0.1424	0.01	0.1630	0.01	novel
novel-m0270-3p	23	CCCTCCCCTTCTCTGCCCACAGT	2	0	0	3	4	1	0.2282	0.01	0.01	0.2294	0.3260	0.1321	novel
novel-m0271-5p	21	CCTAGGGTCAGGTGAGGCCCT	2	0	3	0	3	2	0.2282	0.01	0.2136	0.01	0.2445	0.2643	novel
novel-m0272-3p	22	CCTCCTCCAGGCGGGCCTGGCT	1	0	4	1	4	0	0.1141	0.01	0.2848	0.0765	0.3260	0.01	novel
novel-m0273-3p	23	CCTCTCCATCCCAGGCCCTGTCA	0	4	5	0	0	1	0.01	0.2891	0.3560	0.01	0.01	0.1321	novel
novel-m0274-5p	22	CCTGGCAATACACATCTACTGA	0	1	1	0	5	3	0.01	0.0723	0.0712	0.01	0.4076	0.3964	novel
novel-m0275-3p	23	CTCCAGCACTGTGACTGCCCGGC	0	6	3	0	1	0	0.01	0.4337	0.2136	0.01	0.0815	0.01	novel
novel-m0277-3p	22	GTTTTTTATTCTGAGTGACACT	0	0	0	8	2	0	0.01	0.01	0.01	0.6118	0.1630	0.01	novel
novel-m0278-3p	22	TCCCTGTCCTCCCCCTGCCACC	1	0	0	2	4	3	0.1141	0.01	0.01	0.1529	0.3260	0.3964	novel
novel-m0279-3p	21	TCTATCTATACACACCCTGAA	1	3	4	0	2	0	0.1141	0.2169	0.2848	0.01	0.1630	0.01	novel
novel-m0280-3p	21	TCTATCTATACACACCCTGAA	1	3	4	0	2	0	0.1141	0.2169	0.2848	0.01	0.1630	0.01	novel
novel-m0281-5p	22	TGGAGGTCAGGCTCAGCCCACT	1	1	3	3	2	0	0.1141	0.0723	0.2136	0.2294	0.1630	0.01	novel
novel-m0282-3p	23	TGGGATTGCGCCTGTGAATAGCC	5	4	1	0	0	0	0.5704	0.2891	0.0712	0.01	0.01	0.01	novel
novel-m0283-5p	23	TGTGGGCGACAAGGTTTGCTGCT	0	1	7	0	0	2	0.01	0.0723	0.4984	0.01	0.01	0.2643	novel
novel-m0284-5p	22	TTAAGCTTGCACAAAACTGATT	0	1	2	6	0	1	0.01	0.0723	0.1424	0.4588	0.01	0.1321	novel
novel-m0285-3p	23	TTCACCAATCAGCTAAGCTCTGC	2	3	3	1	1	0	0.2282	0.2169	0.2136	0.0765	0.0815	0.01	novel
novel-m0286-3p	21	TTCACTTCAGGGTGGACCTGT	4	0	0	2	3	1	0.4563	0.01	0.01	0.1529	0.2445	0.1321	novel
novel-m0287-5p	22	TTGAAACAATCTCTACTGAACC	0	0	5	5	0	0	0.01	0.01	0.3560	0.3824	0.01	0.01	novel
novel-m0288-5p	22	AAATGCAGACTGTCATCCTCCT	0	2	1	6	0	0	0.01	0.1446	0.0712	0.4588	0.01	0.01	novel
novel-m0289-3p	22	AATAGTGTCTAGAATATCTTGA	2	3	1	1	2	0	0.2282	0.2169	0.0712	0.0765	0.1630	0.01	novel
novel-m0292-3p	21	AGTCACCGCGTCGCCTCCCCG	0	1	8	0	0	0	0.01	0.0723	0.5696	0.01	0.01	0.01	novel
novel-m0293-3p	22	ATTCTGAAGTTGGAAGGACAAC	1	1	3	4	0	0	0.1141	0.0723	0.2136	0.3059	0.01	0.01	novel
novel-m0295-3p	22	CAAATCAGACTCCTCCAATCCT	0	1	0	2	2	4	0.01	0.0723	0.01	0.1529	0.1630	0.5286	novel
novel-m0296-5p	22	CATGGTCCATTTTGCTCTGCTT	3	2	1	0	0	3	0.3423	0.1446	0.0712	0.01	0.01	0.3964	novel
novel-m0297-3p	22	CCGGGACAGCTCGAACCCCAGC	0	6	3	0	0	0	0.01	0.4337	0.2136	0.01	0.01	0.01	novel
novel-m0298-3p	22	TAAGTGCTGTCTTTCAATGAGC	0	0	5	0	4	0	0.01	0.01	0.3560	0.01	0.3260	0.01	novel
novel-m0299-5p	22	TGCCACTGGGACCCCTGAGCCC	0	0	0	0	9	0	0.01	0.01	0.01	0.01	0.7336	0.01	novel
novel-m0300-5p	22	TTCTGGGAAACTCCAGGGCCCT	3	2	2	0	1	1	0.3423	0.1446	0.1424	0.01	0.0815	0.1321	novel
novel-m0301-3p	21	TTCTGTCTCTCCCCTCCCATC	1	0	0	0	8	0	0.1141	0.01	0.01	0.01	0.6521	0.01	novel
novel-m0302-3p	22	TTCTTTCTGCGTTTTCCCTGCC	0	1	5	0	3	0	0.01	0.0723	0.3560	0.01	0.2445	0.01	novel
novel-m0305-3p	25	AACTGGCCCTCAAAGTCCCGCTTTT	2	1	1	2	2	0	0.2282	0.0723	0.0712	0.1529	0.1630	0.01	novel
novel-m0306-3p	21	AATGCAACAGCAATGCACCGC	1	0	7	0	0	0	0.1141	0.01	0.4984	0.01	0.01	0.01	novel
novel-m0307-3p	22	ACCCAAGCATCCTCTGCACCCA	2	0	1	3	2	0	0.2282	0.01	0.0712	0.2294	0.1630	0.01	novel
novel-m0308-5p	22	ACTTTCCCGAGATTTGGAACGC	3	0	4	1	0	0	0.3423	0.01	0.2848	0.0765	0.01	0.01	novel
novel-m0309-3p	22	AGATGCCGGGGTCTCTGTGTGC	0	2	4	0	1	1	0.01	0.1446	0.2848	0.01	0.0815	0.1321	novel
novel-m0310-3p	22	AGATGCCGGGGTCTCTGTGTGC	0	2	4	0	1	1	0.01	0.1446	0.2848	0.01	0.0815	0.1321	novel
novel-m0311-5p	22	AGGGTTCAGTGCGGACTCCTCC	1	1	2	1	1	2	0.1141	0.0723	0.1424	0.0765	0.0815	0.2643	novel
novel-m0312-3p	22	AGGGTTCAGTGCGGACTCCTCC	1	1	2	1	1	2	0.1141	0.0723	0.1424	0.0765	0.0815	0.2643	novel
novel-m0313-5p	22	ATTGAATTTTTGTTTGTGACCT	0	5	0	3	0	0	0.01	0.3614	0.01	0.2294	0.01	0.01	novel
novel-m0314-5p	23	ATTTCTGCCCCCAGTGTCCCTGC	0	4	1	0	2	1	0.01	0.2891	0.0712	0.01	0.1630	0.1321	novel
novel-m0315-3p	22	CAGCCCATGCCATGTGTCCTCA	0	2	0	0	6	0	0.01	0.1446	0.01	0.01	0.4891	0.01	novel
novel-m0316-3p	18	CCCCCGGCTCCTCCCCCA	2	0	0	2	4	0	0.2282	0.01	0.01	0.1529	0.3260	0.01	novel
novel-m0318-5p	21	CCCGCTCTCCCGAAGCTGTTC	0	4	2	0	2	0	0.01	0.2891	0.1424	0.01	0.1630	0.01	novel
novel-m0321-5p	20	TAAAGTGATGAGGTCTGAGA	0	7	0	0	0	1	0.01	0.5060	0.01	0.01	0.01	0.1321	novel
novel-m0322-3p	22	TAATAGTCAACTACTAGCCAGT	3	1	3	0	0	1	0.3423	0.0723	0.2136	0.01	0.01	0.1321	novel
novel-m0323-5p	25	TATGTGCCTTTGGACTACATCGTGG	1	3	0	2	2	0	0.1141	0.2169	0.01	0.1529	0.1630	0.01	novel
novel-m0324-3p	22	TCAGAACCGACCGCCTCCCAGC	0	4	3	1	0	0	0.01	0.2891	0.2136	0.0765	0.01	0.01	novel
novel-m0326-3p	22	TCCGGGATGTTCCGGGGCCGAG	1	2	0	0	0	5	0.1141	0.1446	0.01	0.01	0.01	0.6607	novel
novel-m0327-5p	22	TCCTCTTCTCAGAACACTTCCT	0	0	3	4	1	0	0.01	0.01	0.2136	0.3059	0.0815	0.01	novel
novel-m0328-5p	22	TCGCTGGGCCTCCTCTTCTGCT	3	1	2	0	0	2	0.3423	0.0723	0.1424	0.01	0.01	0.2643	novel
novel-m0331-3p	21	TGCCCTCTGGCCTCCACCCAT	0	0	5	0	3	0	0.01	0.01	0.3560	0.01	0.2445	0.01	novel
novel-m0332-5p	24	TGCCTGGGCTGGCTCTGTGGCTCT	0	1	2	2	3	0	0.01	0.0723	0.1424	0.1529	0.2445	0.01	novel
novel-m0334-3p	22	TGCGTGAGTCCGGGCTCCCAGT	0	4	3	1	0	0	0.01	0.2891	0.2136	0.0765	0.01	0.01	novel
novel-m0335-5p	23	TGCTACCACCAGGGCCTTGTCTC	0	2	2	4	0	0	0.01	0.1446	0.1424	0.3059	0.01	0.01	novel
novel-m0336-5p	22	TGTATGTATGTAGACGTATATC	0	3	0	4	0	1	0.01	0.2169	0.01	0.3059	0.01	0.1321	novel
novel-m0337-5p	22	TGTGAATTTTTGTTTGTGACCT	0	4	1	1	1	1	0.01	0.2891	0.0712	0.0765	0.0815	0.1321	novel
novel-m0338-3p	22	TGTGCAGAACTCACAGAAGGCC	0	0	0	6	2	0	0.01	0.01	0.01	0.4588	0.1630	0.01	novel
novel-m0339-3p	21	TGTGCTGACTGCCCGCCTTGC	2	0	0	1	2	3	0.2282	0.01	0.01	0.0765	0.1630	0.3964	novel
novel-m0340-5p	21	AAGCCTGGGGGCTGCTGTGCT	3	0	0	0	4	0	0.3423	0.01	0.01	0.01	0.3260	0.01	novel
novel-m0341-3p	20	ACCAATAGACACTGGCCACT	0	6	0	0	1	0	0.01	0.4337	0.01	0.01	0.0815	0.01	novel
novel-m0342-3p	20	ACCAATAGACACTGGCCACT	0	6	0	0	1	0	0.01	0.4337	0.01	0.01	0.0815	0.01	novel
novel-m0343-5p	23	ACTCTGGACGAGAACAGTGCGTC	1	4	1	0	1	0	0.1141	0.2891	0.0712	0.01	0.0815	0.01	novel
novel-m0344-5p	22	AGCACGGGGCTGCAGGCTTTTC	0	0	0	0	7	0	0.01	0.01	0.01	0.01	0.5706	0.01	novel
novel-m0345-5p	21	ATATCTATAGATATATCTGTA	0	0	4	3	0	0	0.01	0.01	0.2848	0.2294	0.01	0.01	novel
novel-m0346-3p	21	ATATCTATAGATATATCTGTA	0	0	4	3	0	0	0.01	0.01	0.2848	0.2294	0.01	0.01	novel
novel-m0347-3p	21	ATATCTATAGATATATCTGTA	0	0	4	3	0	0	0.01	0.01	0.2848	0.2294	0.01	0.01	novel
novel-m0348-3p	21	ATCCCTACCTCTGCTCTCCAG	0	0	7	0	0	0	0.01	0.01	0.4984	0.01	0.01	0.01	novel
novel-m0349-3p	22	CCAGAGCCTGAAGTCCGCTGCC	1	4	0	0	1	1	0.1141	0.2891	0.01	0.01	0.0815	0.1321	novel
novel-m0351-3p	22	CCTGACCCTGCTCTTGCTCTCA	0	0	1	0	6	0	0.01	0.01	0.0712	0.01	0.4891	0.01	novel
novel-m0352-5p	21	CCTGGCAGGTGTGCAGTCCTC	0	1	1	4	1	0	0.01	0.0723	0.0712	0.3059	0.0815	0.01	novel
novel-m0353-3p	21	CGCCCGCCGCCCTGTGCCCGC	0	6	0	0	1	0	0.01	0.4337	0.01	0.01	0.0815	0.01	novel
novel-m0354-3p	22	CTCTCCCGGGTCCCTGGCGCCA	0	7	0	0	0	0	0.01	0.5060	0.01	0.01	0.01	0.01	novel
novel-m0355-5p	23	GACCATTTCTGACCCTTGACTCC	0	0	7	0	0	0	0.01	0.01	0.4984	0.01	0.01	0.01	novel
novel-m0356-3p	23	GAGGCCGAGGACCCTGCTCCCGA	0	0	0	2	0	5	0.01	0.01	0.01	0.1529	0.01	0.6607	novel
novel-m0357-5p	21	GCCTTGCTGCACTTTGGATTT	0	0	2	0	4	1	0.01	0.01	0.1424	0.01	0.3260	0.1321	novel
novel-m0358-3p	21	GCGGCGAGTGGCACAGGCTGG	0	0	1	1	5	0	0.01	0.01	0.0712	0.0765	0.4076	0.01	novel
novel-m0359-5p	22	GGCGCGGGTTAGGATCTGGGTC	0	0	0	0	7	0	0.01	0.01	0.01	0.01	0.5706	0.01	novel
novel-m0360-5p	22	TAGAAGCCTATAGATAGAATAT	2	0	0	2	3	0	0.2282	0.01	0.01	0.1529	0.2445	0.01	novel
novel-m0362-3p	22	TCAGCTCACTGGCGTCTCGAGG	1	2	0	0	2	2	0.1141	0.1446	0.01	0.01	0.1630	0.2643	novel
novel-m0363-3p	22	TCAGGCTGGAGCCAGCTGTCCT	1	1	1	4	0	0	0.1141	0.0723	0.0712	0.3059	0.01	0.01	novel
novel-m0364-3p	23	TCCAGGGTGGGCTGAGGCCACGT	0	0	3	3	0	1	0.01	0.01	0.2136	0.2294	0.01	0.1321	novel
novel-m0365-3p	24	TCCATAGAGTGGACTGTCTGTGCT	0	0	3	1	2	1	0.01	0.01	0.2136	0.0765	0.1630	0.1321	novel
novel-m0366-5p	25	TCCCAGGCACTAGCATGACCAGCTC	0	0	0	5	2	0	0.01	0.01	0.01	0.3824	0.1630	0.01	novel
novel-m0367-3p	21	TCCCTCTTGCAGGCCTGGAGA	0	1	0	2	4	0	0.01	0.0723	0.01	0.1529	0.3260	0.01	novel
novel-m0368-3p	22	TCCGTGGAGGCAGGGTCTGAGC	1	0	0	0	6	0	0.1141	0.01	0.01	0.01	0.4891	0.01	novel
novel-m0369-3p	22	TCGCTGCCTCTGGGGACCAAGC	0	1	3	2	0	1	0.01	0.0723	0.2136	0.1529	0.01	0.1321	novel
novel-m0370-5p	22	TCTGCTCCACTGACCACTCATG	0	0	0	0	4	3	0.01	0.01	0.01	0.01	0.3260	0.3964	novel
novel-m0371-3p	23	TCTTTGGAGAAGGGGCCTTCAGT	1	0	3	0	3	0	0.1141	0.01	0.2136	0.01	0.2445	0.01	novel
novel-m0372-5p	22	TGACCCAGTGTTGGGCAGAACT	0	1	0	0	1	5	0.01	0.0723	0.01	0.01	0.0815	0.6607	novel
novel-m0373-5p	22	TGCCCACGACCCCCTCCCTCCA	1	3	3	0	0	0	0.1141	0.2169	0.2136	0.01	0.01	0.01	novel
novel-m0374-3p	21	TGGCCCAAGACCCCAGACCAC	2	0	1	2	0	2	0.2282	0.01	0.0712	0.1529	0.01	0.2643	novel
novel-m0375-5p	22	TTAATATGTACTGACAAAGCGT	0	2	0	0	3	2	0.01	0.1446	0.01	0.01	0.2445	0.2643	novel
novel-m0376-5p	22	TTAGAGCCCCAGATGCCTTCCC	0	2	5	0	0	0	0.01	0.1446	0.3560	0.01	0.01	0.01	novel
novel-m0377-3p	20	TTCCCCGCTTCCCCCCTAGG	0	2	0	3	2	0	0.01	0.1446	0.01	0.2294	0.1630	0.01	novel
novel-m0378-3p	24	TTGGAGTAGTATTCCTCTAGGCCC	1	0	2	4	0	0	0.1141	0.01	0.1424	0.3059	0.01	0.01	novel
novel-m0379-3p	20	ACAGTAGGAGGCAGTGTAGC	0	0	2	4	0	0	0.01	0.01	0.1424	0.3059	0.01	0.01	novel
novel-m0380-5p	25	ACTGGGACCCGCGGCTCCAGCCAGC	2	0	0	2	2	0	0.2282	0.01	0.01	0.1529	0.1630	0.01	novel
novel-m0381-5p	22	AGAACAGTGGCTGGCATGCACT	0	0	1	3	0	2	0.01	0.01	0.0712	0.2294	0.01	0.2643	novel
novel-m0382-5p	22	AGTGGGCAGGAAGAACCAGGCT	0	0	5	0	0	1	0.01	0.01	0.3560	0.01	0.01	0.1321	novel
novel-m0383-3p	23	CAGGCCCCAAGTCCCCACTCCAC	1	3	0	0	2	0	0.1141	0.2169	0.01	0.01	0.1630	0.01	novel
novel-m0384-3p	22	CCCTACCCGCTCCTCCCAGGCT	0	0	0	0	6	0	0.01	0.01	0.01	0.01	0.4891	0.01	novel
novel-m0385-3p	22	CCTCGGCAGTGCAGCCCGGAGC	0	3	3	0	0	0	0.01	0.2169	0.2136	0.01	0.01	0.01	novel
novel-m0386-3p	22	CCTGCCTGCTCGGCTCCCCTCT	0	0	3	3	0	0	0.01	0.01	0.2136	0.2294	0.01	0.01	novel
novel-m0388-3p	22	CGGGAGTCTTGGGGCGCCTGCT	0	2	3	0	1	0	0.01	0.1446	0.2136	0.01	0.0815	0.01	novel
novel-m0391-3p	21	TCCATTCCAGAATCCTGATAT	0	1	2	1	2	0	0.01	0.0723	0.1424	0.0765	0.1630	0.01	novel
novel-m0393-5p	23	TGGGGGCAGCAGGCGCCGGGAGC	0	1	0	2	3	0	0.01	0.0723	0.01	0.1529	0.2445	0.01	novel
novel-m0394-5p	22	TTCATCGGAATGGTGGGGCAGG	0	0	0	6	0	0	0.01	0.01	0.01	0.4588	0.01	0.01	novel
novel-m0395-3p	22	TTCCAGATTCCAGTGACACTAT	0	0	4	0	0	2	0.01	0.01	0.2848	0.01	0.01	0.2643	novel
