# Supplementary material for: Identification and Comprehensive Analysis of circRNA-miRNA-mRNA Regulatory Networks in A2780 Cells Treated with Resveratrol
Source: Genes (Basel). 2024 Jul 22;15(7):965. doi: 10.3390/genes15070965 (PMC11276136; doi:10.3390/genes15070965)
Supplement: Supplementary file 1 [file genes-15-00965-s001.zip › Supplementary Materials/Table S2-Differentially expressed miRNAs..xls]

id	C1_count	C2_count	C3_count	T1_count	T2_count	T3_count	C1_TPM	C2_TPM	C3_TPM	T1_TPM	T2_TPM	T3_TPM	C_mean	T_mean	log2(fc)	PValue	FDR	length	seq	class
hsa-let-7c-5p	550	289	285	184	197	125	62.748	20.891	20.2932	14.0707	16.0579	16.5185	34.6440666666667	15.5490333333333	-1.15578339728793	0.000410210951440509	0.00848274680654537	22	TGAGGTAGTAGGTTGTATGGTT	exist
hsa-miR-1-3p	14	16	24	25	15	85	1.5972	1.1566	1.7089	1.9118	1.2227	11.2326	1.48756666666667	4.78903333333333	1.68678015169385	0.0273919493362025	0.196589152636717	22	TGGAATGTAAAGAAGTATGTAT	exist
hsa-miR-1245a	7	5	4	4	0	0	0.7986	0.3614	0.2848	0.3059	0.01	0.01	0.4816	0.108633333333333	-2.1483685407423	0.0453119843616751	0.268095907473244	21	AAGTGATCTAAAGGCCTACAT	exist
hsa-miR-125b-5p	2623	959	321	503	269	789	299.251	69.3234	22.8565	38.4651	21.9267	104.2646	130.476966666667	54.8854666666667	-1.24929905956875	0.0431617099932993	0.258570155951905	22	TCCCTGAGACCCTAACTTGTGA	exist
hsa-miR-127-3p	136	27	15	8	7	5	15.5159	1.9518	1.0681	0.6118	0.5706	0.6607	6.1786	0.614366666666667	-3.33010812915279	2.64837886301661e-05	0.000863111013061806	22	TCGGATCCGTCTGAGCTTGGCT	exist
hsa-miR-1283	7	7	18	30	30	14	0.7986	0.506	1.2817	2.2941	2.4454	1.8501	0.8621	2.19653333333333	1.34930126237766	0.0101008682110706	0.0996881176185214	22	TCTACAAAGGAAAGCGCTTTCT	exist
hsa-miR-129-1-3p	5	3	2	8	14	9	0.5704	0.2169	0.1424	0.6118	1.1412	1.1893	0.3099	0.980766666666667	1.66210719203697	0.0409351624059689	0.252730133115113	22	AAGCCCTTACCCCAAAAAGTAT	exist
hsa-miR-1299	0	2	0	13	10	0	0.01	0.1446	0.01	0.9941	0.8151	0.01	0.0548666666666667	0.6064	3.46626791847062	0.0218251926343172	0.172176519670725	22	TTCTGGAATTCTGTGTGAGGGA	exist
hsa-miR-132-3p	1237	1746	1939	5082	4068	2236	141.126	126.2134	138.0649	388.6273	331.591	295.4825	135.134766666667	338.566933333333	1.32504218666459	2.14870849871069e-09	2.03411071211278e-07	22	TAACAGTCTACAGCCATGGTCG	exist
hsa-miR-132-5p	1460	1840	2710	6733	5292	3120	166.5675	133.0084	192.9633	514.8815	431.3617	412.3012	164.179733333333	452.848133333333	1.46375126169557	6.94693245446109e-11	9.86464408533474e-09	22	ACCGTGGCTTTCGATTGTTACT	exist
hsa-miR-133a-3p	4	6	7	18	6	91	0.4563	0.4337	0.4984	1.3765	0.4891	12.0255	0.4628	4.63036666666667	3.32266567171074	0.000730988126888935	0.0128602158960637	22	TTTGGTCCCCTTCAACCAGCTG	exist
hsa-miR-133b	0	0	0	8	1	28	0.01	0.01	0.01	0.6118	0.0815	3.7001	0.01	1.46446666666667	7.19423154558539	0.00015525564675386	0.00381047192279845	22	TTTGGTCCCCTTCAACCAGCTA	exist
hsa-miR-135a-2-3p	13	29	26	9	10	7	1.4831	2.0963	1.8513	0.6882	0.8151	0.925	1.81023333333333	0.809433333333333	-1.16119150103441	0.00395059340299509	0.0500240744277341	22	ATGTAGGGATGGAAGCCATGAA	exist
hsa-miR-136-3p	16	6	2	3	0	0	1.8254	0.4337	0.1424	0.2294	0.01	0.01	0.8005	0.0831333333333333	-3.26740243829511	0.00652380337748113	0.0708706071826912	22	CATCATCGTCTCAAATGAGTCT	exist
hsa-miR-139-3p	0	2	1	21	13	18	0.01	0.1446	0.0712	1.6059	1.0597	2.3787	0.0752666666666667	1.68143333333333	4.48153668849527	4.97089983592675e-07	2.67085104697902e-05	23	TGGAGACGCGGCCCTGTTGGAGT	exist
hsa-miR-139-5p	3	3	3	46	53	22	0.3423	0.2169	0.2136	3.5177	4.3201	2.9073	0.2576	3.5817	3.7974400049682	6.76533316115567e-13	1.49438692493083e-10	23	TCTACAGTGCACGTGTCTCCAGT	exist
hsa-miR-144-5p	1	7	4	23	14	9	0.1141	0.506	0.2848	1.7588	1.1412	1.1893	0.301633333333333	1.3631	2.17602363132945	0.00204874032608702	0.0299477630019192	22	GGATATCATCATATACTGTAAG	exist
hsa-miR-145-3p	34	7	20	75	71	42	3.879	0.506	1.4241	5.7354	5.7874	5.5502	1.93636666666667	5.691	1.55533001503241	0.00384518481996183	0.0491416221688525	22	GGATTCCTGGAAATACTGTTCT	exist
hsa-miR-145-5p	58	27	27	65	120	105	6.6171	1.9518	1.9225	4.9706	9.7814	13.8755	3.49713333333333	9.5425	1.44819447949393	0.00845011436634246	0.0865918936097361	23	GTCCAGTTTTCCCAGGAATCCCT	exist
hsa-miR-146b-3p	35	27	31	14	23	4	3.9931	1.9518	2.2073	1.0706	1.8748	0.5286	2.7174	1.158	-1.23059169189467	0.00257410941181185	0.0362931170970351	22	GCCCTGTGGACTCAGTTCTGGT	exist
hsa-miR-152-3p	568	703	870	1680	1881	973	64.8016	50.8179	61.9476	128.4718	153.3241	128.5798	59.1890333333333	136.7919	1.20858100475956	7.31917751637321e-08	4.54703903204686e-06	21	TCAGTGCATGACAGAACTTGG	exist
hsa-miR-19a-3p	1594	2342	2474	5264	5563	2252	181.8552	169.2965	176.1591	402.5451	453.4515	297.5969	175.770266666667	384.531166666667	1.12940949037856	2.25039816719687e-06	9.90294148278305e-05	23	TGTGCAAATCTATGCAAAACTGA	exist
hsa-miR-19b-3p	3807	5513	5611	11372	12399	5223	434.3304	398.5191	399.5265	869.632	1010.6677	690.208	410.792	856.8359	1.06061084182316	1.00572605145916e-05	0.000357032748268003	23	TGTGCAAATCCATGCAAAACTGA	exist
hsa-miR-200a-3p	2	8	6	17	12	10	0.2282	0.5783	0.4272	1.3	0.9781	1.3215	0.411233333333333	1.19986666666667	1.54484498258703	0.0255919058752731	0.189132746765959	22	TAACACTGTCTGGTAACGATGT	exist
hsa-miR-200b-3p	1	8	4	27	34	30	0.1141	0.5783	0.2848	2.0647	2.7714	3.9644	0.325733333333333	2.9335	3.17085972401263	3.23808138017097e-07	1.78814049549441e-05	22	TAATACTGCCTGGTAATGATGA	exist
hsa-miR-202-5p	1	2	4	8	19	6	0.1141	0.1446	0.2848	0.6118	1.5487	0.7929	0.181166666666667	0.984466666666667	2.44202482380583	0.00646622506965482	0.070631073837768	22	TTCCTATGCATATACTTCTTTG	exist
hsa-miR-203a-3p	0	3	0	16	20	12	0.01	0.2169	0.01	1.2235	1.6302	1.5858	0.0789666666666667	1.47983333333333	4.22804709807831	8.58626089887715e-07	4.26737166674194e-05	22	GTGAAATGTTTAGGACCACTAG	exist
hsa-miR-206	4	5	3	41	2	215	0.4563	0.3614	0.2136	3.1353	0.163	28.4118	0.343766666666667	10.5700333333333	4.94240645546192	6.67204962939432e-05	0.00176853795509812	22	TGGAATGTAAGGAAGTGTGTGG	exist
hsa-miR-212-3p	323	388	532	1070	824	480	36.8502	28.0474	37.8806	81.8243	67.1659	63.4309	34.2594	70.8070333333333	1.04739278667734	4.46865979344546e-05	0.00136672241067224	21	TAACAGTCTCCAGTCACGGCC	exist
hsa-miR-212-5p	1607	2460	2734	7183	6675	3248	183.3383	177.8264	194.6722	549.2936	544.0928	429.2161	185.278966666667	507.534166666667	1.45380583398219	1.47730167504516e-11	2.44739644165815e-09	23	ACCTTGGCTCTAGACTGCTTACT	exist
hsa-miR-22-5p	39	48	64	126	130	69	4.4494	3.4698	4.5571	9.6354	10.5966	9.1182	4.15876666666667	9.7834	1.23418018557728	8.31756332852624e-05	0.00217569946014608	22	AGTTCTTCAGTGGCAAGCTTTA	exist
hsa-miR-222-3p	1754	2946	4257	9088	10559	4732	200.1091	212.958	303.1161	694.9715	860.6856	625.3234	238.727733333333	726.9935	1.60657628911498	1.62785506249019e-11	2.48936604940807e-09	21	AGCTACATCTGGCTACTGGGT	exist
hsa-miR-24-2-5p	1202	1117	715	2655	2334	1334	137.1329	80.7448	50.911	203.0314	190.2491	176.2852	89.5962333333333	189.855233333333	1.08338978008461	0.00312201147922785	0.0422214885762242	22	TGCCTACTGAGCTGAAACACAG	exist
hsa-miR-27a-5p	602	824	1128	2538	1972	1003	68.6806	59.5646	80.3183	194.0843	160.7417	132.5443	69.5211666666667	162.456766666667	1.22453163821046	6.70748966746771e-07	3.50907617340153e-05	22	AGGGCTTAGCTGCTTGTGAGCA	exist
hsa-miR-29b-1-5p	268	390	366	994	705	405	30.5754	28.192	26.0607	76.0125	57.466	53.5199	28.2760333333333	62.3328	1.14041177257263	2.63456108768217e-05	0.000863111013061806	24	GCTGGTTTCATATGGTGGTTTAGA	exist
hsa-miR-31-5p	71	19	1	3	3	0	8.1002	1.3735	0.0712	0.2294	0.2445	0.01	3.18163333333333	0.1613	-4.30194923855489	0.000299039019281927	0.00653285242123595	21	AGGCAAGATGCTGGCATAGCT	exist
hsa-miR-3115	5	8	7	1	0	2	0.5704	0.5783	0.4984	0.0765	0.01	0.2643	0.549033333333333	0.116933333333333	-2.23120749483717	0.017853972417931	0.151948578120686	20	ATATGGGTTTACTAGTTGGT	exist
hsa-miR-3133	3	4	6	1	2	0	0.3423	0.2891	0.4272	0.0765	0.163	0.01	0.352866666666667	0.0831666666666667	-2.08504583841025	0.033895806778385	0.228416683797682	22	TAAAGAACTCTTAAAACCCAAT	exist
hsa-miR-3143	13	31	55	12	13	7	1.4831	2.2409	3.9162	0.9177	1.0597	0.925	2.54673333333333	0.967466666666667	-1.39636404367351	0.000699659887312846	0.012418962999803	25	ATAACATTGTAAAGCGCTTCTTTCG	exist
hsa-miR-3189-3p	0	0	0	8	2	1	0.01	0.01	0.01	0.6118	0.163	0.1321	0.01	0.3023	4.91790907385298	0.025217251112423	0.187759907159165	21	CCCTTGGGTCTGATGGGGTAG	exist
hsa-miR-328-3p	132	205	257	517	542	315	15.0595	14.8189	18.2995	39.5357	44.1795	41.6266	16.0593	41.7806	1.37942420132603	1.19942524686305e-08	9.93523912818229e-07	22	CTGGCCCTCTCTGCCCTTCCGT	exist
hsa-miR-34b-3p	3	1	3	20	40	9	0.3423	0.0723	0.2136	1.5294	3.2605	1.1893	0.2094	1.99306666666667	3.25065662072878	3.13302609843272e-06	0.000129320344520374	22	CAATCACTAACTCCACTGCCAT	exist
hsa-miR-3619-5p	14	19	23	55	33	18	1.5972	1.3735	1.6377	4.2059	2.6899	2.3787	1.53613333333333	3.0915	1.00900356102992	0.0362836179073327	0.237275764472952	22	TCAGCAGGCAGGCTGGTGCAGC	exist
hsa-miR-363-5p	14	28	34	50	57	29	1.5972	2.024	2.4209	3.8236	4.6462	3.8323	2.01403333333333	4.1007	1.02578264157376	0.013345586561891	0.122200598347262	22	CGGGTGGATCACGATGCAATTT	exist
hsa-miR-3688-3p	9	8	29	10	4	3	1.0268	0.5783	2.0649	0.7647	0.326	0.3964	1.22333333333333	0.4957	-1.30327839842645	0.0260927516237809	0.190707317014987	22	TATGGAAAGACTTTGCCACTCT	exist
hsa-miR-375-3p	738	1346	1484	2472	2770	1608	84.1964	97.2985	105.667	189.0371	225.7883	212.4937	95.7206333333333	209.106366666667	1.1273351407888	2.29142509158964e-06	9.90294148278305e-05	22	TTTGTTCGTTCGGCTCGCGTGA	exist
hsa-miR-379-5p	16	3	0	1	0	0	1.8254	0.2169	0.01	0.0765	0.01	0.01	0.6841	0.0321666666666667	-4.41056888324994	0.0145411008336374	0.130804110666385	21	TGGTAGACTATGGAACGTAGG	exist
hsa-miR-381-3p	8	3	1	0	0	1	0.9127	0.2169	0.0712	0.01	0.01	0.1321	0.400266666666667	0.0507	-2.98090382389619	0.0425445550571161	0.258570155951905	22	TATACAAGGGCAAGCTCTCTGT	exist
hsa-miR-3916	1	4	7	19	17	8	0.1141	0.2891	0.4984	1.453	1.3857	1.0572	0.300533333333333	1.29863333333333	2.11139722616205	0.00217884116145247	0.0311621311436512	26	AAGAGGAAGAAATGGCTGGTTCTCAG	exist
hsa-miR-3928-3p	52	51	76	24	22	17	5.9325	3.6866	5.4115	1.8353	1.7933	2.2465	5.0102	1.95836666666667	-1.35521728762854	4.20808032426566e-06	0.000156869810053662	22	GGAGGAACCTTGGAGCTTCGGC	exist
hsa-miR-3940-5p	29	26	42	3	11	5	3.3085	1.8795	2.9906	0.2294	0.8966	0.6607	2.7262	0.595566666666667	-2.19455649035014	1.92256491633442e-06	8.68649784925642e-05	20	GTGGGTTGGGGCGGGCTCTG	exist
hsa-miR-411-5p	48	10	7	3	2	3	5.4762	0.7229	0.4984	0.2294	0.163	0.3964	2.2325	0.262933333333333	-3.08589121923919	0.000444525581045901	0.00883716855119251	21	TAGTAGACCGTATAGCGTACG	exist
hsa-miR-4423-3p	21	38	65	230	224	135	2.3958	2.7469	4.6283	17.5884	18.2587	17.84	3.257	17.8957	2.45799735180962	2.42189710465065e-15	1.20368286101137e-12	21	ATAGGCACCAAAAAGCAACAA	exist
hsa-miR-4423-5p	1	10	4	43	50	26	0.1141	0.7229	0.2848	3.2883	4.0756	3.4358	0.373933333333333	3.5999	3.26710384372492	9.64264810863958e-10	9.58479221998774e-08	22	AGTTGCCTTTTTGTTCCCATGC	exist
hsa-miR-4470	11	19	6	2	4	4	1.255	1.3735	0.4272	0.1529	0.326	0.5286	1.01856666666667	0.335833333333333	-1.60072307184636	0.0200503911389683	0.16439687143797	21	TGGCAAACGTGGAAGCCGAGA	exist
hsa-miR-4479	18	22	21	9	11	2	2.0536	1.5903	1.4953	0.6882	0.8966	0.2643	1.71306666666667	0.616366666666667	-1.47472054964385	0.00142659770094838	0.0225085415038522	22	CGCGCGGCCGTGCTCGGAGCAG	exist
hsa-miR-4485-3p	12	21	18	58	141	70	1.369	1.518	1.2817	4.4353	11.4932	9.2503	1.38956666666667	8.39293333333333	2.59454006947034	2.54441273900374e-09	2.29922387506338e-07	20	TAACGGCCGCGGTACCCTAA	exist
hsa-miR-4517	1	14	9	19	39	12	0.1141	1.012	0.6408	1.453	3.179	1.5858	0.588966666666667	2.0726	1.81518382110307	0.00911186623694566	0.0921471902573304	25	AAATATGATGAAACTCACAGCTGAG	exist
hsa-miR-4524a-5p	2	3	3	26	16	15	0.2282	0.2169	0.2136	1.9883	1.3042	1.9822	0.219566666666667	1.75823333333333	3.00139558724283	5.26887327391851e-06	0.000190445819428182	22	ATAGCAGCATGAACCTGTCTCA	exist
hsa-miR-455-3p	161	253	313	533	542	251	18.3681	18.2887	22.2869	40.7592	44.1795	33.1691	19.6479	39.3692666666667	1.0026947164981	0.000129432494264007	0.00321639748246057	21	GCAGTCCATGGGCATATACAC	exist
hsa-miR-4638-3p	5	4	4	0	1	1	0.5704	0.2891	0.2848	0.01	0.0815	0.1321	0.381433333333333	0.0745333333333333	-2.35547323834426	0.0391482002302134	0.244737805212781	23	CCTGGACACCGCTCAGCCGGCCG	exist
hsa-miR-4640-3p	1	12	8	15	28	12	0.1141	0.8674	0.5696	1.1471	2.2823	1.5858	0.517033333333333	1.67173333333333	1.69301553442237	0.0125479219164514	0.117113937886879	22	CACCCCCTGTTTCCTGGCCCAC	exist
hsa-miR-4707-5p	26	47	41	13	10	5	2.9663	3.3975	2.9194	0.9941	0.8151	0.6607	3.0944	0.8233	-1.9101695687271	2.719431108948e-07	1.54463686988246e-05	23	GCCCCGGCGCGGGCGGGTTCTGG	exist
hsa-miR-4725-3p	2	2	2	10	8	5	0.2282	0.1446	0.1424	0.7647	0.6521	0.6607	0.171733333333333	0.6925	2.01164397843046	0.0228549644810219	0.177483083547936	22	TGGGGAAGGCGTCAGTGTCGGG	exist
hsa-miR-4742-5p	0	6	7	9	37	7	0.01	0.4337	0.4984	0.6882	3.0159	0.925	0.314033333333333	1.54303333333333	2.29677961958272	0.00773227181255529	0.0800612310591662	23	TCAGGCAAAGGGATATTTACAGA	exist
hsa-miR-4787-3p	9	15	21	27	45	16	1.0268	1.0843	1.4953	2.0647	3.668	2.1144	1.20213333333333	2.6157	1.12160016476804	0.0289724471753135	0.205704374944726	24	GATGCGCCGCCCACTGCCCCGCGC	exist
hsa-miR-4799-3p	0	0	0	1	4	3	0.01	0.01	0.01	0.0765	0.326	0.3964	0.01	0.2663	4.73498052343589	0.0476793566011789	0.278050582820906	22	ACTGGCATGCTGCATTTATATA	exist
hsa-miR-486-3p	465	49	926	4163	3217	208	53.0506	3.5421	65.935	318.3502	262.2242	27.4867	40.8425666666667	202.687033333333	2.311108359659	0.00644475327433036	0.070631073837768	21	CGGGGCAGCTCAGTACAGGAT	exist
hsa-miR-486-5p	1770	686	3346	18623	15928	1413	201.9345	49.589	238.2491	1424.1257	1298.3237	186.7249	163.257533333333	969.724766666667	2.57042576586049	4.87350250594376e-05	0.00141836034272459	22	TCCTGTACTGAGCTGCCCCGAG	exist
hsa-miR-491-3p	14	13	10	40	28	15	1.5972	0.9397	0.712	3.0589	2.2823	1.9822	1.08296666666667	2.44113333333333	1.17256225848161	0.0258237682074566	0.189568606787771	22	CTTATGCAAGATTCCCTTCTAC	exist
hsa-miR-4999-3p	0	4	11	0	0	0	0.01	0.2891	0.7832	0.01	0.01	0.01	0.360766666666667	0.01	-5.17299414064175	0.0134002668207763	0.122200598347262	20	TCACTACCTGACAATACAGT	exist
hsa-miR-5000-5p	7	6	3	18	13	12	0.7986	0.4337	0.2136	1.3765	1.0597	1.5858	0.481966666666667	1.34066666666667	1.47594530424559	0.0295455631678925	0.207549751158199	22	CAGTTCAGAAGTGTTCCTGAGT	exist
hsa-miR-5008-3p	5	2	7	20	23	7	0.5704	0.1446	0.4984	1.5294	1.8748	0.925	0.404466666666667	1.44306666666667	1.83504523510472	0.00405738687051854	0.0510487196090956	21	CCTGTGCTCCCAGGGCCTCGC	exist
hsa-miR-5008-5p	6	2	23	38	32	22	0.6845	0.1446	1.6377	2.9059	2.6084	2.9073	0.822266666666667	2.8072	1.7714536021453	0.00339950069413457	0.0445247079266431	22	TGAGGCCCTTGGGGCACAGTGG	exist
hsa-miR-5090	2	4	3	0	0	0	0.2282	0.2891	0.2136	0.01	0.01	0.01	0.243633333333333	0.01	-4.60663962774071	0.0207504459357252	0.167690595610657	23	CCGGGGCAGATTGGTGTAGGGTG	exist
hsa-miR-516a-5p	56	67	80	189	239	89	6.3889	4.8432	5.6963	14.4531	19.4814	11.7612	5.6428	15.2319	1.43261279066448	4.26105117852e-06	0.000156869810053662	23	TTCTCGAGGAAAGAAGCACTTTC	exist
hsa-miR-5187-5p	11	18	10	5	8	3	1.255	1.3012	0.712	0.3824	0.6521	0.3964	1.0894	0.476966666666667	-1.19157342173386	0.0202601778180597	0.16439687143797	22	TGGGATGAGGGATTGAAGTGGA	exist
hsa-miR-522-3p	2	5	6	16	21	9	0.2282	0.3614	0.4272	1.2235	1.7118	1.1893	0.338933333333333	1.37486666666667	2.02021827941866	0.00133644262954486	0.0216003898173593	22	AAAATGGTTCCCTTTAGAGTGT	exist
hsa-miR-548ad-5p	0	1	0	9	6	1	0.01	0.0723	0.01	0.6882	0.4891	0.1321	0.0307666666666667	0.436466666666667	3.82643142594274	0.0147538842336894	0.132120368723309	20	AAAAGTAATTGTGGTTTTTG	exist
hsa-miR-548ah-5p	26	41	79	24	18	12	2.9663	2.9638	5.6251	1.8353	1.4672	1.5858	3.85173333333333	1.62943333333333	-1.24113749784667	0.000248909300490639	0.00559836973118645	20	AAAAGTGATTGCAGTGTTTG	exist
hsa-miR-548d-5p	13	17	22	42	46	21	1.4831	1.2289	1.5665	3.2118	3.7496	2.7751	1.42616666666667	3.2455	1.18629816631333	0.00710965763197741	0.0755828843442305	22	AAAAGTAATTGTGGTTTTTGCC	exist
hsa-miR-551a	0	0	0	18	19	6	0.01	0.01	0.01	1.3765	1.5487	0.7929	0.01	1.23936666666667	6.95345926177573	4.36495948837985e-08	2.95349060792509e-06	21	GCGACCCACTCTTGGTTTCCA	exist
hsa-miR-556-5p	7	5	19	29	32	9	0.7986	0.3614	1.3529	2.2177	2.6084	1.1893	0.837633333333333	2.00513333333333	1.25930741322844	0.037480954223918	0.241567205655617	22	GATGAGCTCATTGTAATATGAG	exist
hsa-miR-588	0	1	1	19	15	17	0.01	0.0723	0.0712	1.453	1.2227	2.2465	0.0511666666666667	1.64073333333333	5.00299271820665	8.43748018607072e-08	5.00470380916135e-06	21	TTGGCCACAATGGGTTAGAAC	exist
hsa-miR-6511a-5p	16	18	11	4	13	1	1.8254	1.3012	0.7832	0.3059	1.0597	0.1321	1.30326666666667	0.499233333333333	-1.38434613988116	0.0212993212345686	0.16937220245729	23	CAGGCAGAAGTGGGGCTGACAGG	exist
hsa-miR-671-5p	167	170	312	486	638	252	19.0526	12.2888	22.2157	37.1651	52.0047	33.3012	17.8523666666667	40.8236666666667	1.19329042372185	5.30791392364445e-05	0.00148621589862045	23	AGGAAGCCCTGGAGGGGCTGGAG	exist
hsa-miR-6747-3p	2	9	6	7	29	11	0.2282	0.6506	0.4272	0.5353	2.3638	1.4536	0.435333333333333	1.4509	1.73675569217621	0.0294572025234961	0.207549751158199	21	TCCTGCCTTCCTCTGCACCAG	exist
hsa-miR-675-3p	1	4	4	44	36	29	0.1141	0.2891	0.2848	3.3647	2.9344	3.8323	0.229333333333333	3.37713333333333	3.88028117050668	1.4278952123287e-11	2.44739644165815e-09	20	CTGTATGCCCTCACCGCTCA	exist
hsa-miR-675-5p	2	6	6	50	70	40	0.2282	0.4337	0.4272	3.8236	5.7058	5.2859	0.363033333333333	4.93843333333333	3.76587950824411	5.411952672608e-15	2.15179238262894e-12	23	TGGTGCGGAGAGGGCCCACAGTG	exist
hsa-miR-6767-5p	2	2	8	0	1	0	0.2282	0.1446	0.5696	0.01	0.0815	0.01	0.314133333333333	0.0338333333333333	-3.21485981175792	0.0451227913266783	0.267773460171452	23	TCGCAGACAGGGACACATGGAGA	exist
hsa-miR-6770-3p	11	10	15	4	1	1	1.255	0.7229	1.0681	0.3059	0.0815	0.1321	1.01533333333333	0.173166666666667	-2.55172028758307	0.000527535807451459	0.0101646556949498	21	CTGGCGGCTGTGTCTTCACAG	exist
hsa-miR-6786-3p	4	0	1	12	16	4	0.4563	0.01	0.0712	0.9177	1.3042	0.5286	0.179166666666667	0.916833333333333	2.3553572431685	0.0104306328726429	0.101647539954971	23	TGACGCCCCTTCTGATTCTGCCT	exist
hsa-miR-6842-3p	3	7	2	0	0	1	0.3423	0.506	0.1424	0.01	0.01	0.1321	0.330233333333333	0.0507	-2.70342809906543	0.0358648027455578	0.23531098303026	22	TTGGCTGGTCTCTGCTCCGCAG	exist
hsa-miR-7-5p	11014	13839	14961	5515	4633	2928	1256.5576	1000.382	1065.2854	421.7394	377.6453	386.9288	1107.40833333333	395.437833333333	-1.48566447144407	2.97946565810366e-18	2.96158886415504e-15	24	TGGAAGACTAGTGATTTTGTTGTT	exist
hsa-miR-7705	3	5	3	11	31	5	0.3423	0.3614	0.2136	0.8412	2.5269	0.6607	0.305766666666667	1.34293333333333	2.13488464331485	0.00734034796630265	0.0772095860159242	23	AATAGCTCAGAATGTCAGTTCTG	exist
hsa-miR-887-5p	33	46	45	81	110	59	3.7649	3.3252	3.2042	6.1942	8.9663	7.7967	3.43143333333333	7.6524	1.15710096108473	0.000756885356138363	0.0131990183158164	21	CTTGGGAGCCCTGTTAGACTC	exist
hsa-miR-93-3p	1022	772	1970	2561	3332	1513	116.5972	55.8057	140.2722	195.8431	271.5981	199.9396	104.225033333333	222.460266666667	1.093845847689	0.000690405205492332	0.0123650950317005	22	ACTGCTGAGCTAGCACTTCCCG	exist
hsa-miR-96-5p	18389	29314	32335	59360	62069	30205	2097.9515	2119.0257	2302.3864	4539.3386	5059.3705	3991.5246	2173.1212	4530.0779	1.05976722011202	7.64872803287608e-07	3.89889008445068e-05	23	TTTGGCACTAGCACATTTTTGCT	exist
miR-1-y	0	0	0	1	4	3	0.01	0.01	0.01	0.0765	0.326	0.3964	0.01	0.2663	4.73498052343589	0.0478336515718057	0.278050582820906	22	TGGAATGTAAAGAAGTATGGAG	known
miR-101-z	1	7	8	3	0	0	0.1141	0.506	0.5696	0.2294	0.01	0.01	0.396566666666667	0.0831333333333333	-2.25406445276802	0.034895062162919	0.232011316320679	23	GTACAGTACTGTGATAACTGATC	known
miR-125-x	630	581	3355	4182	7144	556	71.875	41.9988	238.8899	319.8031	582.322	73.4742	117.5879	325.199766666667	1.46758661029256	0.0292130912239056	0.206674823320727	24	TCCCGGAGACCCTTTAACCTGTGT	known
miR-1275-z	37	57	68	26	30	15	4.2212	4.1204	4.8419	1.9883	2.4454	1.9822	4.3945	2.13863333333333	-1.03900987190202	0.000108525408749518	0.0027660065717185	18	GTGGGGGAGAGGCTGTAA	known
miR-130-z	0	0	0	3	1	14	0.01	0.01	0.01	0.2294	0.0815	1.8501	0.01	0.720333333333333	6.17059276125099	0.00385618363095623	0.0491416221688525	22	CAGTGCAATAATGAAAGGGCGT	known
miR-132-x	2	5	6	9	14	10	0.2282	0.3614	0.4272	0.6882	1.1412	1.3215	0.338933333333333	1.0503	1.63172803286586	0.0258415957945101	0.189568606787771	23	CACCGTGGCTTTCGATTGTTACT	known
miR-132-y	38	42	52	147	69	56	4.3353	3.0361	3.7026	11.2413	5.6243	7.4003	3.69133333333333	8.08863333333333	1.13175394235083	0.00426412299910113	0.052327632853167	22	ACAGTCTACAGCCATGGTCGTT	known
miR-143-z	1	1	0	7	0	24	0.1141	0.0723	0.01	0.5353	0.01	3.1715	0.0654666666666667	1.23893333333333	4.24219422449411	0.00456043286036311	0.0552813446731821	23	TGAGATGAAGCACTGTAGCTCGT	known
miR-146-x	98	156	145	208	179	281	11.1806	11.2768	10.3246	15.906	14.5907	37.1335	10.9273333333333	22.5434	1.04476374555514	0.0160935511868254	0.139855687911182	25	TGAGAACTGAATTCCATAGGCTGTT	known
miR-16-z	0	1	3	25	1	49	0.01	0.0723	0.2136	1.9118	0.0815	6.4752	0.0986333333333333	2.82283333333333	4.83892485029727	0.000117329971435525	0.00295255674954207	22	TAGCAGCACGTAAATACTGGAG	known
miR-185-y	1	3	1	9	11	6	0.1141	0.2169	0.0712	0.6882	0.8966	0.7929	0.134066666666667	0.792566666666667	2.56358171158445	0.00575571540410358	0.0661408221003347	23	AGGGGCTGGCTTTCCTCTGGTTT	known
miR-200-y	18	27	16	51	43	34	2.0536	1.9518	1.1393	3.9	3.505	4.493	1.7149	3.966	1.20956022578113	0.00839796912270275	0.0865034332431765	25	TAATACTGCCGGGTAATGATGGAAT	known
miR-21-x	10114	15622	17224	50550	38980	22734	1153.879	1129.27	1226.4204	3865.6261	3177.3391	3004.2483	1169.85646666667	3349.07116666667	1.51742950124908	5.40086718067381e-12	1.07369239551795e-09	24	TAGCTTATCAGACTGATGTTGACC	known
miR-210-x	0	1	1	2	0	19	0.01	0.0723	0.0712	0.1529	0.01	2.5108	0.0511666666666667	0.891233333333333	4.12252703756057	0.0243820182400781	0.18549464045652	22	AGCCACTGACTAACGCACATTG	known
miR-2116-y	0	1	3	7	10	3	0.01	0.0723	0.2136	0.5353	0.8151	0.3964	0.0986333333333333	0.582266666666667	2.56153283458634	0.0117512081464546	0.11340486308326	23	CCTCCCATGCCAAGAACTCCCAT	known
miR-212-x	118	198	206	835	599	330	13.4623	14.3129	14.6681	63.8536	48.8257	43.6088	14.1477666666667	52.0960333333333	1.88059919724882	5.11137161880949e-13	1.27017584727416e-10	25	ACCTTGGCTCTAGACTGCTTACTGT	known
miR-214-x	209	218	367	120	170	68	23.8442	15.7586	26.1319	9.1766	13.857	8.9861	21.9115666666667	10.6732333333333	-1.03769534977824	3.18747328043177e-06	0.000129320344520374	19	ACAGAGTTGTCATGTGTCT	known
miR-221-x	259	372	198	1951	1862	854	29.5486	26.8908	14.0984	149.1956	151.7754	112.8542	23.5126	137.941733333333	2.55255301575316	1.93681397484423e-15	1.20368286101137e-12	26	ACCTGGCATACAATGTAGATTTCTGT	known
miR-222-y	10203	18593	19910	56436	62902	32676	1164.0328	1344.0351	1417.6748	4315.7364	5127.27	4318.0618	1308.5809	4587.02273333333	1.80955493900859	1.6354394526627e-18	2.96158886415504e-15	24	AGCTACATCTGGCTACTGGGTCTC	known
miR-24-x	29	7	11	14	4	0	3.3085	0.506	0.7832	1.0706	0.326	0.01	1.53256666666667	0.468866666666667	-1.70870021083374	0.037668930459377	0.241567205655617	22	GTGCCTACTGAGCTGAAACAGT	known
miR-2682-x	29	31	44	15	23	6	3.3085	2.2409	3.133	1.1471	1.8748	0.7929	2.89413333333333	1.2716	-1.18648646707714	0.00059714670019176	0.0108910792658827	23	GGCAGTGACTGTTCAGACGTCCC	known
miR-27-x	6	7	9	19	23	17	0.6845	0.506	0.6408	1.453	1.8748	2.2465	0.610433333333333	1.8581	1.60592249810594	0.00411597983159918	0.0510487196090956	25	AGAGCTTAGCTGATTGGTGAACAGT	known
miR-300-y	13	1	0	0	0	0	1.4831	0.0723	0.01	0.01	0.01	0.01	0.5218	0.01	-5.70542503904273	0.0189319071478459	0.15813710676436	22	TATGCAAGGGCAAGCTCTCTTC	known
miR-31-x	10	3	0	0	0	0	1.1409	0.2169	0.01	0.01	0.01	0.01	0.455933333333333	0.01	-5.51075098353011	0.0155177051234829	0.13771963297091	23	AGGCAAGATGCTGGCATAGCTGA	known
miR-322-y	196	45	12	7	6	5	22.3611	3.2529	0.8544	0.5353	0.4891	0.6607	8.8228	0.5617	-3.97336487349653	4.11625038340998e-06	0.000156869810053662	20	AAACATGAAGCGCTGCAACA	known
miR-328-y	15	19	25	86	58	40	1.7113	1.3735	1.7801	6.5765	4.7277	5.2859	1.62163333333333	5.53003333333333	1.76984052720029	2.36485448761628e-06	0.000100028313220876	24	CTGGCCCTCTCTGCCCTTCCGTTT	known
miR-351-x	294	56	11	23	8	16	33.5417	4.0481	0.7832	1.7588	0.6521	2.1144	12.791	1.50843333333333	-3.08400621677737	0.000537618033889236	0.0101789014416362	23	TCCCTGAGGAGCCCTTTGAGCCT	known
miR-376-y	7	2	1	0	0	0	0.7986	0.1446	0.0712	0.01	0.01	0.01	0.338133333333333	0.01	-5.07952033964353	0.0245663888245931	0.18549464045652	21	ATCATAGAGGAACATCCACTT	known
miR-378-x	15	14	18	6	8	1	1.7113	1.012	1.2817	0.4588	0.6521	0.1321	1.335	0.414333333333333	-1.68797594624359	0.00138465971717382	0.0220216281419324	23	CTCCTGACTCCAGGTCCTGTGAA	known
miR-421-x	1	0	2	6	12	1	0.1141	0.01	0.1424	0.4588	0.9781	0.1321	0.0888333333333333	0.523	2.55763791420892	0.0379833314303463	0.242604024952421	21	CTCATTAAATGTTTGTTGAAT	known
miR-423-x	132	213	158	394	418	167	15.0595	15.3972	11.2503	30.1297	34.072	22.0687	13.9023333333333	28.7568	1.04857610280155	0.000877666251370718	0.0149128248523503	25	TGAGGGGCAGAGAGCGAGACTTTTT	known
miR-434-x	28	11	2	2	0	0	3.1944	0.7952	0.1424	0.1529	0.01	0.01	1.37733333333333	0.0576333333333333	-4.57883048011014	0.000443756782169687	0.00883716855119251	22	GCTCGACTCATGGTTTGAACCA	known
miR-434-y	17	7	2	3	1	0	1.9395	0.506	0.1424	0.2294	0.0815	0.01	0.862633333333333	0.106966666666667	-3.01158617596304	0.00746660527428484	0.0781242699225171	22	TTTGAACCATCACTCGACTCCT	known
miR-4423-y	0	0	3	8	4	4	0.01	0.01	0.2136	0.6118	0.326	0.5286	0.0778666666666667	0.4888	2.65016651165987	0.0188393229230247	0.158027738274148	22	TAGGCACCAAAAAGCAACAATT	known
miR-4447-z	229	315	306	98	167	66	26.126	22.7705	21.7885	7.4942	13.6125	8.7218	23.5616666666667	9.94283333333333	-1.24471266449896	4.45697777855899e-08	2.95349060792509e-06	18	TGGTGTGGTCTGTTGTTT	known
miR-4483-z	566	745	925	230	312	175	64.5734	53.8539	65.8638	17.5884	25.4318	23.1259	61.4303666666667	22.0487	-1.47825839808652	1.44677067050622e-14	4.79363348827728e-12	18	GGTGTGGTCTGTTGTTTT	known
miR-4484-z	0	0	0	8	0	2	0.01	0.01	0.01	0.6118	0.01	0.2643	0.01	0.295366666666667	4.8844351161554	0.0483323793781765	0.280130525375553	18	AAAAAGGCGGGAGAACCA	known
miR-449-x	1	3	4	0	0	0	0.1141	0.2169	0.2848	0.01	0.01	0.01	0.205266666666667	0.01	-4.35942746154894	0.0358539948995532	0.23531098303026	26	AGGCAGTGTATTGCTAGCGGCTGTTT	known
miR-455-y	0	3	2	4	16	2	0.01	0.2169	0.1424	0.3059	1.3042	0.2643	0.1231	0.6248	2.34356369165752	0.0403042336809571	0.251174973535244	22	CAGTCCATGGGCATATACACCA	known
miR-456-z	0	0	0	5	0	17	0.01	0.01	0.01	0.3824	0.01	2.2465	0.01	0.879633333333333	6.45883037043485	0.0020781312741445	0.0300773585916993	22	CAGGCTGGTTAGATGGTTGTCC	known
miR-465-x	0	0	0	4	7	0	0.01	0.01	0.01	0.3059	0.5706	0.01	0.01	0.2955	4.88508622529017	0.0431817363058513	0.258570155951905	23	TATTTAGAATGGCACTGATGTGA	known
miR-486-x	72	344	184	929	761	783	8.2143	24.8668	13.1016	71.0419	62.0307	103.4717	15.3942333333333	78.8481	2.35668597107425	2.64658353111143e-08	1.94866965179612e-06	23	TCCTGTACGGAGCTGCCCCGAGT	known
miR-486-y	2	0	2	18	5	1	0.2282	0.01	0.1424	1.3765	0.4076	0.1321	0.126866666666667	0.638733333333333	2.33190068096214	0.0406419697722795	0.251701669493121	22	CCGGGGCAGCTCAGTACAGGAT	known
miR-505-x	0	3	1	9	5	5	0.01	0.2169	0.0712	0.6882	0.4076	0.6607	0.0993666666666667	0.5855	2.55883529611856	0.0284147727441425	0.20258060265007	24	GGGAGCCAGGAAGTATTGATGTTA	known
miR-541-x	15	3	0	0	0	0	1.7113	0.2169	0.01	0.01	0.01	0.01	0.646066666666667	0.01	-6.01361113706183	0.00579587713319798	0.0662195617287217	21	AAGGGATTCTGATGTTGGTCA	known
miR-664-y	0	1	1	6	6	2	0.01	0.0723	0.0712	0.4588	0.4891	0.2643	0.0511666666666667	0.404066666666667	2.98131718695091	0.0346142362376476	0.230916448457864	25	TATTCATTTATCCCCAGCCTACAAT	known
miR-7-x	43	65	55	22	37	6	4.9058	4.6987	3.9162	1.6824	3.0159	0.7929	4.5069	1.8304	-1.2999764823729	0.000163311265988407	0.0039593023998165	26	TGGAAGACTAGTGATTTTGTTGTTAG	known
miR-7-z	13	20	10	0	4	5	1.4831	1.4457	0.712	0.01	0.326	0.6607	1.2136	0.332233333333333	-1.8690242578531	0.00409787148094539	0.0510487196090956	25	TGGAAGACTAGTGATTTTGTTGTAA	known
miR-72-x	10	3	0	0	0	0	1.1409	0.2169	0.01	0.01	0.01	0.01	0.455933333333333	0.01	-5.51075098353011	0.0154602095750115	0.13771963297091	23	AGGCAAGATGCTGGCATAGCTGA	known
miR-871-y	0	0	1	3	9	1	0.01	0.01	0.0712	0.2294	0.7336	0.1321	0.0304	0.365033333333333	3.58588498216717	0.0375969476131766	0.241567205655617	23	TGACTGGCACCATTCTGGATAAT	known
miR-887-y	1	13	8	22	12	15	0.1141	0.9397	0.5696	1.6824	0.9781	1.9822	0.541133333333333	1.54756666666667	1.51594554183998	0.0382186745601372	0.242604024952421	24	GTGAACGGGCGCCATCCCGAGGCC	known
miR-96-x	31	48	32	108	111	36	3.5367	3.4698	2.2785	8.2589	9.0478	4.7573	3.095	7.35466666666667	1.2487205466912	0.00174062678048811	0.0262148942394724	24	CTTTGGCACTAGCACATTTTTGCT	known
miR-98-x	1	3	1	7	4	11	0.1141	0.2169	0.0712	0.5353	0.326	1.4536	0.134066666666667	0.771633333333333	2.52496488594336	0.0248581820846442	0.185782202948393	22	TGAGGTAGTCGGTTGTATTGTT	known
novel-m0002-3p	262	417	304	100	125	50	29.8909	30.1437	21.6461	7.6471	10.189	6.6074	27.2269	8.14783333333333	-1.74054435447369	3.89935115154317e-13	1.10741572703826e-10	25	AGGCTGTGATGCTCTCCTGAGCCCT	novel
novel-m0006-5p	196	313	363	146	95	67	22.3611	22.6259	25.8471	11.1648	7.7436	8.8539	23.6113666666667	9.2541	-1.35131695576994	4.72140403373532e-10	5.0097276431281e-08	23	GCTTGTTGTGATTCCTCCATTTT	novel
novel-m0007-5p	196	313	363	146	95	67	22.3611	22.6259	25.8471	11.1648	7.7436	8.8539	23.6113666666667	9.2541	-1.35131695576994	4.78796907542425e-10	5.0097276431281e-08	23	GCTTGTTGTGATTCCTCCATTTT	novel
novel-m0009-5p	113	148	131	56	47	43	12.8919	10.6985	9.3277	4.2824	3.8311	5.6824	10.9727	4.59863333333333	-1.25464149070888	9.44244749701028e-07	4.48511655219152e-05	23	AGCGAGACCTCAACTCTACAATT	novel
novel-m0029-5p	38	43	48	14	12	12	4.3353	3.1083	3.4178	1.0706	0.9781	1.5858	3.62046666666667	1.2115	-1.57938126331853	4.25475375632919e-06	0.000156869810053662	22	AGGTATGATGTAAATCCTGATC	novel
novel-m0045-3p	22	32	38	5	9	9	2.5099	2.3132	2.7058	0.3824	0.7336	1.1893	2.50963333333333	0.768433333333333	-1.70748458938246	3.0825915411475e-05	0.000972728886317655	22	AGCCCAGGATGAAACTCTGACA	novel
novel-m0062-3p	4	1	11	43	59	33	0.4563	0.0723	0.7832	3.2883	4.8092	4.3609	0.437266666666667	4.1528	3.24749911339619	3.71911094771182e-10	4.34917209650064e-08	22	TCCCTCCCTCTTTCTCTCTGAC	novel
novel-m0063-3p	4	1	11	43	59	33	0.4563	0.0723	0.7832	3.2883	4.8092	4.3609	0.437266666666667	4.1528	3.24749911339619	3.21336219448432e-10	3.99260252664677e-08	22	TCCCTCCCTCTTTCTCTCTGAC	novel
novel-m0067-3p	13	11	30	0	0	2	1.4831	0.7952	2.1361	0.01	0.01	0.2643	1.47146666666667	0.0947666666666667	-3.95673135767575	9.4755983497004e-07	4.48511655219152e-05	18	TAGACTTGGCTGTGTCCT	novel
novel-m0072-3p	22	28	22	8	9	5	2.5099	2.024	1.5665	0.6118	0.7336	0.6607	2.03346666666667	0.6687	-1.60451031937481	0.00018295403592087	0.00438207980012878	23	TCGGTCCCTAACCCCCTCCGGAC	novel
novel-m0078-3p	4	0	5	41	41	16	0.4563	0.01	0.356	3.1353	3.342	2.1144	0.2741	2.8639	3.3852068850162	1.13682850507648e-08	9.82615246996543e-07	22	CAACAAGTCACAGCCGGCCTCA	novel
novel-m0096-3p	3	6	8	21	27	13	0.3423	0.4337	0.5696	1.6059	2.2008	1.7179	0.448533333333333	1.84153333333333	2.0376204015075	0.000242073299596075	0.00553151401835628	23	TACTTGACCTTGACTCTCCCTCA	novel
novel-m0110-5p	3	1	1	6	11	5	0.3423	0.0723	0.0712	0.4588	0.8966	0.6607	0.161933333333333	0.672033333333333	2.05313280423063	0.0463363346393627	0.272534417938027	23	TTTACGTTGGGAGAACTTTTACG	novel
novel-m0134-5p	0	2	1	6	2	10	0.01	0.1446	0.0712	0.4588	0.163	1.3215	0.0752666666666667	0.647766666666667	3.10539124521324	0.0305804573307994	0.213312102363611	25	TAGCAGCACATAATGGTTTGTGGAT	novel
novel-m0139-3p	1	3	1	10	7	5	0.1141	0.2169	0.0712	0.7647	0.5706	0.6607	0.134066666666667	0.665333333333333	2.31112673391927	0.0201844725099089	0.16439687143797	23	CCCCACACTGCTAAATTTGACTG	novel
novel-m0140-3p	4	10	6	0	0	0	0.4563	0.7229	0.4272	0.01	0.01	0.01	0.535466666666667	0.01	-5.74272486345489	0.000201128339572443	0.00470403693023548	22	CTCACCTGCGAGAGCTCCATGA	novel
novel-m0143-5p	2	9	6	2	1	0	0.2282	0.6506	0.4272	0.1529	0.0815	0.01	0.435333333333333	0.0814666666666667	-2.41783870661506	0.0160475472013457	0.139855687911182	23	TGGGCGGCCACTTGACATCCTCT	novel
novel-m0150-3p	2	7	7	0	2	0	0.2282	0.506	0.4984	0.01	0.163	0.01	0.410866666666667	0.061	-2.75178914259721	0.0231169537586794	0.178819081993208	22	AACAAATACAGGAAAGAGTTCT	novel
novel-m0155-5p	0	4	1	12	9	4	0.01	0.2891	0.0712	0.9177	0.7336	0.5286	0.123433333333333	0.726633333333333	2.55749550019052	0.0176552383847076	0.151287128917235	22	TCGCTGGGAGGGCCTGGCCATC	novel
novel-m0203-5p	1	10	2	0	0	1	0.1141	0.7229	0.1424	0.01	0.01	0.1321	0.326466666666667	0.0507	-2.68687804298427	0.0410968895934333	0.252943085175682	21	CTTACTTAGGCTTGGTTCTCT	novel
novel-m0233-3p	3	4	4	0	1	0	0.3423	0.2891	0.2848	0.01	0.0815	0.01	0.3054	0.0338333333333333	-3.17418283544547	0.0331448038196861	0.224798789536329	23	CTCACCGACAGCGTTGAATGTTC	novel
novel-m0256-3p	3	4	9	0	2	1	0.3423	0.2891	0.6408	0.01	0.163	0.1321	0.424066666666667	0.1017	-2.0599714066046	0.0426728399344024	0.258570155951905	21	TGGACCCAGCCCCGCGCCCGG	novel
novel-m0269-5p	0	6	9	1	0	0	0.01	0.4337	0.6408	0.0765	0.01	0.01	0.3615	0.0321666666666667	-3.49035730040419	0.0385628128193989	0.242604024952421	19	CCAGCCATTCGGATTGAGC	novel
novel-m0282-3p	5	4	1	0	0	0	0.5704	0.2891	0.0712	0.01	0.01	0.01	0.310233333333333	0.01	-4.95528180141312	0.0212655730861585	0.16937220245729	23	TGGGATTGCGCCTGTGAATAGCC	novel
novel-m0319-3p	0	8	6	0	0	0	0.01	0.5783	0.4272	0.01	0.01	0.01	0.3385	0.01	-5.08108392868763	0.012412757478712	0.116569740899432	23	GCGGCCCGGACCTCGCGGGGACC	novel
novel-m0320-5p	0	8	6	0	0	0	0.01	0.5783	0.4272	0.01	0.01	0.01	0.3385	0.01	-5.08108392868763	0.012360882521465	0.116569740899432	23	GCGGCCCGGACCTCGCGGGGACC	novel
