# Supplementary material for: Identification and Comprehensive Analysis of circRNA-miRNA-mRNA Regulatory Networks in A2780 Cells Treated with Resveratrol
Source: Genes (Basel). 2024 Jul 22;15(7):965. doi: 10.3390/genes15070965 (PMC11276136; doi:10.3390/genes15070965)
Supplement: Supplementary file 1 [file genes-15-00965-s001.zip › Supplementary Materials/Table S3-A total of circRNAs were identified in the two groups.xls]

id	C_rpm	T_rpm	C_count	T_count
novel_circ_000001	0.000	12.689	0.000	1.333
novel_circ_000002	36.973	29.678	4.333	3.000
novel_circ_000003	7.855	6.235	0.667	0.667
novel_circ_000004	7.855	0.000	0.667	0.000
novel_circ_000005	15.955	7.830	1.333	0.667
novel_circ_000006	11.967	9.352	1.000	1.000
novel_circ_000007	0.000	15.660	0.000	1.333
novel_circ_000008	0.000	5.849	0.000	0.667
novel_circ_000009	19.760	13.679	1.667	1.333
novel_circ_000010	12.580	14.863	1.333	1.333
novel_circ_000011	7.088	0.000	1.000	0.000
novel_circ_000012	4.725	23.491	0.667	2.000
novel_circ_000013	12.703	28.880	1.333	3.000
novel_circ_000014	0.000	9.352	0.000	1.000
novel_circ_000015	0.000	7.830	0.000	0.667
novel_circ_000016	4.725	0.000	0.667	0.000
novel_circ_000017	0.000	5.849	0.000	0.667
novel_circ_000018	7.855	0.000	0.667	0.000
novel_circ_000019	0.000	12.469	0.000	1.333
novel_circ_000020	0.000	6.235	0.000	0.667
novel_circ_000021	7.855	0.000	0.667	0.000
novel_circ_000022	0.000	6.235	0.000	0.667
novel_circ_000023	2.363	8.774	0.333	1.000
novel_circ_000024	9.451	0.000	1.333	0.000
novel_circ_000025	19.055	23.782	2.000	2.667
novel_circ_000026	9.451	0.000	1.333	0.000
novel_circ_000027	4.725	0.000	0.667	0.000
novel_circ_000028	7.855	15.660	0.667	1.333
novel_circ_000029	0.000	9.352	0.000	1.000
novel_circ_000030	0.000	6.235	0.000	0.667
novel_circ_000031	11.782	0.000	1.000	0.000
novel_circ_000032	545.453	549.304	55.000	54.667
novel_circ_000033	44.368	30.283	4.000	3.000
novel_circ_000034	0.000	15.008	0.000	1.667
novel_circ_000035	41.760	55.394	5.000	6.000
novel_circ_000036	0.000	6.235	0.000	0.667
novel_circ_000037	7.978	0.000	0.667	0.000
novel_circ_000038	70.295	51.479	7.667	5.667
novel_circ_000039	0.000	8.774	0.000	1.000
novel_circ_000040	4.725	5.849	0.667	0.667
novel_circ_000041	26.848	68.563	2.667	6.667
novel_circ_000042	0.000	7.830	0.000	0.667
novel_circ_000043	22.797	0.000	2.333	0.000
novel_circ_000044	9.451	0.000	1.333	0.000
novel_circ_000045	7.855	0.000	0.667	0.000
novel_circ_000046	0.000	11.745	0.000	1.000
novel_circ_000047	7.978	11.745	0.667	1.000
novel_circ_000048	15.709	0.000	1.333	0.000
novel_circ_000049	7.855	8.774	0.667	1.000
novel_circ_000050	7.088	0.000	1.000	0.000
novel_circ_000051	0.000	7.830	0.000	0.667
novel_circ_000052	11.967	0.000	1.000	0.000
novel_circ_000053	90.147	56.020	8.667	5.667
novel_circ_000054	50.505	16.385	6.667	1.667
novel_circ_000055	666.685	679.273	67.667	70.000
novel_circ_000056	25.989	30.621	3.667	3.333
novel_circ_000057	181.095	293.636	18.667	30.667
novel_circ_000058	4.725	0.000	0.667	0.000
novel_circ_000059	7.088	8.774	1.000	1.000
novel_circ_000060	26.786	53.142	2.667	5.000
novel_circ_000061	205.177	151.387	19.333	16.000
novel_circ_000062	12.703	6.235	1.333	0.667
novel_circ_000063	19.791	10.150	2.333	1.000
novel_circ_000064	11.015	17.980	1.333	1.667
novel_circ_000065	17.428	21.510	2.000	2.000
novel_circ_000066	44.122	37.701	4.000	3.667
novel_circ_000067	0.000	5.849	0.000	0.667
novel_circ_000068	56.243	33.520	5.667	3.667
novel_circ_000069	68.209	34.317	6.667	3.667
novel_circ_000070	4.725	6.235	0.667	0.667
novel_circ_000071	7.978	26.149	0.667	2.667
novel_circ_000072	26.142	8.774	3.000	1.000
novel_circ_000073	41.085	31.274	4.667	3.000
novel_circ_000074	0.000	14.623	0.000	1.667
novel_circ_000075	0.000	9.352	0.000	1.000
novel_circ_000076	0.000	7.830	0.000	0.667
novel_circ_000077	0.000	5.849	0.000	0.667
novel_circ_000078	0.000	6.235	0.000	0.667
novel_circ_000079	11.782	0.000	1.000	0.000
novel_circ_000080	32.463	11.698	3.000	1.333
novel_circ_000081	4.725	0.000	0.667	0.000
novel_circ_000082	16.538	14.623	2.333	1.667
novel_circ_000083	18.901	28.130	2.667	2.667
novel_circ_000084	0.000	7.830	0.000	0.667
novel_circ_000085	0.000	6.235	0.000	0.667
novel_circ_000086	22.920	11.698	2.333	1.333
novel_circ_000087	11.967	0.000	1.000	0.000
novel_circ_000088	9.451	0.000	1.333	0.000
novel_circ_000089	0.000	12.469	0.000	1.333
novel_circ_000090	7.978	0.000	0.667	0.000
novel_circ_000091	0.000	15.660	0.000	1.333
novel_circ_000092	4.725	5.849	0.667	0.667
novel_circ_000093	4.725	0.000	0.667	0.000
novel_circ_000094	7.088	6.235	1.000	0.667
novel_circ_000095	0.000	15.660	0.000	1.333
novel_circ_000096	14.176	11.745	2.000	1.000
novel_circ_000097	18.318	11.698	1.667	1.333
novel_circ_000098	17.428	20.857	2.000	2.333
novel_circ_000099	8.714	20.300	1.000	2.000
novel_circ_000100	17.428	27.139	2.000	2.667
novel_circ_000101	7.088	0.000	1.000	0.000
novel_circ_000102	4.725	27.863	0.667	3.000
novel_circ_000103	4.725	6.235	0.667	0.667
novel_circ_000104	0.000	7.830	0.000	0.667
novel_circ_000105	0.000	5.849	0.000	0.667
novel_circ_000106	4.725	0.000	0.667	0.000
novel_circ_000107	7.855	9.352	0.667	1.000
novel_circ_000108	0.000	15.587	0.000	1.667
novel_circ_000109	14.943	0.000	1.667	0.000
novel_circ_000110	0.000	23.491	0.000	2.000
novel_circ_000111	7.978	0.000	0.667	0.000
novel_circ_000112	7.978	0.000	0.667	0.000
novel_circ_000113	650.052	761.059	60.667	79.667
novel_circ_000114	0.000	5.849	0.000	0.667
novel_circ_000115	0.000	9.352	0.000	1.000
novel_circ_000116	4.725	0.000	0.667	0.000
novel_circ_000117	7.088	6.235	1.000	0.667
novel_circ_000118	11.967	0.000	1.000	0.000
novel_circ_000119	0.000	5.849	0.000	0.667
novel_circ_000120	0.000	15.660	0.000	1.333
novel_circ_000121	0.000	14.065	0.000	1.333
novel_circ_000122	0.000	6.235	0.000	0.667
novel_circ_000123	11.782	6.235	1.000	0.667
novel_circ_000124	7.978	0.000	0.667	0.000
novel_circ_000125	0.000	11.745	0.000	1.000
novel_circ_000126	0.000	5.849	0.000	0.667
novel_circ_000127	18.901	15.008	2.667	1.667
novel_circ_000128	0.000	11.698	0.000	1.333
novel_circ_000129	21.417	25.810	2.333	2.333
novel_circ_000130	0.000	13.679	0.000	1.333
novel_circ_000131	0.000	6.235	0.000	0.667
novel_circ_000132	0.000	8.774	0.000	1.000
novel_circ_000133	4.725	7.830	0.667	0.667
novel_circ_000134	4.725	0.000	0.667	0.000
novel_circ_000135	7.855	0.000	0.667	0.000
novel_circ_000136	0.000	34.777	0.000	3.333
novel_circ_000137	7.855	0.000	0.667	0.000
novel_circ_000138	11.813	6.235	1.667	0.667
novel_circ_000139	0.000	12.084	0.000	1.333
novel_circ_000140	4.725	0.000	0.667	0.000
novel_circ_000141	11.782	16.604	1.000	1.667
novel_circ_000142	4.725	0.000	0.667	0.000
novel_circ_000143	15.832	15.660	1.333	1.333
novel_circ_000144	26.725	9.352	2.667	1.000
novel_circ_000145	19.760	7.830	1.667	0.667
novel_circ_000146	4.725	0.000	0.667	0.000
novel_circ_000147	0.000	7.830	0.000	0.667
novel_circ_000148	0.000	9.352	0.000	1.000
novel_circ_000149	0.000	5.849	0.000	0.667
novel_circ_000150	7.855	8.774	0.667	1.000
novel_circ_000151	4.725	13.679	0.667	1.333
novel_circ_000152	7.088	11.698	1.000	1.333
novel_circ_000153	16.538	59.576	2.333	6.000
novel_circ_000154	0.000	7.830	0.000	0.667
novel_circ_000155	4.725	12.084	0.667	1.333
novel_circ_000156	9.451	0.000	1.333	0.000
novel_circ_000157	0.000	7.830	0.000	0.667
novel_circ_000158	7.088	0.000	1.000	0.000
novel_circ_000159	7.855	0.000	0.667	0.000
novel_circ_000160	0.000	6.235	0.000	0.667
novel_circ_000161	41.085	0.000	4.667	0.000
novel_circ_000162	0.000	7.830	0.000	0.667
novel_circ_000163	73.915	28.349	8.000	2.667
novel_circ_000164	382.739	425.156	36.333	44.333
novel_circ_000165	11.813	5.849	1.667	0.667
novel_circ_000166	4.725	0.000	0.667	0.000
novel_circ_000167	63.054	41.350	7.333	4.333
novel_circ_000168	115.369	147.614	9.667	14.667
novel_circ_000169	7.855	0.000	0.667	0.000
novel_circ_000170	0.000	9.352	0.000	1.000
novel_circ_000171	11.967	0.000	1.000	0.000
novel_circ_000172	36.483	18.318	4.000	2.000
novel_circ_000173	7.978	0.000	0.667	0.000
novel_circ_000174	101.745	101.602	11.000	11.000
novel_circ_000175	0.000	9.352	0.000	1.000
novel_circ_000176	0.000	6.235	0.000	0.667
novel_circ_000177	0.000	9.352	0.000	1.000
novel_circ_000178	0.000	7.830	0.000	0.667
novel_circ_000179	19.821	6.235	1.667	0.667
novel_circ_000180	9.451	0.000	1.333	0.000
novel_circ_000181	70.908	0.000	6.667	0.000
novel_circ_000182	51.271	42.293	5.000	4.667
novel_circ_000183	21.999	25.570	2.000	2.667
novel_circ_000184	11.077	11.698	1.333	1.333
novel_circ_000185	7.088	15.660	1.000	1.333
novel_circ_000186	9.451	0.000	1.333	0.000
novel_circ_000187	4.725	0.000	0.667	0.000
novel_circ_000188	0.000	7.830	0.000	0.667
novel_circ_000189	7.855	11.745	0.667	1.000
novel_circ_000190	4.725	0.000	0.667	0.000
novel_circ_000191	278.205	196.193	30.000	21.000
novel_circ_000192	177.748	296.127	19.667	31.333
novel_circ_000193	3.989	12.469	0.333	1.333
novel_circ_000194	0.000	5.849	0.000	0.667
novel_circ_000195	0.000	9.352	0.000	1.000
novel_circ_000196	4.725	0.000	0.667	0.000
novel_circ_000197	0.000	9.352	0.000	1.000
novel_circ_000198	0.000	7.830	0.000	0.667
novel_circ_000199	15.709	2.925	1.333	0.333
novel_circ_000200	11.967	0.000	1.000	0.000
novel_circ_000201	9.451	0.000	1.333	0.000
novel_circ_000202	0.000	7.830	0.000	0.667
novel_circ_000203	15.709	0.000	1.333	0.000
novel_circ_000204	4.725	7.830	0.667	0.667
novel_circ_000205	97.450	34.970	9.000	3.333
novel_circ_000206	0.000	8.774	0.000	1.000
novel_circ_000207	15.832	0.000	1.333	0.000
novel_circ_000208	0.000	6.235	0.000	0.667
novel_circ_000209	50.505	147.686	6.667	15.333
novel_circ_000210	18.870	0.000	2.000	0.000
novel_circ_000211	7.088	17.182	1.000	1.667
novel_circ_000212	11.813	17.980	1.667	1.667
novel_circ_000213	4.725	0.000	0.667	0.000
novel_circ_000214	7.855	0.000	0.667	0.000
novel_circ_000215	15.709	21.510	1.333	2.000
novel_circ_000216	479.094	743.820	55.000	73.333
novel_circ_000217	7.855	0.000	0.667	0.000
novel_circ_000218	4.725	0.000	0.667	0.000
novel_circ_000219	7.088	7.830	1.000	0.667
novel_circ_000220	0.000	29.652	0.000	3.000
novel_circ_000221	0.000	5.849	0.000	0.667
novel_circ_000222	27.646	27.139	3.000	2.667
novel_circ_000223	14.943	23.491	1.667	2.000
novel_circ_000224	376.849	366.328	36.333	37.333
novel_circ_000225	0.000	7.830	0.000	0.667
novel_circ_000226	4.725	0.000	0.667	0.000
novel_circ_000227	7.088	5.849	1.000	0.667
novel_circ_000228	0.000	5.849	0.000	0.667
novel_circ_000229	19.637	30.283	1.667	3.000
novel_circ_000230	15.955	0.000	1.333	0.000
novel_circ_000231	0.000	12.469	0.000	1.333
novel_circ_000232	15.955	0.000	1.333	0.000
novel_circ_000233	72.013	62.886	7.000	6.333
novel_circ_000234	11.782	0.000	1.000	0.000
novel_circ_000235	0.000	11.698	0.000	1.333
novel_circ_000236	4.725	0.000	0.667	0.000
novel_circ_000237	11.782	0.000	1.000	0.000
novel_circ_000238	7.978	12.469	0.667	1.333
novel_circ_000239	24.547	51.645	2.333	5.667
novel_circ_000240	4.725	0.000	0.667	0.000
novel_circ_000241	7.088	0.000	1.000	0.000
novel_circ_000242	33.813	24.360	3.667	2.667
novel_circ_000243	0.000	6.235	0.000	0.667
novel_circ_000244	52.959	32.988	5.000	3.333
novel_circ_000245	12.703	14.065	1.333	1.333
novel_circ_000246	59.310	90.796	5.667	9.000
novel_circ_000247	28.321	76.298	3.333	8.000
novel_circ_000248	0.000	5.849	0.000	0.667
novel_circ_000249	7.978	0.000	0.667	0.000
novel_circ_000250	11.905	31.174	1.000	3.333
novel_circ_000251	1454.415	1470.159	150.000	151.000
novel_circ_000252	0.000	18.704	0.000	2.000
novel_circ_000253	164.062	238.123	16.667	24.333
novel_circ_000254	228.805	275.558	25.333	28.333
novel_circ_000255	27.922	2.925	2.333	0.333
novel_circ_000256	6.290	22.500	0.667	2.000
novel_circ_000257	4.725	0.000	0.667	0.000
novel_circ_000258	0.000	12.469	0.000	1.333
novel_circ_000259	0.000	5.849	0.000	0.667
novel_circ_000260	11.813	8.774	1.667	1.000
novel_circ_000261	4.725	10.150	0.667	1.000
novel_circ_000262	2.363	17.740	0.333	2.000
novel_circ_000263	7.855	0.000	0.667	0.000
novel_circ_000264	7.855	0.000	0.667	0.000
novel_circ_000265	0.000	9.352	0.000	1.000
novel_circ_000266	0.000	5.849	0.000	0.667
novel_circ_000267	7.088	0.000	1.000	0.000
novel_circ_000268	0.000	11.698	0.000	1.333
novel_circ_000269	0.000	13.679	0.000	1.333
novel_circ_000270	349.421	456.453	36.667	46.000
novel_circ_000271	4.725	13.679	0.667	1.333
novel_circ_000272	50.106	42.679	4.333	4.667
novel_circ_000273	32.647	0.000	3.000	0.000
novel_circ_000274	43.263	56.770	5.000	6.000
novel_circ_000275	14.943	0.000	1.667	0.000
novel_circ_000276	4.725	0.000	0.667	0.000
novel_circ_000277	11.813	0.000	1.667	0.000
novel_circ_000278	0.000	5.849	0.000	0.667
novel_circ_000279	0.000	6.235	0.000	0.667
novel_circ_000280	7.088	0.000	1.000	0.000
novel_circ_000281	9.451	0.000	1.333	0.000
novel_circ_000282	4.725	9.352	0.667	1.000
novel_circ_000283	7.978	0.000	0.667	0.000
novel_circ_000284	0.000	11.745	0.000	1.000
novel_circ_000285	14.176	29.631	2.000	3.333
novel_circ_000286	16.692	0.000	1.667	0.000
novel_circ_000287	0.000	45.072	0.000	4.667
novel_circ_000288	7.088	0.000	1.000	0.000
novel_circ_000289	0.000	9.159	0.000	1.000
novel_circ_000290	15.955	5.849	1.333	0.667
novel_circ_000291	7.088	0.000	1.000	0.000
novel_circ_000292	37.096	34.922	4.333	3.667
novel_circ_000293	0.000	27.092	0.000	3.000
novel_circ_000294	96.407	98.360	10.000	10.000
novel_circ_000295	4.725	7.830	0.667	0.667
novel_circ_000296	4.725	25.810	0.667	2.333
novel_circ_000297	7.855	11.745	0.667	1.000
novel_circ_000298	4.725	0.000	0.667	0.000
novel_circ_000299	11.782	0.000	1.000	0.000
novel_circ_000300	4.725	0.000	0.667	0.000
novel_circ_000301	52.192	17.933	5.333	2.000
novel_circ_000302	18.870	17.547	2.000	2.000
novel_circ_000303	0.000	21.050	0.000	2.333
novel_circ_000304	0.000	6.235	0.000	0.667
novel_circ_000305	9.451	5.849	1.333	0.667
novel_circ_000306	124.973	70.570	13.333	6.667
novel_circ_000307	7.855	28.275	0.667	3.000
novel_circ_000308	27.676	0.000	2.333	0.000
novel_circ_000309	7.978	0.000	0.667	0.000
novel_circ_000310	11.782	26.706	1.000	3.000
novel_circ_000311	9.451	0.000	1.333	0.000
novel_circ_000312	7.855	5.849	0.667	0.667
novel_circ_000313	11.782	0.000	1.000	0.000
novel_circ_000314	0.000	9.352	0.000	1.000
novel_circ_000315	0.000	5.849	0.000	0.667
novel_circ_000316	4.725	0.000	0.667	0.000
novel_circ_000317	7.855	0.000	0.667	0.000
novel_circ_000318	11.967	0.000	1.000	0.000
novel_circ_000319	0.000	17.980	0.000	1.667
novel_circ_000320	7.088	0.000	1.000	0.000
novel_circ_000321	0.000	6.235	0.000	0.667
novel_circ_000322	11.967	0.000	1.000	0.000
novel_circ_000323	0.000	12.084	0.000	1.333
novel_circ_000324	4.725	0.000	0.667	0.000
novel_circ_000325	4.725	12.277	0.667	1.333
novel_circ_000326	7.978	0.000	0.667	0.000
novel_circ_000327	45.718	65.831	4.667	6.333
novel_circ_000328	4.725	7.830	0.667	0.667
novel_circ_000329	11.813	0.000	1.667	0.000
novel_circ_000330	4.725	8.774	0.667	1.000
novel_circ_000331	0.000	6.235	0.000	0.667
novel_circ_000332	16.507	8.774	1.667	1.000
novel_circ_000333	0.000	9.352	0.000	1.000
novel_circ_000334	9.451	0.000	1.333	0.000
novel_circ_000335	15.832	0.000	1.333	0.000
novel_circ_000336	48.786	56.358	6.000	6.000
novel_circ_000337	15.709	0.000	1.333	0.000
novel_circ_000338	0.000	6.235	0.000	0.667
novel_circ_000339	38.876	26.534	3.667	2.667
novel_circ_000340	7.978	0.000	0.667	0.000
novel_circ_000341	0.000	11.745	0.000	1.000
novel_circ_000342	0.000	11.745	0.000	1.000
novel_circ_000343	4.725	0.000	0.667	0.000
novel_circ_000344	7.978	0.000	0.667	0.000
novel_circ_000345	0.000	7.830	0.000	0.667
novel_circ_000346	0.000	22.453	0.000	2.333
novel_circ_000347	9.451	0.000	1.333	0.000
novel_circ_000348	35.900	18.511	3.000	2.000
novel_circ_000349	7.088	3.915	1.000	0.333
novel_circ_000350	7.088	0.000	1.000	0.000
novel_circ_000351	9.451	0.000	1.333	0.000
novel_circ_000352	11.782	12.084	1.000	1.333
novel_circ_000353	12.580	0.000	1.333	0.000
novel_circ_000354	0.000	5.849	0.000	0.667
novel_circ_000355	7.978	0.000	0.667	0.000
novel_circ_000356	0.000	5.849	0.000	0.667
novel_circ_000357	23.749	43.331	2.000	4.333
novel_circ_000358	9.451	0.000	1.333	0.000
novel_circ_000359	0.000	9.352	0.000	1.000
novel_circ_000360	7.855	15.201	0.667	1.667
novel_circ_000361	11.967	3.915	1.000	0.333
novel_circ_000362	15.955	0.000	1.333	0.000
novel_circ_000363	0.000	6.235	0.000	0.667
novel_circ_000364	4.725	0.000	0.667	0.000
novel_circ_000365	0.000	6.235	0.000	0.667
novel_circ_000366	0.000	6.235	0.000	0.667
novel_circ_000367	0.000	7.830	0.000	0.667
novel_circ_000368	7.855	0.000	0.667	0.000
novel_circ_000369	7.088	21.436	1.000	2.333
novel_circ_000370	42.434	33.208	4.000	3.333
novel_circ_000371	0.000	6.235	0.000	0.667
novel_circ_000372	43.385	43.310	3.667	4.667
novel_circ_000373	191.615	185.508	19.000	18.333
novel_circ_000374	0.000	7.830	0.000	0.667
novel_circ_000375	0.000	12.084	0.000	1.333
novel_circ_000376	9.451	26.321	1.333	3.000
novel_circ_000377	55.812	18.704	5.667	2.000
novel_circ_000378	16.538	40.021	2.333	4.000
novel_circ_000379	117.333	101.530	12.000	10.333
novel_circ_000380	102.299	163.034	11.000	16.333
novel_circ_000381	18.870	6.235	2.000	0.667
novel_circ_000382	57.561	68.708	5.667	7.000
novel_circ_000383	7.855	7.830	0.667	0.667
novel_circ_000384	8.714	7.830	1.000	0.667
novel_circ_000385	0.000	29.485	0.000	3.000
novel_circ_000386	0.000	5.849	0.000	0.667
novel_circ_000387	256.233	129.320	25.000	13.667
novel_circ_000388	0.000	9.352	0.000	1.000
novel_circ_000389	11.967	0.000	1.000	0.000
novel_circ_000390	19.760	0.000	1.667	0.000
novel_circ_000391	19.944	0.000	1.667	0.000
novel_circ_000392	7.978	0.000	0.667	0.000
novel_circ_000393	9.451	0.000	1.333	0.000
novel_circ_000394	7.088	0.000	1.000	0.000
novel_circ_000395	0.000	5.849	0.000	0.667
novel_circ_000396	12.703	19.914	1.333	2.000
novel_circ_000397	7.855	0.000	0.667	0.000
novel_circ_000398	7.088	11.698	1.000	1.333
novel_circ_000399	7.855	13.679	0.667	1.333
novel_circ_000400	0.000	5.849	0.000	0.667
novel_circ_000401	14.176	0.000	2.000	0.000
novel_circ_000402	7.978	12.084	0.667	1.333
novel_circ_000403	19.944	0.000	1.667	0.000
novel_circ_000404	15.709	0.000	1.333	0.000
novel_circ_000405	9.451	0.000	1.333	0.000
novel_circ_000406	0.000	10.755	0.000	1.000
novel_circ_000407	3.989	14.065	0.333	1.333
novel_circ_000408	7.978	8.774	0.667	1.000
novel_circ_000409	4.725	31.200	0.667	3.333
novel_circ_000410	7.855	0.000	0.667	0.000
novel_circ_000411	0.000	5.849	0.000	0.667
novel_circ_000412	0.000	6.235	0.000	0.667
novel_circ_000413	15.709	0.000	1.333	0.000
novel_circ_000414	11.967	0.000	1.000	0.000
novel_circ_000415	0.000	5.849	0.000	0.667
novel_circ_000416	0.000	18.126	0.000	2.000
novel_circ_000417	14.176	0.000	2.000	0.000
novel_circ_000418	3.927	8.774	0.333	1.000
novel_circ_000419	0.000	17.980	0.000	1.667
novel_circ_000420	0.000	5.849	0.000	0.667
novel_circ_000421	0.000	7.830	0.000	0.667
novel_circ_000422	19.760	0.000	1.667	0.000
novel_circ_000423	0.000	7.830	0.000	0.667
novel_circ_000424	16.538	0.000	2.333	0.000
novel_circ_000425	7.978	2.925	0.667	0.333
novel_circ_000426	9.451	0.000	1.333	0.000
novel_circ_000427	22.797	13.267	2.333	1.333
novel_circ_000428	7.978	26.706	0.667	3.000
novel_circ_000429	0.000	11.745	0.000	1.000
novel_circ_000430	11.967	0.000	1.000	0.000
novel_circ_000431	0.000	7.830	0.000	0.667
novel_circ_000432	7.088	7.830	1.000	0.667
novel_circ_000433	15.955	0.000	1.333	0.000
novel_circ_000434	11.782	0.000	1.000	0.000
novel_circ_000435	130.924	133.887	13.333	13.667
novel_circ_000436	4.725	0.000	0.667	0.000
novel_circ_000437	14.176	0.000	2.000	0.000
novel_circ_000438	27.491	14.065	2.333	1.333
novel_circ_000439	0.000	11.698	0.000	1.333
novel_circ_000440	0.000	5.849	0.000	0.667
novel_circ_000441	40.869	0.000	4.000	0.000
novel_circ_000442	0.000	12.469	0.000	1.333
novel_circ_000443	4.725	10.150	0.667	1.000
novel_circ_000444	7.978	0.000	0.667	0.000
novel_circ_000445	7.855	6.235	0.667	0.667
novel_circ_000446	7.855	0.000	0.667	0.000
novel_circ_000447	21.264	32.217	3.000	3.333
novel_circ_000448	0.000	6.235	0.000	0.667
novel_circ_000449	7.088	15.660	1.000	1.333
novel_circ_000450	4.725	0.000	0.667	0.000
novel_circ_000451	11.967	0.000	1.000	0.000
novel_circ_000452	19.944	0.000	1.667	0.000
novel_circ_000453	14.176	23.491	2.000	2.000
novel_circ_000454	4.725	0.000	0.667	0.000
novel_circ_000455	4.725	11.698	0.667	1.333
novel_circ_000456	4.725	0.000	0.667	0.000
novel_circ_000457	0.000	8.774	0.000	1.000
novel_circ_000458	7.855	0.000	0.667	0.000
novel_circ_000459	7.855	0.000	0.667	0.000
novel_circ_000460	0.000	6.235	0.000	0.667
novel_circ_000461	185.847	139.209	16.333	15.333
novel_circ_000462	4.725	0.000	0.667	0.000
novel_circ_000463	0.000	7.830	0.000	0.667
novel_circ_000464	11.782	11.891	1.000	1.333
novel_circ_000465	0.000	9.352	0.000	1.000
novel_circ_000466	7.855	23.975	0.667	2.667
novel_circ_000467	0.000	15.660	0.000	1.333
novel_circ_000468	0.000	5.849	0.000	0.667
novel_circ_000469	9.451	0.000	1.333	0.000
novel_circ_000470	4.725	0.000	0.667	0.000
novel_circ_000471	0.000	6.235	0.000	0.667
novel_circ_000472	40.900	69.168	4.667	6.667
novel_circ_000473	0.000	15.660	0.000	1.333
novel_circ_000474	0.000	5.849	0.000	0.667
novel_circ_000475	7.088	0.000	1.000	0.000
novel_circ_000476	27.799	21.050	2.333	2.333
novel_circ_000477	138.012	120.792	14.333	12.667
novel_circ_000478	0.000	7.830	0.000	0.667
novel_circ_000479	22.031	8.774	2.667	1.000
novel_circ_000480	14.329	21.702	1.333	2.000
novel_circ_000481	0.000	5.849	0.000	0.667
novel_circ_000482	752.107	739.627	78.667	75.333
novel_circ_000483	230.032	125.286	23.000	13.000
novel_circ_000484	70.080	111.315	7.000	11.000
novel_circ_000485	58.697	47.225	5.333	5.000
novel_circ_000486	57.684	91.934	5.667	8.333
novel_circ_000487	0.000	5.849	0.000	0.667
novel_circ_000488	15.709	0.000	1.333	0.000
novel_circ_000489	2.363	5.849	0.333	0.667
novel_circ_000490	40.318	0.000	5.000	0.000
novel_circ_000491	0.000	7.830	0.000	0.667
novel_circ_000492	0.000	30.788	0.000	3.333
novel_circ_000493	7.855	0.000	0.667	0.000
novel_circ_000494	11.967	0.000	1.000	0.000
novel_circ_000495	105.366	145.200	9.667	15.000
novel_circ_000496	0.000	5.849	0.000	0.667
novel_circ_000497	4.725	0.000	0.667	0.000
novel_circ_000498	11.967	0.000	1.000	0.000
novel_circ_000499	1058.509	913.223	110.667	92.667
novel_circ_000500	84.593	123.713	8.333	11.667
novel_circ_000501	28.321	43.503	3.333	4.667
novel_circ_000502	7.855	32.191	0.667	3.333
novel_circ_000503	0.000	6.235	0.000	0.667
novel_circ_000504	9.451	7.830	1.333	0.667
novel_circ_000505	0.000	7.830	0.000	0.667
novel_circ_000506	18.901	13.679	2.667	1.333
novel_circ_000507	17.428	15.008	2.000	1.667
novel_circ_000508	146.818	196.868	14.667	19.333
novel_circ_000509	31.543	44.879	4.000	4.667
novel_circ_000510	7.978	0.000	0.667	0.000
novel_circ_000511	219.445	275.519	22.000	27.000
novel_circ_000512	17.428	26.754	2.000	2.667
novel_circ_000513	0.000	8.774	0.000	1.000
novel_circ_000514	0.000	11.745	0.000	1.000
novel_circ_000515	0.000	8.774	0.000	1.000
novel_circ_000516	4.725	0.000	0.667	0.000
novel_circ_000517	0.000	8.774	0.000	1.000
novel_circ_000518	28.289	5.849	2.667	0.667
novel_circ_000519	0.000	12.469	0.000	1.333
novel_circ_000520	0.000	12.469	0.000	1.333
novel_circ_000521	0.000	25.377	0.000	2.667
novel_circ_000522	520.141	406.885	51.333	42.000
novel_circ_000523	19.760	0.000	1.667	0.000
novel_circ_000524	316.372	255.353	30.333	25.667
novel_circ_000525	14.943	16.192	1.667	1.667
novel_circ_000526	0.000	6.235	0.000	0.667
novel_circ_000527	14.145	3.117	1.333	0.333
novel_circ_000528	0.000	6.235	0.000	0.667
novel_circ_000529	17.428	7.032	2.000	0.667
novel_circ_000530	54.555	40.964	5.667	4.333
novel_circ_000531	4.725	15.587	0.667	1.667
novel_circ_000532	7.088	0.000	1.000	0.000
novel_circ_000533	10.340	0.000	1.000	0.000
novel_circ_000534	7.978	0.000	0.667	0.000
novel_circ_000535	0.000	21.822	0.000	2.333
novel_circ_000536	0.000	6.235	0.000	0.667
novel_circ_000537	14.145	48.602	1.333	5.000
novel_circ_000538	0.000	7.830	0.000	0.667
novel_circ_000539	0.000	12.469	0.000	1.333
novel_circ_000540	0.000	6.235	0.000	0.667
novel_circ_000541	7.855	0.000	0.667	0.000
novel_circ_000542	16.692	27.406	1.667	2.333
novel_circ_000543	19.668	5.849	2.333	0.667
novel_circ_000544	0.000	12.084	0.000	1.333
novel_circ_000545	0.000	9.352	0.000	1.000
novel_circ_000546	11.782	0.000	1.000	0.000
novel_circ_000547	34.702	40.021	3.333	4.000
novel_circ_000548	7.855	10.150	0.667	1.000
novel_circ_000549	63.851	54.789	6.333	6.000
novel_circ_000550	34.702	5.849	3.333	0.667
novel_circ_000551	7.088	11.745	1.000	1.000
novel_circ_000552	14.329	32.264	1.333	3.000
novel_circ_000553	7.978	0.000	0.667	0.000
novel_circ_000554	0.000	6.235	0.000	0.667
novel_circ_000555	19.637	11.745	1.667	1.000
novel_circ_000556	11.782	0.000	1.000	0.000
novel_circ_000557	11.813	20.300	1.667	2.000
novel_circ_000558	0.000	15.587	0.000	1.667
novel_circ_000559	0.000	7.830	0.000	0.667
novel_circ_000560	7.855	0.000	0.667	0.000
novel_circ_000561	0.000	14.623	0.000	1.667
novel_circ_000562	4.725	0.000	0.667	0.000
novel_circ_000563	7.855	0.000	0.667	0.000
novel_circ_000564	29.854	24.939	2.667	2.667
novel_circ_000565	0.000	20.519	0.000	2.000
novel_circ_000566	7.088	0.000	1.000	0.000
novel_circ_000567	0.000	11.698	0.000	1.333
novel_circ_000568	0.000	6.235	0.000	0.667
novel_circ_000569	0.000	7.830	0.000	0.667
novel_circ_000570	11.967	19.576	1.000	1.667
novel_circ_000571	7.088	0.000	1.000	0.000
novel_circ_000572	15.832	10.948	1.333	1.000
novel_circ_000573	11.782	81.616	1.000	8.333
novel_circ_000574	9.451	0.000	1.333	0.000
novel_circ_000575	7.978	0.000	0.667	0.000
novel_circ_000576	55.506	108.032	5.333	10.667
novel_circ_000577	0.000	11.698	0.000	1.333
novel_circ_000578	7.855	0.000	0.667	0.000
novel_circ_000579	0.000	6.235	0.000	0.667
novel_circ_000580	29.180	44.082	3.667	4.667
novel_circ_000581	25.989	15.587	3.667	1.667
novel_circ_000582	7.978	7.830	0.667	0.667
novel_circ_000583	32.371	34.922	3.667	3.667
novel_circ_000584	57.746	26.706	5.667	3.000
novel_circ_000585	7.088	27.092	1.000	3.000
novel_circ_000586	0.000	6.235	0.000	0.667
novel_circ_000587	0.000	8.774	0.000	1.000
novel_circ_000588	11.967	0.000	1.000	0.000
novel_circ_000589	10.340	0.000	1.000	0.000
novel_circ_000590	11.782	0.000	1.000	0.000
novel_circ_000591	66.614	122.023	7.333	12.333
novel_circ_000592	0.000	15.660	0.000	1.333
novel_circ_000593	0.000	25.425	0.000	2.333
novel_circ_000594	9.451	0.000	1.333	0.000
novel_circ_000595	26.879	40.140	3.333	4.333
novel_circ_000596	7.855	0.000	0.667	0.000
novel_circ_000597	26.909	23.417	2.667	2.333
novel_circ_000598	54.278	11.745	5.000	1.000
novel_circ_000599	0.000	5.849	0.000	0.667
novel_circ_000600	15.709	0.000	1.333	0.000
novel_circ_000601	16.538	0.000	2.333	0.000
novel_circ_000602	0.000	23.031	0.000	2.333
novel_circ_000603	0.000	23.443	0.000	2.333
novel_circ_000604	0.000	7.830	0.000	0.667
novel_circ_000605	7.855	0.000	0.667	0.000
novel_circ_000606	4.725	20.519	0.667	2.000
novel_circ_000607	7.088	9.352	1.000	1.000
novel_circ_000608	11.967	0.000	1.000	0.000
novel_circ_000609	4.725	7.830	0.667	0.667
novel_circ_000610	11.813	9.352	1.667	1.000
novel_circ_000611	7.088	0.000	1.000	0.000
novel_circ_000612	0.000	5.849	0.000	0.667
novel_circ_000613	7.855	30.402	0.667	3.333
novel_circ_000614	18.901	11.745	2.667	1.000
novel_circ_000615	0.000	6.235	0.000	0.667
novel_circ_000616	11.782	8.774	1.000	1.000
novel_circ_000617	7.088	0.000	1.000	0.000
novel_circ_000618	0.000	9.352	0.000	1.000
novel_circ_000619	4.725	6.235	0.667	0.667
novel_circ_000620	4.725	0.000	0.667	0.000
novel_circ_000621	0.000	11.745	0.000	1.000
novel_circ_000622	4.725	0.000	0.667	0.000
novel_circ_000623	0.000	17.594	0.000	1.667
novel_circ_000624	7.088	6.235	1.000	0.667
novel_circ_000625	9.451	6.235	1.333	0.667
novel_circ_000626	32.217	5.849	3.000	0.667
novel_circ_000627	0.000	6.235	0.000	0.667
novel_circ_000628	11.813	0.000	1.667	0.000
novel_circ_000629	7.978	0.000	0.667	0.000
novel_circ_000630	169.800	135.050	17.000	14.000
novel_circ_000631	0.000	12.277	0.000	1.333
novel_circ_000632	11.782	0.000	1.000	0.000
novel_circ_000633	2.363	12.469	0.333	1.333
novel_circ_000634	10.217	79.125	1.000	7.667
novel_circ_000635	7.088	0.000	1.000	0.000
novel_circ_000636	4.725	8.774	0.667	1.000
novel_circ_000637	0.000	6.235	0.000	0.667
novel_circ_000638	7.855	0.000	0.667	0.000
novel_circ_000639	0.000	12.469	0.000	1.333
novel_circ_000640	7.088	0.000	1.000	0.000
novel_circ_000641	21.233	6.235	2.333	0.667
novel_circ_000642	17.305	20.472	2.000	2.333
novel_circ_000643	11.813	0.000	1.667	0.000
novel_circ_000644	47.866	63.803	4.000	6.667
novel_circ_000645	24.362	11.745	2.333	1.000
novel_circ_000646	32.524	0.000	3.000	0.000
novel_circ_000647	7.855	17.547	0.667	2.000
novel_circ_000648	0.000	11.745	0.000	1.000
novel_circ_000649	60.783	93.746	6.333	10.333
novel_circ_000650	7.855	0.000	0.667	0.000
novel_circ_000651	3.927	15.394	0.333	1.667
novel_circ_000652	11.782	0.000	1.000	0.000
novel_circ_000653	0.000	11.698	0.000	1.333
novel_circ_000654	11.813	0.000	1.667	0.000
novel_circ_000655	7.855	0.000	0.667	0.000
novel_circ_000656	11.967	0.000	1.000	0.000
novel_circ_000657	0.000	25.763	0.000	2.667
novel_circ_000658	11.813	0.000	1.667	0.000
novel_circ_000659	0.000	7.830	0.000	0.667
novel_circ_000660	15.832	0.000	1.333	0.000
novel_circ_000661	9.451	8.774	1.333	1.000
novel_circ_000662	17.428	21.822	2.000	2.333
novel_circ_000663	67.288	41.955	6.333	4.333
novel_circ_000664	11.782	10.948	1.000	1.000
novel_circ_000665	75.296	36.325	6.333	3.667
novel_circ_000666	25.345	0.000	2.667	0.000
novel_circ_000667	29.087	8.774	3.000	1.000
novel_circ_000668	101.960	150.684	10.333	15.333
novel_circ_000669	44.951	71.487	5.000	7.000
novel_circ_000670	4.725	0.000	0.667	0.000
novel_circ_000671	4.725	0.000	0.667	0.000
novel_circ_000672	20.558	7.032	2.000	0.667
novel_circ_000673	8.714	9.352	1.000	1.000
novel_circ_000674	4.725	0.000	0.667	0.000
novel_circ_000675	141.727	189.470	15.000	18.333
novel_circ_000676	313.704	222.634	34.000	23.333
novel_circ_000677	2558.362	1353.000	253.333	143.000
novel_circ_000678	0.000	6.235	0.000	0.667
novel_circ_000679	7.088	0.000	1.000	0.000
novel_circ_000680	0.000	23.491	0.000	2.000
novel_circ_000681	0.000	5.849	0.000	0.667
novel_circ_000682	4.725	0.000	0.667	0.000
novel_circ_000683	0.000	9.352	0.000	1.000
novel_circ_000684	11.782	0.000	1.000	0.000
novel_circ_000685	0.000	5.849	0.000	0.667
novel_circ_000686	47.344	30.669	4.667	3.000
novel_circ_000687	0.000	7.830	0.000	0.667
novel_circ_000688	11.967	0.000	1.000	0.000
novel_circ_000689	4.725	0.000	0.667	0.000
novel_circ_000690	32.401	25.013	3.000	2.333
novel_circ_000691	15.709	22.453	1.333	2.333
novel_circ_000692	12.580	8.774	1.333	1.000
novel_circ_000693	0.000	9.352	0.000	1.000
novel_circ_000694	7.088	0.000	1.000	0.000
novel_circ_000695	7.855	0.000	0.667	0.000
novel_circ_000696	67.779	6.235	6.667	0.667
novel_circ_000697	0.000	5.849	0.000	0.667
novel_circ_000698	9.451	0.000	1.333	0.000
novel_circ_000699	27.769	24.168	3.000	2.667
novel_circ_000700	23.933	0.000	2.000	0.000
novel_circ_000701	7.978	0.000	0.667	0.000
novel_circ_000702	3.989	6.235	0.333	0.667
novel_circ_000703	124.912	198.030	13.333	19.667
novel_circ_000704	0.000	11.745	0.000	1.000
novel_circ_000705	0.000	5.849	0.000	0.667
novel_circ_000706	47.560	72.211	5.333	7.333
novel_circ_000707	387.773	418.939	39.667	42.000
novel_circ_000708	72.842	57.037	6.667	5.667
novel_circ_000709	4.725	0.000	0.667	0.000
novel_circ_000710	11.967	8.774	1.000	1.000
novel_circ_000711	18.072	14.623	1.667	1.667
novel_circ_000712	0.000	7.830	0.000	0.667
novel_circ_000713	2.363	12.469	0.333	1.333
novel_circ_000714	25.958	32.796	3.000	3.333
novel_circ_000715	0.000	5.849	0.000	0.667
novel_circ_000716	4.725	12.469	0.667	1.333
novel_circ_000717	0.000	6.235	0.000	0.667
novel_circ_000718	0.000	8.774	0.000	1.000
novel_circ_000719	0.000	7.830	0.000	0.667
novel_circ_000720	4.725	0.000	0.667	0.000
novel_circ_000721	11.813	0.000	1.667	0.000
novel_circ_000722	0.000	5.849	0.000	0.667
novel_circ_000723	9.451	0.000	1.333	0.000
novel_circ_000724	7.855	15.660	0.667	1.333
novel_circ_000725	7.978	14.623	0.667	1.667
novel_circ_000726	7.978	0.000	0.667	0.000
novel_circ_000727	11.782	0.000	1.000	0.000
novel_circ_000728	7.088	0.000	1.000	0.000
novel_circ_000729	0.000	15.660	0.000	1.333
novel_circ_000730	0.000	6.235	0.000	0.667
novel_circ_000731	11.077	0.000	1.333	0.000
novel_circ_000732	0.000	12.469	0.000	1.333
novel_circ_000733	7.978	6.235	0.667	0.667
novel_circ_000734	0.000	5.849	0.000	0.667
novel_circ_000735	15.066	8.774	1.667	1.000
novel_circ_000736	0.000	17.933	0.000	2.000
novel_circ_000737	0.000	7.830	0.000	0.667
novel_circ_000738	11.813	23.031	1.667	2.333
novel_circ_000739	23.749	2.925	2.000	0.333
novel_circ_000740	7.978	0.000	0.667	0.000
novel_circ_000741	7.088	0.000	1.000	0.000
novel_circ_000742	179.988	152.425	20.000	15.667
novel_circ_000743	0.000	11.698	0.000	1.333
novel_circ_000744	9.451	15.201	1.333	1.667
novel_circ_000745	128.103	93.481	13.333	9.667
novel_circ_000746	147.894	115.693	15.667	12.333
novel_circ_000747	59.126	50.895	5.667	5.333
novel_circ_000748	7.855	5.849	0.667	0.667
novel_circ_000749	9.451	9.352	1.333	1.000
novel_circ_000750	7.978	0.000	0.667	0.000
novel_circ_000751	0.000	7.830	0.000	0.667
novel_circ_000752	26.909	0.000	2.667	0.000
novel_circ_000753	0.000	8.774	0.000	1.000
novel_circ_000754	16.538	0.000	2.333	0.000
novel_circ_000755	26.909	0.000	2.667	0.000
novel_circ_000756	28.321	11.745	3.333	1.000
novel_circ_000757	37.924	21.436	4.000	2.333
novel_circ_000758	19.944	8.774	1.667	1.000
novel_circ_000759	0.000	7.830	0.000	0.667
novel_circ_000760	7.855	0.000	0.667	0.000
novel_circ_000761	15.894	21.822	1.333	2.333
novel_circ_000762	11.782	0.000	1.000	0.000
novel_circ_000763	0.000	7.830	0.000	0.667
novel_circ_000764	0.000	7.830	0.000	0.667
novel_circ_000765	0.000	6.235	0.000	0.667
novel_circ_000766	0.000	11.698	0.000	1.333
novel_circ_000767	0.000	11.698	0.000	1.333
novel_circ_000768	9.451	0.000	1.333	0.000
novel_circ_000769	7.855	0.000	0.667	0.000
novel_circ_000770	0.000	5.849	0.000	0.667
novel_circ_000771	4.725	0.000	0.667	0.000
novel_circ_000772	15.955	0.000	1.333	0.000
novel_circ_000773	0.000	19.528	0.000	2.000
novel_circ_000774	0.000	5.849	0.000	0.667
novel_circ_000775	0.000	12.689	0.000	1.333
novel_circ_000776	7.855	18.704	0.667	2.000
novel_circ_000777	7.855	0.000	0.667	0.000
novel_circ_000778	7.855	0.000	0.667	0.000
novel_circ_000779	4.725	0.000	0.667	0.000
novel_circ_000780	4.725	8.774	0.667	1.000
novel_circ_000781	0.000	6.235	0.000	0.667
novel_circ_000782	42.711	16.604	4.667	1.667
novel_circ_000783	7.978	0.000	0.667	0.000
novel_circ_000784	7.978	11.698	0.667	1.333
novel_circ_000785	0.000	11.698	0.000	1.333
novel_circ_000786	0.000	5.849	0.000	0.667
novel_circ_000787	7.088	0.000	1.000	0.000
novel_circ_000788	11.813	13.679	1.667	1.333
novel_circ_000789	0.000	29.652	0.000	3.000
novel_circ_000790	7.855	0.000	0.667	0.000
novel_circ_000791	155.596	119.801	15.333	12.667
novel_circ_000792	0.000	5.849	0.000	0.667
novel_circ_000793	31.665	61.311	2.667	6.000
novel_circ_000794	78.886	49.785	7.333	5.000
novel_circ_000795	72.996	70.470	7.333	7.000
novel_circ_000796	12.580	36.132	1.333	3.667
novel_circ_000797	0.000	5.849	0.000	0.667
novel_circ_000798	43.540	28.130	4.333	2.667
novel_circ_000799	0.000	11.698	0.000	1.333
novel_circ_000800	0.000	15.587	0.000	1.667
novel_circ_000801	0.000	6.235	0.000	0.667
novel_circ_000802	0.000	6.235	0.000	0.667
novel_circ_000803	9.451	0.000	1.333	0.000
novel_circ_000804	4.725	0.000	0.667	0.000
novel_circ_000805	4.725	0.000	0.667	0.000
novel_circ_000806	0.000	39.151	0.000	3.333
novel_circ_000807	47.620	8.774	4.000	1.000
novel_circ_000808	11.782	0.000	1.000	0.000
novel_circ_000809	11.967	0.000	1.000	0.000
novel_circ_000810	4.725	5.849	0.667	0.667
novel_circ_000811	15.955	0.000	1.333	0.000
novel_circ_000812	0.000	6.235	0.000	0.667
novel_circ_000813	0.000	11.745	0.000	1.000
novel_circ_000814	47.313	26.321	4.000	3.000
novel_circ_000815	7.855	0.000	0.667	0.000
novel_circ_000816	21.264	0.000	3.000	0.000
novel_circ_000817	4.725	30.283	0.667	3.000
novel_circ_000818	0.000	9.352	0.000	1.000
novel_circ_000819	11.782	0.000	1.000	0.000
novel_circ_000820	2.363	31.393	0.333	3.333
novel_circ_000821	26.725	14.670	2.667	1.333
novel_circ_000822	2.363	13.679	0.333	1.333
novel_circ_000823	7.088	5.849	1.000	0.667
novel_circ_000824	4.725	0.000	0.667	0.000
novel_circ_000825	11.967	11.745	1.000	1.000
novel_circ_000826	7.855	12.469	0.667	1.333
novel_circ_000827	4.725	23.975	0.667	2.667
novel_circ_000828	48.172	35.236	4.333	3.000
novel_circ_000829	19.944	12.469	1.667	1.333
novel_circ_000830	7.855	7.830	0.667	0.667
novel_circ_000831	0.000	8.774	0.000	1.000
novel_circ_000832	7.088	29.245	1.000	3.333
novel_circ_000833	55.445	23.829	5.333	2.333
novel_circ_000834	36.329	52.418	3.333	4.667
novel_circ_000835	25.283	24.553	2.667	2.667
novel_circ_000836	14.145	0.000	1.333	0.000
novel_circ_000837	0.000	8.774	0.000	1.000
novel_circ_000838	0.000	9.764	0.000	1.000
novel_circ_000839	4.725	0.000	0.667	0.000
novel_circ_000840	7.088	0.000	1.000	0.000
novel_circ_000841	7.978	30.064	0.667	3.000
novel_circ_000842	4.725	11.698	0.667	1.333
novel_circ_000843	7.978	8.774	0.667	1.000
novel_circ_000844	0.000	8.774	0.000	1.000
novel_circ_000845	0.000	38.066	0.000	4.000
novel_circ_000846	0.000	9.352	0.000	1.000
novel_circ_000847	7.978	0.000	0.667	0.000
novel_circ_000848	7.978	0.000	0.667	0.000
novel_circ_000849	0.000	6.235	0.000	0.667
novel_circ_000850	0.000	7.830	0.000	0.667
novel_circ_000851	50.106	31.174	4.333	3.333
novel_circ_000852	243.347	136.765	23.333	14.333
novel_circ_000853	0.000	6.235	0.000	0.667
novel_circ_000854	4.725	12.084	0.667	1.333
novel_circ_000855	0.000	12.469	0.000	1.333
novel_circ_000856	7.855	0.000	0.667	0.000
novel_circ_000857	0.000	14.623	0.000	1.667
novel_circ_000858	25.160	0.000	2.667	0.000
novel_circ_000859	0.000	5.849	0.000	0.667
novel_circ_000860	4.725	0.000	0.667	0.000
novel_circ_000861	7.088	0.000	1.000	0.000
novel_circ_000862	9.451	59.695	1.333	6.333
novel_circ_000863	7.855	0.000	0.667	0.000
novel_circ_000864	7.088	32.170	1.000	3.667
novel_circ_000865	0.000	6.235	0.000	0.667
novel_circ_000866	0.000	30.788	0.000	3.333
novel_circ_000867	7.088	11.745	1.000	1.000
novel_circ_000868	39.489	43.331	4.000	4.333
novel_circ_000869	11.782	0.000	1.000	0.000
novel_circ_000870	0.000	5.849	0.000	0.667
novel_circ_000871	18.901	23.975	2.667	2.667
novel_circ_000872	7.855	0.000	0.667	0.000
novel_circ_000873	0.000	7.830	0.000	0.667
novel_circ_000874	27.922	22.839	2.333	2.333
novel_circ_000875	9.451	0.000	1.333	0.000
novel_circ_000876	7.978	0.000	0.667	0.000
novel_circ_000877	12.703	8.774	1.333	1.000
novel_circ_000878	47.743	2.925	4.000	0.333
novel_circ_000879	12.580	0.000	1.333	0.000
novel_circ_000880	0.000	7.830	0.000	0.667
novel_circ_000881	0.000	5.849	0.000	0.667
novel_circ_000882	0.000	7.830	0.000	0.667
novel_circ_000883	7.855	7.830	0.667	0.667
novel_circ_000884	0.000	6.235	0.000	0.667
novel_circ_000885	0.000	6.235	0.000	0.667
novel_circ_000886	7.855	23.443	0.667	2.333
novel_circ_000887	11.967	0.000	1.000	0.000
novel_circ_000888	9.451	0.000	1.333	0.000
novel_circ_000889	3.927	40.991	0.333	4.333
novel_circ_000890	4.725	7.032	0.667	0.667
novel_circ_000891	7.978	23.829	0.667	2.333
novel_circ_000892	288.207	248.732	30.333	25.000
novel_circ_000893	109.785	171.177	13.000	17.333
novel_circ_000894	14.943	0.000	1.667	0.000
novel_circ_000895	0.000	5.849	0.000	0.667
novel_circ_000896	114.848	105.033	11.667	10.667
novel_circ_000897	14.176	0.000	2.000	0.000
novel_circ_000898	0.000	6.235	0.000	0.667
novel_circ_000899	11.967	11.698	1.000	1.333
novel_circ_000900	11.782	0.000	1.000	0.000
novel_circ_000901	0.000	5.849	0.000	0.667
novel_circ_000902	75.236	43.915	7.667	4.667
novel_circ_000903	0.000	6.235	0.000	0.667
novel_circ_000904	48.265	36.830	5.000	4.000
novel_circ_000905	20.681	50.702	2.000	5.333
novel_circ_000906	2.363	18.126	0.333	2.000
novel_circ_000907	0.000	11.745	0.000	1.000
novel_circ_000908	0.000	9.352	0.000	1.000
novel_circ_000909	4.725	0.000	0.667	0.000
novel_circ_000910	0.000	5.849	0.000	0.667
novel_circ_000911	41.790	0.000	4.333	0.000
novel_circ_000912	0.000	14.815	0.000	1.667
novel_circ_000913	0.000	32.191	0.000	3.333
novel_circ_000914	2458.521	2409.967	257.667	242.333
novel_circ_000915	7.978	40.166	0.667	4.333
novel_circ_000916	14.176	25.425	2.000	2.333
novel_circ_000917	12.580	25.956	1.333	2.667
novel_circ_000918	7.978	14.065	0.667	1.333
novel_circ_000919	51.456	33.786	5.000	3.333
novel_circ_000920	4.725	0.000	0.667	0.000
novel_circ_000921	0.000	6.235	0.000	0.667
novel_circ_000922	39.889	9.159	3.333	1.000
novel_circ_000923	0.000	6.235	0.000	0.667
novel_circ_000924	9.451	0.000	1.333	0.000
novel_circ_000925	7.978	0.000	0.667	0.000
novel_circ_000926	0.000	5.849	0.000	0.667
novel_circ_000927	22.031	12.469	2.667	1.333
novel_circ_000928	7.088	0.000	1.000	0.000
novel_circ_000929	11.782	0.000	1.000	0.000
novel_circ_000930	21.999	8.774	2.000	1.000
novel_circ_000931	19.883	5.849	1.667	0.667
novel_circ_000932	11.813	25.570	1.667	2.667
novel_circ_000933	25.283	13.074	2.667	1.333
novel_circ_000934	232.149	178.162	21.667	18.333
novel_circ_000935	88.490	75.667	9.333	8.000
novel_circ_000936	0.000	6.235	0.000	0.667
novel_circ_000937	8.714	0.000	1.000	0.000
novel_circ_000938	47.190	18.923	4.000	2.000
novel_circ_000939	7.978	0.000	0.667	0.000
novel_circ_000940	0.000	8.774	0.000	1.000
novel_circ_000941	0.000	7.830	0.000	0.667
novel_circ_000942	57.500	22.234	5.667	2.333
novel_circ_000943	7.978	0.000	0.667	0.000
novel_circ_000944	0.000	9.352	0.000	1.000
novel_circ_000945	0.000	11.745	0.000	1.000
novel_circ_000946	15.955	0.000	1.333	0.000
novel_circ_000947	0.000	7.830	0.000	0.667
novel_circ_000948	0.000	5.849	0.000	0.667
novel_circ_000949	0.000	10.755	0.000	1.000
novel_circ_000950	0.000	18.704	0.000	2.000
novel_circ_000951	214.536	188.943	22.667	19.333
novel_circ_000952	0.000	7.830	0.000	0.667
novel_circ_000953	7.088	0.000	1.000	0.000
novel_circ_000954	0.000	5.849	0.000	0.667
novel_circ_000955	33.199	53.606	3.333	6.000
novel_circ_000956	4.725	0.000	0.667	0.000
novel_circ_000957	19.760	11.745	1.667	1.000
novel_circ_000958	0.000	7.830	0.000	0.667
novel_circ_000959	7.978	5.849	0.667	0.667
novel_circ_000960	7.978	6.235	0.667	0.667
novel_circ_000961	0.000	5.849	0.000	0.667
novel_circ_000962	47.957	24.553	5.000	2.667
novel_circ_000963	16.569	25.810	1.667	2.333
novel_circ_000964	12.580	26.899	1.333	3.000
novel_circ_000965	4.725	0.000	0.667	0.000
novel_circ_000966	7.978	10.150	0.667	1.000
novel_circ_000967	2.363	25.956	0.333	2.667
novel_circ_000968	29.395	26.754	3.000	2.667
novel_circ_000969	0.000	9.352	0.000	1.000
novel_circ_000970	4.725	0.000	0.667	0.000
novel_circ_000971	0.000	12.469	0.000	1.333
novel_circ_000972	7.978	0.000	0.667	0.000
novel_circ_000973	48.265	21.436	5.000	2.333
novel_circ_000974	0.000	5.849	0.000	0.667
novel_circ_000975	7.978	0.000	0.667	0.000
novel_circ_000976	4.725	0.000	0.667	0.000
novel_circ_000977	59.034	50.123	6.333	5.333
novel_circ_000978	63.790	60.492	6.333	6.333
novel_circ_000979	0.000	5.849	0.000	0.667
novel_circ_000980	0.000	29.871	0.000	3.000
novel_circ_000981	19.637	0.000	1.667	0.000
novel_circ_000982	12.580	37.096	1.333	3.667
novel_circ_000983	20.435	9.352	2.000	1.000
novel_circ_000984	7.978	0.000	0.667	0.000
novel_circ_000985	4.725	0.000	0.667	0.000
novel_circ_000986	7.855	14.623	0.667	1.667
novel_circ_000987	0.000	6.235	0.000	0.667
novel_circ_000988	148.753	84.395	16.000	8.333
novel_circ_000989	54.524	49.373	5.000	5.000
novel_circ_000990	14.176	10.755	2.000	1.000
novel_circ_000991	29.395	18.318	3.000	2.000
novel_circ_000992	0.000	7.830	0.000	0.667
novel_circ_000993	0.000	7.830	0.000	0.667
novel_circ_000994	0.000	9.352	0.000	1.000
novel_circ_000995	7.088	7.830	1.000	0.667
novel_circ_000996	7.088	0.000	1.000	0.000
novel_circ_000997	18.870	8.774	2.000	1.000
novel_circ_000998	77.629	120.522	8.667	11.667
novel_circ_000999	35.623	35.866	3.667	4.000
novel_circ_001000	0.000	8.774	0.000	1.000
novel_circ_001001	0.000	7.830	0.000	0.667
novel_circ_001002	0.000	6.235	0.000	0.667
novel_circ_001003	7.855	7.830	0.667	0.667
novel_circ_001004	7.088	0.000	1.000	0.000
novel_circ_001005	4.725	7.830	0.667	0.667
novel_circ_001006	0.000	15.660	0.000	1.333
novel_circ_001007	41.361	24.746	4.000	2.667
novel_circ_001008	4.725	0.000	0.667	0.000
novel_circ_001009	0.000	5.849	0.000	0.667
novel_circ_001010	3.927	9.352	0.333	1.000
novel_circ_001011	0.000	11.698	0.000	1.333
novel_circ_001012	72.596	33.374	6.667	3.333
novel_circ_001013	9.451	0.000	1.333	0.000
novel_circ_001014	10.340	5.849	1.000	0.667
novel_circ_001015	0.000	5.849	0.000	0.667
novel_circ_001016	0.000	5.849	0.000	0.667
novel_circ_001017	7.088	0.000	1.000	0.000
novel_circ_001018	7.088	0.000	1.000	0.000
novel_circ_001019	19.760	0.000	1.667	0.000
novel_circ_001020	22.797	3.915	2.333	0.333
novel_circ_001021	0.000	9.352	0.000	1.000
novel_circ_001022	0.000	8.774	0.000	1.000
novel_circ_001023	7.855	0.000	0.667	0.000
novel_circ_001024	23.043	16.604	2.333	1.667
novel_circ_001025	7.978	0.000	0.667	0.000
novel_circ_001026	7.088	0.000	1.000	0.000
novel_circ_001027	7.978	0.000	0.667	0.000
novel_circ_001028	11.813	27.406	1.667	2.333
novel_circ_001029	7.088	0.000	1.000	0.000
novel_circ_001030	0.000	11.745	0.000	1.000
novel_circ_001031	0.000	11.745	0.000	1.000
novel_circ_001032	11.782	17.547	1.000	2.000
novel_circ_001033	29.947	81.590	3.333	8.333
novel_circ_001034	7.855	0.000	0.667	0.000
novel_circ_001035	11.967	0.000	1.000	0.000
novel_circ_001036	7.855	33.593	0.667	3.333
novel_circ_001037	64.066	127.919	5.667	12.667
novel_circ_001038	28.474	15.008	2.667	1.667
novel_circ_001039	27.491	28.302	2.333	3.000
novel_circ_001040	0.000	5.849	0.000	0.667
novel_circ_001041	4.725	0.000	0.667	0.000
novel_circ_001042	15.832	0.000	1.333	0.000
novel_circ_001043	7.855	0.000	0.667	0.000
novel_circ_001044	0.000	5.849	0.000	0.667
novel_circ_001045	7.978	2.925	0.667	0.333
novel_circ_001046	0.000	15.806	0.000	1.667
novel_circ_001047	33.997	69.553	3.667	6.667
novel_circ_001048	33.199	35.115	3.333	3.667
novel_circ_001049	16.692	9.352	1.667	1.000
novel_circ_001050	7.978	0.000	0.667	0.000
novel_circ_001051	14.943	5.849	1.667	0.667
novel_circ_001052	38.753	41.350	3.667	4.333
novel_circ_001053	0.000	7.830	0.000	0.667
novel_circ_001054	2.363	23.829	0.333	2.333
novel_circ_001055	15.709	31.779	1.333	3.333
novel_circ_001056	109.048	108.005	11.333	10.667
novel_circ_001057	132.704	31.321	12.667	2.667
novel_circ_001058	0.000	5.849	0.000	0.667
novel_circ_001059	7.978	0.000	0.667	0.000
novel_circ_001060	93.584	16.192	8.667	1.667
novel_circ_001061	35.346	20.472	3.000	2.333
novel_circ_001062	0.000	6.235	0.000	0.667
novel_circ_001063	367.218	211.558	37.333	20.333
novel_circ_001064	7.855	0.000	0.667	0.000
novel_circ_001065	157.374	126.834	15.000	13.333
novel_circ_001066	7.855	0.000	0.667	0.000
novel_circ_001067	57.961	10.150	5.000	1.000
novel_circ_001068	7.855	0.000	0.667	0.000
novel_circ_001069	7.855	0.000	0.667	0.000
novel_circ_001070	268.171	326.703	26.333	34.000
novel_circ_001071	0.000	6.235	0.000	0.667
novel_circ_001072	88.459	62.547	8.667	6.000
novel_circ_001073	0.000	6.235	0.000	0.667
novel_circ_001074	0.000	7.830	0.000	0.667
novel_circ_001075	0.000	5.849	0.000	0.667
novel_circ_001076	8.653	7.830	1.000	0.667
novel_circ_001077	7.978	48.335	0.667	5.333
novel_circ_001078	0.000	9.352	0.000	1.000
novel_circ_001079	46.240	69.771	4.000	7.667
novel_circ_001080	32.279	96.453	4.333	9.667
novel_circ_001081	4.725	0.000	0.667	0.000
novel_circ_001082	11.905	11.745	1.000	1.000
novel_circ_001083	3.927	9.352	0.333	1.000
novel_circ_001084	4.725	0.000	0.667	0.000
novel_circ_001085	23.043	34.777	2.333	3.333
novel_circ_001086	110.428	138.455	11.333	13.667
novel_circ_001087	0.000	5.849	0.000	0.667
novel_circ_001088	0.000	11.745	0.000	1.000
novel_circ_001089	0.000	12.469	0.000	1.333
novel_circ_001090	0.000	7.830	0.000	0.667
novel_circ_001091	0.000	5.849	0.000	0.667
novel_circ_001092	4.725	0.000	0.667	0.000
novel_circ_001093	0.000	6.235	0.000	0.667
novel_circ_001094	15.955	7.830	1.333	0.667
novel_circ_001095	31.603	37.654	2.667	4.000
novel_circ_001096	0.000	19.528	0.000	2.000
novel_circ_001097	0.000	11.698	0.000	1.333
novel_circ_001098	0.000	6.235	0.000	0.667
novel_circ_001099	7.088	0.000	1.000	0.000
novel_circ_001100	4.725	19.576	0.667	1.667
novel_circ_001101	10.217	8.774	1.000	1.000
novel_circ_001102	4.725	0.000	0.667	0.000
novel_circ_001103	15.709	8.774	1.333	1.000
novel_circ_001104	4.725	0.000	0.667	0.000
novel_circ_001105	0.000	6.235	0.000	0.667
novel_circ_001106	14.329	11.745	1.333	1.000
novel_circ_001107	4.725	27.406	0.667	2.333
novel_circ_001108	0.000	5.849	0.000	0.667
novel_circ_001109	11.967	7.830	1.000	0.667
novel_circ_001110	0.000	7.830	0.000	0.667
novel_circ_001111	15.955	9.352	1.333	1.000
novel_circ_001112	134.822	239.306	11.333	24.333
novel_circ_001113	0.000	44.129	0.000	4.333
novel_circ_001114	39.459	68.370	4.667	6.667
novel_circ_001115	135.282	112.602	13.667	12.000
novel_circ_001116	7.978	0.000	0.667	0.000
novel_circ_001117	0.000	5.849	0.000	0.667
novel_circ_001118	11.782	0.000	1.000	0.000
novel_circ_001119	7.978	7.830	0.667	0.667
novel_circ_001120	0.000	5.849	0.000	0.667
novel_circ_001121	7.088	0.000	1.000	0.000
novel_circ_001122	0.000	6.235	0.000	0.667
novel_circ_001123	4.725	31.612	0.667	3.333
novel_circ_001124	4.725	0.000	0.667	0.000
novel_circ_001125	7.088	0.000	1.000	0.000
novel_circ_001126	40.349	29.073	4.333	3.000
novel_circ_001127	7.978	0.000	0.667	0.000
novel_circ_001128	7.855	0.000	0.667	0.000
novel_circ_001129	9.451	14.623	1.333	1.667
novel_circ_001130	0.000	9.352	0.000	1.000
novel_circ_001131	4.725	17.594	0.667	1.667
novel_circ_001132	15.004	3.915	1.667	0.333
novel_circ_001133	185.082	245.013	19.333	26.000
novel_circ_001134	24.362	32.603	2.333	3.333
novel_circ_001135	108.127	116.779	11.000	11.667
novel_circ_001136	0.000	11.745	0.000	1.000
novel_circ_001137	37.986	3.915	4.000	0.333
novel_circ_001138	0.000	6.235	0.000	0.667
novel_circ_001139	19.055	5.849	2.000	0.667
novel_circ_001140	0.000	17.933	0.000	2.000
novel_circ_001141	27.032	7.830	2.667	0.667
novel_circ_001142	16.507	0.000	1.667	0.000
novel_circ_001143	31.726	6.235	2.667	0.667
novel_circ_001144	0.000	6.235	0.000	0.667
novel_circ_001145	16.692	0.000	1.667	0.000
novel_circ_001146	19.944	0.000	1.667	0.000
novel_circ_001147	0.000	9.352	0.000	1.000
novel_circ_001148	47.314	35.308	5.333	3.667
novel_circ_001149	2.363	30.595	0.333	3.333
novel_circ_001150	560.550	456.819	57.333	45.333
novel_circ_001151	4.725	0.000	0.667	0.000
novel_circ_001152	0.000	5.849	0.000	0.667
novel_circ_001153	772.757	815.413	78.333	83.667
novel_circ_001154	11.813	5.849	1.667	0.667
novel_circ_001155	204.166	150.589	20.667	16.000
novel_circ_001156	0.000	5.849	0.000	0.667
novel_circ_001157	571.935	757.312	60.000	78.333
novel_circ_001158	21.999	3.117	2.000	0.333
novel_circ_001159	0.000	27.406	0.000	2.333
novel_circ_001160	4.725	0.000	0.667	0.000
novel_circ_001161	0.000	5.849	0.000	0.667
novel_circ_001162	4.725	0.000	0.667	0.000
novel_circ_001163	0.000	7.830	0.000	0.667
novel_circ_001164	11.782	0.000	1.000	0.000
novel_circ_001165	0.000	7.830	0.000	0.667
novel_circ_001166	0.000	8.774	0.000	1.000
novel_circ_001167	156.207	229.474	14.667	24.000
novel_circ_001168	12.580	12.469	1.333	1.333
novel_circ_001169	9.451	0.000	1.333	0.000
novel_circ_001170	26.725	0.000	2.667	0.000
novel_circ_001171	4.725	0.000	0.667	0.000
novel_circ_001172	7.978	0.000	0.667	0.000
novel_circ_001173	0.000	5.849	0.000	0.667
novel_circ_001174	11.967	0.000	1.000	0.000
novel_circ_001175	4.725	0.000	0.667	0.000
novel_circ_001176	26.756	34.584	3.333	3.333
novel_circ_001177	0.000	11.745	0.000	1.000
novel_circ_001178	4.725	0.000	0.667	0.000
novel_circ_001179	0.000	7.830	0.000	0.667
novel_circ_001180	4.725	0.000	0.667	0.000
novel_circ_001181	9.451	0.000	1.333	0.000
novel_circ_001182	4.725	0.000	0.667	0.000
novel_circ_001183	0.000	5.849	0.000	0.667
novel_circ_001184	0.000	17.980	0.000	1.667
novel_circ_001185	15.066	15.660	1.667	1.333
novel_circ_001186	0.000	6.235	0.000	0.667
novel_circ_001187	4.725	0.000	0.667	0.000
novel_circ_001188	0.000	8.774	0.000	1.000
novel_circ_001189	11.782	8.774	1.000	1.000
novel_circ_001190	4.725	0.000	0.667	0.000
novel_circ_001191	19.637	0.000	1.667	0.000
novel_circ_001192	14.176	26.149	2.000	2.667
novel_circ_001193	0.000	6.235	0.000	0.667
novel_circ_001194	0.000	11.698	0.000	1.333
novel_circ_001195	0.000	6.235	0.000	0.667
novel_circ_001196	43.448	23.031	5.000	2.333
novel_circ_001197	7.855	0.000	0.667	0.000
novel_circ_001198	11.813	0.000	1.667	0.000
novel_circ_001199	37.158	26.368	4.333	2.667
novel_circ_001200	45.841	8.774	4.667	1.000
novel_circ_001201	15.955	6.235	1.333	0.667
novel_circ_001202	0.000	5.849	0.000	0.667
novel_circ_001203	11.967	9.352	1.000	1.000
novel_circ_001204	84.594	14.670	9.667	1.333
novel_circ_001205	0.000	9.352	0.000	1.000
novel_circ_001206	11.967	0.000	1.000	0.000
novel_circ_001207	0.000	6.235	0.000	0.667
novel_circ_001208	0.000	5.849	0.000	0.667
novel_circ_001209	0.000	5.849	0.000	0.667
novel_circ_001210	7.855	0.000	0.667	0.000
novel_circ_001211	19.791	12.469	2.333	1.333
novel_circ_001212	40.194	14.623	3.667	1.667
novel_circ_001213	4.725	0.000	0.667	0.000
novel_circ_001214	7.978	0.000	0.667	0.000
novel_circ_001215	0.000	34.584	0.000	3.333
novel_circ_001216	23.687	0.000	2.000	0.000
novel_circ_001217	17.305	3.117	2.000	0.333
novel_circ_001218	7.978	0.000	0.667	0.000
novel_circ_001219	0.000	7.830	0.000	0.667
novel_circ_001220	0.000	5.849	0.000	0.667
novel_circ_001221	0.000	12.469	0.000	1.333
novel_circ_001222	0.000	5.849	0.000	0.667
novel_circ_001223	11.813	25.763	1.667	2.667
novel_circ_001224	14.176	7.830	2.000	0.667
novel_circ_001225	0.000	6.235	0.000	0.667
novel_circ_001226	9.451	0.000	1.333	0.000
novel_circ_001227	0.000	11.698	0.000	1.333
novel_circ_001228	14.176	0.000	2.000	0.000
novel_circ_001229	0.000	20.472	0.000	2.333
novel_circ_001230	18.870	0.000	2.000	0.000
novel_circ_001231	0.000	5.849	0.000	0.667
novel_circ_001232	59.433	66.801	5.667	6.667
novel_circ_001233	4.725	11.698	0.667	1.333
novel_circ_001234	29.210	42.367	3.000	4.333
novel_circ_001235	48.111	63.464	5.667	6.333
novel_circ_001236	10.217	6.235	1.000	0.667
novel_circ_001237	0.000	5.849	0.000	0.667
novel_circ_001238	440.886	380.786	44.000	38.000
novel_circ_001239	0.000	8.774	0.000	1.000
novel_circ_001240	26.756	0.000	3.333	0.000
novel_circ_001241	0.000	5.849	0.000	0.667
novel_circ_001242	7.088	0.000	1.000	0.000
novel_circ_001243	0.000	14.623	0.000	1.667
novel_circ_001244	0.000	6.235	0.000	0.667
novel_circ_001245	24.393	31.274	3.000	3.000
novel_circ_001246	10.217	15.587	1.000	1.667
novel_circ_001247	4.725	0.000	0.667	0.000
novel_circ_001248	7.978	0.000	0.667	0.000
novel_circ_001249	0.000	23.975	0.000	2.667
novel_circ_001250	93.246	106.238	9.333	10.333
novel_circ_001251	11.905	21.848	1.000	2.333
novel_circ_001252	0.000	12.277	0.000	1.333
novel_circ_001253	0.000	14.623	0.000	1.667
novel_circ_001254	7.088	0.000	1.000	0.000
novel_circ_001255	31.758	26.899	3.333	3.000
novel_circ_001256	7.088	0.000	1.000	0.000
novel_circ_001257	16.507	0.000	1.667	0.000
novel_circ_001258	7.978	0.000	0.667	0.000
novel_circ_001259	16.538	0.000	2.333	0.000
novel_circ_001260	7.978	0.000	0.667	0.000
novel_circ_001261	0.000	6.235	0.000	0.667
novel_circ_001262	0.000	9.352	0.000	1.000
novel_circ_001263	11.967	0.000	1.000	0.000
novel_circ_001264	12.703	38.452	1.333	4.000
novel_circ_001265	3.989	12.084	0.333	1.333
novel_circ_001266	2.363	21.436	0.333	2.333
novel_circ_001267	59.433	49.785	5.667	5.000
novel_circ_001268	18.931	0.000	2.000	0.000
novel_circ_001269	4.725	11.745	0.667	1.000
novel_circ_001270	15.709	0.000	1.333	0.000
novel_circ_001271	0.000	6.235	0.000	0.667
novel_circ_001272	59.373	67.160	7.000	6.667
novel_circ_001273	7.088	5.849	1.000	0.667
novel_circ_001274	4.725	7.830	0.667	0.667
novel_circ_001275	0.000	8.774	0.000	1.000
novel_circ_001276	7.978	0.000	0.667	0.000
novel_circ_001277	0.000	5.849	0.000	0.667
novel_circ_001278	0.000	8.774	0.000	1.000
novel_circ_001279	12.703	15.201	1.333	1.667
novel_circ_001280	4.725	0.000	0.667	0.000
novel_circ_001281	0.000	21.822	0.000	2.333
novel_circ_001282	37.740	31.998	4.000	3.333
novel_circ_001283	124.083	172.093	12.333	17.667
novel_circ_001284	0.000	15.660	0.000	1.333
novel_circ_001285	7.855	0.000	0.667	0.000
novel_circ_001286	18.072	0.000	1.667	0.000
novel_circ_001287	0.000	5.849	0.000	0.667
novel_circ_001288	0.000	5.849	0.000	0.667
novel_circ_001289	9.451	5.849	1.333	0.667
novel_circ_001290	4.725	0.000	0.667	0.000
novel_circ_001291	0.000	6.235	0.000	0.667
novel_circ_001292	0.000	5.849	0.000	0.667
novel_circ_001293	7.088	0.000	1.000	0.000
novel_circ_001294	0.000	8.966	0.000	1.000
novel_circ_001295	3.989	7.830	0.333	0.667
novel_circ_001296	11.782	0.000	1.000	0.000
novel_circ_001297	32.524	20.857	3.000	2.333
novel_circ_001298	0.000	9.352	0.000	1.000
novel_circ_001299	0.000	14.623	0.000	1.667
novel_circ_001300	7.855	17.182	0.667	1.667
novel_circ_001301	0.000	5.849	0.000	0.667
novel_circ_001302	25.160	0.000	2.667	0.000
novel_circ_001303	7.978	0.000	0.667	0.000
novel_circ_001304	16.507	11.698	1.667	1.333
novel_circ_001305	3.927	14.065	0.333	1.333
novel_circ_001306	37.219	32.796	4.333	3.333
novel_circ_001307	0.000	21.097	0.000	2.000
novel_circ_001308	11.782	11.745	1.000	1.000
novel_circ_001309	7.978	0.000	0.667	0.000
novel_circ_001310	7.978	0.000	0.667	0.000
novel_circ_001311	0.000	6.235	0.000	0.667
novel_circ_001312	18.901	8.774	2.667	1.000
novel_circ_001313	9.451	0.000	1.333	0.000
novel_circ_001314	21.417	9.352	2.333	1.000
novel_circ_001315	4.725	0.000	0.667	0.000
novel_circ_001316	0.000	20.300	0.000	2.000
novel_circ_001317	7.088	11.745	1.000	1.000
novel_circ_001318	16.538	0.000	2.333	0.000
novel_circ_001319	0.000	17.740	0.000	2.000
novel_circ_001320	0.000	9.352	0.000	1.000
novel_circ_001321	23.872	24.965	2.000	2.667
novel_circ_001322	19.944	0.000	1.667	0.000
novel_circ_001323	4.725	0.000	0.667	0.000
novel_circ_001324	4.725	0.000	0.667	0.000
novel_circ_001325	0.000	5.849	0.000	0.667
novel_circ_001326	15.709	19.914	1.333	2.000
novel_circ_001327	0.000	21.822	0.000	2.333
novel_circ_001328	0.000	6.235	0.000	0.667
novel_circ_001329	42.527	47.465	4.667	4.667
novel_circ_001330	15.741	15.587	2.000	1.667
novel_circ_001331	0.000	17.182	0.000	1.667
novel_circ_001332	14.943	5.849	1.667	0.667
novel_circ_001333	11.967	53.726	1.000	5.333
novel_circ_001334	0.000	6.235	0.000	0.667
novel_circ_001335	7.855	0.000	0.667	0.000
novel_circ_001336	14.176	18.704	2.000	2.000
novel_circ_001337	14.943	0.000	1.667	0.000
novel_circ_001338	7.855	0.000	0.667	0.000
novel_circ_001339	3.927	21.702	0.333	2.000
novel_circ_001340	0.000	7.830	0.000	0.667
novel_circ_001341	529.254	653.850	54.667	66.667
novel_circ_001342	20.681	0.000	2.000	0.000
novel_circ_001343	4.725	0.000	0.667	0.000
novel_circ_001344	19.760	8.774	1.667	1.000
novel_circ_001345	997.449	1089.774	100.667	111.667
novel_circ_001346	0.000	8.774	0.000	1.000
novel_circ_001347	9.451	5.849	1.333	0.667
novel_circ_001348	7.855	12.469	0.667	1.333
novel_circ_001349	14.176	0.000	2.000	0.000
novel_circ_001350	59.035	66.727	7.667	7.000
novel_circ_001351	9.451	5.849	1.333	0.667
novel_circ_001352	65.018	140.653	6.667	14.667
novel_circ_001353	0.000	7.830	0.000	0.667
novel_circ_001354	12.580	31.805	1.333	3.333
novel_circ_001355	2.363	9.352	0.333	1.000
novel_circ_001356	0.000	9.352	0.000	1.000
novel_circ_001357	0.000	11.745	0.000	1.000
novel_circ_001358	0.000	7.830	0.000	0.667
novel_circ_001359	7.978	0.000	0.667	0.000
novel_circ_001360	0.000	6.235	0.000	0.667
novel_circ_001361	11.782	0.000	1.000	0.000
novel_circ_001362	4.725	0.000	0.667	0.000
novel_circ_001363	256.693	283.821	23.000	28.667
novel_circ_001364	44.491	11.698	4.000	1.333
novel_circ_001365	15.832	6.235	1.333	0.667
novel_circ_001366	41.729	8.774	4.333	1.000
novel_circ_001367	19.791	11.891	2.333	1.333
novel_circ_001368	7.088	5.849	1.000	0.667
novel_circ_001369	0.000	9.352	0.000	1.000
novel_circ_001370	46.454	48.842	5.000	4.667
novel_circ_001371	29.885	20.472	3.333	2.333
novel_circ_001372	48.265	33.593	5.000	3.333
novel_circ_001373	79.776	18.318	8.333	2.000
novel_circ_001374	20.558	24.360	2.000	2.667
novel_circ_001375	38.937	46.208	3.667	5.000
novel_circ_001376	16.692	0.000	1.667	0.000
novel_circ_001377	7.855	0.000	0.667	0.000
novel_circ_001378	7.978	15.587	0.667	1.667
novel_circ_001379	0.000	7.830	0.000	0.667
novel_circ_001380	9.451	0.000	1.333	0.000
novel_circ_001381	2.363	5.849	0.333	0.667
novel_circ_001382	0.000	7.830	0.000	0.667
novel_circ_001383	7.088	0.000	1.000	0.000
novel_circ_001384	4.725	12.689	0.667	1.333
novel_circ_001385	0.000	14.065	0.000	1.333
novel_circ_001386	7.978	7.830	0.667	0.667
novel_circ_001387	0.000	8.774	0.000	1.000
novel_circ_001388	42.496	37.289	5.333	3.667
novel_circ_001389	11.782	0.000	1.000	0.000
novel_circ_001390	35.623	21.848	3.667	2.333
novel_circ_001391	15.709	16.604	1.333	1.667
novel_circ_001392	15.709	2.925	1.333	0.333
novel_circ_001393	15.832	15.587	1.333	1.667
novel_circ_001394	0.000	9.352	0.000	1.000
novel_circ_001395	7.978	12.277	0.667	1.333
novel_circ_001396	7.855	7.830	0.667	0.667
novel_circ_001397	0.000	6.235	0.000	0.667
novel_circ_001398	0.000	11.745	0.000	1.000
novel_circ_001399	0.000	6.235	0.000	0.667
novel_circ_001400	8.714	29.652	1.000	3.000
novel_circ_001401	7.088	0.000	1.000	0.000
novel_circ_001402	7.088	0.000	1.000	0.000
novel_circ_001403	0.000	5.849	0.000	0.667
novel_circ_001404	4.725	0.000	0.667	0.000
novel_circ_001405	4.725	0.000	0.667	0.000
novel_circ_001406	0.000	37.123	0.000	3.667
novel_circ_001407	7.855	0.000	0.667	0.000
novel_circ_001408	9.451	0.000	1.333	0.000
novel_circ_001409	27.676	7.830	2.333	0.667
novel_circ_001410	0.000	20.472	0.000	2.333
novel_circ_001411	4.725	0.000	0.667	0.000
novel_circ_001412	44.153	22.839	4.667	2.333
novel_circ_001413	17.305	0.000	2.000	0.000
novel_circ_001414	0.000	6.235	0.000	0.667
novel_circ_001415	7.978	0.000	0.667	0.000
novel_circ_001416	18.901	10.755	2.667	1.000
novel_circ_001417	0.000	11.698	0.000	1.333
novel_circ_001418	9.451	31.659	1.333	3.000
novel_circ_001419	7.978	0.000	0.667	0.000
novel_circ_001420	27.491	5.849	2.333	0.667
novel_circ_001421	0.000	11.745	0.000	1.000
novel_circ_001422	0.000	26.513	0.000	3.000
novel_circ_001423	15.955	3.117	1.333	0.333
novel_circ_001424	7.978	0.000	0.667	0.000
novel_circ_001425	0.000	14.065	0.000	1.333
novel_circ_001426	12.580	6.235	1.333	0.667
novel_circ_001427	4.725	0.000	0.667	0.000
novel_circ_001428	52.285	91.235	6.000	9.000
novel_circ_001429	654.436	188.650	64.000	19.667
novel_circ_001430	0.000	15.660	0.000	1.333
novel_circ_001431	7.855	7.830	0.667	0.667
novel_circ_001432	0.000	27.478	0.000	3.000
novel_circ_001433	19.821	0.000	1.667	0.000
novel_circ_001434	0.000	9.352	0.000	1.000
novel_circ_001435	0.000	11.745	0.000	1.000
novel_circ_001436	95.669	155.370	8.333	15.667
novel_circ_001437	19.821	15.008	1.667	1.667
novel_circ_001438	27.032	32.941	2.667	3.667
novel_circ_001439	0.000	5.849	0.000	0.667
novel_circ_001440	4.725	0.000	0.667	0.000
novel_circ_001441	7.978	0.000	0.667	0.000
novel_circ_001442	7.978	13.679	0.667	1.333
novel_circ_001443	7.088	0.000	1.000	0.000
novel_circ_001444	0.000	7.830	0.000	0.667
novel_circ_001445	23.043	30.330	2.333	2.667
novel_circ_001446	0.000	9.352	0.000	1.000
novel_circ_001447	11.813	0.000	1.667	0.000
novel_circ_001448	7.978	0.000	0.667	0.000
novel_circ_001449	0.000	9.352	0.000	1.000
novel_circ_001450	0.000	6.235	0.000	0.667
novel_circ_001451	0.000	5.849	0.000	0.667
novel_circ_001452	16.538	0.000	2.333	0.000
novel_circ_001453	25.958	36.058	3.000	4.000
novel_circ_001454	0.000	11.745	0.000	1.000
novel_circ_001455	0.000	5.849	0.000	0.667
novel_circ_001456	0.000	25.763	0.000	2.667
novel_circ_001457	7.978	0.000	0.667	0.000
novel_circ_001458	42.650	15.587	4.667	1.667
novel_circ_001459	0.000	6.235	0.000	0.667
novel_circ_001460	4.725	0.000	0.667	0.000
novel_circ_001461	0.000	6.235	0.000	0.667
novel_circ_001462	0.000	8.774	0.000	1.000
novel_circ_001463	11.967	22.646	1.000	2.333
novel_circ_001464	4.725	0.000	0.667	0.000
novel_circ_001465	9.451	0.000	1.333	0.000
novel_circ_001466	0.000	6.235	0.000	0.667
novel_circ_001467	0.000	15.660	0.000	1.333
novel_circ_001468	4.725	0.000	0.667	0.000
novel_circ_001469	22.154	56.916	2.667	6.333
novel_circ_001470	0.000	14.065	0.000	1.333
novel_circ_001471	0.000	6.235	0.000	0.667
novel_circ_001472	0.000	5.849	0.000	0.667
novel_circ_001473	7.088	18.704	1.000	2.000
novel_circ_001474	0.000	7.830	0.000	0.667
novel_circ_001475	23.564	43.868	2.000	5.000
novel_circ_001476	16.538	0.000	2.333	0.000
novel_circ_001477	0.000	6.235	0.000	0.667
novel_circ_001478	4.725	0.000	0.667	0.000
novel_circ_001479	7.978	0.000	0.667	0.000
novel_circ_001480	34.887	17.933	3.333	2.000
novel_circ_001481	33.844	67.113	4.333	7.000
novel_circ_001482	4.725	0.000	0.667	0.000
novel_circ_001483	7.978	0.000	0.667	0.000
novel_circ_001484	4.725	0.000	0.667	0.000
novel_circ_001485	7.855	0.000	0.667	0.000
novel_circ_001486	72.842	31.247	6.667	3.000
novel_circ_001487	21.999	0.000	2.000	0.000
novel_circ_001488	4.725	0.000	0.667	0.000
novel_circ_001489	7.855	0.000	0.667	0.000
novel_circ_001490	0.000	6.235	0.000	0.667
novel_circ_001491	11.015	5.849	1.333	0.667
novel_circ_001492	4.725	0.000	0.667	0.000
novel_circ_001493	9.451	0.000	1.333	0.000
novel_circ_001494	7.088	3.117	1.000	0.333
novel_circ_001495	11.967	0.000	1.000	0.000
novel_circ_001496	9.451	0.000	1.333	0.000
novel_circ_001497	0.000	15.587	0.000	1.667
novel_circ_001498	0.000	7.830	0.000	0.667
novel_circ_001499	7.855	0.000	0.667	0.000
novel_circ_001500	36.144	19.721	3.333	2.000
novel_circ_001501	0.000	11.698	0.000	1.333
novel_circ_001502	11.967	0.000	1.000	0.000
novel_circ_001503	19.637	6.235	1.667	0.667
novel_circ_001504	24.362	16.604	2.333	1.667
novel_circ_001505	0.000	12.469	0.000	1.333
novel_circ_001506	4.725	0.000	0.667	0.000
novel_circ_001507	11.844	12.469	1.000	1.333
novel_circ_001508	11.782	0.000	1.000	0.000
novel_circ_001509	3.989	7.830	0.333	0.667
novel_circ_001510	4.725	0.000	0.667	0.000
novel_circ_001511	20.681	53.460	2.000	5.667
novel_circ_001512	0.000	6.235	0.000	0.667
novel_circ_001513	7.978	5.849	0.667	0.667
novel_circ_001514	7.088	0.000	1.000	0.000
novel_circ_001515	7.855	0.000	0.667	0.000
novel_circ_001516	224.295	88.649	25.333	9.000
novel_circ_001517	29.087	5.849	3.000	0.667
novel_circ_001518	9.451	0.000	1.333	0.000
novel_circ_001519	4.725	19.576	0.667	1.667
novel_circ_001520	7.855	0.000	0.667	0.000
novel_circ_001521	0.000	7.830	0.000	0.667
novel_circ_001522	35.593	83.278	4.333	8.667
novel_circ_001523	11.967	7.830	1.000	0.667
novel_circ_001524	3.989	6.235	0.333	0.667
novel_circ_001525	0.000	7.830	0.000	0.667
novel_circ_001526	12.703	28.302	1.333	3.000
novel_circ_001527	137.552	99.544	13.333	10.000
novel_circ_001528	51.947	23.975	6.667	2.667
novel_circ_001529	0.000	7.830	0.000	0.667
novel_circ_001530	9.451	9.352	1.333	1.000
novel_circ_001531	19.055	13.679	2.000	1.333
novel_circ_001532	0.000	5.849	0.000	0.667
novel_circ_001533	0.000	7.830	0.000	0.667
novel_circ_001534	11.782	0.000	1.000	0.000
novel_circ_001535	7.855	0.000	0.667	0.000
novel_circ_001536	0.000	6.235	0.000	0.667
novel_circ_001537	4.725	0.000	0.667	0.000
novel_circ_001538	7.855	0.000	0.667	0.000
novel_circ_001539	10.217	0.000	1.000	0.000
novel_circ_001540	7.978	0.000	0.667	0.000
novel_circ_001541	54.064	5.849	5.333	0.667
novel_circ_001542	26.111	16.989	2.333	1.667
novel_circ_001543	19.791	10.150	2.333	1.000
novel_circ_001544	4.725	0.000	0.667	0.000
novel_circ_001545	9.451	0.000	1.333	0.000
novel_circ_001546	0.000	7.830	0.000	0.667
novel_circ_001547	0.000	7.830	0.000	0.667
novel_circ_001548	0.000	7.830	0.000	0.667
novel_circ_001549	0.000	7.830	0.000	0.667
novel_circ_001550	4.725	0.000	0.667	0.000
novel_circ_001551	0.000	6.235	0.000	0.667
novel_circ_001552	9.451	0.000	1.333	0.000
novel_circ_001553	34.120	0.000	3.667	0.000
novel_circ_001554	0.000	14.623	0.000	1.667
novel_circ_001555	15.066	23.417	1.667	2.333
novel_circ_001556	4.725	0.000	0.667	0.000
novel_circ_001557	0.000	11.745	0.000	1.000
novel_circ_001558	15.955	7.830	1.333	0.667
novel_circ_001559	9.451	0.000	1.333	0.000
novel_circ_001560	8.653	11.891	1.000	1.333
novel_circ_001561	0.000	7.830	0.000	0.667
novel_circ_001562	123.867	157.231	11.667	16.333
novel_circ_001563	7.855	0.000	0.667	0.000
novel_circ_001564	4.725	0.000	0.667	0.000
novel_circ_001565	0.000	6.235	0.000	0.667
novel_circ_001566	22.797	20.107	2.333	2.000
novel_circ_001567	0.000	15.660	0.000	1.333
novel_circ_001568	7.978	26.368	0.667	2.667
novel_circ_001569	4.725	0.000	0.667	0.000
novel_circ_001570	11.967	0.000	1.000	0.000
novel_circ_001571	59.433	88.649	5.667	9.000
novel_circ_001572	7.855	0.000	0.667	0.000
novel_circ_001573	0.000	11.745	0.000	1.000
novel_circ_001574	7.088	0.000	1.000	0.000
novel_circ_001575	7.088	9.352	1.000	1.000
novel_circ_001576	0.000	8.774	0.000	1.000
novel_circ_001577	7.978	0.000	0.667	0.000
novel_circ_001578	7.855	6.235	0.667	0.667
novel_circ_001579	12.703	63.370	1.333	7.000
novel_circ_001580	12.580	11.698	1.333	1.333
novel_circ_001581	0.000	7.830	0.000	0.667
novel_circ_001582	0.000	5.849	0.000	0.667
novel_circ_001583	133.472	77.820	13.667	8.333
novel_circ_001584	35.900	0.000	3.000	0.000
novel_circ_001585	33.844	74.000	4.333	7.333
novel_circ_001586	15.066	33.520	1.667	3.667
novel_circ_001587	0.000	20.472	0.000	2.333
novel_circ_001588	11.967	0.000	1.000	0.000
novel_circ_001589	7.855	12.469	0.667	1.333
novel_circ_001590	4.725	0.000	0.667	0.000
novel_circ_001591	4.725	0.000	0.667	0.000
novel_circ_001592	0.000	9.352	0.000	1.000
novel_circ_001593	11.782	0.000	1.000	0.000
novel_circ_001594	0.000	5.849	0.000	0.667
novel_circ_001595	11.782	0.000	1.000	0.000
novel_circ_001596	14.943	14.623	1.667	1.667
novel_circ_001597	50.751	114.626	5.333	11.333
novel_circ_001598	30.714	25.351	3.000	2.667
novel_circ_001599	11.782	0.000	1.000	0.000
novel_circ_001600	22.154	38.837	2.667	4.000
novel_circ_001601	0.000	11.745	0.000	1.000
novel_circ_001602	7.978	0.000	0.667	0.000
novel_circ_001603	4.725	0.000	0.667	0.000
novel_circ_001604	14.206	26.368	1.333	2.667
novel_circ_001605	0.000	5.849	0.000	0.667
novel_circ_001606	4.725	0.000	0.667	0.000
novel_circ_001607	12.703	0.000	1.333	0.000
novel_circ_001608	7.855	11.698	0.667	1.333
novel_circ_001609	0.000	15.660	0.000	1.333
novel_circ_001610	4.725	0.000	0.667	0.000
novel_circ_001611	0.000	9.352	0.000	1.000
novel_circ_001612	28.505	8.774	3.333	1.000
novel_circ_001613	19.637	39.490	1.667	3.667
novel_circ_001614	7.978	24.553	0.667	2.667
novel_circ_001615	0.000	6.235	0.000	0.667
novel_circ_001616	33.046	31.998	4.000	3.333
novel_circ_001617	0.000	7.830	0.000	0.667
novel_circ_001618	0.000	6.235	0.000	0.667
novel_circ_001619	9.451	0.000	1.333	0.000
novel_circ_001620	224.908	318.964	24.333	31.333
novel_circ_001621	92.387	98.241	10.333	9.667
novel_circ_001622	7.855	0.000	0.667	0.000
novel_circ_001623	0.000	7.830	0.000	0.667
novel_circ_001624	7.088	0.000	1.000	0.000
novel_circ_001625	36.942	21.097	3.667	2.000
novel_circ_001626	7.855	0.000	0.667	0.000
novel_circ_001627	4.725	0.000	0.667	0.000
novel_circ_001628	179.804	155.542	20.000	16.000
novel_circ_001629	6.290	6.235	0.667	0.667
novel_circ_001630	25.345	32.217	2.667	3.333
novel_circ_001631	7.088	8.774	1.000	1.000
novel_circ_001632	0.000	5.849	0.000	0.667
novel_circ_001633	4.725	21.510	0.667	2.000
novel_circ_001634	4.725	8.774	0.667	1.000
novel_circ_001635	63.392	65.686	6.667	6.000
novel_circ_001636	9.451	0.000	1.333	0.000
novel_circ_001637	0.000	20.300	0.000	2.000
novel_circ_001638	9.451	0.000	1.333	0.000
novel_circ_001639	7.855	0.000	0.667	0.000
novel_circ_001640	12.703	0.000	1.333	0.000
novel_circ_001641	7.855	0.000	0.667	0.000
novel_circ_001642	11.782	11.698	1.000	1.333
novel_circ_001643	0.000	12.469	0.000	1.333
novel_circ_001644	11.813	11.698	1.667	1.333
novel_circ_001645	86.435	74.385	9.000	7.333
novel_circ_001646	21.233	21.895	2.333	2.000
novel_circ_001647	18.870	15.008	2.000	1.667
novel_circ_001648	7.978	0.000	0.667	0.000
novel_circ_001649	7.088	5.849	1.000	0.667
novel_circ_001650	2.363	5.849	0.333	0.667
novel_circ_001651	736.673	556.428	78.333	56.667
novel_circ_001652	4.725	0.000	0.667	0.000
novel_circ_001653	14.176	8.774	2.000	1.000
novel_circ_001654	7.855	0.000	0.667	0.000
novel_circ_001655	0.000	5.849	0.000	0.667
novel_circ_001656	23.780	8.774	2.667	1.000
novel_circ_001657	116.075	70.930	13.667	6.667
novel_circ_001658	7.978	0.000	0.667	0.000
novel_circ_001659	0.000	17.980	0.000	1.667
novel_circ_001660	0.000	5.849	0.000	0.667
novel_circ_001661	7.088	16.604	1.000	1.667
novel_circ_001662	15.832	0.000	1.333	0.000
novel_circ_001663	4.725	0.000	0.667	0.000
novel_circ_001664	7.855	0.000	0.667	0.000
novel_circ_001665	7.088	0.000	1.000	0.000
novel_circ_001666	0.000	9.352	0.000	1.000
novel_circ_001667	7.978	0.000	0.667	0.000
novel_circ_001668	12.580	0.000	1.333	0.000
novel_circ_001669	4.725	0.000	0.667	0.000
novel_circ_001670	0.000	15.660	0.000	1.333
novel_circ_001671	4.725	0.000	0.667	0.000
novel_circ_001672	12.703	27.478	1.333	3.000
novel_circ_001673	0.000	8.774	0.000	1.000
novel_circ_001674	0.000	7.830	0.000	0.667
novel_circ_001675	0.000	5.849	0.000	0.667
novel_circ_001676	7.088	0.000	1.000	0.000
novel_circ_001677	0.000	7.830	0.000	0.667
novel_circ_001678	0.000	6.235	0.000	0.667
novel_circ_001679	12.580	5.849	1.333	0.667
novel_circ_001680	23.810	33.208	2.000	3.333
novel_circ_001681	6.352	9.352	0.667	1.000
novel_circ_001682	10.340	7.830	1.000	0.667
novel_circ_001683	0.000	9.352	0.000	1.000
novel_circ_001684	15.709	7.830	1.333	0.667
novel_circ_001685	15.832	11.745	1.333	1.000
novel_circ_001686	33.138	0.000	3.333	0.000
novel_circ_001687	197.507	238.773	18.667	25.000
novel_circ_001688	27.737	8.774	2.333	1.000
novel_circ_001689	125.863	143.289	13.000	13.333
novel_circ_001690	7.978	0.000	0.667	0.000
novel_circ_001691	169.831	219.152	16.333	22.667
novel_circ_001692	12.580	0.000	1.333	0.000
novel_circ_001693	0.000	19.528	0.000	2.000
novel_circ_001694	0.000	5.849	0.000	0.667
novel_circ_001695	11.967	2.925	1.000	0.333
novel_circ_001696	20.435	3.117	2.000	0.333
novel_circ_001697	30.223	83.378	2.667	8.333
novel_circ_001698	0.000	17.182	0.000	1.667
novel_circ_001699	0.000	11.745	0.000	1.000
novel_circ_001700	40.349	97.370	4.333	10.000
novel_circ_001701	0.000	8.774	0.000	1.000
novel_circ_001702	147.833	243.053	17.000	25.667
novel_circ_001703	0.000	6.235	0.000	0.667
novel_circ_001704	17.305	29.266	2.000	3.000
novel_circ_001705	0.000	6.235	0.000	0.667
novel_circ_001706	0.000	14.623	0.000	1.667
novel_circ_001707	7.978	0.000	0.667	0.000
novel_circ_001708	0.000	7.830	0.000	0.667
novel_circ_001709	4.725	0.000	0.667	0.000
novel_circ_001710	7.855	0.000	0.667	0.000
novel_circ_001711	0.000	9.352	0.000	1.000
novel_circ_001712	11.813	0.000	1.667	0.000
novel_circ_001713	29.118	51.452	3.667	5.667
novel_circ_001714	29.395	5.849	3.000	0.667
novel_circ_001715	11.967	6.235	1.000	0.667
novel_circ_001716	3.989	11.698	0.333	1.333
novel_circ_001717	26.142	33.641	3.000	3.000
novel_circ_001718	19.791	0.000	2.333	0.000
novel_circ_001719	68.361	38.837	6.333	4.000
novel_circ_001720	58.329	60.175	6.667	5.667
novel_circ_001721	0.000	5.849	0.000	0.667
novel_circ_001722	35.623	79.777	3.667	7.333
novel_circ_001723	48.142	0.000	5.000	0.000
novel_circ_001724	4.725	0.000	0.667	0.000
novel_circ_001725	22.031	26.368	2.667	2.667
novel_circ_001726	41.852	9.352	4.333	1.000
novel_circ_001727	11.813	0.000	1.667	0.000
novel_circ_001728	11.967	0.000	1.000	0.000
novel_circ_001729	15.709	0.000	1.333	0.000
novel_circ_001730	0.000	7.830	0.000	0.667
novel_circ_001731	0.000	5.849	0.000	0.667
novel_circ_001732	319.474	232.930	33.333	24.667
novel_circ_001733	56.211	23.491	5.000	2.000
novel_circ_001734	7.978	0.000	0.667	0.000
novel_circ_001735	11.813	79.077	1.667	8.000
novel_circ_001736	11.967	0.000	1.000	0.000
novel_circ_001737	7.978	0.000	0.667	0.000
novel_circ_001738	0.000	15.660	0.000	1.333
novel_circ_001739	7.855	0.000	0.667	0.000
novel_circ_001740	15.709	0.000	1.333	0.000
novel_circ_001741	0.000	6.235	0.000	0.667
novel_circ_001742	4.725	9.352	0.667	1.000
novel_circ_001743	7.978	0.000	0.667	0.000
novel_circ_001744	0.000	11.745	0.000	1.000
novel_circ_001745	75.204	118.134	7.000	12.000
novel_circ_001746	55.844	23.975	4.667	2.667
novel_circ_001747	35.346	24.360	3.000	2.667
novel_circ_001748	0.000	17.547	0.000	2.000
novel_circ_001749	15.832	0.000	1.333	0.000
novel_circ_001750	7.088	17.182	1.000	1.667
novel_circ_001751	16.538	57.230	2.333	5.667
novel_circ_001752	4.725	0.000	0.667	0.000
novel_circ_001753	49.676	0.000	5.667	0.000
novel_circ_001754	53.418	163.634	4.667	16.000
novel_circ_001755	0.000	6.235	0.000	0.667
novel_circ_001756	11.967	23.491	1.000	2.000
novel_circ_001757	4.725	0.000	0.667	0.000
novel_circ_001758	7.088	0.000	1.000	0.000
novel_circ_001759	0.000	12.277	0.000	1.333
novel_circ_001760	0.000	17.547	0.000	2.000
novel_circ_001761	7.855	0.000	0.667	0.000
novel_circ_001762	0.000	6.235	0.000	0.667
novel_circ_001763	0.000	6.235	0.000	0.667
novel_circ_001764	0.000	9.352	0.000	1.000
novel_circ_001765	4.725	0.000	0.667	0.000
novel_circ_001766	44.030	15.201	4.667	1.667
novel_circ_001767	27.553	0.000	2.333	0.000
novel_circ_001768	27.491	0.000	2.333	0.000
novel_circ_001769	0.000	8.774	0.000	1.000
novel_circ_001770	59.770	52.564	6.667	5.000
novel_circ_001771	2.363	16.604	0.333	1.667
novel_circ_001772	11.813	17.980	1.667	1.667
novel_circ_001773	0.000	5.849	0.000	0.667
novel_circ_001774	11.782	15.587	1.000	1.667
novel_circ_001775	0.000	11.698	0.000	1.333
novel_circ_001776	4.725	0.000	0.667	0.000
novel_circ_001777	7.978	8.774	0.667	1.000
novel_circ_001778	11.782	0.000	1.000	0.000
novel_circ_001779	0.000	15.660	0.000	1.333
novel_circ_001780	0.000	7.830	0.000	0.667
novel_circ_001781	7.855	7.830	0.667	0.667
novel_circ_001782	0.000	8.774	0.000	1.000
novel_circ_001783	11.967	0.000	1.000	0.000
novel_circ_001784	22.031	0.000	2.667	0.000
novel_circ_001785	3.927	36.758	0.333	3.333
novel_circ_001786	0.000	6.235	0.000	0.667
novel_circ_001787	4.725	9.352	0.667	1.000
novel_circ_001788	0.000	5.849	0.000	0.667
novel_circ_001789	11.782	0.000	1.000	0.000
novel_circ_001790	15.832	0.000	1.333	0.000
novel_circ_001791	0.000	5.849	0.000	0.667
novel_circ_001792	230.981	126.004	20.000	13.000
novel_circ_001793	0.000	5.849	0.000	0.667
novel_circ_001794	0.000	7.830	0.000	0.667
novel_circ_001795	155.348	112.039	15.667	11.333
novel_circ_001796	4.725	0.000	0.667	0.000
novel_circ_001797	7.978	0.000	0.667	0.000
novel_circ_001798	16.538	6.235	2.333	0.667
novel_circ_001799	37.188	8.774	3.667	1.000
novel_circ_001800	0.000	15.587	0.000	1.667
novel_circ_001801	0.000	12.469	0.000	1.333
novel_circ_001802	0.000	12.084	0.000	1.333
novel_circ_001803	4.725	0.000	0.667	0.000
novel_circ_001804	0.000	7.830	0.000	0.667
novel_circ_001805	19.944	8.774	1.667	1.000
novel_circ_001806	7.855	0.000	0.667	0.000
novel_circ_001807	21.417	9.352	2.333	1.000
novel_circ_001808	7.855	0.000	0.667	0.000
novel_circ_001809	4.725	0.000	0.667	0.000
novel_circ_001810	27.922	7.830	2.333	0.667
novel_circ_001811	32.647	11.698	3.000	1.333
novel_circ_001812	15.709	6.235	1.333	0.667
novel_circ_001813	7.855	0.000	0.667	0.000
novel_circ_001814	2.363	10.948	0.333	1.000
novel_circ_001815	0.000	5.849	0.000	0.667
novel_circ_001816	14.943	29.871	1.667	3.000
novel_circ_001817	0.000	7.830	0.000	0.667
novel_circ_001818	32.524	51.452	3.000	5.667
novel_circ_001819	0.000	7.830	0.000	0.667
novel_circ_001820	7.978	0.000	0.667	0.000
novel_circ_001821	7.088	0.000	1.000	0.000
novel_circ_001822	15.955	0.000	1.333	0.000
novel_circ_001823	4.725	0.000	0.667	0.000
novel_circ_001824	7.855	39.490	0.667	3.667
novel_circ_001825	97.541	58.585	10.000	6.000
novel_circ_001826	15.955	0.000	1.333	0.000
novel_circ_001827	27.032	30.595	2.667	3.333
novel_circ_001828	296.890	251.004	30.667	25.667
novel_circ_001829	7.978	0.000	0.667	0.000
novel_circ_001830	30.652	56.286	3.000	5.333
novel_circ_001831	100.611	77.456	11.000	8.000
novel_circ_001832	7.855	11.698	0.667	1.333
novel_circ_001833	16.538	5.849	2.333	0.667
novel_circ_001834	7.855	0.000	0.667	0.000
novel_circ_001835	2.363	11.698	0.333	1.333
novel_circ_001836	0.000	5.849	0.000	0.667
novel_circ_001837	76.432	104.861	9.000	10.333
novel_circ_001838	9.451	0.000	1.333	0.000
novel_circ_001839	17.305	53.700	2.000	5.333
novel_circ_001840	82.998	59.742	9.000	6.000
novel_circ_001841	15.066	17.594	1.667	1.667
novel_circ_001842	11.813	0.000	1.667	0.000
novel_circ_001843	7.855	0.000	0.667	0.000
novel_circ_001844	4.725	0.000	0.667	0.000
novel_circ_001845	7.088	0.000	1.000	0.000
novel_circ_001846	0.000	7.830	0.000	0.667
novel_circ_001847	0.000	5.849	0.000	0.667
novel_circ_001848	7.855	0.000	0.667	0.000
novel_circ_001849	9.451	0.000	1.333	0.000
novel_circ_001850	0.000	5.849	0.000	0.667
novel_circ_001851	0.000	11.745	0.000	1.000
novel_circ_001852	0.000	5.849	0.000	0.667
novel_circ_001853	7.855	0.000	0.667	0.000
novel_circ_001854	7.088	0.000	1.000	0.000
novel_circ_001855	0.000	5.849	0.000	0.667
novel_circ_001856	7.978	0.000	0.667	0.000
novel_circ_001857	4.725	0.000	0.667	0.000
novel_circ_001858	19.637	14.065	1.667	1.333
novel_circ_001859	12.580	0.000	1.333	0.000
novel_circ_001860	7.978	0.000	0.667	0.000
novel_circ_001861	4.725	0.000	0.667	0.000
novel_circ_001862	11.782	0.000	1.000	0.000
novel_circ_001863	0.000	12.469	0.000	1.333
novel_circ_001864	9.451	12.084	1.333	1.333
novel_circ_001865	12.580	0.000	1.333	0.000
novel_circ_001866	15.066	0.000	1.667	0.000
novel_circ_001867	223.681	226.518	23.667	23.333
novel_circ_001868	7.855	0.000	0.667	0.000
novel_circ_001869	11.967	16.604	1.000	1.667
novel_circ_001870	4.725	0.000	0.667	0.000
novel_circ_001871	47.128	17.980	4.000	1.667
novel_circ_001872	19.944	0.000	1.667	0.000
novel_circ_001873	7.855	0.000	0.667	0.000
novel_circ_001874	7.978	0.000	0.667	0.000
novel_circ_001875	0.000	6.235	0.000	0.667
novel_circ_001876	0.000	12.469	0.000	1.333
novel_circ_001877	7.855	7.830	0.667	0.667
novel_circ_001878	0.000	5.849	0.000	0.667
novel_circ_001879	4.725	8.774	0.667	1.000
novel_circ_001880	0.000	5.849	0.000	0.667
novel_circ_001881	0.000	9.352	0.000	1.000
novel_circ_001882	0.000	5.849	0.000	0.667
novel_circ_001883	2.363	5.849	0.333	0.667
novel_circ_001884	10.217	14.623	1.000	1.667
novel_circ_001885	7.855	0.000	0.667	0.000
novel_circ_001886	86.956	25.956	8.667	2.667
novel_circ_001887	30.714	86.276	4.333	8.667
novel_circ_001888	15.832	5.849	1.333	0.667
novel_circ_001889	0.000	6.235	0.000	0.667
novel_circ_001890	0.000	9.352	0.000	1.000
novel_circ_001891	4.725	5.849	0.667	0.667
novel_circ_001892	18.870	15.008	2.000	1.667
novel_circ_001893	7.978	0.000	0.667	0.000
novel_circ_001894	7.978	0.000	0.667	0.000
novel_circ_001895	161.793	174.341	18.333	17.333
novel_circ_001896	34.795	35.287	4.000	4.000
novel_circ_001897	54.462	49.447	5.000	4.667
novel_circ_001898	11.967	0.000	1.000	0.000
novel_circ_001899	15.955	0.000	1.333	0.000
novel_circ_001900	0.000	6.235	0.000	0.667
novel_circ_001901	7.088	0.000	1.000	0.000
novel_circ_001902	7.978	0.000	0.667	0.000
novel_circ_001903	0.000	15.201	0.000	1.667
novel_circ_001904	0.000	6.235	0.000	0.667
novel_circ_001905	7.088	11.745	1.000	1.000
novel_circ_001906	15.955	8.774	1.333	1.000
novel_circ_001907	7.855	0.000	0.667	0.000
novel_circ_001908	4.725	6.235	0.667	0.667
novel_circ_001909	7.855	7.830	0.667	0.667
novel_circ_001910	4.725	0.000	0.667	0.000
novel_circ_001911	0.000	9.352	0.000	1.000
novel_circ_001912	0.000	11.698	0.000	1.333
novel_circ_001913	20.435	48.794	2.000	5.000
novel_circ_001914	7.855	0.000	0.667	0.000
novel_circ_001915	0.000	12.469	0.000	1.333
novel_circ_001916	0.000	7.830	0.000	0.667
novel_circ_001917	15.709	0.000	1.333	0.000
novel_circ_001918	0.000	31.174	0.000	3.333
novel_circ_001919	0.000	6.235	0.000	0.667
novel_circ_001920	7.978	15.587	0.667	1.667
novel_circ_001921	35.469	45.312	3.000	4.333
novel_circ_001922	0.000	5.849	0.000	0.667
novel_circ_001923	0.000	8.774	0.000	1.000
novel_circ_001924	74.007	40.214	7.333	4.000
novel_circ_001925	0.000	6.235	0.000	0.667
novel_circ_001926	49.001	112.692	5.333	11.000
novel_circ_001927	7.855	0.000	0.667	0.000
novel_circ_001928	0.000	6.235	0.000	0.667
novel_circ_001929	7.855	0.000	0.667	0.000
novel_circ_001930	7.978	6.235	0.667	0.667
novel_circ_001931	4.725	0.000	0.667	0.000
novel_circ_001932	0.000	9.352	0.000	1.000
novel_circ_001933	52.867	2.925	5.667	0.333
novel_circ_001934	22.154	0.000	2.667	0.000
novel_circ_001935	14.268	2.925	1.333	0.333
novel_circ_001936	7.978	15.201	0.667	1.667
novel_circ_001937	0.000	5.849	0.000	0.667
novel_circ_001938	122.978	105.273	13.333	10.333
novel_circ_001939	3.927	13.074	0.333	1.333
novel_circ_001940	7.088	0.000	1.000	0.000
novel_circ_001941	9.451	0.000	1.333	0.000
novel_circ_001942	0.000	11.745	0.000	1.000
novel_circ_001943	52.039	42.753	6.000	4.333
novel_circ_001944	7.088	2.925	1.000	0.333
novel_circ_001945	7.978	0.000	0.667	0.000
novel_circ_001946	0.000	19.576	0.000	1.667
novel_circ_001947	11.967	0.000	1.000	0.000
novel_circ_001948	9.451	3.117	1.333	0.333
novel_circ_001949	7.855	11.745	0.667	1.000
novel_circ_001950	0.000	11.745	0.000	1.000
novel_circ_001951	19.760	0.000	1.667	0.000
novel_circ_001952	18.257	5.849	1.667	0.667
novel_circ_001953	0.000	7.830	0.000	0.667
novel_circ_001954	9.451	7.830	1.333	0.667
novel_circ_001955	0.000	6.235	0.000	0.667
novel_circ_001956	15.894	17.933	1.333	2.000
novel_circ_001957	0.000	8.774	0.000	1.000
novel_circ_001958	0.000	6.235	0.000	0.667
novel_circ_001959	0.000	7.830	0.000	0.667
novel_circ_001960	4.725	8.774	0.667	1.000
novel_circ_001961	11.782	0.000	1.000	0.000
novel_circ_001962	100.272	112.113	10.333	11.000
novel_circ_001963	4.725	5.849	0.667	0.667
novel_circ_001964	60.017	42.945	6.667	4.333
novel_circ_001965	0.000	11.698	0.000	1.333
novel_circ_001966	35.592	12.084	3.000	1.333
novel_circ_001967	0.000	8.774	0.000	1.000
novel_circ_001968	0.000	8.774	0.000	1.000
novel_circ_001969	4.725	0.000	0.667	0.000
novel_circ_001970	17.428	8.774	2.000	1.000
novel_circ_001971	0.000	7.830	0.000	0.667
novel_circ_001972	7.088	0.000	1.000	0.000
novel_circ_001973	0.000	6.235	0.000	0.667
novel_circ_001974	0.000	6.235	0.000	0.667
novel_circ_001975	7.088	0.000	1.000	0.000
novel_circ_001976	31.603	19.116	2.667	2.000
novel_circ_001977	0.000	6.235	0.000	0.667
novel_circ_001978	0.000	7.830	0.000	0.667
novel_circ_001979	0.000	6.235	0.000	0.667
novel_circ_001980	0.000	10.150	0.000	1.000
novel_circ_001981	299.040	254.466	31.333	26.667
novel_circ_001982	0.000	7.830	0.000	0.667
novel_circ_001983	360.652	318.310	35.667	32.667
novel_circ_001984	7.855	0.000	0.667	0.000
novel_circ_001985	15.066	6.235	1.667	0.667
novel_circ_001986	0.000	5.849	0.000	0.667
novel_circ_001987	14.176	18.318	2.000	2.000
novel_circ_001988	0.000	12.689	0.000	1.333
novel_circ_001989	7.855	0.000	0.667	0.000
novel_circ_001990	0.000	6.235	0.000	0.667
novel_circ_001991	18.257	43.550	1.667	4.333
novel_circ_001992	7.855	0.000	0.667	0.000
novel_circ_001993	141.418	115.017	13.667	11.667
novel_circ_001994	0.000	5.849	0.000	0.667
novel_circ_001995	0.000	7.830	0.000	0.667
novel_circ_001996	64.005	24.360	7.000	2.667
novel_circ_001997	0.000	7.830	0.000	0.667
novel_circ_001998	15.832	17.547	1.333	2.000
novel_circ_001999	0.000	5.849	0.000	0.667
[truncated: 41,000 more rows]
