# Supplementary material for: Identification and Comprehensive Analysis of circRNA-miRNA-mRNA Regulatory Networks in A2780 Cells Treated with Resveratrol
Source: Genes (Basel). 2024 Jul 22;15(7):965. doi: 10.3390/genes15070965 (PMC11276136; doi:10.3390/genes15070965)
Supplement: Supplementary file 1 [file genes-15-00965-s001.zip › Supplementary Materials/Table S4-Differentially expressed circRNAs..xls]

id	C1_count	C2_count	C3_count	T1_count	T2_count	T3_count	C1_rpm	C2_rpm	C3_rpm	T1_rpm	T2_rpm	T3_rpm	C_mean	T_mean	log2(fc)	PValue	FDR	source_gene	chr	strand	genomic_start	genomic_end	spliced_length	annot_type	circRNA	Symbol	Description	KEGG_A_class	KEGG_B_class	Pathway	K_ID	GO Component	GO Function	GO Process	TF_family
novel_circ_000136	0	0	0	2	3	5	0	0	0	17.5470920081769	28.0562621577136	58.7268029128494	0.001	34.7767190262466	15.0858342090357	0.0378488968241904	1	ENSG00000214435	10	+	102872448	102874661	358	annot_exons	hsa_circ_0019773	AS3MT	arsenite methyltransferase [Source:HGNC Symbol;Acc:HGNC:17452]	Human Diseases	Cancer: overview	ko05208//Chemical carcinogenesis - reactive oxygen species	K07755	GO:0005737//cytoplasm;GO:0005829//cytosol	GO:0008168//methyltransferase activity;GO:0016740//transferase activity;GO:0030791//arsenite methyltransferase activity;GO:0030792//methylarsonite methyltransferase activity	GO:0009404//toxin metabolic process;GO:0018872//arsonoacetate metabolic process;GO:0032259//methylation	--
novel_circ_000161	2	3	9	0	0	0	23.5640648011782	35.8997678481679	63.7913314668462	0	0	0	41.0850547053974	0.001	-15.3263260672863	0.0102658126109704	1	ENSG00000148843	10	+	103427329	103434975	892	annot_exons	hsa_circ_0019852	PDCD11	programmed cell death 11 [Source:HGNC Symbol;Acc:HGNC:13408]	-	-	-	-	GO:0005634//nucleus;GO:0005654//nucleoplasm;GO:0005730//nucleolus;GO:0005829//cytosol;GO:0032040//small-subunit processome	GO:0003676//nucleic acid binding;GO:0003723//RNA binding;GO:0005515//protein binding;GO:0051059//NF-kappaB binding	GO:0006364//rRNA processing;GO:0006396//RNA processing	--
novel_circ_000181	12	3	5	0	0	0	141.384388807069	35.8997678481679	35.4396285926924	0	0	0	70.9079284159764	0.001	-16.1136593278452	0.0014952513247966	1	ENSG00000047056	10	+	1072116	1080476	1603	annot_exons	hsa_circ_0017438	WDR37	WD repeat domain 37 [Source:HGNC Symbol;Acc:HGNC:31406]	-	-	-	-	GO:0005634//nucleus;GO:0005737//cytoplasm	GO:0005515//protein binding	GO:0002260//lymphocyte homeostasis;GO:0022038//corpus callosum development	--
novel_circ_000287	0	0	0	5	6	3	0	0	0	43.8677300204424	56.1125243154272	35.2360817477097	0.001	45.0721120278598	15.4599474342339	0.00486488682132112	1	ENSG00000151893	10	-	118685983	118730410	1578	annot_exons	hsa_circ_0092846	CACUL1	CDK2 associated cullin domain 1 [Source:HGNC Symbol;Acc:HGNC:23727]	-	-	-	-	-	GO:0005515//protein binding;GO:0019901//protein kinase binding;GO:0031625//ubiquitin protein ligase binding	GO:0000082//G1/S transition of mitotic cell cycle;GO:0006511//ubiquitin-dependent protein catabolic process;GO:0007049//cell cycle;GO:0008284//positive regulation of cell population proliferation;GO:0045860//positive regulation of protein kinase activity	--
novel_circ_000441	8	0	4	0	0	0	94.2562592047128	0	28.3517028741539	0	0	0	40.8693206929556	0.001	-15.3187306434353	0.0494906588532216	1	ENSG00000107679	10	+	122392303	122406673	508	annot_exons	hsa_circ_0093009	PLEKHA1	pleckstrin homology domain containing A1 [Source:HGNC Symbol;Acc:HGNC:14335]	-	-	-	-	GO:0005634//nucleus;GO:0005654//nucleoplasm;GO:0005737//cytoplasm;GO:0005829//cytosol;GO:0005886//plasma membrane;GO:0016020//membrane;GO:0032587//ruffle membrane;GO:0070062//extracellular exosome	GO:0005515//protein binding;GO:0008289//lipid binding;GO:0030165//PDZ domain binding;GO:0043325//phosphatidylinositol-3,4-bisphosphate binding	GO:0001553//luteinization;GO:0007283//spermatogenesis;GO:0008209//androgen metabolic process;GO:0008210//estrogen metabolic process;GO:0008585//female gonad development;GO:0009791//post-embryonic development;GO:0014065//phosphatidylinositol 3-kinase signaling;GO:0031529//ruffle organization;GO:0033327//Leydig cell differentiation;GO:0035264//multicellular organism growth;GO:0045184//establishment…	--
novel_circ_000490	0	3	12	0	0	0	0	35.8997678481679	85.0551086224616	0	0	0	40.3182921568765	0.001	-15.2991469085413	0.0424366214922881	1	ENSG00000203791	10	-	124760386	124774782	885	annot_exons	hsa_circ_0007825	EEF1AKMT2	EEF1A lysine methyltransferase 2 [Source:HGNC Symbol;Acc:HGNC:33787]	-	-	-	-	GO:0005634//nucleus;GO:0005654//nucleoplasm;GO:0005737//cytoplasm;GO:0005829//cytosol	GO:0008168//methyltransferase activity;GO:0016279//protein-lysine N-methyltransferase activity;GO:0016740//transferase activity;GO:0042054//histone methyltransferase activity	GO:0006338//chromatin remodeling;GO:0006479//protein methylation;GO:0018022//peptidyl-lysine methylation;GO:0032259//methylation	--
novel_circ_000573	3	0	0	14	3	8	35.3460972017673	0	0	122.829644057239	28.0562621577136	93.9628846605591	11.7820324005891	81.6162636251706	2.79226824031201	0.0423205979815703	1	ENSG00000108010	10	+	130166507	130171636	346	annot_exons	hsa_circ_0020506	GLRX3	glutaredoxin 3 [Source:HGNC Symbol;Acc:HGNC:15987]	-	-	-	-	GO:0005634//nucleus;GO:0005737//cytoplasm;GO:0005829//cytosol;GO:0005938//cell cortex;GO:0030018//Z disc;GO:0030425//dendrite;GO:1990229//iron-sulfur cluster assembly complex	GO:0003723//RNA binding;GO:0005080//protein kinase C binding;GO:0005515//protein binding;GO:0042802//identical protein binding;GO:0046872//metal ion binding;GO:0051536//iron-sulfur cluster binding	GO:0002026//regulation of the force of heart contraction;GO:0006879//cellular iron ion homeostasis;GO:0010614//negative regulation of cardiac muscle hypertrophy;GO:0016226//iron-sulfur cluster assembly;GO:0044571//[2Fe-2S] cluster assembly;GO:0045454//cell redox homeostasis;GO:0097428//protein maturation by iron-sulfur cluster transfer	--
novel_circ_000634	2	0	1	7	5	11	23.5640648011782	0	7.08792571853847	61.4148220286193	46.7604369295227	129.198966408269	10.2173301732389	79.1247417888037	2.95311062265358	0.0116746076490614	1	ENSG00000214279	10	+	133491222	133498005	479	annot_exons	novel_circ_000634	SCART1	scavenger receptor family member expressed on T cells 1 [Source:HGNC Symbol;Acc:HGNC:32411]	-	-	-	-	GO:0005737//cytoplasm;GO:0005886//plasma membrane;GO:0005903//brush border;GO:0016020//membrane	GO:0003674//molecular_function;GO:0005044//scavenger receptor activity	GO:0002376//immune system process;GO:0002456//T cell mediated immunity;GO:0006897//endocytosis;GO:0008150//biological_process	--
novel_circ_000646	2	5	2	0	0	0	23.5640648011782	59.8329464136132	14.1758514370769	0	0	0	32.5242875506228	0.001	-14.9892298343883	0.0491497508916522	1	ENSG00000152457	10	-	14919738	14935564	1882	annot_exons	hsa_circ_0004201	DCLRE1C	DNA cross-link repair 1C [Source:HGNC Symbol;Acc:HGNC:17642]	Human Diseases;Genetic Information Processing	Immune disease;Replication and repair	ko05340//Primary immunodeficiency;ko03450//Non-homologous end-joining	K10887;K10887	GO:0005634//nucleus;GO:0005654//nucleoplasm;GO:0005794//Golgi apparatus;GO:0070419//nonhomologous end joining complex	GO:0000014//single-stranded DNA endodeoxyribonuclease activity;GO:0003684//damaged DNA binding;GO:0004518//nuclease activity;GO:0004519//endonuclease activity;GO:0004527//exonuclease activity;GO:0005515//protein binding;GO:0008409//5'-3' exonuclease activity;GO:0016787//hydrolase activity;GO:0035312//5'-3' exodeoxyribonuclease activity	GO:0000723//telomere maintenance;GO:0002250//adaptive immune response;GO:0002376//immune system process;GO:0006281//DNA repair;GO:0006302//double-strand break repair;GO:0006303//double-strand break repair via nonhomologous end joining;GO:0006310//DNA recombination;GO:0006974//cellular response to DNA damage stimulus;GO:0010212//response to ionizing radiation;GO:0030183//B cell differentiation;GO:…	--
novel_circ_000696	10	3	7	0	2	0	117.820324005891	35.8997678481679	49.6154800297693	0	18.7041747718091	0	67.7785239612761	6.23472492393637	-3.44243040417828	0.0163318788346707	1	ENSG00000165996	10	-	17590346	17604047	1760	annot_exons	hsa_circ_0002091	HACD1	3-hydroxyacyl-CoA dehydratase 1 [Source:HGNC Symbol;Acc:HGNC:9639]	Metabolism;Metabolism;Metabolism;Metabolism	Global and overview maps;Global and overview maps;Lipid metabolism;Lipid metabolism	ko01100//Metabolic pathways;ko01212//Fatty acid metabolism;ko00062//Fatty acid elongation;ko01040//Biosynthesis of unsaturated fatty acids	K10703;K10703;K10703;K10703	GO:0005783//endoplasmic reticulum;GO:0005789//endoplasmic reticulum membrane;GO:0016020//membrane	GO:0005515//protein binding;GO:0016829//lyase activity;GO:0018812//3-hydroxyacyl-CoA dehydratase activity;GO:0019899//enzyme binding	GO:0006629//lipid metabolic process;GO:0006631//fatty acid metabolic process;GO:0006633//fatty acid biosynthetic process;GO:0030148//sphingolipid biosynthetic process;GO:0030497//fatty acid elongation;GO:0035338//long-chain fatty-acyl-CoA biosynthetic process;GO:0042761//very long-chain fatty acid biosynthetic process	--
novel_circ_000911	5	2	6	0	0	0	58.9101620029455	23.9331785654453	42.5275543112308	0	0	0	41.7902982932072	0.001	-15.3508804359986	0.00953149801669248	1	ENSG00000165322	10	-	31852517	31861658	486	annot_exons	hsa_circ_0018100	ARHGAP12	Rho GTPase activating protein 12 [Source:HGNC Symbol;Acc:HGNC:16348]	-	-	-	-	GO:0001891//phagocytic cup;GO:0005737//cytoplasm	GO:0005096//GTPase activator activity;GO:0005515//protein binding	GO:0002011//morphogenesis of an epithelial sheet;GO:0006911//phagocytosis, engulfment;GO:0007015//actin filament organization;GO:0007165//signal transduction;GO:0043087//regulation of GTPase activity;GO:0051058//negative regulation of small GTPase mediated signal transduction	--
novel_circ_000913	0	0	0	3	5	2	0	0	0	26.3206380122654	46.7604369295227	23.4907211651398	0.001	32.1905987023093	14.974351788823	0.0364096402300387	1	ENSG00000165322	10	-	31908172	31908926	755	one_exon	hsa_circ_0018104	ARHGAP12	Rho GTPase activating protein 12 [Source:HGNC Symbol;Acc:HGNC:16348]	-	-	-	-	GO:0001891//phagocytic cup;GO:0005737//cytoplasm	GO:0005096//GTPase activator activity;GO:0005515//protein binding	GO:0002011//morphogenesis of an epithelial sheet;GO:0006911//phagocytosis, engulfment;GO:0007015//actin filament organization;GO:0007165//signal transduction;GO:0043087//regulation of GTPase activity;GO:0051058//negative regulation of small GTPase mediated signal transduction	--
novel_circ_000980	0	0	0	3	3	3	0	0	0	26.3206380122654	28.0562621577136	35.2360817477097	0.001	29.8709939725629	14.8664576244104	0.0494724712132729	1	ENSG00000108094	10	-	35029488	35033273	1736	annot_exons	hsa_circ_0093606	CUL2	cullin 2 [Source:HGNC Symbol;Acc:HGNC:2552]	Human Diseases;Genetic Information Processing;Environmental Information Processing;Human Diseases	Cancer: overview;Folding, sorting and degradation;Signal transduction;Cancer: specific types	ko05200//Pathways in cancer;ko04120//Ubiquitin mediated proteolysis;ko04066//HIF-1 signaling pathway;ko05211//Renal cell carcinoma	K03870;K03870;K03870;K03870	GO:0005634//nucleus;GO:0005654//nucleoplasm;GO:0005730//nucleolus;GO:0005829//cytosol;GO:0019005//SCF ubiquitin ligase complex;GO:0030891//VCB complex;GO:0031461//cullin-RING ubiquitin ligase complex;GO:0031462//Cul2-RING ubiquitin ligase complex	GO:0004842//ubiquitin-protein transferase activity;GO:0005515//protein binding;GO:0030674//protein-macromolecule adaptor activity;GO:0031625//ubiquitin protein ligase binding;GO:0044877//protein-containing complex binding	GO:0000082//G1/S transition of mitotic cell cycle;GO:0006511//ubiquitin-dependent protein catabolic process;GO:0016567//protein ubiquitination;GO:0030163//protein catabolic process;GO:0031146//SCF-dependent proteasomal ubiquitin-dependent protein catabolic process;GO:0097193//intrinsic apoptotic signaling pathway	--
novel_circ_001060	6	14	6	1	3	1	70.6921944035346	167.532249958117	42.5275543112308	8.77354600408847	28.0562621577136	11.7453605825699	93.5839995576275	16.1917229147907	-2.53100538052203	0.0203823037976777	1	ENSG00000290921	10	-	45862986	45900426	1053	annot_exons	novel_circ_001060	ENSG00000290921	-	-	-	-	-	-	-	-	--
novel_circ_001113	0	0	0	2	6	5	0	0	0	17.5470920081769	56.1125243154272	58.7268029128494	0.001	44.1288064121512	15.4294331056406	0.0107678833877345	1	ENSG00000227345	10	-	49932100	49934163	1171	annot_exons	novel_circ_001113	PARG	poly(ADP-ribose) glycohydrolase [Source:HGNC Symbol;Acc:HGNC:8605]	-	-	-	-	GO:0005634//nucleus;GO:0005654//nucleoplasm;GO:0005737//cytoplasm;GO:0005739//mitochondrion;GO:0005759//mitochondrial matrix;GO:0005829//cytosol;GO:0043231//intracellular membrane-bounded organelle	GO:0004649//poly(ADP-ribose) glycohydrolase activity;GO:0005515//protein binding;GO:0016787//hydrolase activity	GO:0005975//carbohydrate metabolic process;GO:0006282//regulation of DNA repair;GO:0006287//base-excision repair, gap-filling;GO:0006974//cellular response to DNA damage stimulus;GO:0009225//nucleotide-sugar metabolic process;GO:1990966//ATP generation from poly-ADP-D-ribose	--
novel_circ_001137	2	4	6	0	0	1	23.5640648011782	47.8663571308906	42.5275543112308	0	0	11.7453605825699	37.9859920810999	3.91512019418997	-3.27833899659146	0.04493853799784	1	ENSG00000108021	10	+	5720544	5727123	645	annot_exons	hsa_circ_0093756	TASOR2	transcription activation suppressor family member 2 [Source:HGNC Symbol;Acc:HGNC:23484]	-	-	-	-	GO:0005654//nucleoplasm;GO:0005829//cytosol	GO:0005515//protein binding	GO:0045814//negative regulation of gene expression, epigenetic	--
novel_circ_001204	3	7	19	1	0	3	35.3460972017673	83.7661249790585	134.670588652231	8.77354600408847	0	35.2360817477097	84.5942702776856	14.6698759172661	-2.52770328205626	0.0229277607396844	1	ENSG00000151150	10	-	60261859	60279639	708	annot_exons	hsa_circ_0018440	ANK3	ankyrin 3 [Source:HGNC Symbol;Acc:HGNC:494]	Human Diseases	Cancer: overview	ko05205//Proteoglycans in cancer	K10380	GO:0005737//cytoplasm;GO:0005764//lysosome;GO:0005783//endoplasmic reticulum;GO:0005794//Golgi apparatus;GO:0005829//cytosol;GO:0005856//cytoskeleton;GO:0005886//plasma membrane;GO:0005923//bicellular tight junction;GO:0009925//basal plasma membrane;GO:0009986//cell surface;GO:0014704//intercalated disc;GO:0014731//spectrin-associated cytoskeleton;GO:0016020//membrane;GO:0016323//basolateral plas…	GO:0005200//structural constituent of cytoskeleton;GO:0005515//protein binding;GO:0008092//cytoskeletal protein binding;GO:0008093//cytoskeletal anchor activity;GO:0030507//spectrin binding;GO:0030674//protein-macromolecule adaptor activity;GO:0044325//transmembrane transporter binding;GO:0045296//cadherin binding	GO:0000281//mitotic cytokinesis;GO:0007009//plasma membrane organization;GO:0007010//cytoskeleton organization;GO:0007165//signal transduction;GO:0007409//axonogenesis;GO:0007528//neuromuscular junction development;GO:0010628//positive regulation of gene expression;GO:0010650//positive regulation of cell communication by electrical coupling;GO:0010765//positive regulation of sodium ion transport;…	--
novel_circ_001215	0	0	0	3	2	5	0	0	0	26.3206380122654	18.7041747718091	58.7268029128494	0.001	34.5838718989746	15.0778117770648	0.0378963192245249	1	ENSG00000171988	10	-	63176297	63177856	1316	annot_exons	hsa_circ_0018460	JMJD1C	jumonji domain containing 1C [Source:HGNC Symbol;Acc:HGNC:12313]	Human Diseases	Cancer: overview	ko05202//Transcriptional misregulation in cancer	K11449	GO:0000118//histone deacetylase complex;GO:0000785//chromatin;GO:0005634//nucleus;GO:0005654//nucleoplasm	GO:0003712//transcription coregulator activity;GO:0005515//protein binding;GO:0016491//oxidoreductase activity;GO:0031490//chromatin DNA binding;GO:0032454//histone H3-methyl-lysine-9 demethylase activity;GO:0046872//metal ion binding;GO:0046966//thyroid hormone receptor binding;GO:0051213//dioxygenase activity	GO:0006325//chromatin organization;GO:0006338//chromatin remodeling;GO:0006351//transcription, DNA-templated;GO:0006355//regulation of transcription, DNA-templated;GO:0006357//regulation of transcription by RNA polymerase II;GO:0007596//blood coagulation;GO:0033169//histone H3-K9 demethylation	--
novel_circ_001373	7	6	12	2	4	0	82.4742268041237	71.7995356963358	85.0551086224616	17.5470920081769	37.4083495436181	0	79.776290374307	18.318480517265	-2.12266019953739	0.0428960281302079	1	ENSG00000138336	10	+	68651846	68681488	638	annot_exons	hsa_circ_0094005	TET1	tet methylcytosine dioxygenase 1 [Source:HGNC Symbol;Acc:HGNC:29484]	-	-	-	-	GO:0005634//nucleus;GO:0005694//chromosome;GO:0016580//Sin3 complex	GO:0003677//DNA binding;GO:0005506//iron ion binding;GO:0005515//protein binding;GO:0008270//zinc ion binding;GO:0008327//methyl-CpG binding;GO:0016491//oxidoreductase activity;GO:0046872//metal ion binding;GO:0051213//dioxygenase activity;GO:0070579//methylcytosine dioxygenase activity	GO:0000122//negative regulation of transcription by RNA polymerase II;GO:0001826//inner cell mass cell differentiation;GO:0006211//5-methylcytosine catabolic process;GO:0006325//chromatin organization;GO:0006338//chromatin remodeling;GO:0006493//protein O-linked glycosylation;GO:0006807//nitrogen compound metabolic process;GO:0019827//stem cell population maintenance;GO:0030336//negative regulati…	--
novel_circ_001429	93	34	65	21	27	11	1095.72901325479	406.86403561257	460.715171705001	184.244466085858	252.506359419422	129.198966408269	654.43607352412	188.64993063785	-1.79454070434066	0.00640501021504891	1	ENSG00000165732	10	+	68959806	68960249	444	one_exon	hsa_circ_0008865	DDX21	DExD-box helicase 21 [Source:HGNC Symbol;Acc:HGNC:2744]	-	-	-	-	GO:0005634//nucleus;GO:0005654//nucleoplasm;GO:0005694//chromosome;GO:0005730//nucleolus;GO:0005737//cytoplasm;GO:0005739//mitochondrion;GO:0005829//cytosol;GO:0016020//membrane;GO:0110016//B-WICH complex	GO:0000166//nucleotide binding;GO:0003676//nucleic acid binding;GO:0003723//RNA binding;GO:0003724//RNA helicase activity;GO:0003725//double-stranded RNA binding;GO:0004386//helicase activity;GO:0005515//protein binding;GO:0005524//ATP binding;GO:0016787//hydrolase activity;GO:0016887//ATP hydrolysis activity;GO:0019843//rRNA binding;GO:0030515//snoRNA binding;GO:0035198//miRNA binding;GO:0042802…	GO:0001649//osteoblast differentiation;GO:0002376//immune system process;GO:0002735//positive regulation of myeloid dendritic cell cytokine production;GO:0006338//chromatin remodeling;GO:0006364//rRNA processing;GO:0006366//transcription by RNA polymerase II;GO:0009615//response to virus;GO:0035066//positive regulation of histone acetylation;GO:0043123//positive regulation of I-kappaB kinase/NF-k…	--
novel_circ_001686	4	2	4	0	0	0	47.1281296023564	23.9331785654453	28.3517028741539	0	0	0	33.1376703473185	0.001	-15.0161845609709	0.0349132568781127	1	ENSG00000107929	10	-	842932	885760	3878	annot_exons	hsa_circ_0000203	LARP4B	La ribonucleoprotein 4B [Source:HGNC Symbol;Acc:HGNC:28987]	-	-	-	-	GO:0005730//nucleolus;GO:0005737//cytoplasm;GO:0005829//cytosol;GO:0010494//cytoplasmic stress granule;GO:0016020//membrane;GO:0042788//polysomal ribosome	GO:0003676//nucleic acid binding;GO:0003723//RNA binding;GO:0003730//mRNA 3'-UTR binding;GO:0005515//protein binding	GO:0006417//regulation of translation;GO:0045727//positive regulation of translation;GO:1905870//positive regulation of 3'-UTR-mediated mRNA stabilization	--
novel_circ_001723	5	3	7	0	0	0	58.9101620029455	35.8997678481679	49.6154800297693	0	0	0	48.1418032936276	0.001	-15.5550025627837	0.00296376138103212	1	ENSG00000062650	10	-	86472208	86473973	386	annot_exons	hsa_circ_0005828	WAPL	WAPL cohesin release factor [Source:HGNC Symbol;Acc:HGNC:23293]	-	-	-	-	GO:0000775//chromosome, centromeric region;GO:0000785//chromatin;GO:0005634//nucleus;GO:0005654//nucleoplasm;GO:0005694//chromosome;GO:0005737//cytoplasm;GO:0005829//cytosol;GO:0043231//intracellular membrane-bounded organelle;GO:0045171//intercellular bridge;GO:0072686//mitotic spindle	GO:0005515//protein binding;GO:0140083//ATP-dependent protein-DNA unloading activity	GO:0000070//mitotic sister chromatid segregation;GO:0007049//cell cycle;GO:0008156//negative regulation of DNA replication;GO:0035562//negative regulation of chromatin binding;GO:0045875//negative regulation of sister chromatid cohesion;GO:0051301//cell division;GO:0071168//protein localization to chromatin;GO:0071922//regulation of cohesin loading	--
novel_circ_001735	0	0	5	11	5	8	0	0	35.4396285926924	96.5090060449732	46.7604369295227	93.9628846605591	11.8132095308975	79.0774425450183	2.74286522960609	0.0332106687201375	1	ENSG00000107779	10	+	86875867	86900126	682	annot_exons	hsa_circ_0006930	BMPR1A	bone morphogenetic protein receptor type 1A [Source:HGNC Symbol;Acc:HGNC:1076]	Environmental Information Processing;Environmental Information Processing;Cellular Processes;Human Diseases;Environmental Information Processing	Signaling molecules and interaction;Signal transduction;Cellular community - eukaryotes;Cardiovascular disease;Signal transduction	ko04060//Cytokine-cytokine receptor interaction;ko04390//Hippo signaling pathway;ko04550//Signaling pathways regulating pluripotency of stem cells;ko05418//Fluid shear stress and atherosclerosis;ko04350//TGF-beta signaling pathway	K04673;K04673;K04673;K04673;K04673	GO:0005886//plasma membrane;GO:0005901//caveola;GO:0009897//external side of plasma membrane;GO:0009986//cell surface;GO:0016020//membrane;GO:0030425//dendrite;GO:0043025//neuronal cell body;GO:0043235//receptor complex;GO:0098802//plasma membrane signaling receptor complex;GO:1990712//HFE-transferrin receptor complex	GO:0000166//nucleotide binding;GO:0004672//protein kinase activity;GO:0004674//protein serine/threonine kinase activity;GO:0004675//transmembrane receptor protein serine/threonine kinase activity;GO:0005025//transforming growth factor beta receptor activity, type I;GO:0005515//protein binding;GO:0005524//ATP binding;GO:0016301//kinase activity;GO:0016740//transferase activity;GO:0036122//BMP bind…	GO:0001525//angiogenesis;GO:0001649//osteoblast differentiation;GO:0001701//in utero embryonic development;GO:0001707//mesoderm formation;GO:0001756//somitogenesis;GO:0001880//Mullerian duct regression;GO:0002053//positive regulation of mesenchymal cell proliferation;GO:0002062//chondrocyte differentiation;GO:0003007//heart morphogenesis;GO:0003148//outflow tract septum morphogenesis;GO:0003151//…	--
novel_circ_001753	4	2	11	0	0	0	47.1281296023564	23.9331785654453	77.9671829039232	0	0	0	49.676163690575	0.001	-15.6002661433195	0.0040979593895484	1	ENSG00000138138	10	-	87756789	87776427	681	annot_exons	hsa_circ_0094335	ATAD1	ATPase family AAA domain containing 1 [Source:HGNC Symbol;Acc:HGNC:25903]	-	-	-	-	GO:0005739//mitochondrion;GO:0005741//mitochondrial outer membrane;GO:0005777//peroxisome;GO:0005778//peroxisomal membrane;GO:0005829//cytosol;GO:0005886//plasma membrane;GO:0016020//membrane;GO:0045202//synapse;GO:0045211//postsynaptic membrane;GO:0098794//postsynapse;GO:0098978//glutamatergic synapse	GO:0000166//nucleotide binding;GO:0005524//ATP binding;GO:0016887//ATP hydrolysis activity;GO:0140567//transmembrane protein dislocase activity	GO:0002092//positive regulation of receptor internalization;GO:0007612//learning;GO:0007613//memory;GO:0051967//negative regulation of synaptic transmission, glutamatergic;GO:0099149//regulation of postsynaptic neurotransmitter receptor internalization;GO:0140570//extraction of mislocalized protein from mitochondrial outer membrane	--
novel_circ_001886	8	8	10	3	3	2	94.2562592047128	95.7327142617811	70.8792571853847	26.3206380122654	28.0562621577136	23.4907211651398	86.9560768839595	25.9558737783729	-1.74422579768573	0.0386669062335958	1	ENSG00000138160	10	+	92637184	92639900	392	annot_exons	hsa_circ_0094482	KIF11	kinesin family member 11 [Source:HGNC Symbol;Acc:HGNC:6388]	-	-	-	-	GO:0000922//spindle pole;GO:0005634//nucleus;GO:0005737//cytoplasm;GO:0005819//spindle;GO:0005829//cytosol;GO:0005856//cytoskeleton;GO:0005871//kinesin complex;GO:0005874//microtubule;GO:0005876//spindle microtubule;GO:0016020//membrane;GO:0032991//protein-containing complex;GO:0072686//mitotic spindle	GO:0000166//nucleotide binding;GO:0003774//cytoskeletal motor activity;GO:0003777//microtubule motor activity;GO:0005515//protein binding;GO:0005524//ATP binding;GO:0008017//microtubule binding;GO:0008574//plus-end-directed microtubule motor activity;GO:0019901//protein kinase binding	GO:0000278//mitotic cell cycle;GO:0007018//microtubule-based movement;GO:0007049//cell cycle;GO:0007051//spindle organization;GO:0007052//mitotic spindle organization;GO:0007100//mitotic centrosome separation;GO:0046602//regulation of mitotic centrosome separation;GO:0051225//spindle assembly;GO:0051231//spindle elongation;GO:0051301//cell division;GO:0090307//mitotic spindle assembly	--
novel_circ_001933	5	3	9	1	0	0	58.9101620029455	35.8997678481679	63.7913314668462	8.77354600408847	0	0	52.8670871059865	2.92451533469616	-4.1761003796804	0.00799174580435589	1	ENSG00000173145	10	-	94356535	94358215	348	annot_exons	hsa_circ_0094544	NOC3L	NOC3 like DNA replication regulator [Source:HGNC Symbol;Acc:HGNC:24034]	-	-	-	-	GO:0005634//nucleus;GO:0005654//nucleoplasm;GO:0005730//nucleolus;GO:0005739//mitochondrion;GO:0016607//nuclear speck	GO:0003682//chromatin binding;GO:0003723//RNA binding	GO:0006270//DNA replication initiation;GO:0045444//fat cell differentiation	--
novel_circ_002030	1	1	1	5	14	8	11.7820324005891	11.9665892827226	7.08792571853847	43.8677300204424	130.929223402663	93.9628846605591	10.2788491339501	89.5866126945548	3.12360441741693	0.00386380800320147	1	ENSG00000166024	10	+	98156093	98163397	259	annot_exons	hsa_circ_0004419	R3HCC1L	R3H domain and coiled-coil containing 1 like [Source:HGNC Symbol;Acc:HGNC:23512]	-	-	-	-	GO:0035145//exon-exon junction complex	GO:0005515//protein binding	-	--
novel_circ_002036	2	2	12	0	0	0	23.5640648011782	23.9331785654453	85.0551086224616	0	0	0	44.184117329695	0.001	-15.4312402431127	0.00984886129939082	1	ENSG00000166024	10	+	98208101	98209899	1799	one_exon	hsa_circ_0019390	R3HCC1L	R3H domain and coiled-coil containing 1 like [Source:HGNC Symbol;Acc:HGNC:23512]	-	-	-	-	GO:0035145//exon-exon junction complex	GO:0005515//protein binding	-	--
novel_circ_002068	8	5	11	1	0	3	94.2562592047128	59.8329464136132	77.9671829039232	8.77354600408847	0	35.2360817477097	77.3521295074164	14.6698759172661	-2.39858434141282	0.0215391887997516	1	ENSG00000110330	11	+	102362896	102368548	371	annot_exons	hsa_circ_0004103	BIRC2	baculoviral IAP repeat containing 2 [Source:HGNC Symbol;Acc:HGNC:590]	Human Diseases;Human Diseases;Human Diseases;Cellular Processes;Human Diseases;Organismal Systems;Cellular Processes;Environmental Information Processing;Genetic Information Processing;Cellular Processes;Environmental Information Processing;Human Diseases;Environmental Information Processing;Human Diseases;Human Diseases;Cellular Processes	Cancer: overview;Infectious disease: viral;Infectious disease: bacterial;Cellular community - eukaryotes;Cancer: overview;Immune system;Cell growth and death;Signal transduction;Folding, sorting and degradation;Cell growth and death;Signal transduction;Infectious disease: parasitic;Signal transduction;Cancer: specific types;Drug resistance: antineoplastic;Cell growth and death	ko05200//Pathways in cancer;ko05168//Herpes simplex virus 1 infection;ko05132//Salmonella infection;ko04510//Focal adhesion;ko05202//Transcriptional misregulation in cancer;ko04621//NOD-like receptor signaling pathway;ko04217//Necroptosis;ko04390//Hippo signaling pathway;ko04120//Ubiquitin mediated proteolysis;ko04210//Apoptosis;ko04668//TNF signaling pathway;ko05145//Toxoplasmosis;ko04064//NF-ka…	K16060;K16060;K16060;K16060;K16060;K16060;K16060;K16060;K16060;K16060;K16060;K16060;K16060;K16060;K16060;K16060	GO:0001741//XY body;GO:0005634//nucleus;GO:0005737//cytoplasm;GO:0005829//cytosol;GO:0009898//cytoplasmic side of plasma membrane;GO:0032991//protein-containing complex;GO:0035631//CD40 receptor complex	GO:0003713//transcription coactivator activity;GO:0004842//ubiquitin-protein transferase activity;GO:0005515//protein binding;GO:0008270//zinc ion binding;GO:0016740//transferase activity;GO:0042802//identical protein binding;GO:0043027//cysteine-type endopeptidase inhibitor activity involved in apoptotic process;GO:0043130//ubiquitin binding;GO:0044877//protein-containing complex binding;GO:0046…	GO:0000209//protein polyubiquitination;GO:0001666//response to hypoxia;GO:0001890//placenta development;GO:0006915//apoptotic process;GO:0007166//cell surface receptor signaling pathway;GO:0007249//I-kappaB kinase/NF-kappaB signaling;GO:0010243//response to organonitrogen compound;GO:0014070//response to organic cyclic compound;GO:0031398//positive regulation of protein ubiquitination;GO:0033209/…	--
novel_circ_002086	6	0	7	0	0	0	70.6921944035346	0	49.6154800297693	0	0	0	40.1025581444346	0.001	-15.2914066487627	0.0418763498832722	1	ENSG00000187240	11	+	103253285	103259977	653	annot_exons	hsa_circ_0024136	DYNC2H1	dynein cytoplasmic 2 heavy chain 1 [Source:HGNC Symbol;Acc:HGNC:2962]	Human Diseases;Cellular Processes;Organismal Systems	Infectious disease: bacterial;Transport and catabolism;Excretory system	ko05132//Salmonella infection;ko04145//Phagosome;ko04962//Vasopressin-regulated water reabsorption	K10414;K10414;K10414	GO:0005737//cytoplasm;GO:0005794//Golgi apparatus;GO:0005856//cytoskeleton;GO:0005868//cytoplasmic dynein complex;GO:0005874//microtubule;GO:0005886//plasma membrane;GO:0005929//cilium;GO:0005930//axoneme;GO:0016020//membrane;GO:0030286//dynein complex;GO:0031514//motile cilium;GO:0042995//cell projection;GO:0045177//apical part of cell;GO:0070062//extracellular exosome;GO:0097542//ciliary tip	GO:0000166//nucleotide binding;GO:0003774//cytoskeletal motor activity;GO:0005515//protein binding;GO:0005524//ATP binding;GO:0008569//minus-end-directed microtubule motor activity;GO:0045505//dynein intermediate chain binding;GO:0051959//dynein light intermediate chain binding	GO:0001822//kidney development;GO:0007018//microtubule-based movement;GO:0007030//Golgi organization;GO:0007368//determination of left/right symmetry;GO:0007507//heart development;GO:0009953//dorsal/ventral pattern formation;GO:0016485//protein processing;GO:0021522//spinal cord motor neuron differentiation;GO:0030030//cell projection organization;GO:0030182//neuron differentiation;GO:0030326//em…	--
novel_circ_002126	36	42	35	11	23	9	424.153166421208	502.596749874351	248.077400148846	96.5090060449732	215.098009875804	105.708245243129	391.609105481468	139.105087054635	-1.49323913007862	0.0174650451887354	1	ENSG00000166266	11	+	108046270	108054955	770	annot_exons	hsa_circ_0024169	CUL5	cullin 5 [Source:HGNC Symbol;Acc:HGNC:2556]	Human Diseases;Genetic Information Processing	Infectious disease: viral;Folding, sorting and degradation	ko05170//Human immunodeficiency virus 1 infection;ko04120//Ubiquitin mediated proteolysis	K10612;K10612	GO:0005634//nucleus;GO:0005829//cytosol;GO:0019005//SCF ubiquitin ligase complex;GO:0031461//cullin-RING ubiquitin ligase complex;GO:0031466//Cul5-RING ubiquitin ligase complex;GO:0090734//site of DNA damage	GO:0004842//ubiquitin-protein transferase activity;GO:0005262//calcium channel activity;GO:0005515//protein binding;GO:0030674//protein-macromolecule adaptor activity;GO:0031625//ubiquitin protein ligase binding;GO:0038023//signaling receptor activity	GO:0000082//G1/S transition of mitotic cell cycle;GO:0006511//ubiquitin-dependent protein catabolic process;GO:0016567//protein ubiquitination;GO:0031146//SCF-dependent proteasomal ubiquitin-dependent protein catabolic process;GO:0038128//ERBB2 signaling pathway;GO:0070588//calcium ion transmembrane transport;GO:0097193//intrinsic apoptotic signaling pathway	--
novel_circ_002141	0	2	0	6	3	6	0	23.9331785654453	0	52.6412760245308	28.0562621577136	70.4721634954193	7.97772618848177	50.3899005592212	2.65908509604921	0.0439015647780821	1	ENSG00000166266	11	+	108088527	108095691	727	annot_exons	hsa_circ_0094847	CUL5	cullin 5 [Source:HGNC Symbol;Acc:HGNC:2556]	Human Diseases;Genetic Information Processing	Infectious disease: viral;Folding, sorting and degradation	ko05170//Human immunodeficiency virus 1 infection;ko04120//Ubiquitin mediated proteolysis	K10612;K10612	GO:0005634//nucleus;GO:0005829//cytosol;GO:0019005//SCF ubiquitin ligase complex;GO:0031461//cullin-RING ubiquitin ligase complex;GO:0031466//Cul5-RING ubiquitin ligase complex;GO:0090734//site of DNA damage	GO:0004842//ubiquitin-protein transferase activity;GO:0005262//calcium channel activity;GO:0005515//protein binding;GO:0030674//protein-macromolecule adaptor activity;GO:0031625//ubiquitin protein ligase binding;GO:0038023//signaling receptor activity	GO:0000082//G1/S transition of mitotic cell cycle;GO:0006511//ubiquitin-dependent protein catabolic process;GO:0016567//protein ubiquitination;GO:0031146//SCF-dependent proteasomal ubiquitin-dependent protein catabolic process;GO:0038128//ERBB2 signaling pathway;GO:0070588//calcium ion transmembrane transport;GO:0097193//intrinsic apoptotic signaling pathway	--
novel_circ_002221	19	0	2	0	0	1	223.858615611193	0	14.1758514370769	0	0	11.7453605825699	79.3448223494233	3.91512019418997	-4.34100757894424	0.0390991105452872	1	ENSG00000178202	11	-	108479301	108491167	1091	annot_exons	hsa_circ_0094934	POGLUT3	protein O-glucosyltransferase 3 [Source:HGNC Symbol;Acc:HGNC:28496]	-	-	-	-	GO:0005575//cellular_component;GO:0005783//endoplasmic reticulum;GO:0005788//endoplasmic reticulum lumen;GO:0012505//endomembrane system	GO:0005515//protein binding;GO:0016740//transferase activity;GO:0016757//glycosyltransferase activity;GO:0035251//UDP-glucosyltransferase activity;GO:0035252//UDP-xylosyltransferase activity;GO:0046527//glucosyltransferase activity;GO:0140561//EGF-domain serine glucosyltransferase activity;GO:0140562//EGF-domain serine xylosyltransferase activity	GO:0006486//protein glycosylation;GO:0018242//protein O-linked glycosylation via serine	--
novel_circ_002283	2	1	8	0	0	0	23.5640648011782	11.9665892827226	56.7034057483078	0	0	0	30.7446866107362	0.001	-14.9080494806453	0.0489245108445444	1	ENSG00000150768	11	+	112045863	112061174	524	annot_exons	novel_circ_002283	DLAT	dihydrolipoamide S-acetyltransferase [Source:HGNC Symbol;Acc:HGNC:2896]	Metabolism;Metabolism;Metabolism;Metabolism;Metabolism	Global and overview maps;Global and overview maps;Carbohydrate metabolism;Carbohydrate metabolism;Carbohydrate metabolism	ko01100//Metabolic pathways;ko01200//Carbon metabolism;ko00010//Glycolysis / Gluconeogenesis;ko00620//Pyruvate metabolism;ko00020//Citrate cycle (TCA cycle)	K00627;K00627;K00627;K00627;K00627	GO:0005739//mitochondrion;GO:0005759//mitochondrial matrix;GO:0005967//mitochondrial pyruvate dehydrogenase complex;GO:0043231//intracellular membrane-bounded organelle;GO:0045254//pyruvate dehydrogenase complex;GO:1990204//oxidoreductase complex	GO:0004742//dihydrolipoyllysine-residue acetyltransferase activity;GO:0005515//protein binding;GO:0016407//acetyltransferase activity;GO:0016740//transferase activity;GO:0016746//acyltransferase activity;GO:0034604//pyruvate dehydrogenase (NAD+) activity;GO:0042802//identical protein binding	GO:0005975//carbohydrate metabolic process;GO:0006006//glucose metabolic process;GO:0006086//acetyl-CoA biosynthetic process from pyruvate;GO:0006090//pyruvate metabolic process;GO:0006099//tricarboxylic acid cycle;GO:0019752//carboxylic acid metabolic process	--
novel_circ_002322	15	11	2	0	0	2	176.730486008837	131.632482109949	14.1758514370769	0	0	23.4907211651398	107.512939851954	7.83024038837993	-3.77930989843949	0.00847517932964041	1	ENSG00000137656	11	-	116757146	116758407	406	annot_exons	hsa_circ_0005032	BUD13	BUD13 homolog [Source:HGNC Symbol;Acc:HGNC:28199]	-	-	-	-	GO:0005634//nucleus;GO:0005654//nucleoplasm;GO:0005681//spliceosomal complex;GO:0005684//U2-type spliceosomal complex;GO:0005686//U2 snRNP;GO:0070274//RES complex;GO:0071005//U2-type precatalytic spliceosome	GO:0003723//RNA binding;GO:0005515//protein binding	GO:0000398//mRNA splicing, via spliceosome;GO:0006397//mRNA processing;GO:0008380//RNA splicing;GO:1903241//U2-type prespliceosome assembly	--
novel_circ_002405	0	0	2	3	11	2	0	0	14.1758514370769	26.3206380122654	102.87296124495	23.4907211651398	4.72528381235897	50.8947734741184	3.42904462062059	0.0258787509206853	1	ENSG00000172273	11	+	119131535	119133219	1449	annot_exons	hsa_circ_0006932	HINFP	histone H4 transcription factor [Source:HGNC Symbol;Acc:HGNC:17850]	-	-	-	-	GO:0005634//nucleus;GO:0005654//nucleoplasm;GO:0015030//Cajal body	GO:0000976//transcription cis-regulatory region binding;GO:0000977//RNA polymerase II transcription regulatory region sequence-specific DNA binding;GO:0000978//RNA polymerase II cis-regulatory region sequence-specific DNA binding;GO:0000981//DNA-binding transcription factor activity, RNA polymerase II-specific;GO:0001227//DNA-binding transcription repressor activity, RNA polymerase II-specific;GO…	GO:0000077//DNA damage checkpoint signaling;GO:0000082//G1/S transition of mitotic cell cycle;GO:0000083//regulation of transcription involved in G1/S transition of mitotic cell cycle;GO:0000122//negative regulation of transcription by RNA polymerase II;GO:0001701//in utero embryonic development;GO:0006281//DNA repair;GO:0006351//transcription, DNA-templated;GO:0006355//regulation of transcriptio…	zf-C2H2
novel_circ_002421	2	0	0	3	6	7	23.5640648011782	0	0	26.3206380122654	56.1125243154272	82.2175240779892	7.8546882670594	54.8835621352273	2.804748195697	0.0380682254054492	1	ENSG00000196914	11	+	120406118	120407823	110	annot_exons	hsa_circ_0024604	ARHGEF12	Rho guanine nucleotide exchange factor 12 [Source:HGNC Symbol;Acc:HGNC:14193]	Human Diseases;Human Diseases;Cellular Processes;Human Diseases;Human Diseases;Organismal Systems;Human Diseases;Human Diseases;Organismal Systems;Organismal Systems;Organismal Systems	Cancer: overview;Infectious disease: viral;Cell motility;Cancer: overview;Infectious disease: bacterial;Development and regeneration;Infectious disease: bacterial;Infectious disease: bacterial;Circulatory system;Immune system;Immune system	ko05200//Pathways in cancer;ko05163//Human cytomegalovirus infection;ko04810//Regulation of actin cytoskeleton;ko05205//Proteoglycans in cancer;ko05130//Pathogenic Escherichia coli infection;ko04360//Axon guidance;ko05152//Tuberculosis;ko05135//Yersinia infection;ko04270//Vascular smooth muscle contraction;ko04611//Platelet activation;ko04625//C-type lectin receptor signaling pathway	K07532;K07532;K07532;K07532;K07532;K07532;K07532;K07532;K07532;K07532;K07532	GO:0005737//cytoplasm;GO:0005829//cytosol;GO:0016020//membrane;GO:0070062//extracellular exosome	GO:0001664//G protein-coupled receptor binding;GO:0005085//guanyl-nucleotide exchange factor activity;GO:0005096//GTPase activator activity;GO:0005515//protein binding	GO:0007186//G protein-coupled receptor signaling pathway;GO:0007266//Rho protein signal transduction;GO:0035556//intracellular signal transduction;GO:0051056//regulation of small GTPase mediated signal transduction	--
novel_circ_002577	5	5	2	0	0	0	58.9101620029455	59.8329464136132	14.1758514370769	0	0	0	44.3063199512119	0.001	-15.4352248822113	0.013130802652592	1	ENSG00000129083	11	-	14469336	14477015	609	annot_exons	hsa_circ_0021327	COPB1	COPI coat complex subunit beta 1 [Source:HGNC Symbol;Acc:HGNC:2231]	-	-	-	-	GO:0000139//Golgi membrane;GO:0005737//cytoplasm;GO:0005789//endoplasmic reticulum membrane;GO:0005793//endoplasmic reticulum-Golgi intermediate compartment;GO:0005794//Golgi apparatus;GO:0005798//Golgi-associated vesicle;GO:0005829//cytosol;GO:0005886//plasma membrane;GO:0016020//membrane;GO:0030117//membrane coat;GO:0030126//COPI vesicle coat;GO:0030133//transport vesicle;GO:0030137//COPI-coate…	GO:0005198//structural molecule activity;GO:0005515//protein binding	GO:0006886//intracellular protein transport;GO:0006888//endoplasmic reticulum to Golgi vesicle-mediated transport;GO:0006891//intra-Golgi vesicle-mediated transport;GO:0015031//protein transport;GO:0016192//vesicle-mediated transport	--
novel_circ_002772	0	0	7	10	33	11	0	0	49.6154800297693	87.7354600408847	308.61888373485	129.198966408269	16.5384933432564	175.184436728001	3.40497489644821	0.00491093226106525	1	ENSG00000205531	11	-	2969803	2979237	587	annot_exons	hsa_circ_0004132	NAP1L4	nucleosome assembly protein 1 like 4 [Source:HGNC Symbol;Acc:HGNC:7640]	-	-	-	-	GO:0000785//chromatin;GO:0005634//nucleus;GO:0005737//cytoplasm	GO:0003682//chromatin binding;GO:0003723//RNA binding;GO:0005515//protein binding;GO:0031491//nucleosome binding;GO:0042393//histone binding;GO:0051082//unfolded protein binding	GO:0006334//nucleosome assembly	--
novel_circ_002795	1	0	4	12	6	15	11.7820324005891	0	28.3517028741539	105.282552049062	56.1125243154272	176.180408738548	13.3779117582477	112.525161701012	3.0723227985157	0.00431022709096952	1	ENSG00000149100	11	+	32588594	32589641	553	annot_exons	hsa_circ_0095694	EIF3M	eukaryotic translation initiation factor 3 subunit M [Source:HGNC Symbol;Acc:HGNC:24460]	-	-	-	-	GO:0005737//cytoplasm;GO:0005829//cytosol;GO:0005852//eukaryotic translation initiation factor 3 complex;GO:0016282//eukaryotic 43S preinitiation complex;GO:0032991//protein-containing complex;GO:0033290//eukaryotic 48S preinitiation complex;GO:0071541//eukaryotic translation initiation factor 3 complex, eIF3m	GO:0003743//translation initiation factor activity;GO:0005515//protein binding;GO:0031369//translation initiation factor binding	GO:0001732//formation of cytoplasmic translation initiation complex;GO:0002183//cytoplasmic translational initiation;GO:0006412//translation;GO:0006413//translational initiation	--
novel_circ_002991	4	6	4	2	0	0	47.1281296023564	71.7995356963358	28.3517028741539	17.5470920081769	0	0	49.093122724282	5.8490306693923	-3.06925147784881	0.0411500409363374	1	ENSG00000110497	11	-	46508191	46512813	267	annot_exons	hsa_circ_0003110	AMBRA1	autophagy and beclin 1 regulator 1 [Source:HGNC Symbol;Acc:HGNC:25990]	Human Diseases;Human Diseases;Human Diseases;Human Diseases;Human Diseases;Cellular Processes;Cellular Processes	Neurodegenerative disease;Neurodegenerative disease;Neurodegenerative disease;Neurodegenerative disease;Neurodegenerative disease;Transport and catabolism;Transport and catabolism	ko05022//Pathways of neurodegeneration - multiple diseases;ko05010//Alzheimer disease;ko05014//Amyotrophic lateral sclerosis;ko05016//Huntington disease;ko05017//Spinocerebellar ataxia;ko04140//Autophagy - animal;ko04137//Mitophagy - animal	K17985;K17985;K17985;K17985;K17985;K17985;K17985	GO:0005634//nucleus;GO:0005737//cytoplasm;GO:0005739//mitochondrion;GO:0005741//mitochondrial outer membrane;GO:0005776//autophagosome;GO:0005783//endoplasmic reticulum;GO:0005829//cytosol;GO:0005856//cytoskeleton;GO:0005925//focal adhesion;GO:0005930//axoneme;GO:0031410//cytoplasmic vesicle;GO:0043231//intracellular membrane-bounded organelle;GO:0045335//phagocytic vesicle;GO:0048471//perinuclea…	GO:0005515//protein binding;GO:0019903//protein phosphatase binding;GO:0031625//ubiquitin protein ligase binding;GO:0051020//GTPase binding;GO:0140678//molecular function inhibitor activity;GO:1990756//ubiquitin ligase-substrate adaptor activity	GO:0000045//autophagosome assembly;GO:0000209//protein polyubiquitination;GO:0000422//autophagy of mitochondrion;GO:0000423//mitophagy;GO:0006357//regulation of transcription by RNA polymerase II;GO:0006914//autophagy;GO:0007049//cell cycle;GO:0007399//nervous system development;GO:0008285//negative regulation of cell population proliferation;GO:0009267//cellular response to starvation;GO:0010508…	--
novel_circ_003146	0	0	0	1	5	4	0	0	0	8.77354600408847	46.7604369295227	46.9814423302795	0.001	34.1718084212969	15.0605189788355	0.0465659004084185	1	ENSG00000070047	11	+	581492	587464	441	annot_exons	hsa_circ_0020670	PHRF1	PHD and ring finger domains 1 [Source:HGNC Symbol;Acc:HGNC:24351]	-	-	-	-	GO:0016020//membrane	GO:0046872//metal ion binding;GO:0070063//RNA polymerase binding	GO:0016567//protein ubiquitination	--
novel_circ_003197	0	0	0	7	7	6	0	0	0	61.4148220286193	65.4646117013317	70.4721634954193	0.001	65.7838657417901	16.0054461691554	0.000335624824836314	1	ENSG00000167985	11	+	61437625	61438342	562	annot_exons	novel_circ_003197	SDHAF2	succinate dehydrogenase complex assembly factor 2 [Source:HGNC Symbol;Acc:HGNC:26034]	-	-	-	-	GO:0005730//nucleolus;GO:0005739//mitochondrion;GO:0005759//mitochondrial matrix;GO:0005829//cytosol	GO:0005515//protein binding	GO:0006099//tricarboxylic acid cycle;GO:0006121//mitochondrial electron transport, succinate to ubiquinone;GO:0006470//protein dephosphorylation;GO:0010719//negative regulation of epithelial to mesenchymal transition;GO:0018293//protein-FAD linkage;GO:0034553//mitochondrial respiratory chain complex II assembly;GO:0090090//negative regulation of canonical Wnt signaling pathway	--
novel_circ_003217	29	21	55	7	18	12	341.678939617084	251.298374937175	389.835914519616	61.4148220286193	168.337572946282	140.944326990839	327.604409691292	123.56557398858	-1.40667791950001	0.0197203348176888	1	ENSG00000089597	11	-	62638983	62639731	346	annot_exons	hsa_circ_0008011	GANAB	glucosidase II alpha subunit [Source:HGNC Symbol;Acc:HGNC:4138]	Metabolism;Genetic Information Processing;Metabolism	Global and overview maps;Folding, sorting and degradation;Glycan biosynthesis and metabolism	ko01100//Metabolic pathways;ko04141//Protein processing in endoplasmic reticulum;ko00510//N-Glycan biosynthesis	K05546;K05546;K05546	GO:0005783//endoplasmic reticulum;GO:0005788//endoplasmic reticulum lumen;GO:0005794//Golgi apparatus;GO:0016020//membrane;GO:0017177//glucosidase II complex;GO:0042470//melanosome;GO:0043231//intracellular membrane-bounded organelle;GO:0070062//extracellular exosome	GO:0003723//RNA binding;GO:0003824//catalytic activity;GO:0004553//hydrolase activity, hydrolyzing O-glycosyl compounds;GO:0005515//protein binding;GO:0016787//hydrolase activity;GO:0016798//hydrolase activity, acting on glycosyl bonds;GO:0030246//carbohydrate binding;GO:0033919//glucan 1,3-alpha-glucosidase activity;GO:0090599//alpha-glucosidase activity	GO:0005975//carbohydrate metabolic process;GO:0006491//N-glycan processing;GO:0008152//metabolic process	--
novel_circ_003255	3	4	2	0	0	0	35.3460972017673	47.8663571308906	14.1758514370769	0	0	0	32.4627685899116	0.001	-14.9864984250486	0.0441464756355404	1	ENSG00000166313	11	-	6400989	6403822	2080	annot_exons	hsa_circ_0020998	APBB1	amyloid beta precursor protein binding family B member 1 [Source:HGNC Symbol;Acc:HGNC:581]	Human Diseases	Neurodegenerative disease	ko05010//Alzheimer disease	K04529	GO:0005634//nucleus;GO:0005654//nucleoplasm;GO:0005737//cytoplasm;GO:0005783//endoplasmic reticulum;GO:0005886//plasma membrane;GO:0016020//membrane;GO:0016607//nuclear speck;GO:0030027//lamellipodium;GO:0030426//growth cone;GO:0042995//cell projection;GO:0045202//synapse	GO:0001540//amyloid-beta binding;GO:0003682//chromatin binding;GO:0003713//transcription coactivator activity;GO:0005515//protein binding;GO:0031625//ubiquitin protein ligase binding;GO:0042393//histone binding;GO:0050750//low-density lipoprotein particle receptor binding;GO:0070064//proline-rich region binding	GO:0000122//negative regulation of transcription by RNA polymerase II;GO:0006325//chromatin organization;GO:0006355//regulation of transcription, DNA-templated;GO:0006915//apoptotic process;GO:0006939//smooth muscle contraction;GO:0006974//cellular response to DNA damage stimulus;GO:0007165//signal transduction;GO:0007409//axonogenesis;GO:0043065//positive regulation of apoptotic process;GO:00458…	--
novel_circ_003314	0	0	54	0	0	0	0	0	382.747988801077	0	0	0	127.582662933692	0.001	-16.9610727706325	0.0130561939628316	1	ENSG00000168056	11	-	65546948	65547438	491	intronic	novel_circ_003314	LTBP3	latent transforming growth factor beta binding protein 3 [Source:HGNC Symbol;Acc:HGNC:6716]	-	-	-	-	GO:0005576//extracellular region;GO:0031012//extracellular matrix;GO:0062023//collagen-containing extracellular matrix;GO:0070062//extracellular exosome	GO:0005509//calcium ion binding;GO:0005515//protein binding;GO:0019838//growth factor binding;GO:0050431//transforming growth factor beta binding	GO:0001501//skeletal system development;GO:0002062//chondrocyte differentiation;GO:0007179//transforming growth factor beta receptor signaling pathway;GO:0030282//bone mineralization;GO:0030502//negative regulation of bone mineralization;GO:0032331//negative regulation of chondrocyte differentiation;GO:0036363//transforming growth factor beta activation;GO:0045780//positive regulation of bone res…	--
novel_circ_003488	5	4	2	14	14	11	58.9101620029455	47.8663571308906	14.1758514370769	122.829644057239	130.929223402663	129.198966408269	40.317456856971	127.65261128939	1.6627465055714	0.0253233425363331	1	ENSG00000110090	11	-	68804000	68807638	274	annot_exons	hsa_circ_0023276	CPT1A	carnitine palmitoyltransferase 1A [Source:HGNC Symbol;Acc:HGNC:2328]	Organismal Systems;Human Diseases;Environmental Information Processing;Human Diseases;Organismal Systems;Organismal Systems;Organismal Systems;Metabolism;Metabolism	Environmental adaptation;Endocrine and metabolic disease;Signal transduction;Endocrine and metabolic disease;Endocrine system;Endocrine system;Endocrine system;Global and overview maps;Lipid metabolism	ko04714//Thermogenesis;ko04936//Alcoholic liver disease;ko04152//AMPK signaling pathway;ko04931//Insulin resistance;ko04922//Glucagon signaling pathway;ko03320//PPAR signaling pathway;ko04920//Adipocytokine signaling pathway;ko01212//Fatty acid metabolism;ko00071//Fatty acid degradation	K08765;K08765;K08765;K08765;K08765;K08765;K08765;K08765;K08765	GO:0005739//mitochondrion;GO:0005741//mitochondrial outer membrane;GO:0016020//membrane	GO:0004095//carnitine O-palmitoyltransferase activity;GO:0016740//transferase activity;GO:0016746//acyltransferase activity;GO:0042802//identical protein binding;GO:1990698//palmitoleoyltransferase activity	GO:0001676//long-chain fatty acid metabolic process;GO:0006006//glucose metabolic process;GO:0006629//lipid metabolic process;GO:0006631//fatty acid metabolic process;GO:0006635//fatty acid beta-oxidation;GO:0006641//triglyceride metabolic process;GO:0006853//carnitine shuttle;GO:0009410//response to xenobiotic stimulus;GO:0009437//carnitine metabolic process;GO:0010883//regulation of lipid stora…	--
novel_circ_003511	0	0	2	3	7	4	0	0	14.1758514370769	26.3206380122654	65.4646117013317	46.9814423302795	4.72528381235897	46.2555640146255	3.29115402683906	0.020412502544533	1	ENSG00000131626	11	+	70354301	70362488	702	annot_exons	hsa_circ_0003429	PPFIA1	PTPRF interacting protein alpha 1 [Source:HGNC Symbol;Acc:HGNC:9245]	-	-	-	-	GO:0005737//cytoplasm;GO:0005829//cytosol;GO:0005925//focal adhesion;GO:0016020//membrane;GO:0030424//axon;GO:0030425//dendrite;GO:0032991//protein-containing complex;GO:0048786//presynaptic active zone;GO:0097444//spine apparatus;GO:0098685//Schaffer collateral - CA1 synapse	GO:0005515//protein binding	GO:0007160//cell-matrix adhesion;GO:0007165//signal transduction;GO:0050808//synapse organization;GO:0051497//negative regulation of stress fiber assembly;GO:0099072//regulation of postsynaptic membrane neurotransmitter receptor levels;GO:1903077//negative regulation of protein localization to plasma membrane	--
novel_circ_003670	0	0	0	3	4	3	0	0	0	26.3206380122654	37.4083495436181	35.2360817477097	0.001	32.9883564345311	15.0096692804344	0.0321657259034516	1	ENSG00000048649	11	-	77698487	77702495	1982	annot_exons	hsa_circ_0000345	RSF1	remodeling and spacing factor 1 [Source:HGNC Symbol;Acc:HGNC:18118]	-	-	-	-	GO:0000785//chromatin;GO:0005634//nucleus;GO:0005654//nucleoplasm;GO:0031213//RSF complex;GO:0043229//intracellular organelle;GO:0043231//intracellular membrane-bounded organelle	GO:0005515//protein binding;GO:0042393//histone binding;GO:0046872//metal ion binding	GO:0006325//chromatin organization;GO:0006334//nucleosome assembly;GO:0006338//chromatin remodeling;GO:0006352//DNA-templated transcription, initiation;GO:0006355//regulation of transcription, DNA-templated;GO:0043392//negative regulation of DNA binding;GO:0045892//negative regulation of transcription, DNA-templated;GO:0045893//positive regulation of transcription, DNA-templated;GO:0050434//posit…	--
novel_circ_003679	8	7	11	3	3	0	94.2562592047128	83.7661249790585	77.9671829039232	26.3206380122654	28.0562621577136	0	85.3298556958982	18.125633389993	-2.23501919805961	0.0145033826116069	1	ENSG00000149262	11	-	77955942	77961138	447	annot_exons	hsa_circ_0023746	INTS4	integrator complex subunit 4 [Source:HGNC Symbol;Acc:HGNC:25048]	-	-	-	-	GO:0005634//nucleus;GO:0005654//nucleoplasm;GO:0005730//nucleolus;GO:0032039//integrator complex	GO:0005515//protein binding	GO:0016180//snRNA processing;GO:0034243//regulation of transcription elongation from RNA polymerase II promoter	--
novel_circ_003751	0	2	4	11	11	4	0	23.9331785654453	28.3517028741539	96.5090060449732	102.87296124495	46.9814423302795	17.4282938131997	82.1211365400676	2.23632225408979	0.0252900931435996	1	ENSG00000073921	11	-	85981129	85983973	553	annot_exons	hsa_circ_0003695	PICALM	phosphatidylinositol binding clathrin assembly protein [Source:HGNC Symbol;Acc:HGNC:15514]	-	-	-	-	GO:0005634//nucleus;GO:0005769//early endosome;GO:0005794//Golgi apparatus;GO:0005829//cytosol;GO:0005886//plasma membrane;GO:0005905//clathrin-coated pit;GO:0008021//synaptic vesicle;GO:0009986//cell surface;GO:0016020//membrane;GO:0030132//clathrin coat of coated pit;GO:0030136//clathrin-coated vesicle;GO:0031410//cytoplasmic vesicle;GO:0031982//vesicle;GO:0042734//presynaptic membrane;GO:00430…	GO:0000149//SNARE binding;GO:0001540//amyloid-beta binding;GO:0005515//protein binding;GO:0005543//phospholipid binding;GO:0005545//1-phosphatidylinositol binding;GO:0005546//phosphatidylinositol-4,5-bisphosphate binding;GO:0030276//clathrin binding;GO:0031267//small GTPase binding;GO:0032050//clathrin heavy chain binding;GO:0045296//cadherin binding;GO:0048156//tau protein binding;GO:0050750//lo…	GO:0006879//cellular iron ion homeostasis;GO:0006897//endocytosis;GO:0006898//receptor-mediated endocytosis;GO:0006900//vesicle budding from membrane;GO:0007409//axonogenesis;GO:0007611//learning or memory;GO:0010629//negative regulation of gene expression;GO:0016185//synaptic vesicle budding from presynaptic endocytic zone membrane;GO:0016188//synaptic vesicle maturation;GO:0016192//vesicle-medi…	--
novel_circ_003758	9	7	11	0	2	2	106.038291605302	83.7661249790585	77.9671829039232	0	18.7041747718091	23.4907211651398	89.2571998294279	14.0649653123163	-2.66586255255857	0.00572867886994851	1	ENSG00000073921	11	-	85981745	85996929	707	annot_exons	hsa_circ_0002264	PICALM	phosphatidylinositol binding clathrin assembly protein [Source:HGNC Symbol;Acc:HGNC:15514]	-	-	-	-	GO:0005634//nucleus;GO:0005769//early endosome;GO:0005794//Golgi apparatus;GO:0005829//cytosol;GO:0005886//plasma membrane;GO:0005905//clathrin-coated pit;GO:0008021//synaptic vesicle;GO:0009986//cell surface;GO:0016020//membrane;GO:0030132//clathrin coat of coated pit;GO:0030136//clathrin-coated vesicle;GO:0031410//cytoplasmic vesicle;GO:0031982//vesicle;GO:0042734//presynaptic membrane;GO:00430…	GO:0000149//SNARE binding;GO:0001540//amyloid-beta binding;GO:0005515//protein binding;GO:0005543//phospholipid binding;GO:0005545//1-phosphatidylinositol binding;GO:0005546//phosphatidylinositol-4,5-bisphosphate binding;GO:0030276//clathrin binding;GO:0031267//small GTPase binding;GO:0032050//clathrin heavy chain binding;GO:0045296//cadherin binding;GO:0048156//tau protein binding;GO:0050750//lo…	GO:0006879//cellular iron ion homeostasis;GO:0006897//endocytosis;GO:0006898//receptor-mediated endocytosis;GO:0006900//vesicle budding from membrane;GO:0007409//axonogenesis;GO:0007611//learning or memory;GO:0010629//negative regulation of gene expression;GO:0016185//synaptic vesicle budding from presynaptic endocytic zone membrane;GO:0016188//synaptic vesicle maturation;GO:0016192//vesicle-medi…	--
novel_circ_003923	5	9	13	5	1	0	58.9101620029455	107.699303544504	92.1430343410001	43.8677300204424	9.35208738590453	0	86.2508332961499	17.739939135449	-2.28153733531463	0.028395245857051	1	ENSG00000205339	11	+	9408486	9417148	740	annot_exons	hsa_circ_0096817	IPO7	importin 7 [Source:HGNC Symbol;Acc:HGNC:9852]	Genetic Information Processing	Translation	ko03013//Nucleocytoplasmic transport	K20223	GO:0005634//nucleus;GO:0005635//nuclear envelope;GO:0005643//nuclear pore;GO:0005654//nucleoplasm;GO:0005737//cytoplasm;GO:0005829//cytosol;GO:0016020//membrane	GO:0005515//protein binding;GO:0030695//GTPase regulator activity;GO:0031267//small GTPase binding;GO:0042393//histone binding;GO:0046332//SMAD binding	GO:0006606//protein import into nucleus;GO:0006886//intracellular protein transport;GO:0015031//protein transport;GO:0045087//innate immune response;GO:0045736//negative regulation of cyclin-dependent protein serine/threonine kinase activity	--
novel_circ_003955	1	0	4	12	7	16	11.7820324005891	0	28.3517028741539	105.282552049062	65.4646117013317	187.925769321118	13.3779117582477	119.557644357171	3.15978153761342	0.00282635912413736	1	ENSG00000020922	11	-	94445810	94447438	304	annot_exons	hsa_circ_0024037	MRE11	MRE11 homolog, double strand break repair nuclease [Source:HGNC Symbol;Acc:HGNC:7230]	Cellular Processes;Genetic Information Processing;Genetic Information Processing	Cell growth and death;Replication and repair;Replication and repair	ko04218//Cellular senescence;ko03440//Homologous recombination;ko03450//Non-homologous end-joining	K10865;K10865;K10865	GO:0000781//chromosome, telomeric region;GO:0005634//nucleus;GO:0005654//nucleoplasm;GO:0005657//replication fork;GO:0005694//chromosome;GO:0005737//cytoplasm;GO:0005829//cytosol;GO:0016605//PML body;GO:0030870//Mre11 complex;GO:0035861//site of double-strand break;GO:0070533//BRCA1-C complex;GO:0098687//chromosomal region	GO:0000014//single-stranded DNA endodeoxyribonuclease activity;GO:0003677//DNA binding;GO:0003678//DNA helicase activity;GO:0003690//double-stranded DNA binding;GO:0004518//nuclease activity;GO:0004519//endonuclease activity;GO:0004520//endodeoxyribonuclease activity;GO:0004527//exonuclease activity;GO:0005515//protein binding;GO:0008296//3'-5'-exodeoxyribonuclease activity;GO:0008408//3'-5' exon…	GO:0000019//regulation of mitotic recombination;GO:0000723//telomere maintenance;GO:0000724//double-strand break repair via homologous recombination;GO:0000729//DNA double-strand break processing;GO:0006281//DNA repair;GO:0006302//double-strand break repair;GO:0006303//double-strand break repair via nonhomologous end joining;GO:0006310//DNA recombination;GO:0006974//cellular response to DNA damag…	--
novel_circ_004078	5	0	8	0	0	0	58.9101620029455	0	56.7034057483078	0	0	0	38.5378559170844	0.001	-15.2339886879803	0.0438649913430526	1	ENSG00000120800	12	+	101356554	101365625	731	annot_exons	hsa_circ_0097028	UTP20	UTP20 small subunit processome component [Source:HGNC Symbol;Acc:HGNC:17897]	-	-	-	-	GO:0005634//nucleus;GO:0005654//nucleoplasm;GO:0005730//nucleolus;GO:0005737//cytoplasm;GO:0005886//plasma membrane;GO:0030686//90S preribosome;GO:0030688//preribosome, small subunit precursor;GO:0032040//small-subunit processome	GO:0003723//RNA binding;GO:0005515//protein binding	GO:0000447//endonucleolytic cleavage in ITS1 to separate SSU-rRNA from 5.8S rRNA and LSU-rRNA from tricistronic rRNA transcript (SSU-rRNA, 5.8S rRNA, LSU-rRNA);GO:0000472//endonucleolytic cleavage to generate mature 5'-end of SSU-rRNA from (SSU-rRNA, 5.8S rRNA, LSU-rRNA);GO:0000480//endonucleolytic cleavage in 5'-ETS of tricistronic rRNA transcript (SSU-rRNA, 5.8S rRNA, LSU-rRNA);GO:0006364//rRNA…	--
novel_circ_004347	2	5	3	0	0	0	23.5640648011782	59.8329464136132	21.2637771556154	0	0	0	34.8869294568023	0.001	-15.0903990051017	0.0376815821490982	1	ENSG00000082805	12	+	1110192	1116033	659	annot_exons	hsa_circ_0097560	ERC1	ELKS/RAB6-interacting/CAST family member 1 [Source:HGNC Symbol;Acc:HGNC:17072]	Environmental Information Processing	Signal transduction	ko04064//NF-kappa B signaling pathway	K16072	GO:0000139//Golgi membrane;GO:0005737//cytoplasm;GO:0005794//Golgi apparatus;GO:0005813//centrosome;GO:0005815//microtubule organizing center;GO:0005856//cytoskeleton;GO:0005886//plasma membrane;GO:0008385//IkappaB kinase complex;GO:0016020//membrane;GO:0036064//ciliary basal body;GO:0042734//presynaptic membrane;GO:0042995//cell projection;GO:0045202//synapse;GO:0048788//cytoskeleton of presynap…	GO:0005515//protein binding;GO:0030165//PDZ domain binding;GO:0031267//small GTPase binding;GO:0045296//cadherin binding;GO:0098882//structural constituent of presynaptic active zone	GO:0006355//regulation of transcription, DNA-templated;GO:0007252//I-kappaB phosphorylation;GO:0007274//neuromuscular synaptic transmission;GO:0015031//protein transport;GO:0042147//retrograde transport, endosome to Golgi;GO:0048167//regulation of synaptic plasticity;GO:0048790//maintenance of presynaptic active zone structure;GO:0051092//positive regulation of NF-kappaB transcription factor acti…	--
novel_circ_004881	8	5	14	4	2	1	94.2562592047128	59.8329464136132	99.2309600595386	35.0941840163539	18.7041747718091	11.7453605825699	84.4400552259549	21.847906456911	-1.95043247999893	0.0336260748952612	1	ENSG00000196498	12	-	124419957	124449867	943	annot_exons	hsa_circ_0097828	NCOR2	nuclear receptor corepressor 2 [Source:HGNC Symbol;Acc:HGNC:7673]	Human Diseases;Environmental Information Processing	Infectious disease: viral;Signal transduction	ko05169//Epstein-Barr virus infection;ko04330//Notch signaling pathway	K06065;K06065	GO:0000785//chromatin;GO:0005634//nucleus;GO:0005654//nucleoplasm;GO:0016020//membrane;GO:0016363//nuclear matrix;GO:0016604//nuclear body;GO:0017053//transcription repressor complex	GO:0003677//DNA binding;GO:0003682//chromatin binding;GO:0003714//transcription corepressor activity;GO:0005112//Notch binding;GO:0005515//protein binding;GO:0016922//nuclear receptor binding;GO:0035259//glucocorticoid receptor binding;GO:0042826//histone deacetylase binding;GO:0042974//retinoic acid receptor binding;GO:0044877//protein-containing complex binding;GO:0046965//retinoid X receptor b…	GO:0000122//negative regulation of transcription by RNA polymerase II;GO:0007595//lactation;GO:0010243//response to organonitrogen compound;GO:0010565//regulation of cellular ketone metabolic process;GO:0021549//cerebellum development;GO:0032355//response to estradiol;GO:0044849//estrous cycle;GO:0045892//negative regulation of transcription, DNA-templated;GO:0060766//negative regulation of andro…	MYB
novel_circ_004992	3	0	3	6	15	7	35.3460972017673	0	21.2637771556154	52.6412760245308	140.281310788568	82.2175240779892	18.8699581191276	91.7133702970293	2.28104084934262	0.0313588499814589	1	ENSG00000090615	12	-	132780798	132784307	755	annot_exons	hsa_circ_0007438	GOLGA3	golgin A3 [Source:HGNC Symbol;Acc:HGNC:4426]	-	-	-	-	GO:0000139//Golgi membrane;GO:0005654//nucleoplasm;GO:0005730//nucleolus;GO:0005737//cytoplasm;GO:0005794//Golgi apparatus;GO:0005829//cytosol;GO:0016020//membrane;GO:0032580//Golgi cisterna membrane	GO:0005515//protein binding;GO:0045296//cadherin binding	-	--
novel_circ_005240	2	3	8	0	0	0	23.5640648011782	35.8997678481679	56.7034057483078	0	0	0	38.722412799218	0.001	-15.2408812295022	0.0148163087036875	1	ENSG00000110888	12	-	30725966	30751133	2050	annot_exons	hsa_circ_0025783	CAPRIN2	caprin family member 2 [Source:HGNC Symbol;Acc:HGNC:21259]	-	-	-	-	GO:0005654//nucleoplasm;GO:0005737//cytoplasm;GO:0005739//mitochondrion;GO:0005813//centrosome;GO:0005829//cytosol;GO:0005886//plasma membrane;GO:0016020//membrane;GO:0043235//receptor complex	GO:0003723//RNA binding;GO:0005102//signaling receptor binding;GO:0005515//protein binding;GO:0046872//metal ion binding	GO:0017148//negative regulation of translation;GO:0030154//cell differentiation;GO:0030308//negative regulation of cell growth;GO:0032092//positive regulation of protein binding;GO:0033138//positive regulation of peptidyl-serine phosphorylation;GO:0045944//positive regulation of transcription by RNA polymerase II;GO:0050775//positive regulation of dendrite morphogenesis;GO:0061003//positive regul…	--
novel_circ_005368	4	7	14	2	3	0	47.1281296023564	83.7661249790585	99.2309600595386	17.5470920081769	28.0562621577136	0	76.7084048803178	15.2011180552968	-2.33520722233207	0.0353143134529176	1	ENSG00000118971	12	+	4274001	4288990	1054	annot_exons	novel_circ_005368	CCND2	cyclin D2 [Source:HGNC Symbol;Acc:HGNC:1583]	Human Diseases;Environmental Information Processing;Human Diseases;Human Diseases;Human Diseases;Cellular Processes;Human Diseases;Human Diseases;Environmental Information Processing;Environmental Information Processing;Human Diseases;Cellular Processes;Environmental Information Processing;Human Diseases;Environmental Information Processing;Cellular Processes;Cellular Processes;Organismal Systems…	Cancer: overview;Signal transduction;Infectious disease: viral;Infectious disease: viral;Cancer: overview;Cellular community - eukaryotes;Infectious disease: viral;Cancer: overview;Signal transduction;Signal transduction;Cancer: overview;Cell growth and death;Signal transduction;Infectious disease: viral;Signal transduction;Cell growth and death;Cell growth and death;Endocrine system;Signal trans…	ko05200//Pathways in cancer;ko04151//PI3K-Akt signaling pathway;ko05165//Human papillomavirus infection;ko05166//Human T-cell leukemia virus 1 infection;ko05203//Viral carcinogenesis;ko04510//Focal adhesion;ko05169//Epstein-Barr virus infection;ko05202//Transcriptional misregulation in cancer;ko04310//Wnt signaling pathway;ko04630//JAK-STAT signaling pathway;ko05206//MicroRNAs in cancer;ko04218//…	K10151;K10151;K10151;K10151;K10151;K10151;K10151;K10151;K10151;K10151;K10151;K10151;K10151;K10151;K10151;K10151;K10151;K10151;K10151	GO:0000307//cyclin-dependent protein kinase holoenzyme complex;GO:0000785//chromatin;GO:0005634//nucleus;GO:0005654//nucleoplasm;GO:0005730//nucleolus;GO:0005737//cytoplasm;GO:0005829//cytosol;GO:0016020//membrane;GO:0031965//nuclear membrane;GO:0097129//cyclin D2-CDK4 complex	GO:0005515//protein binding;GO:0016538//cyclin-dependent protein serine/threonine kinase regulator activity;GO:0019901//protein kinase binding;GO:0061575//cyclin-dependent protein serine/threonine kinase activator activity	GO:0000079//regulation of cyclin-dependent protein serine/threonine kinase activity;GO:0000082//G1/S transition of mitotic cell cycle;GO:0001934//positive regulation of protein phosphorylation;GO:0007049//cell cycle;GO:0007616//long-term memory;GO:0008284//positive regulation of cell population proliferation;GO:0008344//adult locomotory behavior;GO:0043066//negative regulation of apoptotic proces…	--
novel_circ_005483	0	0	5	9	8	7	0	0	35.4396285926924	78.9619140367963	74.8166990872363	82.2175240779892	11.8132095308975	78.6653790673406	2.73532785602645	0.0254042034177818	1	ENSG00000134287	12	-	48939655	48941188	477	annot_exons	hsa_circ_0003770	ARF3	ADP ribosylation factor 3 [Source:HGNC Symbol;Acc:HGNC:654]	Cellular Processes	Transport and catabolism	ko04144//Endocytosis	K07938	GO:0000139//Golgi membrane;GO:0005737//cytoplasm;GO:0005794//Golgi apparatus;GO:0005886//plasma membrane;GO:0048471//perinuclear region of cytoplasm;GO:0070062//extracellular exosome	GO:0000166//nucleotide binding;GO:0003924//GTPase activity;GO:0005515//protein binding;GO:0005525//GTP binding	GO:0006886//intracellular protein transport;GO:0006890//retrograde vesicle-mediated transport, Golgi to endoplasmic reticulum;GO:0015031//protein transport;GO:0016192//vesicle-mediated transport	--
novel_circ_005501	7	2	3	0	0	0	82.4742268041237	23.9331785654453	21.2637771556154	0	0	0	42.5570608417281	0.001	-15.3771108956262	0.0152558226272623	1	ENSG00000123352	12	+	49460770	49500205	3156	annot_exons	hsa_circ_0098693	SPATS2	spermatogenesis associated serine rich 2 [Source:HGNC Symbol;Acc:HGNC:18650]	-	-	-	-	GO:0005737//cytoplasm;GO:0005829//cytosol	GO:0003723//RNA binding;GO:0005515//protein binding	-	--
novel_circ_005583	11	14	3	2	0	4	129.60235640648	167.532249958117	21.2637771556154	17.5470920081769	0	46.9814423302795	106.132794506737	21.5095114461521	-2.30282384899117	0.0483261154455092	1	ENSG00000050426	12	+	51049034	51058128	2131	annot_exons	hsa_circ_0006668	LETMD1	LETM1 domain containing 1 [Source:HGNC Symbol;Acc:HGNC:24241]	-	-	-	-	GO:0005634//nucleus;GO:0005654//nucleoplasm;GO:0005730//nucleolus;GO:0005739//mitochondrion;GO:0005741//mitochondrial outer membrane;GO:0005743//mitochondrial inner membrane;GO:0016020//membrane	GO:0001671//ATPase activator activity;GO:0005515//protein binding;GO:0008047//enzyme activator activity;GO:0043022//ribosome binding;GO:0060090//molecular adaptor activity	GO:0007005//mitochondrion organization;GO:0030003//cellular cation homeostasis;GO:0050727//regulation of inflammatory response;GO:0050764//regulation of phagocytosis;GO:0120162//positive regulation of cold-induced thermogenesis	--
novel_circ_005836	5	4	6	0	2	0	58.9101620029455	47.8663571308906	42.5275543112308	0	18.7041747718091	0	49.768024481689	6.23472492393637	-2.99682130618428	0.0327052242414564	1	ENSG00000174106	12	+	65210926	65219184	738	exon_intron	novel_circ_005836	LEMD3	LEM domain containing 3 [Source:HGNC Symbol;Acc:HGNC:28887]	-	-	-	-	GO:0005634//nucleus;GO:0005637//nuclear inner membrane;GO:0012505//endomembrane system;GO:0016020//membrane;GO:0031965//nuclear membrane	GO:0003676//nucleic acid binding;GO:0003677//DNA binding;GO:0005515//protein binding;GO:1990446//U1 snRNP binding	GO:0030512//negative regulation of transforming growth factor beta receptor signaling pathway;GO:0030514//negative regulation of BMP signaling pathway;GO:0032926//negative regulation of activin receptor signaling pathway	--
novel_circ_005910	0	0	0	5	5	2	0	0	0	43.8677300204424	46.7604369295227	23.4907211651398	0.001	38.0396293717016	15.215215569328	0.0144158960137019	1	ENSG00000111581	12	+	68713865	68714753	889	exon_intron	hsa_circ_0099092	NUP107	nucleoporin 107 [Source:HGNC Symbol;Acc:HGNC:29914]	Human Diseases;Genetic Information Processing	Neurodegenerative disease;Translation	ko05014//Amyotrophic lateral sclerosis;ko03013//Nucleocytoplasmic transport	K14301;K14301	GO:0000775//chromosome, centromeric region;GO:0000776//kinetochore;GO:0005634//nucleus;GO:0005635//nuclear envelope;GO:0005643//nuclear pore;GO:0005694//chromosome;GO:0005829//cytosol;GO:0016020//membrane;GO:0031080//nuclear pore outer ring;GO:0031965//nuclear membrane;GO:0034399//nuclear periphery	GO:0005515//protein binding;GO:0017056//structural constituent of nuclear pore	GO:0000973//posttranscriptional tethering of RNA polymerase II gene DNA at nuclear periphery;GO:0006406//mRNA export from nucleus;GO:0006606//protein import into nucleus;GO:0006913//nucleocytoplasmic transport;GO:0008585//female gonad development;GO:0015031//protein transport;GO:0051028//mRNA transport;GO:0051292//nuclear pore complex assembly;GO:0072006//nephron development	--
novel_circ_006117	0	0	2	6	5	4	0	0	14.1758514370769	52.6412760245308	46.7604369295227	46.9814423302795	4.72528381235897	48.7943850947777	3.3682422535001	0.0104688150400289	1	ENSG00000102189	12	-	92832512	92853025	848	annot_exons	hsa_circ_0099494	EEA1	early endosome antigen 1 [Source:HGNC Symbol;Acc:HGNC:3185]	Cellular Processes;Human Diseases;Cellular Processes	Transport and catabolism;Infectious disease: bacterial;Transport and catabolism	ko04144//Endocytosis;ko05152//Tuberculosis;ko04145//Phagosome	K12478;K12478;K12478	GO:0005737//cytoplasm;GO:0005768//endosome;GO:0005769//early endosome;GO:0005829//cytosol;GO:0005969//serine-pyruvate aminotransferase complex;GO:0016020//membrane;GO:0031410//cytoplasmic vesicle;GO:0031901//early endosome membrane;GO:0044308//axonal spine;GO:0055037//recycling endosome;GO:0070062//extracellular exosome;GO:0098685//Schaffer collateral - CA1 synapse;GO:0098794//postsynapse;GO:0098…	GO:0005515//protein binding;GO:0005516//calmodulin binding;GO:0005545//1-phosphatidylinositol binding;GO:0008270//zinc ion binding;GO:0030742//GTP-dependent protein binding;GO:0042803//protein homodimerization activity;GO:0046872//metal ion binding	GO:0006897//endocytosis;GO:0006906//vesicle fusion;GO:0016189//synaptic vesicle to endosome fusion;GO:0044788//modulation by host of viral process;GO:0045022//early endosome to late endosome transport;GO:0099565//chemical synaptic transmission, postsynaptic	--
novel_circ_006222	8	4	5	0	0	0	94.2562592047128	47.8663571308906	35.4396285926924	0	0	0	59.1874149760986	0.001	-15.8530028276718	0.00139662762421149	1	ENSG00000185046	12	-	99386262	99399811	13550	exon_intron	hsa_circ_0099694	ANKS1B	ankyrin repeat and sterile alpha motif domain containing 1B [Source:HGNC Symbol;Acc:HGNC:24600]	-	-	-	-	GO:0005634//nucleus;GO:0005654//nucleoplasm;GO:0005737//cytoplasm;GO:0005813//centrosome;GO:0005829//cytosol;GO:0005886//plasma membrane;GO:0014069//postsynaptic density;GO:0015030//Cajal body;GO:0042995//cell projection;GO:0043197//dendritic spine;GO:0045202//synapse;GO:0110165//cellular anatomical entity	GO:0005515//protein binding;GO:0046875//ephrin receptor binding	GO:0048013//ephrin receptor signaling pathway	--
novel_circ_006413	6	2	8	0	1	0	70.6921944035346	23.9331785654453	56.7034057483078	0	9.35208738590453	0	50.4429262390959	3.11736246196818	-4.01625415525202	0.0143583603835549	1	ENSG00000121741	13	+	19959958	19993919	1035	annot_exons	novel_circ_006413	ZMYM2	zinc finger MYM-type containing 2 [Source:HGNC Symbol;Acc:HGNC:12989]	-	-	-	-	GO:0005634//nucleus;GO:0005829//cytosol;GO:0016605//PML body	GO:0005515//protein binding;GO:0008270//zinc ion binding;GO:0031624//ubiquitin conjugating enzyme binding;GO:0046872//metal ion binding	GO:0008150//biological_process;GO:0045892//negative regulation of transcription, DNA-templated	--
novel_circ_006503	0	0	6	9	12	7	0	0	42.5275543112308	78.9619140367963	112.225048630854	82.2175240779892	14.1758514370769	91.1348289152132	2.68456712322864	0.0172409802837065	1	ENSG00000165480	13	-	21157922	21172681	1086	annot_exons	hsa_circ_0007547	SKA3	spindle and kinetochore associated complex subunit 3 [Source:HGNC Symbol;Acc:HGNC:20262]	-	-	-	-	GO:0000775//chromosome, centromeric region;GO:0000776//kinetochore;GO:0000940//outer kinetochore;GO:0005694//chromosome;GO:0005737//cytoplasm;GO:0005813//centrosome;GO:0005819//spindle;GO:0005829//cytosol;GO:0005856//cytoskeleton;GO:0005874//microtubule;GO:0005876//spindle microtubule;GO:0072686//mitotic spindle	GO:0005515//protein binding	GO:0000278//mitotic cell cycle;GO:0007049//cell cycle;GO:0007059//chromosome segregation;GO:0031110//regulation of microtubule polymerization or depolymerization;GO:0051301//cell division	--
novel_circ_006676	8	3	4	0	0	0	94.2562592047128	35.8997678481679	28.3517028741539	0	0	0	52.8359099756782	0.001	-15.6892311715281	0.00358082885710208	1	ENSG00000083642	13	+	32648754	32659280	3002	annot_exons	hsa_circ_0100277	PDS5B	PDS5 cohesin associated factor B [Source:HGNC Symbol;Acc:HGNC:20418]	-	-	-	-	GO:0000775//chromosome, centromeric region;GO:0000785//chromatin;GO:0005634//nucleus;GO:0005654//nucleoplasm;GO:0005694//chromosome;GO:0005829//cytosol	GO:0003677//DNA binding;GO:0005515//protein binding	GO:0007049//cell cycle;GO:0007064//mitotic sister chromatid cohesion;GO:0008283//cell population proliferation;GO:0008285//negative regulation of cell population proliferation;GO:0042127//regulation of cell population proliferation;GO:0051301//cell division	--
novel_circ_006756	3	10	0	0	0	0	35.3460972017673	119.665892827226	0	0	0	0	51.6706633429978	0.001	-15.657057784611	0.024649252506046	1	ENSG00000290476	13	-	40826506	40855815	1229	annot_exons	hsa_circ_0100444	ENSG00000290476	-	-	-	-	-	-	-	-	--
novel_circ_006947	2	7	9	0	0	0	23.5640648011782	83.7661249790585	63.7913314668462	0	0	0	57.040507082361	0.001	-15.7996991867512	0.00212778016377851	1	ENSG00000136169	13	+	49480219	49483563	613	annot_exons	hsa_circ_0000483	SETDB2	SET domain bifurcated histone lysine methyltransferase 2 [Source:HGNC Symbol;Acc:HGNC:20263]	Metabolism;Metabolism	Global and overview maps;Amino acid metabolism	ko01100//Metabolic pathways;ko00310//Lysine degradation	K18494;K18494	GO:0005634//nucleus;GO:0005654//nucleoplasm;GO:0005694//chromosome;GO:0005829//cytosol	GO:0003677//DNA binding;GO:0005515//protein binding;GO:0008168//methyltransferase activity;GO:0008270//zinc ion binding;GO:0016740//transferase activity;GO:0018024//histone-lysine N-methyltransferase activity;GO:0046872//metal ion binding;GO:0046974//histone methyltransferase activity (H3-K9 specific)	GO:0000278//mitotic cell cycle;GO:0001947//heart looping;GO:0006325//chromatin organization;GO:0007049//cell cycle;GO:0007059//chromosome segregation;GO:0010629//negative regulation of gene expression;GO:0032259//methylation;GO:0034968//histone lysine methylation;GO:0045892//negative regulation of transcription, DNA-templated;GO:0051301//cell division;GO:0051567//histone H3-K9 methylation;GO:0070…	MBD
novel_circ_007022	0	0	0	6	4	4	0	0	0	52.6412760245308	37.4083495436181	46.9814423302795	0.001	45.6770226328095	15.4791809940665	0.00447254959597534	1	ENSG00000139734	13	-	59774189	59839448	2231	annot_exons	hsa_circ_0100755	DIAPH3	diaphanous related formin 3 [Source:HGNC Symbol;Acc:HGNC:15480]	Cellular Processes	Cell motility	ko04810//Regulation of actin cytoskeleton	K05745	GO:0005634//nucleus;GO:0005737//cytoplasm;GO:0005829//cytosol;GO:0005884//actin filament	GO:0003779//actin binding;GO:0031267//small GTPase binding;GO:0045296//cadherin binding	GO:0007010//cytoskeleton organization;GO:0016043//cellular component organization;GO:0030036//actin cytoskeleton organization;GO:0030041//actin filament polymerization	--
novel_circ_007113	2	0	0	5	8	3	23.5640648011782	0	0	43.8677300204424	74.8166990872363	35.2360817477097	7.8546882670594	51.3068369517961	2.70752516182713	0.0330924936714217	1	ENSG00000005810	13	-	77205256	77212160	786	annot_exons	hsa_circ_0030507	MYCBP2	MYC binding protein 2 [Source:HGNC Symbol;Acc:HGNC:23386]	-	-	-	-	GO:0005634//nucleus;GO:0005654//nucleoplasm;GO:0005737//cytoplasm;GO:0005829//cytosol;GO:0005856//cytoskeleton;GO:0005886//plasma membrane;GO:0015630//microtubule cytoskeleton;GO:0016020//membrane;GO:0030424//axon;GO:0042995//cell projection;GO:0043231//intracellular membrane-bounded organelle;GO:0110165//cellular anatomical entity	GO:0005085//guanyl-nucleotide exchange factor activity;GO:0005515//protein binding;GO:0008270//zinc ion binding;GO:0016740//transferase activity;GO:0031267//small GTPase binding;GO:0042802//identical protein binding;GO:0046872//metal ion binding;GO:0061630//ubiquitin protein ligase activity	GO:0007411//axon guidance;GO:0008045//motor neuron axon guidance;GO:0008582//regulation of synaptic assembly at neuromuscular junction;GO:0016567//protein ubiquitination;GO:0019222//regulation of metabolic process;GO:0021785//branchiomotor neuron axon guidance;GO:0021952//central nervous system projection neuron axonogenesis;GO:0031398//positive regulation of protein ubiquitination;GO:0032880//re…	--
novel_circ_007115	1	0	0	4	6	2	11.7820324005891	0	0	35.0941840163539	56.1125243154272	23.4907211651398	3.9273441335297	38.2324764989736	3.28317272859602	0.0462590479933857	1	ENSG00000005810	13	-	77205256	77243951	2645	annot_exons	hsa_circ_0030509	MYCBP2	MYC binding protein 2 [Source:HGNC Symbol;Acc:HGNC:23386]	-	-	-	-	GO:0005634//nucleus;GO:0005654//nucleoplasm;GO:0005737//cytoplasm;GO:0005829//cytosol;GO:0005856//cytoskeleton;GO:0005886//plasma membrane;GO:0015630//microtubule cytoskeleton;GO:0016020//membrane;GO:0030424//axon;GO:0042995//cell projection;GO:0043231//intracellular membrane-bounded organelle;GO:0110165//cellular anatomical entity	GO:0005085//guanyl-nucleotide exchange factor activity;GO:0005515//protein binding;GO:0008270//zinc ion binding;GO:0016740//transferase activity;GO:0031267//small GTPase binding;GO:0042802//identical protein binding;GO:0046872//metal ion binding;GO:0061630//ubiquitin protein ligase activity	GO:0007411//axon guidance;GO:0008045//motor neuron axon guidance;GO:0008582//regulation of synaptic assembly at neuromuscular junction;GO:0016567//protein ubiquitination;GO:0019222//regulation of metabolic process;GO:0021785//branchiomotor neuron axon guidance;GO:0021952//central nervous system projection neuron axonogenesis;GO:0031398//positive regulation of protein ubiquitination;GO:0032880//re…	--
novel_circ_007331	3	4	9	20	30	4	35.3460972017673	47.8663571308906	63.7913314668462	175.470920081769	280.562621577136	46.9814423302795	49.001261933168	167.671661329728	1.77474806681023	0.0428833724863404	1	ENSG00000102595	13	-	95983804	95999307	2189	annot_exons	hsa_circ_0030632	UGGT2	UDP-glucose glycoprotein glucosyltransferase 2 [Source:HGNC Symbol;Acc:HGNC:15664]	Genetic Information Processing	Folding, sorting and degradation	ko04141//Protein processing in endoplasmic reticulum	K11718	GO:0005783//endoplasmic reticulum;GO:0005788//endoplasmic reticulum lumen;GO:0005793//endoplasmic reticulum-Golgi intermediate compartment;GO:0032991//protein-containing complex;GO:0044322//endoplasmic reticulum quality control compartment	GO:0003980//UDP-glucose:glycoprotein glucosyltransferase activity;GO:0005515//protein binding;GO:0016740//transferase activity;GO:0016757//glycosyltransferase activity;GO:0051082//unfolded protein binding	GO:0006486//protein glycosylation;GO:0018279//protein N-linked glycosylation via asparagine;GO:0071704//organic substance metabolic process;GO:0071712//ER-associated misfolded protein catabolic process;GO:0097359//UDP-glucosylation;GO:1904380//endoplasmic reticulum mannose trimming	--
novel_circ_007451	24	16	20	6	6	6	282.768777614138	191.465428523562	141.758514370769	52.6412760245308	56.1125243154272	70.4721634954193	205.330906836156	59.7419879451258	-1.78113365128329	0.0072594735316388	1	ENSG00000022976	14	+	102325985	102339223	2580	annot_exons	hsa_circ_0006592	ZNF839	zinc finger protein 839 [Source:HGNC Symbol;Acc:HGNC:20345]	-	-	-	-	-	GO:0046872//metal ion binding	-	--
novel_circ_007708	4	4	4	0	0	0	47.1281296023564	47.8663571308906	28.3517028741539	0	0	0	41.1153965358003	0.001	-15.3273911225161	0.0119648620646122	1	ENSG00000196792	14	-	30955620	30956242	178	annot_exons	hsa_circ_0007656	STRN3	striatin 3 [Source:HGNC Symbol;Acc:HGNC:15720]	-	-	-	-	GO:0005634//nucleus;GO:0005654//nucleoplasm;GO:0005737//cytoplasm;GO:0005794//Golgi apparatus;GO:0005886//plasma membrane;GO:0016020//membrane;GO:0030425//dendrite;GO:0032991//protein-containing complex;GO:0043025//neuronal cell body;GO:0090443//FAR/SIN/STRIPAK complex	GO:0005515//protein binding;GO:0005516//calmodulin binding;GO:0031267//small GTPase binding;GO:0044877//protein-containing complex binding;GO:0051721//protein phosphatase 2A binding;GO:0070016//armadillo repeat domain binding	GO:0000122//negative regulation of transcription by RNA polymerase II;GO:0032355//response to estradiol;GO:0033147//negative regulation of intracellular estrogen receptor signaling pathway;GO:0045892//negative regulation of transcription, DNA-templated;GO:0045944//positive regulation of transcription by RNA polymerase II	--
novel_circ_007936	0	0	0	3	5	3	0	0	0	26.3206380122654	46.7604369295227	35.2360817477097	0.001	36.1057188964993	15.1399397476914	0.0211862227882247	1	ENSG00000198718	14	+	45008913	45012075	422	annot_exons	hsa_circ_0101847	TOGARAM1	TOG array regulator of axonemal microtubules 1 [Source:HGNC Symbol;Acc:HGNC:19959]	-	-	-	-	GO:0005737//cytoplasm;GO:0005856//cytoskeleton;GO:0005874//microtubule;GO:0005881//cytoplasmic microtubule;GO:0005929//cilium;GO:0005930//axoneme;GO:0036064//ciliary basal body;GO:0042995//cell projection	GO:0005515//protein binding;GO:0008017//microtubule binding	GO:0000226//microtubule cytoskeleton organization;GO:0030030//cell projection organization;GO:0031116//positive regulation of microtubule polymerization;GO:0035082//axoneme assembly;GO:0060271//cilium assembly;GO:1905515//non-motile cilium assembly	--
novel_circ_008029	0	0	3	2	6	12	0	0	21.2637771556154	17.5470920081769	56.1125243154272	140.944326990839	7.08792571853847	71.534647771481	3.33520679016286	0.026625204631606	1	ENSG00000100485	14	-	50150008	50150230	223	one_exon	hsa_circ_0007695	SOS2	SOS Ras/Rho guanine nucleotide exchange factor 2 [Source:HGNC Symbol;Acc:HGNC:11188]	Human Diseases;Environmental Information Processing;Human Diseases;Environmental Information Processing;Organismal Systems;Environmental Information Processing;Human Diseases;Human Diseases;Cellular Processes;Human Diseases;Cellular Processes;Human Diseases;Organismal Systems;Human Diseases;Environmental Information Processing;Human Diseases;Human Diseases;Human Diseases;Human Diseases;Environmen…	Cancer: overview;Signal transduction;Infectious disease: viral;Signal transduction;Environmental adaptation;Signal transduction;Infectious disease: viral;Cancer: overview;Cell motility;Cancer: overview;Cellular community - eukaryotes;Cancer: overview;Immune system;Substance dependence;Signal transduction;Cancer: specific types;Infectious disease: viral;Cancer: overview;Infectious disease: viral;S…	ko05200//Pathways in cancer;ko04151//PI3K-Akt signaling pathway;ko05165//Human papillomavirus infection;ko04010//MAPK signaling pathway;ko04714//Thermogenesis;ko04014//Ras signaling pathway;ko05163//Human cytomegalovirus infection;ko05208//Chemical carcinogenesis - reactive oxygen species;ko04810//Regulation of actin cytoskeleton;ko05205//Proteoglycans in cancer;ko04510//Focal adhesion;ko05207//C…	K03099;K03099;K03099;K03099;K03099;K03099;K03099;K03099;K03099;K03099;K03099;K03099;K03099;K03099;K03099;K03099;K03099;K03099;K03099;K03099;K03099;K03099;K03099;K03099;K03099;K03099;K03099;K03099;K03099;K03099;K03099;K03099;K03099;K03099;K03099;K03099;K03099;K03099;K03099;K03099;K03099;K03099;K03099;K03099;K03099;K03099;K03099;K03099	GO:0005829//cytosol;GO:0005886//plasma membrane	GO:0005085//guanyl-nucleotide exchange factor activity;GO:0005515//protein binding;GO:0046982//protein heterodimerization activity	GO:0001782//B cell homeostasis;GO:0002260//lymphocyte homeostasis;GO:0007264//small GTPase mediated signal transduction;GO:0007265//Ras protein signal transduction;GO:0008286//insulin receptor signaling pathway;GO:0033081//regulation of T cell differentiation in thymus;GO:0042129//regulation of T cell proliferation;GO:0043547//positive regulation of GTPase activity;GO:0051057//positive regulation…	--
novel_circ_008116	4	2	12	0	2	0	47.1281296023564	23.9331785654453	85.0551086224616	0	18.7041747718091	0	52.0388055967544	6.23472492393637	-3.06119003459478	0.0386387637745335	1	ENSG00000087301	14	-	52470037	52491005	862	annot_exons	hsa_circ_0102115	TXNDC16	thioredoxin domain containing 16 [Source:HGNC Symbol;Acc:HGNC:19965]	-	-	-	-	GO:0005576//extracellular region;GO:0005783//endoplasmic reticulum;GO:0005788//endoplasmic reticulum lumen;GO:0070062//extracellular exosome	GO:0005515//protein binding	GO:0008150//biological_process	--
novel_circ_008126	4	4	6	0	0	2	47.1281296023564	47.8663571308906	42.5275543112308	0	0	23.4907211651398	45.8406803481593	7.83024038837993	-2.54949995208208	0.0465445879885043	1	ENSG00000197930	14	-	52646154	52658150	1425	annot_exons	hsa_circ_0102132	ERO1A	endoplasmic reticulum oxidoreductase 1 alpha [Source:HGNC Symbol;Acc:HGNC:13280]	Human Diseases;Genetic Information Processing;Human Diseases	Cardiovascular disease;Folding, sorting and degradation;Infectious disease: bacterial	ko05417//Lipid and atherosclerosis;ko04141//Protein processing in endoplasmic reticulum;ko05110//Vibrio cholerae infection	K10950;K10950;K10950	GO:0005576//extracellular region;GO:0005615//extracellular space;GO:0005783//endoplasmic reticulum;GO:0005788//endoplasmic reticulum lumen;GO:0005789//endoplasmic reticulum membrane;GO:0005794//Golgi apparatus;GO:0005796//Golgi lumen;GO:0016020//membrane;GO:0030425//dendrite;GO:0042995//cell projection;GO:0043231//intracellular membrane-bounded organelle	GO:0005515//protein binding;GO:0015035//protein-disulfide reductase activity;GO:0016491//oxidoreductase activity;GO:0016972//thiol oxidase activity;GO:0071949//FAD binding	GO:0006457//protein folding;GO:0006915//apoptotic process;GO:0006979//response to oxidative stress;GO:0009266//response to temperature stimulus;GO:0018401//peptidyl-proline hydroxylation to 4-hydroxy-L-proline;GO:0022417//protein maturation by protein folding;GO:0030198//extracellular matrix organization;GO:0030968//endoplasmic reticulum unfolded protein response;GO:0034975//protein folding in en…	--
novel_circ_008161	11	5	5	3	0	0	129.60235640648	59.8329464136132	35.4396285926924	26.3206380122654	0	0	74.9583104709285	8.77354600408847	-3.09485647591509	0.0301319141002215	1	ENSG00000073712	14	-	52872799	52893427	920	annot_exons	hsa_circ_0102147	FERMT2	FERM domain containing kindlin 2 [Source:HGNC Symbol;Acc:HGNC:15767]	-	-	-	-	GO:0001725//stress fiber;GO:0005634//nucleus;GO:0005654//nucleoplasm;GO:0005737//cytoplasm;GO:0005829//cytosol;GO:0005856//cytoskeleton;GO:0005886//plasma membrane;GO:0005912//adherens junction;GO:0005925//focal adhesion;GO:0005938//cell cortex;GO:0009898//cytoplasmic side of plasma membrane;GO:0009986//cell surface;GO:0016020//membrane;GO:0030054//cell junction;GO:0031234//extrinsic component of…	GO:0003779//actin binding;GO:0005178//integrin binding;GO:0005515//protein binding;GO:0005547//phosphatidylinositol-3,4,5-trisphosphate binding;GO:0008289//lipid binding;GO:0019901//protein kinase binding;GO:0034713//type I transforming growth factor beta receptor binding;GO:0046332//SMAD binding;GO:0051015//actin filament binding	GO:0007155//cell adhesion;GO:0007160//cell-matrix adhesion;GO:0007179//transforming growth factor beta receptor signaling pathway;GO:0007229//integrin-mediated signaling pathway;GO:0008360//regulation of cell shape;GO:0010718//positive regulation of epithelial to mesenchymal transition;GO:0016055//Wnt signaling pathway;GO:0022604//regulation of cell morphogenesis;GO:0030335//positive regulation o…	--
novel_circ_008230	0	0	3	6	5	3	0	0	21.2637771556154	52.6412760245308	46.7604369295227	35.2360817477097	7.08792571853847	44.8792649005877	2.66261365589235	0.0475880105492384	1	ENSG00000126777	14	+	55652850	55659703	611	annot_exons	novel_circ_008230	KTN1	kinectin 1 [Source:HGNC Symbol;Acc:HGNC:6467]	-	-	-	-	GO:0005783//endoplasmic reticulum;GO:0005788//endoplasmic reticulum lumen;GO:0005789//endoplasmic reticulum membrane;GO:0005886//plasma membrane;GO:0016020//membrane	GO:0003723//RNA binding;GO:0005515//protein binding;GO:0019894//kinesin binding;GO:0045296//cadherin binding	GO:0007018//microtubule-based movement;GO:0015031//protein transport	--
novel_circ_008294	5	5	4	0	0	0	58.9101620029455	59.8329464136132	28.3517028741539	0	0	0	49.0316037635709	0.001	-15.5814243307286	0.00362889923516821	1	ENSG00000020426	14	+	60796217	60812127	1061	annot_exons	hsa_circ_0032115	MNAT1	MNAT1 component of CDK activating kinase [Source:HGNC Symbol;Acc:HGNC:7181]	Genetic Information Processing;Genetic Information Processing	Replication and repair;Transcription	ko03420//Nucleotide excision repair;ko03022//Basal transcription factors	K10842;K10842	GO:0000439//transcription factor TFIIH core complex;GO:0005634//nucleus;GO:0005654//nucleoplasm;GO:0005675//transcription factor TFIIH holo complex;GO:0019907//cyclin-dependent protein kinase activating kinase holoenzyme complex;GO:0070516//CAK-ERCC2 complex;GO:0070985//transcription factor TFIIK complex	GO:0005515//protein binding;GO:0008270//zinc ion binding;GO:0046872//metal ion binding;GO:0061575//cyclin-dependent protein serine/threonine kinase activator activity	GO:0000079//regulation of cyclin-dependent protein serine/threonine kinase activity;GO:0000082//G1/S transition of mitotic cell cycle;GO:0006281//DNA repair;GO:0006289//nucleotide-excision repair;GO:0006355//regulation of transcription, DNA-templated;GO:0006357//regulation of transcription by RNA polymerase II;GO:0006366//transcription by RNA polymerase II;GO:0007049//cell cycle;GO:0007512//adult…	--
novel_circ_008572	4	3	2	0	0	0	47.1281296023564	35.8997678481679	14.1758514370769	0	0	0	32.4012496292004	0.001	-14.9837618346064	0.044204738919046	1	ENSG00000119725	14	+	73903960	73905083	333	annot_exons	novel_circ_008572	ZNF410	zinc finger protein 410 [Source:HGNC Symbol;Acc:HGNC:20144]	-	-	-	-	GO:0005634//nucleus;GO:0005694//chromosome	GO:0000978//RNA polymerase II cis-regulatory region sequence-specific DNA binding;GO:0003677//DNA binding;GO:0003700//DNA-binding transcription factor activity;GO:0003712//transcription coregulator activity;GO:0005515//protein binding;GO:0046872//metal ion binding;GO:0140537//transcription regulator activator activity;GO:1990837//sequence-specific double-stranded DNA binding	GO:0006351//transcription, DNA-templated;GO:0006357//regulation of transcription by RNA polymerase II;GO:0010629//negative regulation of gene expression;GO:0045944//positive regulation of transcription by RNA polymerase II	zf-C2H2
novel_circ_008573	2	12	3	0	0	2	23.5640648011782	143.599071392672	21.2637771556154	0	0	23.4907211651398	62.8089711164885	7.83024038837993	-3.00384213247348	0.0484157263245183	1	ENSG00000119725	14	+	73903960	73909430	423	annot_exons	hsa_circ_0032530	ZNF410	zinc finger protein 410 [Source:HGNC Symbol;Acc:HGNC:20144]	-	-	-	-	GO:0005634//nucleus;GO:0005694//chromosome	GO:0000978//RNA polymerase II cis-regulatory region sequence-specific DNA binding;GO:0003677//DNA binding;GO:0003700//DNA-binding transcription factor activity;GO:0003712//transcription coregulator activity;GO:0005515//protein binding;GO:0046872//metal ion binding;GO:0140537//transcription regulator activator activity;GO:1990837//sequence-specific double-stranded DNA binding	GO:0006351//transcription, DNA-templated;GO:0006357//regulation of transcription by RNA polymerase II;GO:0010629//negative regulation of gene expression;GO:0045944//positive regulation of transcription by RNA polymerase II	zf-C2H2
novel_circ_008662	0	0	40	0	0	0	0	0	283.517028741539	0	0	0	94.5056762471797	0.001	-16.5281133633564	0.0203661151357905	1	ENSG00000119650	14	+	76082368	76082585	218	one_exon	novel_circ_008662	IFT43	intraflagellar transport 43 [Source:HGNC Symbol;Acc:HGNC:29669]	-	-	-	-	GO:0005737//cytoplasm;GO:0005814//centriole;GO:0005856//cytoskeleton;GO:0005929//cilium;GO:0015630//microtubule cytoskeleton;GO:0030991//intraciliary transport particle A;GO:0034451//centriolar satellite;GO:0042995//cell projection;GO:0097542//ciliary tip	GO:0005515//protein binding	GO:0030030//cell projection organization;GO:0035721//intraciliary retrograde transport;GO:0060271//cilium assembly	--
novel_circ_008794	0	0	0	3	4	3	0	0	0	26.3206380122654	37.4083495436181	35.2360817477097	0.001	32.9883564345311	15.0096692804344	0.0321559422713368	1	ENSG00000165914	14	-	90780738	90786328	324	annot_exons	hsa_circ_0000560	TTC7B	tetratricopeptide repeat domain 7B [Source:HGNC Symbol;Acc:HGNC:19858]	-	-	-	-	GO:0005737//cytoplasm;GO:0005829//cytosol;GO:0005886//plasma membrane;GO:0016020//membrane	GO:0005515//protein binding	GO:0046854//phosphatidylinositol phosphate biosynthetic process;GO:0072659//protein localization to plasma membrane	--
novel_circ_008932	0	0	0	5	4	3	0	0	0	43.8677300204424	37.4083495436181	35.2360817477097	0.001	38.8373871039234	15.2451585221445	0.0123394315215729	1	ENSG00000183576	14	-	99458279	99475334	10204	exon_intron	novel_circ_008932	SETD3	SET domain containing 3, actin histidine methyltransferase [Source:HGNC Symbol;Acc:HGNC:20493]	-	-	-	-	GO:0000785//chromatin;GO:0005634//nucleus;GO:0005654//nucleoplasm;GO:0005737//cytoplasm	GO:0003713//transcription coactivator activity;GO:0003779//actin binding;GO:0005515//protein binding;GO:0008168//methyltransferase activity;GO:0008170//N-methyltransferase activity;GO:0008757//S-adenosylmethionine-dependent methyltransferase activity;GO:0016740//transferase activity;GO:0018064//protein-L-histidine N-tele-methyltransferase activity;GO:0042800//histone methyltransferase activity (H…	GO:0006338//chromatin remodeling;GO:0006479//protein methylation;GO:0018021//peptidyl-histidine methylation;GO:0018026//peptidyl-lysine monomethylation;GO:0018027//peptidyl-lysine dimethylation;GO:0018193//peptidyl-amino acid modification;GO:0030047//actin modification;GO:0032259//methylation;GO:0045893//positive regulation of transcription, DNA-templated;GO:0045944//positive regulation of transc…	--
novel_circ_009012	4	7	6	1	0	0	47.1281296023564	83.7661249790585	42.5275543112308	8.77354600408847	0	0	57.8072696308819	2.92451533469616	-4.30498147320605	0.00660092181103766	1	ENSG00000275835	15	-	23023947	23037152	1025	annot_exons	hsa_circ_0103110	TUBGCP5	tubulin gamma complex associated protein 5 [Source:HGNC Symbol;Acc:HGNC:18600]	-	-	-	-	GO:0000922//spindle pole;GO:0000923//equatorial microtubule organizing center;GO:0000930//gamma-tubulin complex;GO:0000931//gamma-tubulin large complex;GO:0005737//cytoplasm;GO:0005813//centrosome;GO:0005815//microtubule organizing center;GO:0005829//cytosol;GO:0005856//cytoskeleton;GO:0005874//microtubule	GO:0005515//protein binding;GO:0008017//microtubule binding;GO:0043015//gamma-tubulin binding;GO:0051011//microtubule minus-end binding	GO:0000226//microtubule cytoskeleton organization;GO:0000278//mitotic cell cycle;GO:0007020//microtubule nucleation;GO:0031122//cytoplasmic microtubule organization;GO:0051225//spindle assembly;GO:0051321//meiotic cell cycle	--
novel_circ_009103	0	9	12	0	0	0	0	107.699303544504	85.0551086224616	0	0	0	64.2514707223219	0.001	-15.9714418576617	0.0087236837604227	1	ENSG00000291058	15	+	28801370	28818998	11164	exon_intron	novel_circ_009103	ENSG00000291058	-	-	-	-	-	-	-	-	--
novel_circ_009216	6	9	19	5	1	4	70.6921944035346	107.699303544504	134.670588652231	43.8677300204424	9.35208738590453	46.9814423302795	104.354028866757	33.4004199122088	-1.64354815509872	0.0492457360084123	1	ENSG00000166068	15	+	38299373	38339895	550	annot_exons	hsa_circ_0003140	SPRED1	sprouty related EVH1 domain containing 1 [Source:HGNC Symbol;Acc:HGNC:20249]	-	-	-	-	GO:0005634//nucleus;GO:0005654//nucleoplasm;GO:0005829//cytosol;GO:0005886//plasma membrane;GO:0005901//caveola;GO:0016020//membrane;GO:0031410//cytoplasmic vesicle	GO:0005173//stem cell factor receptor binding;GO:0005515//protein binding;GO:0019901//protein kinase binding;GO:0019902//phosphatase binding;GO:0030291//protein serine/threonine kinase inhibitor activity	GO:0006469//negative regulation of protein kinase activity;GO:0007275//multicellular organism development;GO:0009966//regulation of signal transduction;GO:0010719//negative regulation of epithelial to mesenchymal transition;GO:0010801//negative regulation of peptidyl-threonine phosphorylation;GO:0016525//negative regulation of angiogenesis;GO:0030512//negative regulation of transforming growth fa…	--
novel_circ_009373	5	2	2	0	0	0	58.9101620029455	23.9331785654453	14.1758514370769	0	0	0	32.3397306684892	0.001	-14.9810200433687	0.0494298751019365	1	ENSG00000137814	15	+	42558198	42563857	779	annot_exons	hsa_circ_0103507	HAUS2	HAUS augmin like complex subunit 2 [Source:HGNC Symbol;Acc:HGNC:25530]	-	-	-	-	GO:0005737//cytoplasm;GO:0005813//centrosome;GO:0005815//microtubule organizing center;GO:0005819//spindle;GO:0005829//cytosol;GO:0005856//cytoskeleton;GO:0005874//microtubule;GO:0005876//spindle microtubule;GO:0070652//HAUS complex;GO:1990498//mitotic spindle microtubule	GO:0003674//molecular_function;GO:0005515//protein binding	GO:0007020//microtubule nucleation;GO:0007049//cell cycle;GO:0007098//centrosome cycle;GO:0031023//microtubule organizing center organization;GO:0051225//spindle assembly;GO:0051301//cell division	--
novel_circ_009448	6	5	9	2	0	0	70.6921944035346	59.8329464136132	63.7913314668462	17.5470920081769	0	0	64.772157427998	5.8490306693923	-3.46910433911851	0.00755666470202945	1	ENSG00000067369	15	-	43446387	43447485	473	annot_exons	hsa_circ_0034989	TP53BP1	tumor protein p53 binding protein 1 [Source:HGNC Symbol;Acc:HGNC:11999]	Organismal Systems	Immune system	ko04621//NOD-like receptor signaling pathway	K20915	GO:0000775//chromosome, centromeric region;GO:0000776//kinetochore;GO:0000781//chromosome, telomeric region;GO:0005634//nucleus;GO:0005654//nucleoplasm;GO:0005657//replication fork;GO:0005694//chromosome;GO:0005737//cytoplasm;GO:0016604//nuclear body;GO:0035861//site of double-strand break;GO:1990391//DNA repair complex	GO:0002039//p53 binding;GO:0003677//DNA binding;GO:0003684//damaged DNA binding;GO:0003712//transcription coregulator activity;GO:0005515//protein binding;GO:0035064//methylated histone binding;GO:0042162//telomeric DNA binding;GO:0042393//histone binding;GO:0043565//sequence-specific DNA binding;GO:0061629//RNA polymerase II-specific DNA-binding transcription factor binding;GO:0061649//ubiquitin…	GO:0000077//DNA damage checkpoint signaling;GO:0006281//DNA repair;GO:0006303//double-strand break repair via nonhomologous end joining;GO:0006351//transcription, DNA-templated;GO:0006974//cellular response to DNA damage stimulus;GO:0045830//positive regulation of isotype switching;GO:0045893//positive regulation of transcription, DNA-templated;GO:0045944//positive regulation of transcription by …	--
novel_circ_009494	7	4	8	0	3	0	82.4742268041237	47.8663571308906	56.7034057483078	0	28.0562621577136	0	62.3479965611074	9.35208738590453	-2.73698288684432	0.0344058514643946	1	ENSG00000137770	15	+	44484224	44490999	505	annot_exons	hsa_circ_0035057	CTDSPL2	CTD small phosphatase like 2 [Source:HGNC Symbol;Acc:HGNC:26936]	-	-	-	-	GO:0005634//nucleus;GO:0005654//nucleoplasm	GO:0004721//phosphoprotein phosphatase activity;GO:0004722//protein serine/threonine phosphatase activity;GO:0005515//protein binding;GO:0008420//RNA polymerase II CTD heptapeptide repeat phosphatase activity;GO:0016787//hydrolase activity;GO:0016791//phosphatase activity	GO:0006357//regulation of transcription by RNA polymerase II;GO:0006470//protein dephosphorylation;GO:0006611//protein export from nucleus;GO:0030514//negative regulation of BMP signaling pathway;GO:0046827//positive regulation of protein export from nucleus	--
novel_circ_009561	16	4	25	40	41	25	188.512518409426	47.8663571308906	177.198142963462	350.941840163539	383.435582822086	293.634014564247	137.859006167926	342.670479183291	1.31362839005487	0.0455887888223415	1	ENSG00000156958	15	+	49225205	49239367	498	annot_exons	hsa_circ_0007487	GALK2	galactokinase 2 [Source:HGNC Symbol;Acc:HGNC:4119]	Metabolism;Metabolism	Global and overview maps;Carbohydrate metabolism	ko01100//Metabolic pathways;ko00520//Amino sugar and nucleotide sugar metabolism	K18674;K18674	GO:0005737//cytoplasm;GO:0005829//cytosol	GO:0000166//nucleotide binding;GO:0004335//galactokinase activity;GO:0005524//ATP binding;GO:0016301//kinase activity;GO:0016740//transferase activity;GO:0016773//phosphotransferase activity, alcohol group as acceptor;GO:0033858//N-acetylgalactosamine kinase activity	GO:0005975//carbohydrate metabolic process;GO:0006012//galactose metabolic process;GO:0016310//phosphorylation;GO:0044238//primary metabolic process;GO:0046835//carbohydrate phosphorylation;GO:0071704//organic substance metabolic process	--
novel_circ_009562	2	1	4	10	7	8	23.5640648011782	11.9665892827226	28.3517028741539	87.7354600408847	65.4646117013317	93.9628846605591	21.2941189860182	82.3876521342585	1.95197308774298	0.0352316959884581	1	ENSG00000156958	15	+	49225205	49292537	961	annot_exons	hsa_circ_0103729	GALK2	galactokinase 2 [Source:HGNC Symbol;Acc:HGNC:4119]	Metabolism;Metabolism	Global and overview maps;Carbohydrate metabolism	ko01100//Metabolic pathways;ko00520//Amino sugar and nucleotide sugar metabolism	K18674;K18674	GO:0005737//cytoplasm;GO:0005829//cytosol	GO:0000166//nucleotide binding;GO:0004335//galactokinase activity;GO:0005524//ATP binding;GO:0016301//kinase activity;GO:0016740//transferase activity;GO:0016773//phosphotransferase activity, alcohol group as acceptor;GO:0033858//N-acetylgalactosamine kinase activity	GO:0005975//carbohydrate metabolic process;GO:0006012//galactose metabolic process;GO:0016310//phosphorylation;GO:0044238//primary metabolic process;GO:0046835//carbohydrate phosphorylation;GO:0071704//organic substance metabolic process	--
novel_circ_009595	4	5	7	0	2	0	47.1281296023564	59.8329464136132	49.6154800297693	0	18.7041747718091	0	52.1921853485796	6.23472492393637	-3.06543599570569	0.0244371177168651	1	ENSG00000138592	15	+	50449400	50459162	249	annot_exons	hsa_circ_0035214	USP8	ubiquitin specific peptidase 8 [Source:HGNC Symbol;Acc:HGNC:12631]	Cellular Processes;Human Diseases;Cellular Processes	Transport and catabolism;Endocrine and metabolic disease;Transport and catabolism	ko04144//Endocytosis;ko04934//Cushing syndrome;ko04137//Mitophagy - animal	K11839;K11839;K11839	GO:0005634//nucleus;GO:0005737//cytoplasm;GO:0005768//endosome;GO:0005769//early endosome;GO:0005829//cytosol;GO:0005886//plasma membrane;GO:0010008//endosome membrane;GO:0014069//postsynaptic density;GO:0016020//membrane;GO:0019897//extrinsic component of plasma membrane;GO:0030496//midbody;GO:0031313//extrinsic component of endosome membrane;GO:0043197//dendritic spine;GO:0098978//glutamatergic…	GO:0004197//cysteine-type endopeptidase activity;GO:0004843//thiol-dependent deubiquitinase;GO:0005515//protein binding;GO:0008233//peptidase activity;GO:0008234//cysteine-type peptidase activity;GO:0016787//hydrolase activity;GO:0017124//SH3 domain binding;GO:0045296//cadherin binding;GO:0101005//deubiquitinase activity	GO:0000281//mitotic cytokinesis;GO:0006508//proteolysis;GO:0006511//ubiquitin-dependent protein catabolic process;GO:0007032//endosome organization;GO:0007049//cell cycle;GO:0007265//Ras protein signal transduction;GO:0016579//protein deubiquitination;GO:0031647//regulation of protein stability;GO:0032880//regulation of protein localization;GO:0070536//protein K63-linked deubiquitination;GO:00711…	--
novel_circ_009611	4	4	2	0	0	0	47.1281296023564	47.8663571308906	14.1758514370769	0	0	0	36.3901127234413	0.001	-15.1512588996847	0.029435923370988	1	ENSG00000092439	15	-	50574274	50583159	1133	annot_exons	hsa_circ_0103767	TRPM7	transient receptor potential cation channel subfamily M member 7 [Source:HGNC Symbol;Acc:HGNC:17994]	Organismal Systems;Cellular Processes;Cellular Processes;Organismal Systems	Immune system;Cell growth and death;Cell growth and death;Digestive system	ko04621//NOD-like receptor signaling pathway;ko04217//Necroptosis;ko04218//Cellular senescence;ko04978//Mineral absorption	K04982;K04982;K04982;K04982	GO:0001726//ruffle;GO:0005886//plasma membrane;GO:0016020//membrane	GO:0000166//nucleotide binding;GO:0003779//actin binding;GO:0004674//protein serine/threonine kinase activity;GO:0005216//ion channel activity;GO:0005262//calcium channel activity;GO:0005524//ATP binding;GO:0016301//kinase activity;GO:0016740//transferase activity;GO:0017022//myosin binding;GO:0046872//metal ion binding;GO:0106310//protein serine kinase activity	GO:0006468//protein phosphorylation;GO:0006811//ion transport;GO:0006816//calcium ion transport;GO:0012501//programmed cell death;GO:0016310//phosphorylation;GO:0016340//calcium-dependent cell-matrix adhesion;GO:0030001//metal ion transport;GO:0031032//actomyosin structure organization;GO:0046777//protein autophosphorylation;GO:0051262//protein tetramerization;GO:0055085//transmembrane transport;…	--
novel_circ_009633	2	0	2	8	9	4	23.5640648011782	0	14.1758514370769	70.1883680327078	84.1687864731408	46.9814423302795	12.5799720794184	67.1128656120427	2.41546063896907	0.0327946698206868	1	ENSG00000092439	15	-	50631417	50663046	1201	annot_exons	hsa_circ_0035249	TRPM7	transient receptor potential cation channel subfamily M member 7 [Source:HGNC Symbol;Acc:HGNC:17994]	Organismal Systems;Cellular Processes;Cellular Processes;Organismal Systems	Immune system;Cell growth and death;Cell growth and death;Digestive system	ko04621//NOD-like receptor signaling pathway;ko04217//Necroptosis;ko04218//Cellular senescence;ko04978//Mineral absorption	K04982;K04982;K04982;K04982	GO:0001726//ruffle;GO:0005886//plasma membrane;GO:0016020//membrane	GO:0000166//nucleotide binding;GO:0003779//actin binding;GO:0004674//protein serine/threonine kinase activity;GO:0005216//ion channel activity;GO:0005262//calcium channel activity;GO:0005524//ATP binding;GO:0016301//kinase activity;GO:0016740//transferase activity;GO:0017022//myosin binding;GO:0046872//metal ion binding;GO:0106310//protein serine kinase activity	GO:0006468//protein phosphorylation;GO:0006811//ion transport;GO:0006816//calcium ion transport;GO:0012501//programmed cell death;GO:0016310//phosphorylation;GO:0016340//calcium-dependent cell-matrix adhesion;GO:0030001//metal ion transport;GO:0031032//actomyosin structure organization;GO:0046777//protein autophosphorylation;GO:0051262//protein tetramerization;GO:0055085//transmembrane transport;…	--
novel_circ_009683	9	4	12	19	28	15	106.038291605302	47.8663571308906	85.0551086224616	166.697374077681	261.858446805327	176.180408738548	79.6532524528847	201.578743207185	1.33953833529818	0.0333702116421282	1	ENSG00000104093	15	-	51563381	51576181	1924	annot_exons	hsa_circ_0035285	DMXL2	Dmx like 2 [Source:HGNC Symbol;Acc:HGNC:2938]	Cellular Processes	Transport and catabolism	ko04142//Lysosome	K24155	GO:0005615//extracellular space;GO:0008021//synaptic vesicle;GO:0016020//membrane;GO:0030672//synaptic vesicle membrane;GO:0031410//cytoplasmic vesicle;GO:0043291//RAVE complex;GO:0045202//synapse;GO:0098992//neuronal dense core vesicle	GO:0005515//protein binding;GO:0031267//small GTPase binding	GO:0007035//vacuolar acidification	--
novel_circ_009750	4	6	3	0	0	0	47.1281296023564	71.7995356963358	21.2637771556154	0	0	0	46.7304808181025	0.001	-15.5120762609705	0.00739116686257443	1	ENSG00000137766	15	+	54293895	54322095	607	annot_exons	hsa_circ_0035364	UNC13C	unc-13 homolog C [Source:HGNC Symbol;Acc:HGNC:23149]	Organismal Systems	Nervous system	ko04721//Synaptic vesicle cycle	K15293	GO:0005737//cytoplasm;GO:0005886//plasma membrane;GO:0016020//membrane;GO:0030672//synaptic vesicle membrane;GO:0031594//neuromuscular junction;GO:0042734//presynaptic membrane;GO:0042995//cell projection;GO:0043195//terminal bouton;GO:0044305//calyx of Held;GO:0045202//synapse;GO:0048786//presynaptic active zone;GO:0098688//parallel fiber to Purkinje cell synapse;GO:0098793//presynapse;GO:009883…	GO:0005509//calcium ion binding;GO:0005516//calmodulin binding;GO:0005543//phospholipid binding;GO:0017075//syntaxin-1 binding;GO:0019992//diacylglycerol binding;GO:0046872//metal ion binding	GO:0006887//exocytosis;GO:0007268//chemical synaptic transmission;GO:0007528//neuromuscular junction development;GO:0016079//synaptic vesicle exocytosis;GO:0016081//synaptic vesicle docking;GO:0016082//synaptic vesicle priming;GO:0016188//synaptic vesicle maturation;GO:0031914//negative regulation of synaptic plasticity;GO:0035249//synaptic transmission, glutamatergic;GO:0061789//dense core granu…	--
novel_circ_009868	0	0	0	3	7	4	0	0	0	26.3206380122654	65.4646117013317	46.9814423302795	0.001	46.2555640146255	15.4973392953081	0.00577563012226678	1	ENSG00000128915	15	-	60442416	60466713	5845	annot_exons	hsa_circ_0035572	ICE2	interactor of little elongation complex ELL subunit 2 [Source:HGNC Symbol;Acc:HGNC:29885]	-	-	-	-	GO:0000791//euchromatin;GO:0005634//nucleus;GO:0005654//nucleoplasm;GO:0005829//cytosol;GO:0008023//transcription elongation factor complex;GO:0015030//Cajal body;GO:0016604//nuclear body;GO:0035363//histone locus body	GO:0005515//protein binding	GO:0042795//snRNA transcription by RNA polymerase II;GO:0042796//snRNA transcription by RNA polymerase III;GO:0045945//positive regulation of transcription by RNA polymerase III	--
novel_circ_010271	3	3	4	0	0	0	35.3460972017673	35.8997678481679	28.3517028741539	0	0	0	33.1991893080297	0.001	-15.0188603923396	0.0318878878027231	1	ENSG00000179151	15	-	74671455	74671774	320	one_exon	hsa_circ_0006601	EDC3	enhancer of mRNA decapping 3 [Source:HGNC Symbol;Acc:HGNC:26114]	Genetic Information Processing	Folding, sorting and degradation	ko03018//RNA degradation	K12615	GO:0000932//P-body;GO:0005737//cytoplasm;GO:0005829//cytosol;GO:0016020//membrane;GO:0036464//cytoplasmic ribonucleoprotein granule	GO:0003723//RNA binding;GO:0003729//mRNA binding;GO:0005515//protein binding;GO:0042802//identical protein binding	GO:0031087//deadenylation-independent decapping of nuclear-transcribed mRNA;GO:0033962//P-body assembly	--
novel_circ_010307	0	0	0	2	3	6	0	0	0	17.5470920081769	28.0562621577136	70.4721634954193	0.001	38.6918392204366	15.2397416886132	0.0264532924625181	1	ENSG00000140367	15	+	75854386	75873568	408	annot_exons	hsa_circ_0104564	UBE2Q2	ubiquitin conjugating enzyme E2 Q2 [Source:HGNC Symbol;Acc:HGNC:19248]	Genetic Information Processing	Folding, sorting and degradation	ko04120//Ubiquitin mediated proteolysis	K10582	GO:0005634//nucleus;GO:0005737//cytoplasm;GO:0005829//cytosol	GO:0000166//nucleotide binding;GO:0004842//ubiquitin-protein transferase activity;GO:0005515//protein binding;GO:0005524//ATP binding;GO:0016740//transferase activity;GO:0061631//ubiquitin conjugating enzyme activity	GO:0016567//protein ubiquitination;GO:0070936//protein K48-linked ubiquitination	--
novel_circ_010503	0	0	0	3	11	7	0	0	0	26.3206380122654	102.87296124495	82.2175240779892	0.001	70.4703744450682	16.1047292594162	0.000860453663071229	1	ENSG00000140612	15	-	84687625	84691644	260	annot_exons	hsa_circ_0036599	SEC11A	SEC11 homolog A, signal peptidase complex subunit [Source:HGNC Symbol;Acc:HGNC:17718]	Genetic Information Processing	Folding, sorting and degradation	ko03060//Protein export	K13280	GO:0005783//endoplasmic reticulum;GO:0005787//signal peptidase complex;GO:0005789//endoplasmic reticulum membrane;GO:0016020//membrane	GO:0004252//serine-type endopeptidase activity;GO:0005515//protein binding;GO:0008233//peptidase activity;GO:0016787//hydrolase activity	GO:0006465//signal peptide processing;GO:0006508//proteolysis	--
novel_circ_010545	2	1	5	6	18	12	23.5640648011782	11.9665892827226	35.4396285926924	52.6412760245308	168.337572946282	140.944326990839	23.6567608921977	120.641058653884	2.35039653672801	0.0106047731023515	1	ENSG00000140526	15	+	89113725	89116521	300	annot_exons	hsa_circ_0007099	ABHD2	abhydrolase domain containing 2, acylglycerol lipase [Source:HGNC Symbol;Acc:HGNC:18717]	-	-	-	-	GO:0001669//acrosomal vesicle;GO:0005886//plasma membrane;GO:0005929//cilium;GO:0016020//membrane;GO:0031514//motile cilium;GO:0036126//sperm flagellum;GO:0042995//cell projection;GO:0097524//sperm plasma membrane	GO:0003707//steroid hormone receptor activity;GO:0004806//triglyceride lipase activity;GO:0008126//acetylesterase activity;GO:0016787//hydrolase activity;GO:0033878//hormone-sensitive lipase activity;GO:0042562//hormone binding;GO:0047372//acylglycerol lipase activity;GO:0052689//carboxylic ester hydrolase activity	GO:0006629//lipid metabolic process;GO:0007340//acrosome reaction;GO:0009611//response to wounding;GO:0014909//smooth muscle cell migration;GO:0014912//negative regulation of smooth muscle cell migration;GO:0016042//lipid catabolic process;GO:0032570//response to progesterone;GO:0043401//steroid hormone mediated signaling pathway;GO:0046464//acylglycerol catabolic process;GO:0048240//sperm capaci…	--
novel_circ_010624	0	0	3	3	5	10	0	0	21.2637771556154	26.3206380122654	46.7604369295227	117.453605825699	7.08792571853847	63.511560255829	3.16358382280816	0.0269590823324092	1	ENSG00000259736	15	-	90713167	90715042	255	annot_exons	novel_circ_010624	CRTC3-AS1	-	-	-	-	-	-	-	-	--
novel_circ_010819	0	0	0	4	6	1	0	0	0	35.0941840163539	56.1125243154272	11.7453605825699	0.001	34.3173563047837	15.0666507962306	0.0400757523486862	1	ENSG00000140694	16	-	14606484	14617650	2908	annot_exons	novel_circ_010819	PARN	poly(A)-specific ribonuclease [Source:HGNC Symbol;Acc:HGNC:8609]	Genetic Information Processing	Folding, sorting and degradation	ko03018//RNA degradation	K01148	GO:0005634//nucleus;GO:0005730//nucleolus;GO:0005737//cytoplasm;GO:0005829//cytosol;GO:0016607//nuclear speck	GO:0003676//nucleic acid binding;GO:0003723//RNA binding;GO:0003730//mRNA 3'-UTR binding;GO:0004518//nuclease activity;GO:0004527//exonuclease activity;GO:0004535//poly(A)-specific ribonuclease activity;GO:0005515//protein binding;GO:0016787//hydrolase activity;GO:0019901//protein kinase binding;GO:0043169//cation binding;GO:0046872//metal ion binding;GO:0070034//telomerase RNA binding	GO:0000184//nuclear-transcribed mRNA catabolic process, nonsense-mediated decay;GO:0000289//nuclear-transcribed mRNA poly(A) tail shortening;GO:0000495//box H/ACA RNA 3'-end processing;GO:0006402//mRNA catabolic process;GO:0007292//female gamete generation;GO:0009451//RNA modification;GO:0010587//miRNA catabolic process;GO:0032212//positive regulation of telomere maintenance via telomerase;GO:005…	--
novel_circ_010990	0	0	2	2	6	4	0	0	14.1758514370769	17.5470920081769	56.1125243154272	46.9814423302795	4.72528381235897	40.2136862179612	3.08921369901229	0.0492377536656781	1	ENSG00000103544	16	+	19642396	19652090	437	annot_exons	hsa_circ_0006730	VPS35L	VPS35 endosomal protein sorting factor like [Source:HGNC Symbol;Acc:HGNC:24641]	-	-	-	-	GO:0005768//endosome;GO:0005886//plasma membrane;GO:0016020//membrane;GO:0101003//ficolin-1-rich granule membrane	GO:0005515//protein binding	GO:0006893//Golgi to plasma membrane transport;GO:0015031//protein transport;GO:0032456//endocytic recycling	--
novel_circ_011061	0	0	3	16	9	0	0	0	21.2637771556154	140.376736065416	84.1687864731408	0	7.08792571853847	74.8485075128523	3.4005381594382	0.0471658461091317	1	ENSG00000205937	16	-	2262278	2264760	1072	annot_exons	hsa_circ_0037511	RNPS1	RNA binding protein with serine rich domain 1 [Source:HGNC Symbol;Acc:HGNC:10080]	Genetic Information Processing;Genetic Information Processing	Translation;Translation	ko03013//Nucleocytoplasmic transport;ko03015//mRNA surveillance pathway	K14325;K14325	GO:0005634//nucleus;GO:0005654//nucleoplasm;GO:0005737//cytoplasm;GO:0005829//cytosol;GO:0016607//nuclear speck;GO:0035145//exon-exon junction complex;GO:0061574//ASAP complex	GO:0003676//nucleic acid binding;GO:0003723//RNA binding;GO:0003730//mRNA 3'-UTR binding;GO:0005515//protein binding	GO:0000184//nuclear-transcribed mRNA catabolic process, nonsense-mediated decay;GO:0000381//regulation of alternative mRNA splicing, via spliceosome;GO:0000398//mRNA splicing, via spliceosome;GO:0006351//transcription, DNA-templated;GO:0006397//mRNA processing;GO:0008380//RNA splicing;GO:0043065//positive regulation of apoptotic process;GO:0048025//negative regulation of mRNA splicing, via splice…	--
novel_circ_011105	0	2	0	3	8	4	0	23.9331785654453	0	26.3206380122654	74.8166990872363	46.9814423302795	7.97772618848177	49.3729264765937	2.62967064712579	0.0473995994008899	1	ENSG00000083093	16	-	23621362	23623130	279	annot_exons	hsa_circ_0005582	PALB2	partner and localizer of BRCA2 [Source:HGNC Symbol;Acc:HGNC:26144]	Genetic Information Processing;Genetic Information Processing	Replication and repair;Replication and repair	ko03460//Fanconi anemia pathway;ko03440//Homologous recombination	K10897;K10897	GO:0005634//nucleus;GO:0005654//nucleoplasm;GO:0016607//nuclear speck;GO:0032991//protein-containing complex;GO:1990391//DNA repair complex	GO:0003677//DNA binding;GO:0005515//protein binding	GO:0000724//double-strand break repair via homologous recombination;GO:0001701//in utero embryonic development;GO:0001756//somitogenesis;GO:0001833//inner cell mass cell proliferation;GO:0006281//DNA repair;GO:0006310//DNA recombination;GO:0006915//apoptotic process;GO:0006974//cellular response to DNA damage stimulus;GO:0007498//mesoderm development;GO:0009887//animal organ morphogenesis;GO:0035…	--
novel_circ_011228	0	0	0	0	8	6	0	0	0	0	74.8166990872363	70.4721634954193	0.001	48.4296208608852	15.5636020881619	0.0202864882910608	1	ENSG00000274367	16	-	2981378	2982882	1505	exon_intron	novel_circ_011228	ENSG00000274367	-	-	-	-	-	-	-	-	--
novel_circ_011259	0	5	2	14	9	8	0	59.8329464136132	14.1758514370769	122.829644057239	84.1687864731408	93.9628846605591	24.6695992835634	100.32043839698	2.02380937102604	0.041292291672676	1	ENSG00000080603	16	+	30728966	30734008	951	annot_exons	hsa_circ_0004236	SRCAP	Snf2 related CREBBP activator protein [Source:HGNC Symbol;Acc:HGNC:16974]	-	-	-	-	GO:0000786//nucleosome;GO:0000812//Swr1 complex;GO:0005634//nucleus;GO:0005654//nucleoplasm;GO:0005794//Golgi apparatus;GO:0016604//nuclear body;GO:0032991//protein-containing complex;GO:0048471//perinuclear region of cytoplasm	GO:0000166//nucleotide binding;GO:0003677//DNA binding;GO:0003713//transcription coactivator activity;GO:0004386//helicase activity;GO:0004402//histone acetyltransferase activity;GO:0005515//protein binding;GO:0005524//ATP binding;GO:0016787//hydrolase activity;GO:0016887//ATP hydrolysis activity;GO:0042393//histone binding;GO:0140658//ATP-dependent chromatin remodeler activity	GO:0006325//chromatin organization;GO:0006338//chromatin remodeling;GO:0006355//regulation of transcription, DNA-templated;GO:0006357//regulation of transcription by RNA polymerase II;GO:0045893//positive regulation of transcription, DNA-templated	--
novel_circ_011280	4	5	6	0	0	0	47.1281296023564	59.8329464136132	42.5275543112308	0	0	0	49.8295434424001	0.001	-15.6047137351	0.00256117985046969	1	ENSG00000290927	16	+	31700662	31706999	1435	annot_exons	novel_circ_011280	ENSG00000290927	-	-	-	-	-	-	-	-	--
novel_circ_011344	6	3	14	4	1	0	70.6921944035346	35.8997678481679	99.2309600595386	35.0941840163539	9.35208738590453	0	68.6076407704137	14.8154238007528	-2.21126936125526	0.0432776584265259	1	ENSG00000090447	16	-	4261779	4262701	810	annot_exons	hsa_circ_0002439	TFAP4	transcription factor AP-4 [Source:HGNC Symbol;Acc:HGNC:11745]	Human Diseases	Cancer: overview	ko05205//Proteoglycans in cancer	K09108	GO:0000785//chromatin;GO:0005634//nucleus;GO:0005654//nucleoplasm;GO:0005739//mitochondrion;GO:0017053//transcription repressor complex	GO:0000976//transcription cis-regulatory region binding;GO:0000978//RNA polymerase II cis-regulatory region sequence-specific DNA binding;GO:0000981//DNA-binding transcription factor activity, RNA polymerase II-specific;GO:0001228//DNA-binding transcription activator activity, RNA polymerase II-specific;GO:0003677//DNA binding;GO:0005515//protein binding;GO:0042803//protein homodimerization activ…	GO:0006357//regulation of transcription by RNA polymerase II;GO:0006978//DNA damage response, signal transduction by p53 class mediator resulting in transcription of p21 class mediator;GO:0008285//negative regulation of cell population proliferation;GO:0010629//negative regulation of gene expression;GO:0043065//positive regulation of apoptotic process;GO:0043392//negative regulation of DNA bindin…	bHLH
novel_circ_011456	0	0	0	7	0	7	0	0	0	61.4148220286193	0	82.2175240779892	0.001	47.8774487022028	15.5470586554159	0.0244997656770895	1	ENSG00000102935	16	-	49789487	49805769	16283	exon_intron	hsa_circ_0105491	ZNF423	zinc finger protein 423 [Source:HGNC Symbol;Acc:HGNC:16762]	-	-	-	-	GO:0005634//nucleus;GO:0005654//nucleoplasm	GO:0000978//RNA polymerase II cis-regulatory region sequence-specific DNA binding;GO:0000981//DNA-binding transcription factor activity, RNA polymerase II-specific;GO:0003677//DNA binding;GO:0005515//protein binding;GO:0043565//sequence-specific DNA binding;GO:0046872//metal ion binding	GO:0006355//regulation of transcription, DNA-templated;GO:0006357//regulation of transcription by RNA polymerase II;GO:0007219//Notch signaling pathway;GO:0007399//nervous system development;GO:0021930//cerebellar granule cell precursor proliferation;GO:0021938//smoothened signaling pathway involved in regulation of cerebellar granule cell precursor cell proliferation;GO:0030154//cell differentia…	zf-C2H2
novel_circ_011504	0	0	1	5	11	2	0	0	7.08792571853847	43.8677300204424	102.87296124495	23.4907211651398	2.36264190617949	56.7438041435107	4.58598998419895	0.0119624567508706	1	ENSG00000177200	16	+	53267294	53268126	397	annot_exons	hsa_circ_0008031	CHD9	chromodomain helicase DNA binding protein 9 [Source:HGNC Symbol;Acc:HGNC:25701]	-	-	-	-	GO:0005634//nucleus;GO:0005654//nucleoplasm;GO:0005737//cytoplasm;GO:0005829//cytosol	GO:0000166//nucleotide binding;GO:0003677//DNA binding;GO:0004386//helicase activity;GO:0005515//protein binding;GO:0005524//ATP binding;GO:0016787//hydrolase activity;GO:0016887//ATP hydrolysis activity;GO:0140658//ATP-dependent chromatin remodeler activity	GO:0006325//chromatin organization;GO:0006338//chromatin remodeling	--
novel_circ_011582	4	7	22	4	3	0	47.1281296023564	83.7661249790585	155.934365807846	35.0941840163539	28.0562621577136	0	95.6095401297536	21.0501487246892	-2.18332415432868	0.0320734048794353	1	ENSG00000135736	16	-	57521068	57526127	336	annot_exons	novel_circ_011582	CCDC102A	coiled-coil domain containing 102A [Source:HGNC Symbol;Acc:HGNC:28097]	-	-	-	-	GO:0016459//myosin complex	-	-	--
novel_circ_011671	2	2	6	0	0	0	23.5640648011782	23.9331785654453	42.5275543112308	0	0	0	30.0082658926181	0.001	-14.873072330928	0.0499574669465599	1	ENSG00000102974	16	+	67616745	67629533	2840	annot_exons	hsa_circ_0039849	CTCF	CCCTC-binding factor [Source:HGNC Symbol;Acc:HGNC:13723]	-	-	-	-	GO:0000775//chromosome, centromeric region;GO:0000793//condensed chromosome;GO:0001673//male germ cell nucleus;GO:0005634//nucleus;GO:0005654//nucleoplasm;GO:0005694//chromosome;GO:0005730//nucleolus	GO:0000976//transcription cis-regulatory region binding;GO:0000978//RNA polymerase II cis-regulatory region sequence-specific DNA binding;GO:0001221//transcription coregulator binding;GO:0001227//DNA-binding transcription repressor activity, RNA polymerase II-specific;GO:0003677//DNA binding;GO:0003682//chromatin binding;GO:0003700//DNA-binding transcription factor activity;GO:0005515//protein bi…	GO:0000122//negative regulation of transcription by RNA polymerase II;GO:0006306//DNA methylation;GO:0006325//chromatin organization;GO:0006349//regulation of gene expression by genetic imprinting;GO:0006355//regulation of transcription, DNA-templated;GO:0007059//chromosome segregation;GO:0008285//negative regulation of cell population proliferation;GO:0010628//positive regulation of gene express…	zf-C2H2
novel_circ_011785	2	1	8	1	17	46	23.5640648011782	11.9665892827226	56.7034057483078	8.77354600408847	158.985485560377	540.286586798215	30.7446866107362	236.015206120893	2.94047080714341	0.0212006340779657	1	ENSG00000132604	16	-	69370483	69372355	234	annot_exons	hsa_circ_0105829	TERF2	telomeric repeat binding factor 2 [Source:HGNC Symbol;Acc:HGNC:11729]	-	-	-	-	GO:0000781//chromosome, telomeric region;GO:0000782//telomere cap complex;GO:0000783//nuclear telomere cap complex;GO:0001673//male germ cell nucleus;GO:0005634//nucleus;GO:0005654//nucleoplasm;GO:0005694//chromosome;GO:0016604//nuclear body;GO:0043229//intracellular organelle;GO:0070187//shelterin complex;GO:1904115//axon cytoplasm	GO:0003677//DNA binding;GO:0003691//double-stranded telomeric DNA binding;GO:0003720//telomerase activity;GO:0005515//protein binding;GO:0019899//enzyme binding;GO:0042162//telomeric DNA binding;GO:0042803//protein homodimerization activity;GO:0044877//protein-containing complex binding;GO:0098505//G-rich strand telomeric DNA binding	GO:0000723//telomere maintenance;GO:0001701//in utero embryonic development;GO:0006278//RNA-dependent DNA biosynthetic process;GO:0007049//cell cycle;GO:0008089//anterograde axonal transport;GO:0010628//positive regulation of gene expression;GO:0010629//negative regulation of gene expression;GO:0016233//telomere capping;GO:0031627//telomeric loop formation;GO:0031848//protection from non-homologo…	MYB
novel_circ_012044	0	0	3	10	7	6	0	0	21.2637771556154	87.7354600408847	65.4646117013317	70.4721634954193	7.08792571853847	74.5574117458786	3.39491638818675	0.00406372847153963	1	ENSG00000103091	16	-	74915870	74916259	390	one_exon	hsa_circ_0004910	WDR59	WD repeat domain 59 [Source:HGNC Symbol;Acc:HGNC:25706]	Environmental Information Processing	Signal transduction	ko04150//mTOR signaling pathway	K20409	GO:0005764//lysosome;GO:0005765//lysosomal membrane;GO:0005774//vacuolar membrane;GO:0005829//cytosol;GO:0016020//membrane;GO:0035859//Seh1-associated complex;GO:0043231//intracellular membrane-bounded organelle;GO:0061700//GATOR2 complex	GO:0005515//protein binding;GO:0035591//signaling adaptor activity	GO:0032008//positive regulation of TOR signaling;GO:0034198//cellular response to amino acid starvation;GO:1904262//negative regulation of TORC1 signaling;GO:1904263//positive regulation of TORC1 signaling	--
novel_circ_012069	3	6	16	0	2	0	35.3460972017673	71.7995356963358	113.406811496616	0	18.7041747718091	0	73.5174814649064	6.23472492393637	-3.55968952928594	0.00773796783596726	1	ENSG00000065457	16	-	75600220	75622464	1646	annot_exons	hsa_circ_0105975	ADAT1	adenosine deaminase tRNA specific 1 [Source:HGNC Symbol;Acc:HGNC:228]	-	-	-	-	-	GO:0003723//RNA binding;GO:0004000//adenosine deaminase activity;GO:0008251//tRNA-specific adenosine deaminase activity;GO:0016787//hydrolase activity;GO:0043829//tRNA-specific adenosine-37 deaminase activity;GO:0046872//metal ion binding	GO:0006396//RNA processing;GO:0008033//tRNA processing	--
novel_circ_012127	0	0	0	4	4	3	0	0	0	35.0941840163539	37.4083495436181	35.2360817477097	0.001	35.9128717692272	15.1322134021306	0.0196736528322214	1	ENSG00000140943	16	-	84081747	84087460	678	annot_exons	hsa_circ_0106064	MBTPS1	membrane bound transcription factor peptidase, site 1 [Source:HGNC Symbol;Acc:HGNC:15456]	Genetic Information Processing	Folding, sorting and degradation	ko04141//Protein processing in endoplasmic reticulum	K08653	GO:0000139//Golgi membrane;GO:0005783//endoplasmic reticulum;GO:0005788//endoplasmic reticulum lumen;GO:0005789//endoplasmic reticulum membrane;GO:0005794//Golgi apparatus;GO:0005795//Golgi stack;GO:0016020//membrane	GO:0004252//serine-type endopeptidase activity;GO:0005515//protein binding;GO:0008233//peptidase activity;GO:0008236//serine-type peptidase activity;GO:0016787//hydrolase activity	GO:0006508//proteolysis;GO:0006629//lipid metabolic process;GO:0007040//lysosome organization;GO:0008202//steroid metabolic process;GO:0008203//cholesterol metabolic process;GO:0016485//protein processing;GO:0030968//endoplasmic reticulum unfolded protein response;GO:0031293//membrane protein intracellular domain proteolysis;GO:0034976//response to endoplasmic reticulum stress;GO:0036500//ATF6-me…	--
novel_circ_012187	0	0	0	4	5	2	0	0	0	35.0941840163539	46.7604369295227	23.4907211651398	0.001	35.1151140370055	15.0998044999079	0.0229861420387215	1	ENSG00000104731	16	-	87748673	87755292	236	annot_exons	hsa_circ_0040789	KLHDC4	kelch domain containing 4 [Source:HGNC Symbol;Acc:HGNC:25272]	-	-	-	-	-	GO:0005515//protein binding	-	--
novel_circ_012313	8	7	6	0	2	0	94.2562592047128	83.7661249790585	42.5275543112308	0	18.7041747718091	0	73.5166461650007	6.23472492393637	-3.55967313740398	0.00696389819911765	1	ENSG00000187741	16	-	89758577	89767237	829	annot_exons	hsa_circ_0041019	FANCA	FA complementation group A [Source:HGNC Symbol;Acc:HGNC:3582]	Genetic Information Processing	Replication and repair	ko03460//Fanconi anemia pathway	K10888	GO:0000785//chromatin;GO:0005634//nucleus;GO:0005654//nucleoplasm;GO:0005737//cytoplasm;GO:0043240//Fanconi anaemia nuclear complex	GO:0005515//protein binding	GO:0006281//DNA repair;GO:0006513//protein monoubiquitination;GO:0006974//cellular response to DNA damage stimulus;GO:0007140//male meiotic nuclear division;GO:0008584//male gonad development;GO:0008585//female gonad development;GO:0036297//interstrand cross-link repair;GO:0045589//regulation of regulatory T cell differentiation;GO:0050727//regulation of inflammatory response;GO:0051090//regulati…	--
novel_circ_012416	0	0	3	6	6	3	0	0	21.2637771556154	52.6412760245308	56.1125243154272	35.2360817477097	7.08792571853847	47.9966273625559	2.75949764414588	0.0366596446729072	1	ENSG00000167193	17	-	1436620	1437155	536	one_exon	hsa_circ_0004445	CRK	CRK proto-oncogene, adaptor protein [Source:HGNC Symbol;Acc:HGNC:2362]	Human Diseases;Environmental Information Processing;Human Diseases;Human Diseases;Cellular Processes;Environmental Information Processing;Human Diseases;Cellular Processes;Organismal Systems;Human Diseases;Organismal Systems;Human Diseases;Organismal Systems;Organismal Systems;Organismal Systems;Environmental Information Processing;Human Diseases;Human Diseases;Human Diseases	Cancer: overview;Signal transduction;Infectious disease: bacterial;Infectious disease: viral;Cell motility;Signal transduction;Infectious disease: viral;Cellular community - eukaryotes;Immune system;Cancer: overview;Endocrine system;Infectious disease: bacterial;Nervous system;Endocrine system;Immune system;Signal transduction;Infectious disease: bacterial;Cancer: specific types;Cancer: specific …	ko05200//Pathways in cancer;ko04010//MAPK signaling pathway;ko05131//Shigellosis;ko05163//Human cytomegalovirus infection;ko04810//Regulation of actin cytoskeleton;ko04015//Rap1 signaling pathway;ko05170//Human immunodeficiency virus 1 infection;ko04510//Focal adhesion;ko04062//Chemokine signaling pathway;ko05206//MicroRNAs in cancer;ko04910//Insulin signaling pathway;ko05135//Yersinia infection;…	K04438;K04438;K04438;K04438;K04438;K04438;K04438;K04438;K04438;K04438;K04438;K04438;K04438;K04438;K04438;K04438;K04438;K04438;K04438	GO:0005634//nucleus;GO:0005737//cytoplasm;GO:0005829//cytosol;GO:0005886//plasma membrane;GO:0015629//actin cytoskeleton;GO:0016020//membrane;GO:0031594//neuromuscular junction;GO:0032991//protein-containing complex;GO:0070062//extracellular exosome	GO:0001784//phosphotyrosine residue binding;GO:0005159//insulin-like growth factor receptor binding;GO:0005515//protein binding;GO:0008092//cytoskeletal protein binding;GO:0017124//SH3 domain binding;GO:0019899//enzyme binding;GO:0019900//kinase binding;GO:0019904//protein domain specific binding;GO:0030159//signaling receptor complex adaptor activity;GO:0030674//protein-macromolecule adaptor act…	GO:0001764//neuron migration;GO:0001878//response to yeast;GO:0002685//regulation of leukocyte migration;GO:0006357//regulation of transcription by RNA polymerase II;GO:0006629//lipid metabolic process;GO:0008283//cell population proliferation;GO:0008360//regulation of cell shape;GO:0009966//regulation of signal transduction;GO:0014911//positive regulation of smooth muscle cell migration;GO:00163…	--
novel_circ_012561	11	0	2	32	36	12	129.60235640648	0	14.1758514370769	280.753472130831	336.675145892563	140.944326990839	47.9260692811856	252.790981671411	2.3990624708145	0.0281989755295942	1	ENSG00000132383	17	+	1842803	1853189	328	annot_exons	hsa_circ_0000734	RPA1	replication protein A1 [Source:HGNC Symbol;Acc:HGNC:10289]	Genetic Information Processing;Genetic Information Processing;Genetic Information Processing;Genetic Information Processing;Genetic Information Processing	Replication and repair;Replication and repair;Replication and repair;Replication and repair;Replication and repair	ko03460//Fanconi anemia pathway;ko03420//Nucleotide excision repair;ko03440//Homologous recombination;ko03030//DNA replication;ko03430//Mismatch repair	K07466;K07466;K07466;K07466;K07466	GO:0000781//chromosome, telomeric region;GO:0005634//nucleus;GO:0005654//nucleoplasm;GO:0005662//DNA replication factor A complex;GO:0016605//PML body;GO:0090734//site of DNA damage	GO:0003676//nucleic acid binding;GO:0003677//DNA binding;GO:0003684//damaged DNA binding;GO:0003697//single-stranded DNA binding;GO:0005515//protein binding;GO:0043047//single-stranded telomeric DNA binding;GO:0046872//metal ion binding;GO:0098505//G-rich strand telomeric DNA binding	GO:0000723//telomere maintenance;GO:0000724//double-strand break repair via homologous recombination;GO:0006260//DNA replication;GO:0006261//DNA-dependent DNA replication;GO:0006281//DNA repair;GO:0006284//base-excision repair;GO:0006289//nucleotide-excision repair;GO:0006298//mismatch repair;GO:0006310//DNA recombination;GO:0006974//cellular response to DNA damage stimulus;GO:0007004//telomere m…	--
novel_circ_012629	6	3	3	0	0	0	70.6921944035346	35.8997678481679	21.2637771556154	0	0	0	42.6185798024393	0.001	-15.3791948979137	0.0119175427582489	1	ENSG00000108599	17	-	19939713	19947505	711	annot_exons	hsa_circ_0106379	AKAP10	A-kinase anchoring protein 10 [Source:HGNC Symbol;Acc:HGNC:368]	-	-	-	-	GO:0005737//cytoplasm;GO:0005739//mitochondrion;GO:0005829//cytosol;GO:0005886//plasma membrane;GO:0016020//membrane;GO:0032991//protein-containing complex	GO:0005515//protein binding;GO:0016301//kinase activity;GO:0051018//protein kinase A binding	GO:0007165//signal transduction;GO:0008104//protein localization;GO:0016310//phosphorylation	--
novel_circ_012651	0	0	0	9	0	4	0	0	0	78.9619140367963	0	46.9814423302795	0.001	41.9811187890253	15.357452994247	0.0361893243209691	1	ENSG00000233098	17	+	20892030	20892919	890	exon_intron	novel_circ_012651	CCDC144NL-AS1	-	-	-	-	-	-	-	-	--
novel_circ_012670	12	11	5	1	0	0	141.384388807069	131.632482109949	35.4396285926924	8.77354600408847	0	0	102.818833169903	2.92451533469616	-5.13576318090631	0.000721481406941075	1	ENSG00000124422	17	-	21017942	21028674	519	annot_exons	hsa_circ_0042472	USP22	ubiquitin specific peptidase 22 [Source:HGNC Symbol;Acc:HGNC:12621]	-	-	-	-	GO:0000124//SAGA complex;GO:0005634//nucleus;GO:0005654//nucleoplasm;GO:0033276//transcription factor TFTC complex	GO:0003713//transcription coactivator activity;GO:0004843//thiol-dependent deubiquitinase;GO:0005515//protein binding;GO:0008233//peptidase activity;GO:0008234//cysteine-type peptidase activity;GO:0008270//zinc ion binding;GO:0010485//H4 histone acetyltransferase activity;GO:0016787//hydrolase activity;GO:0019899//enzyme binding;GO:0030374//nuclear receptor coactivator activity;GO:0046872//metal …	GO:0006282//regulation of DNA repair;GO:0006325//chromatin organization;GO:0006338//chromatin remodeling;GO:0006357//regulation of transcription by RNA polymerase II;GO:0006508//proteolysis;GO:0006511//ubiquitin-dependent protein catabolic process;GO:0007049//cell cycle;GO:0009792//embryo development ending in birth or egg hatching;GO:0016579//protein deubiquitination;GO:0035521//monoubiquitinate…	--
novel_circ_012807	5	2	2	0	0	0	58.9101620029455	23.9331785654453	14.1758514370769	0	0	0	32.3397306684892	0.001	-14.9810200433687	0.049417278464536	1	ENSG00000160551	17	+	29530407	29534300	515	annot_exons	hsa_circ_0042770	TAOK1	TAO kinase 1 [Source:HGNC Symbol;Acc:HGNC:29259]	Environmental Information Processing	Signal transduction	ko04010//MAPK signaling pathway	K04429	GO:0005737//cytoplasm;GO:0005829//cytosol;GO:0015630//microtubule cytoskeleton;GO:0048471//perinuclear region of cytoplasm;GO:0070062//extracellular exosome	GO:0000166//nucleotide binding;GO:0004672//protein kinase activity;GO:0004674//protein serine/threonine kinase activity;GO:0005515//protein binding;GO:0005524//ATP binding;GO:0016301//kinase activity;GO:0016740//transferase activity;GO:0043014//alpha-tubulin binding;GO:0043539//protein serine/threonine kinase activator activity;GO:0048156//tau protein binding;GO:0048487//beta-tubulin binding;GO:0…	GO:0000226//microtubule cytoskeleton organization;GO:0006281//DNA repair;GO:0006468//protein phosphorylation;GO:0006915//apoptotic process;GO:0006974//cellular response to DNA damage stimulus;GO:0007026//negative regulation of microtubule depolymerization;GO:0007095//mitotic G2 DNA damage checkpoint signaling;GO:0016310//phosphorylation;GO:0021954//central nervous system neuron development;GO:003…	--
novel_circ_012827	0	0	1	9	3	2	0	0	7.08792571853847	78.9619140367963	28.0562621577136	23.4907211651398	2.36264190617949	43.5029657865499	4.20264087019566	0.0372477439337144	1	ENSG00000108578	17	-	30266885	30272899	825	annot_exons	hsa_circ_0004329	BLMH	bleomycin hydrolase [Source:HGNC Symbol;Acc:HGNC:1059]	-	-	-	-	GO:0005634//nucleus;GO:0005737//cytoplasm;GO:0005829//cytosol;GO:0070062//extracellular exosome	GO:0004177//aminopeptidase activity;GO:0004180//carboxypeptidase activity;GO:0004197//cysteine-type endopeptidase activity;GO:0005515//protein binding;GO:0008233//peptidase activity;GO:0008234//cysteine-type peptidase activity;GO:0016787//hydrolase activity;GO:0042802//identical protein binding	GO:0000209//protein polyubiquitination;GO:0006508//proteolysis;GO:0009410//response to xenobiotic stimulus;GO:0009636//response to toxic substance;GO:0043418//homocysteine catabolic process	--
novel_circ_012882	22	16	33	15	11	5	259.20471281296	191.465428523562	233.901548711769	131.603190061327	102.87296124495	58.7268029128494	228.19056334943	97.7343180730421	-1.2233019923254	0.0413422271490535	1	ENSG00000196712	17	+	31155983	31169997	526	annot_exons	hsa_circ_0007542	NF1	neurofibromin 1 [Source:HGNC Symbol;Acc:HGNC:7765]	Environmental Information Processing;Environmental Information Processing;Human Diseases	Signal transduction;Signal transduction;Drug resistance: antineoplastic	ko04010//MAPK signaling pathway;ko04014//Ras signaling pathway;ko01521//EGFR tyrosine kinase inhibitor resistance	K08052;K08052;K08052	GO:0005634//nucleus;GO:0005730//nucleolus;GO:0005737//cytoplasm;GO:0005829//cytosol;GO:0005886//plasma membrane;GO:0016020//membrane;GO:0030424//axon;GO:0030425//dendrite;GO:0098793//presynapse;GO:0098978//glutamatergic synapse	GO:0005096//GTPase activator activity;GO:0005515//protein binding;GO:0008289//lipid binding;GO:0008429//phosphatidylethanolamine binding;GO:0031210//phosphatidylcholine binding	GO:0000165//MAPK cascade;GO:0000902//cell morphogenesis;GO:0001525//angiogenesis;GO:0001649//osteoblast differentiation;GO:0001656//metanephros development;GO:0001666//response to hypoxia;GO:0001889//liver development;GO:0001935//endothelial cell proliferation;GO:0001937//negative regulation of endothelial cell proliferation;GO:0001938//positive regulation of endothelial cell proliferation;GO:000…	--
novel_circ_012928	0	7	5	0	0	0	0	83.7661249790585	35.4396285926924	0	0	0	39.7352511905836	0.001	-15.2781318441559	0.0479759377827101	1	ENSG00000178691	17	+	31966147	31988497	2139	annot_exons	hsa_circ_0106591	SUZ12	SUZ12 polycomb repressive complex 2 subunit [Source:HGNC Symbol;Acc:HGNC:17101]	-	-	-	-	GO:0001739//sex chromatin;GO:0005634//nucleus;GO:0005654//nucleoplasm;GO:0005677//chromatin silencing complex;GO:0005730//nucleolus;GO:0016586//RSC-type complex;GO:0016604//nuclear body;GO:0032993//protein-DNA complex;GO:0035098//ESC/E(Z) complex;GO:1990904//ribonucleoprotein complex	GO:0000978//RNA polymerase II cis-regulatory region sequence-specific DNA binding;GO:0001222//transcription corepressor binding;GO:0003682//chromatin binding;GO:0003723//RNA binding;GO:0005515//protein binding;GO:0008047//enzyme activator activity;GO:0031490//chromatin DNA binding;GO:0035064//methylated histone binding;GO:0042054//histone methyltransferase activity;GO:0043565//sequence-specific D…	GO:0000122//negative regulation of transcription by RNA polymerase II;GO:0006325//chromatin organization;GO:0008283//cell population proliferation;GO:0008284//positive regulation of cell population proliferation;GO:0009048//dosage compensation by inactivation of X chromosome;GO:0045596//negative regulation of cell differentiation;GO:0048709//oligodendrocyte differentiation	--
novel_circ_013132	0	0	0	5	2	3	0	0	0	43.8677300204424	18.7041747718091	35.2360817477097	0.001	32.6026621799871	14.9927021525044	0.036765426376167	1	ENSG00000108306	17	-	39297127	39343241	356	annot_exons	hsa_circ_0106780	FBXL20	F-box and leucine rich repeat protein 20 [Source:HGNC Symbol;Acc:HGNC:24679]	-	-	-	-	GO:0005737//cytoplasm;GO:0005829//cytosol;GO:0019005//SCF ubiquitin ligase complex;GO:0045202//synapse;GO:0098685//Schaffer collateral - CA1 synapse;GO:0098793//presynapse;GO:0098978//glutamatergic synapse	GO:0005515//protein binding	GO:0001662//behavioral fear response;GO:0031146//SCF-dependent proteasomal ubiquitin-dependent protein catabolic process;GO:0099575//regulation of protein catabolic process at presynapse, modulating synaptic transmission;GO:2000300//regulation of synaptic vesicle exocytosis	--
novel_circ_013254	0	0	0	4	4	4	0	0	0	35.0941840163539	37.4083495436181	46.9814423302795	0.001	39.8279919634172	15.2814951236892	0.0117440867009196	1	ENSG00000173757	17	-	42211984	42217464	511	annot_exons	novel_circ_013254	STAT5B	signal transducer and activator of transcription 5B [Source:HGNC Symbol;Acc:HGNC:11367]	Human Diseases;Human Diseases;Human Diseases;Human Diseases;Organismal Systems;Environmental Information Processing;Human Diseases;Cellular Processes;Human Diseases;Organismal Systems;Organismal Systems;Human Diseases;Organismal Systems;Environmental Information Processing;Human Diseases;Human Diseases;Organismal Systems;Human Diseases	Cancer: overview;Infectious disease: viral;Cancer: overview;Cancer: overview;Immune system;Signal transduction;Infectious disease: viral;Cell growth and death;Infectious disease: viral;Endocrine system;Immune system;Endocrine and metabolic disease;Immune system;Signal transduction;Cancer: specific types;Cancer: specific types;Endocrine system;Cancer: specific types	ko05200//Pathways in cancer;ko05166//Human T-cell leukemia virus 1 infection;ko05203//Viral carcinogenesis;ko05207//Chemical carcinogenesis - receptor activation;ko04062//Chemokine signaling pathway;ko04630//JAK-STAT signaling pathway;ko05161//Hepatitis B;ko04217//Necroptosis;ko05162//Measles;ko04935//Growth hormone synthesis, secretion and action;ko04659//Th17 cell differentiation;ko04933//AGE-R…	K11224;K11224;K11224;K11224;K11224;K11224;K11224;K11224;K11224;K11224;K11224;K11224;K11224;K11224;K11224;K11224;K11224;K11224	GO:0000785//chromatin;GO:0005634//nucleus;GO:0005654//nucleoplasm;GO:0005737//cytoplasm;GO:0005829//cytosol;GO:0043229//intracellular organelle;GO:0090575//RNA polymerase II transcription regulator complex	GO:0000978//RNA polymerase II cis-regulatory region sequence-specific DNA binding;GO:0000981//DNA-binding transcription factor activity, RNA polymerase II-specific;GO:0001228//DNA-binding transcription activator activity, RNA polymerase II-specific;GO:0003677//DNA binding;GO:0003682//chromatin binding;GO:0003700//DNA-binding transcription factor activity;GO:0005515//protein binding;GO:0035259//gl…	GO:0000278//mitotic cell cycle;GO:0001553//luteinization;GO:0001779//natural killer cell differentiation;GO:0001787//natural killer cell proliferation;GO:0006355//regulation of transcription, DNA-templated;GO:0006357//regulation of transcription by RNA polymerase II;GO:0006366//transcription by RNA polymerase II;GO:0006952//defense response;GO:0007165//signal transduction;GO:0007166//cell surface…	STAT
novel_circ_013271	2	5	2	0	0	0	23.5640648011782	59.8329464136132	14.1758514370769	0	0	0	32.5242875506228	0.001	-14.9892298343883	0.0491431454705323	1	ENSG00000168610	17	-	42345559	42348520	376	annot_exons	hsa_circ_0106858	STAT3	signal transducer and activator of transcription 3 [Source:HGNC Symbol;Acc:HGNC:11364]	Human Diseases;Human Diseases;Human Diseases;Human Diseases;Human Diseases;Human Diseases;Human Diseases;Human Diseases;Human Diseases;Organismal Systems;Environmental Information Processing;Human Diseases;Human Diseases;Cellular Processes;Human Diseases;Cellular Processes;Human Diseases;Environmental Information Processing;Organismal Systems;Human Diseases;Environmental Information Processing;Hu…	Cancer: overview;Infectious disease: viral;Infectious disease: viral;Cardiovascular disease;Cancer: overview;Cancer: overview;Infectious disease: viral;Cancer: overview;Infectious disease: viral;Immune system;Signal transduction;Infectious disease: viral;Cancer: overview;Cell growth and death;Infectious disease: viral;Cellular community - eukaryotes;Infectious disease: viral;Signal transduction;E…	ko05200//Pathways in cancer;ko05171//Coronavirus disease - COVID-19;ko05163//Human cytomegalovirus infection;ko05417//Lipid and atherosclerosis;ko05203//Viral carcinogenesis;ko05205//Proteoglycans in cancer;ko05169//Epstein-Barr virus infection;ko05207//Chemical carcinogenesis - receptor activation;ko05167//Kaposi sarcoma-associated herpesvirus infection;ko04062//Chemokine signaling pathway;ko046…	K04692;K04692;K04692;K04692;K04692;K04692;K04692;K04692;K04692;K04692;K04692;K04692;K04692;K04692;K04692;K04692;K04692;K04692;K04692;K04692;K04692;K04692;K04692;K04692;K04692;K04692;K04692;K04692;K04692;K04692;K04692;K04692	GO:0000785//chromatin;GO:0005634//nucleus;GO:0005654//nucleoplasm;GO:0005667//transcription regulator complex;GO:0005737//cytoplasm;GO:0005829//cytosol;GO:0005886//plasma membrane;GO:0090575//RNA polymerase II transcription regulator complex	GO:0000976//transcription cis-regulatory region binding;GO:0000978//RNA polymerase II cis-regulatory region sequence-specific DNA binding;GO:0000981//DNA-binding transcription factor activity, RNA polymerase II-specific;GO:0001228//DNA-binding transcription activator activity, RNA polymerase II-specific;GO:0003677//DNA binding;GO:0003700//DNA-binding transcription factor activity;GO:0004879//nucl…	GO:0000122//negative regulation of transcription by RNA polymerase II;GO:0001659//temperature homeostasis;GO:0001754//eye photoreceptor cell differentiation;GO:0006355//regulation of transcription, DNA-templated;GO:0006357//regulation of transcription by RNA polymerase II;GO:0006366//transcription by RNA polymerase II;GO:0006606//protein import into nucleus;GO:0006952//defense response;GO:0006954…	STAT
novel_circ_013369	10	15	18	6	3	3	117.820324005891	179.49883924084	127.582662933692	52.6412760245308	28.0562621577136	35.2360817477097	141.633942060141	38.6445399766514	-1.87383054582779	0.00996241564997301	1	ENSG00000108840	17	-	44084555	44087696	924	annot_exons	hsa_circ_0006255	HDAC5	histone deacetylase 5 [Source:HGNC Symbol;Acc:HGNC:14068]	Human Diseases;Organismal Systems;Human Diseases;Human Diseases;Environmental Information Processing	Cancer: overview;Immune system;Substance dependence;Cancer: overview;Signal transduction	ko05203//Viral carcinogenesis;ko04613//Neutrophil extracellular trap formation;ko05034//Alcoholism;ko05206//MicroRNAs in cancer;ko04371//Apelin signaling pathway	K11406;K11406;K11406;K11406;K11406	GO:0000118//histone deacetylase complex;GO:0005634//nucleus;GO:0005654//nucleoplasm;GO:0005737//cytoplasm;GO:0005794//Golgi apparatus;GO:0005829//cytosol;GO:0016607//nuclear speck;GO:0032991//protein-containing complex	GO:0000976//transcription cis-regulatory region binding;GO:0000978//RNA polymerase II cis-regulatory region sequence-specific DNA binding;GO:0001222//transcription corepressor binding;GO:0003682//chromatin binding;GO:0004407//histone deacetylase activity;GO:0005080//protein kinase C binding;GO:0005515//protein binding;GO:0016787//hydrolase activity;GO:0019899//enzyme binding;GO:0033558//protein d…	GO:0000122//negative regulation of transcription by RNA polymerase II;GO:0006325//chromatin organization;GO:0006338//chromatin remodeling;GO:0006476//protein deacetylation;GO:0006954//inflammatory response;GO:0009410//response to xenobiotic stimulus;GO:0010605//negative regulation of macromolecule metabolic process;GO:0010830//regulation of myotube differentiation;GO:0010832//negative regulation …	--
novel_circ_013414	0	0	0	8	10	0	0	0	0	70.1883680327078	93.5208738590453	0	0.001	54.569747297251	15.7358137424125	0.0115741409775887	1	ENSG00000225190	17	-	45475100	45478147	1323	annot_exons	hsa_circ_0003434	PLEKHM1	pleckstrin homology and RUN domain containing M1 [Source:HGNC Symbol;Acc:HGNC:29017]	Human Diseases	Infectious disease: bacterial	ko05132//Salmonella infection	K23282	GO:0005730//nucleolus;GO:0005764//lysosome;GO:0005765//lysosomal membrane;GO:0005768//endosome;GO:0010008//endosome membrane;GO:0016020//membrane;GO:0031410//cytoplasmic vesicle;GO:0031902//late endosome membrane;GO:0043231//intracellular membrane-bounded organelle;GO:0044754//autolysosome	GO:0005515//protein binding;GO:0046872//metal ion binding	GO:0006914//autophagy;GO:0015031//protein transport;GO:0032418//lysosome localization;GO:0045780//positive regulation of bone resorption;GO:0061909//autophagosome-lysosome fusion;GO:1900029//positive regulation of ruffle assembly;GO:1902774//late endosome to lysosome transport	--
novel_circ_013597	63	15	95	13	2	4	742.268041237113	179.49883924084	673.352943261155	114.05609805315	18.7041747718091	46.9814423302795	531.706607913036	59.9139050517462	-3.14966762272119	0.000449930414064932	1	ENSG00000011260	17	+	51263274	51268904	280	annot_exons	hsa_circ_0002789	UTP18	UTP18 small subunit processome component [Source:HGNC Symbol;Acc:HGNC:24274]	Genetic Information Processing	Translation	ko03008//Ribosome biogenesis in eukaryotes	K14553	GO:0005634//nucleus;GO:0005654//nucleoplasm;GO:0005730//nucleolus;GO:0016020//membrane;GO:0031965//nuclear membrane;GO:0032040//small-subunit processome;GO:0034388//Pwp2p-containing subcomplex of 90S preribosome	GO:0003723//RNA binding;GO:0005515//protein binding	GO:0006364//rRNA processing;GO:0042274//ribosomal small subunit biogenesis	--
novel_circ_013679	0	0	0	3	5	3	0	0	0	26.3206380122654	46.7604369295227	35.2360817477097	0.001	36.1057188964993	15.1399397476914	0.0211771102103197	1	ENSG00000214226	17	-	56814869	56825321	712	annot_exons	hsa_circ_0107170	C17orf67	chromosome 17 open reading frame 67 [Source:HGNC Symbol;Acc:HGNC:27900]	-	-	-	-	GO:0005576//extracellular region	GO:0005515//protein binding	-	--
novel_circ_013764	0	2	0	6	4	10	0	23.9331785654453	0	52.6412760245308	37.4083495436181	117.453605825699	7.97772618848177	69.1677437979493	3.11604988430706	0.0143227219584287	1	ENSG00000068489	17	+	59197544	59197789	157	annot_exons	hsa_circ_0044833	PRR11	proline rich 11 [Source:HGNC Symbol;Acc:HGNC:25619]	-	-	-	-	GO:0005634//nucleus;GO:0005737//cytoplasm;GO:0016020//membrane	-	GO:0051726//regulation of cell cycle	--
novel_circ_013938	0	0	0	6	2	6	0	0	0	52.6412760245308	18.7041747718091	70.4721634954193	0.001	47.2725380972531	15.5287147056807	0.00713231626747775	1	ENSG00000136492	17	-	61793597	61801474	1364	annot_exons	novel_circ_013938	BRIP1	BRCA1 interacting helicase 1 [Source:HGNC Symbol;Acc:HGNC:20473]	Genetic Information Processing;Genetic Information Processing	Replication and repair;Replication and repair	ko03460//Fanconi anemia pathway;ko03440//Homologous recombination	K15362;K15362	GO:0005634//nucleus;GO:0005654//nucleoplasm;GO:0005737//cytoplasm;GO:0031965//nuclear membrane;GO:0070532//BRCA1-B complex	GO:0000166//nucleotide binding;GO:0003676//nucleic acid binding;GO:0003677//DNA binding;GO:0003678//DNA helicase activity;GO:0003682//chromatin binding;GO:0003724//RNA helicase activity;GO:0004386//helicase activity;GO:0005515//protein binding;GO:0005524//ATP binding;GO:0016787//hydrolase activity;GO:0016818//hydrolase activity, acting on acid anhydrides, in phosphorus-containing anhydrides;GO:00…	GO:0000077//DNA damage checkpoint signaling;GO:0006139//nucleobase-containing compound metabolic process;GO:0006281//DNA repair;GO:0006289//nucleotide-excision repair;GO:0006302//double-strand break repair;GO:0006357//regulation of transcription by RNA polymerase II;GO:0006974//cellular response to DNA damage stimulus;GO:0007129//homologous chromosome pairing at meiosis;GO:0007283//spermatogenesi…	--
novel_circ_014055	3	5	4	0	0	0	35.3460972017673	59.8329464136132	28.3517028741539	0	0	0	41.1769154965115	0.001	-15.3295481433576	0.0129851934352395	1	ENSG00000136485	17	+	63578470	63589237	6239	annot_exons	hsa_circ_0107400	DCAF7	DDB1 and CUL4 associated factor 7 [Source:HGNC Symbol;Acc:HGNC:30915]	-	-	-	-	GO:0005634//nucleus;GO:0005654//nucleoplasm;GO:0005737//cytoplasm;GO:0005829//cytosol;GO:0016363//nuclear matrix;GO:0016604//nuclear body;GO:0032991//protein-containing complex;GO:0080008//Cul4-RING E3 ubiquitin ligase complex	GO:0005515//protein binding;GO:0030674//protein-macromolecule adaptor activity	GO:0016567//protein ubiquitination	--
novel_circ_014101	0	0	0	4	7	3	0	0	0	35.0941840163539	65.4646117013317	35.2360817477097	0.001	45.2649591551318	15.46610703213	0.00555235035357392	1	ENSG00000136478	17	-	64171100	64188436	516	annot_exons	hsa_circ_0107424	TEX2	testis expressed 2 [Source:HGNC Symbol;Acc:HGNC:30884]	-	-	-	-	GO:0005634//nucleus;GO:0005783//endoplasmic reticulum;GO:0005789//endoplasmic reticulum membrane;GO:0016020//membrane;GO:0031965//nuclear membrane	GO:0003674//molecular_function;GO:0008289//lipid binding	GO:0006665//sphingolipid metabolic process;GO:0006869//lipid transport;GO:0007165//signal transduction	--
novel_circ_014150	0	0	0	3	9	1	0	0	0	26.3206380122654	84.1687864731408	11.7453605825699	0.001	40.744928355992	15.3143328734695	0.0236326195990996	1	ENSG00000291117	17	-	64821767	64822393	426	annot_exons	hsa_circ_0045334	ENSG00000291117	-	-	-	-	-	-	-	-	--
novel_circ_014199	11	9	18	0	6	2	129.60235640648	107.699303544504	127.582662933692	0	56.1125243154272	23.4907211651398	121.628107628225	26.534415160189	-2.19654001063659	0.0175303184850716	1	ENSG00000198265	17	-	67145743	67151224	592	annot_exons	hsa_circ_0107522	HELZ	helicase with zinc finger [Source:HGNC Symbol;Acc:HGNC:16878]	-	-	-	-	GO:0005634//nucleus;GO:0005829//cytosol;GO:0016020//membrane;GO:0043186//P granule	GO:0000166//nucleotide binding;GO:0003723//RNA binding;GO:0004386//helicase activity;GO:0005515//protein binding;GO:0005524//ATP binding;GO:0016787//hydrolase activity;GO:0046872//metal ion binding	GO:0035194//post-transcriptional gene silencing by RNA	--
novel_circ_014207	0	0	0	7	0	5	0	0	0	61.4148220286193	0	58.7268029128494	0.001	40.0472083138229	15.2894140555872	0.045167049790471	1	ENSG00000198265	17	-	67166478	67190355	1580	annot_exons	hsa_circ_0107527	HELZ	helicase with zinc finger [Source:HGNC Symbol;Acc:HGNC:16878]	-	-	-	-	GO:0005634//nucleus;GO:0005829//cytosol;GO:0016020//membrane;GO:0043186//P granule	GO:0000166//nucleotide binding;GO:0003723//RNA binding;GO:0004386//helicase activity;GO:0005515//protein binding;GO:0005524//ATP binding;GO:0016787//hydrolase activity;GO:0046872//metal ion binding	GO:0035194//post-transcriptional gene silencing by RNA	--
novel_circ_014292	0	0	0	1	8	7	0	0	0	8.77354600408847	74.8166990872363	82.2175240779892	0.001	55.2692563897713	15.7541895817522	0.0051863606035316	1	ENSG00000166685	17	+	73203000	73203793	309	annot_exons	hsa_circ_0045534	COG1	component of oligomeric golgi complex 1 [Source:HGNC Symbol;Acc:HGNC:6545]	-	-	-	-	GO:0000139//Golgi membrane;GO:0005794//Golgi apparatus;GO:0016020//membrane;GO:0017119//Golgi transport complex;GO:0032588//trans-Golgi network membrane	GO:0005515//protein binding	GO:0000301//retrograde transport, vesicle recycling within Golgi;GO:0006891//intra-Golgi vesicle-mediated transport;GO:0007030//Golgi organization;GO:0015031//protein transport;GO:0070085//glycosylation	--
novel_circ_014387	5	2	0	16	9	14	58.9101620029455	23.9331785654453	0	140.376736065416	84.1687864731408	164.435048155978	27.6144468561303	129.660190231512	2.23124046044413	0.0183420295799382	1	ENSG00000129646	17	-	76291015	76294021	3007	one_exon	hsa_circ_0107676	QRICH2	glutamine rich 2 [Source:HGNC Symbol;Acc:HGNC:25326]	-	-	-	-	GO:0005634//nucleus;GO:0005737//cytoplasm;GO:0005929//cilium;GO:0016020//membrane;GO:0031514//motile cilium;GO:0031965//nuclear membrane;GO:0036126//sperm flagellum;GO:0042995//cell projection	GO:0005515//protein binding	GO:0030031//cell projection assembly;GO:0030317//flagellated sperm motility;GO:2000059//negative regulation of ubiquitin-dependent protein catabolic process	--
novel_circ_014482	2	6	2	0	0	0	23.5640648011782	71.7995356963358	14.1758514370769	0	0	0	36.5131506448636	0.001	-15.1561285408889	0.035683289888958	1	ENSG00000170037	17	+	7939513	7940242	384	annot_exons	hsa_circ_0041986	CNTROB	centrobin, centriole duplication and spindle assembly protein [Source:HGNC Symbol;Acc:HGNC:29616]	-	-	-	-	GO:0005737//cytoplasm;GO:0005813//centrosome;GO:0005814//centriole;GO:0005856//cytoskeleton	GO:0005515//protein binding;GO:0019904//protein domain specific binding	GO:0007049//cell cycle;GO:0007099//centriole replication;GO:0051299//centrosome separation;GO:0051301//cell division;GO:1902017//regulation of cilium assembly;GO:1902410//mitotic cytokinetic process	--
novel_circ_014570	0	0	3	4	6	7	0	0	21.2637771556154	35.0941840163539	56.1125243154272	82.2175240779892	7.08792571853847	57.8080774699234	3.02783570363206	0.0252488221106621	1	ENSG00000182446	17	-	81565505	81572088	778	annot_exons	hsa_circ_0107772	NPLOC4	NPL4 homolog, ubiquitin recognition factor [Source:HGNC Symbol;Acc:HGNC:18261]	Genetic Information Processing	Folding, sorting and degradation	ko04141//Protein processing in endoplasmic reticulum	K14015	GO:0005634//nucleus;GO:0005654//nucleoplasm;GO:0005737//cytoplasm;GO:0005783//endoplasmic reticulum;GO:0005829//cytosol;GO:0034098//VCP-NPL4-UFD1 AAA ATPase complex;GO:0036501//UFD1-NPL4 complex;GO:0042175//nuclear outer membrane-endoplasmic reticulum membrane network	GO:0005515//protein binding;GO:0031625//ubiquitin protein ligase binding;GO:0036435//K48-linked polyubiquitin modification-dependent protein binding;GO:0043130//ubiquitin binding;GO:0044877//protein-containing complex binding;GO:0046872//metal ion binding;GO:0051117//ATPase binding;GO:0070530//K63-linked polyubiquitin modification-dependent protein binding	GO:0006511//ubiquitin-dependent protein catabolic process;GO:0007030//Golgi organization;GO:0030433//ubiquitin-dependent ERAD pathway;GO:0030970//retrograde protein transport, ER to cytosol;GO:0032480//negative regulation of type I interferon production;GO:0039536//negative regulation of RIG-I signaling pathway;GO:0043161//proteasome-mediated ubiquitin-dependent protein catabolic process	--
novel_circ_014824	0	0	0	0	7	5	0	0	0	0	65.4646117013317	58.7268029128494	0.001	41.397138204727	15.3372434168259	0.0431763852881121	1	ENSG00000175354	18	-	12825810	12836891	335	annot_exons	hsa_circ_0107919	PTPN2	protein tyrosine phosphatase non-receptor type 2 [Source:HGNC Symbol;Acc:HGNC:9650]	Environmental Information Processing	Signal transduction	ko04630//JAK-STAT signaling pathway	K18026	GO:0005634//nucleus;GO:0005654//nucleoplasm;GO:0005737//cytoplasm;GO:0005783//endoplasmic reticulum;GO:0005793//endoplasmic reticulum-Golgi intermediate compartment;GO:0005829//cytosol;GO:0005886//plasma membrane;GO:0016020//membrane;GO:0031904//endosome lumen	GO:0004721//phosphoprotein phosphatase activity;GO:0004725//protein tyrosine phosphatase activity;GO:0004726//non-membrane spanning protein tyrosine phosphatase activity;GO:0005178//integrin binding;GO:0005515//protein binding;GO:0016787//hydrolase activity;GO:0016791//phosphatase activity;GO:0019901//protein kinase binding;GO:0019905//syntaxin binding;GO:0030971//receptor tyrosine kinase binding…	GO:0000122//negative regulation of transcription by RNA polymerase II;GO:0006470//protein dephosphorylation;GO:0008285//negative regulation of cell population proliferation;GO:0008286//insulin receptor signaling pathway;GO:0010804//negative regulation of tumor necrosis factor-mediated signaling pathway;GO:0010888//negative regulation of lipid storage;GO:0016311//dephosphorylation;GO:0030183//B ce…	--
novel_circ_015027	0	0	0	4	7	3	0	0	0	35.0941840163539	65.4646117013317	35.2360817477097	0.001	45.2649591551318	15.46610703213	0.00554965685515993	1	ENSG00000141452	18	+	23507985	23519174	707	annot_exons	hsa_circ_0002757	RMC1	regulator of MON1-CCZ1 [Source:HGNC Symbol;Acc:HGNC:24326]	-	-	-	-	GO:0005764//lysosome;GO:0005765//lysosomal membrane;GO:0005768//endosome;GO:0016020//membrane;GO:0031902//late endosome membrane;GO:0035658//Mon1-Ccz1 complex	GO:0005515//protein binding	GO:0006914//autophagy;GO:0010506//regulation of autophagy	--
novel_circ_015059	1	0	0	0	10	9	11.7820324005891	0	0	0	93.5208738590453	105.708245243129	3.9273441335297	66.4097063673914	4.07976819484613	0.0269462364167782	1	ENSG00000141447	18	-	24366892	24377535	637	annot_exons	hsa_circ_0108108	OSBPL1A	oxysterol binding protein like 1A [Source:HGNC Symbol;Acc:HGNC:16398]	-	-	-	-	GO:0005768//endosome;GO:0005770//late endosome;GO:0005829//cytosol;GO:0016020//membrane;GO:0043231//intracellular membrane-bounded organelle;GO:0044232//organelle membrane contact site;GO:0070062//extracellular exosome	GO:0005515//protein binding;GO:0005543//phospholipid binding;GO:0008289//lipid binding;GO:0015248//sterol transporter activity;GO:0015485//cholesterol binding	GO:0006699//bile acid biosynthetic process;GO:0006869//lipid transport;GO:0008203//cholesterol metabolic process;GO:0015918//sterol transport;GO:0016192//vesicle-mediated transport	--
novel_circ_015169	7	3	8	0	2	0	82.4742268041237	35.8997678481679	56.7034057483078	0	18.7041747718091	0	58.3591334668665	6.23472492393637	-3.22656064699904	0.0185193473190669	1	ENSG00000166974	18	+	35070195	35102159	810	annot_exons	hsa_circ_0047391	MAPRE2	microtubule associated protein RP/EB family member 2 [Source:HGNC Symbol;Acc:HGNC:6891]	-	-	-	-	GO:0005737//cytoplasm;GO:0005815//microtubule organizing center;GO:0005856//cytoskeleton;GO:0005874//microtubule;GO:0005881//cytoplasmic microtubule;GO:0005925//focal adhesion;GO:0015630//microtubule cytoskeleton;GO:0035371//microtubule plus-end;GO:0051233//spindle midzone	GO:0005515//protein binding;GO:0008017//microtubule binding;GO:0019901//protein kinase binding;GO:0042802//identical protein binding;GO:0051010//microtubule plus-end binding	GO:0007049//cell cycle;GO:0031110//regulation of microtubule polymerization or depolymerization;GO:0032014//positive regulation of ARF protein signal transduction;GO:0035372//protein localization to microtubule;GO:0043547//positive regulation of GTPase activity;GO:0051225//spindle assembly;GO:0051301//cell division;GO:0051549//positive regulation of keratinocyte migration;GO:0120183//positive reg…	--
novel_circ_015243	7	16	23	39	35	28	82.4742268041237	191.465428523562	163.022291526385	342.16829415945	327.323058506659	328.870096311957	145.65398228469	332.787149659355	1.19205457956683	0.0293382146788924	1	ENSG00000167216	18	+	46946057	46946923	617	annot_exons	hsa_circ_0108513	KATNAL2	katanin catalytic subunit A1 like 2 [Source:HGNC Symbol;Acc:HGNC:25387]	-	-	-	-	GO:0000922//spindle pole;GO:0005737//cytoplasm;GO:0005819//spindle;GO:0005856//cytoskeleton;GO:0005874//microtubule;GO:0008352//katanin complex;GO:0015630//microtubule cytoskeleton	GO:0000166//nucleotide binding;GO:0005515//protein binding;GO:0005524//ATP binding;GO:0008017//microtubule binding;GO:0008568//microtubule-severing ATPase activity;GO:0016853//isomerase activity;GO:0016887//ATP hydrolysis activity	GO:0031122//cytoplasmic microtubule organization;GO:0051013//microtubule severing	--
novel_circ_015287	0	0	0	2	3	5	0	0	0	17.5470920081769	28.0562621577136	58.7268029128494	0.001	34.7767190262466	15.0858342090357	0.0378401745960835	1	ENSG00000141627	18	-	49331864	49430447	1263	annot_exons	hsa_circ_0108555	DYM	dymeclin [Source:HGNC Symbol;Acc:HGNC:21317]	-	-	-	-	GO:0005737//cytoplasm;GO:0005794//Golgi apparatus;GO:0016020//membrane	GO:0005515//protein binding;GO:0019899//enzyme binding	GO:0007030//Golgi organization;GO:0060348//bone development	--
novel_circ_015307	0	0	1	8	1	4	0	0	7.08792571853847	70.1883680327078	9.35208738590453	46.9814423302795	2.36264190617949	42.1739659162973	4.15787980589508	0.0499946842836277	1	ENSG00000082212	18	+	50918110	50921187	426	annot_exons	hsa_circ_0047697	ME2	malic enzyme 2 [Source:HGNC Symbol;Acc:HGNC:6984]	Metabolism;Metabolism	Global and overview maps;Carbohydrate metabolism	ko01200//Carbon metabolism;ko00620//Pyruvate metabolism	K00027;K00027	GO:0005739//mitochondrion;GO:0005759//mitochondrial matrix;GO:0043231//intracellular membrane-bounded organelle	GO:0003824//catalytic activity;GO:0004470//malic enzyme activity;GO:0004471//malate dehydrogenase (decarboxylating) (NAD+) activity;GO:0004473//malate dehydrogenase (decarboxylating) (NADP+) activity;GO:0008948//oxaloacetate decarboxylase activity;GO:0009055//electron transfer activity;GO:0016491//oxidoreductase activity;GO:0016616//oxidoreductase activity, acting on the CH-OH group of donors, NA…	GO:0006090//pyruvate metabolic process;GO:0006108//malate metabolic process;GO:0008152//metabolic process;GO:0022900//electron transport chain;GO:1902031//regulation of NADP metabolic process	--
novel_circ_015358	5	5	4	0	0	0	58.9101620029455	59.8329464136132	28.3517028741539	0	0	0	49.0316037635709	0.001	-15.5814243307286	0.00362778026319365	1	ENSG00000091164	18	-	56610993	56626457	847	annot_exons	hsa_circ_0108669	TXNL1	thioredoxin like 1 [Source:HGNC Symbol;Acc:HGNC:12436]	-	-	-	-	GO:0000502//proteasome complex;GO:0005634//nucleus;GO:0005737//cytoplasm;GO:0005829//cytosol	GO:0015035//protein-disulfide reductase activity;GO:0015036//disulfide oxidoreductase activity	-	--
novel_circ_015415	7	4	0	0	0	0	82.4742268041237	47.8663571308906	0	0	0	0	43.4468613116714	0.001	-15.4069643371727	0.0376679367384798	1	ENSG00000141664	18	+	62539681	62565096	1286	annot_exons	novel_circ_015415	ZCCHC2	zinc finger CCHC-type containing 2 [Source:HGNC Symbol;Acc:HGNC:22916]	-	-	-	-	GO:0005737//cytoplasm	GO:0003676//nucleic acid binding;GO:0008270//zinc ion binding;GO:0035091//phosphatidylinositol binding;GO:0046872//metal ion binding	-	--
novel_circ_015705	11	10	25	7	6	4	129.60235640648	119.665892827226	177.198142963462	61.4148220286193	56.1125243154272	46.9814423302795	142.155464065723	54.836262891442	-1.37426739385813	0.0401497016939961	1	ENSG00000205517	19	-	11415937	11417059	895	annot_exons	hsa_circ_0006941	RGL3	ral guanine nucleotide dissociation stimulator like 3 [Source:HGNC Symbol;Acc:HGNC:30282]	-	-	-	-	GO:0005829//cytosol;GO:0005886//plasma membrane	GO:0005085//guanyl-nucleotide exchange factor activity;GO:0005515//protein binding;GO:0031267//small GTPase binding	GO:0007165//signal transduction;GO:0007264//small GTPase mediated signal transduction;GO:0007265//Ras protein signal transduction;GO:0043547//positive regulation of GTPase activity	--
novel_circ_015748	0	2	0	5	5	5	0	23.9331785654453	0	43.8677300204424	46.7604369295227	58.7268029128494	7.97772618848177	49.7849899542715	2.64166132581886	0.0356086229960174	1	ENSG00000198342	19	-	12349613	12351318	1706	one_exon	hsa_circ_0109064	ZNF442	zinc finger protein 442 [Source:HGNC Symbol;Acc:HGNC:20877]	Human Diseases	Infectious disease: viral	ko05168//Herpes simplex virus 1 infection	K09228	GO:0005634//nucleus	GO:0000977//RNA polymerase II transcription regulatory region sequence-specific DNA binding;GO:0000981//DNA-binding transcription factor activity, RNA polymerase II-specific;GO:0003677//DNA binding;GO:0046872//metal ion binding	GO:0006355//regulation of transcription, DNA-templated;GO:0006357//regulation of transcription by RNA polymerase II	zf-C2H2
novel_circ_015758	5	2	11	0	0	2	58.9101620029455	23.9331785654453	77.9671829039232	0	0	23.4907211651398	53.6035078241047	7.83024038837993	-2.7751989099732	0.0388957987717791	1	ENSG00000105576	19	-	12710621	12711613	433	annot_exons	hsa_circ_0049575	TNPO2	transportin 2 [Source:HGNC Symbol;Acc:HGNC:19998]	Genetic Information Processing	Translation	ko03013//Nucleocytoplasmic transport	K18727	GO:0005634//nucleus;GO:0005737//cytoplasm	GO:0005515//protein binding;GO:0008139//nuclear localization sequence binding;GO:0031267//small GTPase binding;GO:0061608//nuclear import signal receptor activity	GO:0006606//protein import into nucleus;GO:0006886//intracellular protein transport;GO:0015031//protein transport	--
novel_circ_015766	0	3	6	12	9	10	0	35.8997678481679	42.5275543112308	105.282552049062	84.1687864731408	117.453605825699	26.1424407197996	102.301648115967	1.96836364166227	0.0335231200330246	1	ENSG00000104889	19	+	12813083	12813565	362	annot_exons	hsa_circ_0109089	RNASEH2A	ribonuclease H2 subunit A [Source:HGNC Symbol;Acc:HGNC:18518]	Genetic Information Processing	Replication and repair	ko03030//DNA replication	K10743	GO:0005634//nucleus;GO:0005654//nucleoplasm;GO:0005829//cytosol;GO:0032299//ribonuclease H2 complex	GO:0003676//nucleic acid binding;GO:0003723//RNA binding;GO:0004518//nuclease activity;GO:0004519//endonuclease activity;GO:0004523//RNA-DNA hybrid ribonuclease activity;GO:0004540//ribonuclease activity;GO:0016787//hydrolase activity;GO:0046872//metal ion binding	GO:0006260//DNA replication;GO:0006298//mismatch repair;GO:0006401//RNA catabolic process;GO:0016070//RNA metabolic process;GO:0043137//DNA replication, removal of RNA primer;GO:0090501//RNA phosphodiester bond hydrolysis;GO:0090502//RNA phosphodiester bond hydrolysis, endonucleolytic	--
novel_circ_015841	0	0	2	8	7	4	0	0	14.1758514370769	70.1883680327078	65.4646117013317	46.9814423302795	4.72528381235897	60.8781406881063	3.68745140847292	0.00422940793725391	1	ENSG00000141867	19	-	15272815	15273133	319	one_exon	novel_circ_015841	BRD4	bromodomain containing 4 [Source:HGNC Symbol;Acc:HGNC:13575]	-	-	-	-	GO:0000794//condensed nuclear chromosome;GO:0005634//nucleus;GO:0005654//nucleoplasm;GO:0005694//chromosome	GO:0000976//transcription cis-regulatory region binding;GO:0002039//p53 binding;GO:0003682//chromatin binding;GO:0003712//transcription coregulator activity;GO:0003713//transcription coactivator activity;GO:0005515//protein binding;GO:0008353//RNA polymerase II CTD heptapeptide repeat kinase activity;GO:0019899//enzyme binding;GO:0070577//lysine-acetylated histone binding;GO:0099122//RNA polymera…	GO:0000083//regulation of transcription involved in G1/S transition of mitotic cell cycle;GO:0006325//chromatin organization;GO:0006338//chromatin remodeling;GO:0006351//transcription, DNA-templated;GO:0006974//cellular response to DNA damage stimulus;GO:0010971//positive regulation of G2/M transition of mitotic cell cycle;GO:0032968//positive regulation of transcription elongation from RNA polym…	--
novel_circ_015956	0	0	0	6	7	9	0	0	0	52.6412760245308	65.4646117013317	105.708245243129	0.001	74.6047109896638	16.1869791133387	0.00027618995009545	1	ENSG00000105650	19	-	18220226	18222323	1153	annot_exons	novel_circ_015956	PDE4C	phosphodiesterase 4C [Source:HGNC Symbol;Acc:HGNC:8782]	Metabolism;Environmental Information Processing;Metabolism;Organismal Systems;Human Diseases	Global and overview maps;Signal transduction;Nucleotide metabolism;Endocrine system;Substance dependence	ko01100//Metabolic pathways;ko04024//cAMP signaling pathway;ko00230//Purine metabolism;ko04928//Parathyroid hormone synthesis, secretion and action;ko05032//Morphine addiction	K13293;K13293;K13293;K13293;K13293	GO:0005615//extracellular space;GO:0005634//nucleus;GO:0005829//cytosol;GO:0005929//cilium;GO:0042995//cell projection;GO:0048471//perinuclear region of cytoplasm	GO:0004114//3',5'-cyclic-nucleotide phosphodiesterase activity;GO:0004115//3',5'-cyclic-AMP phosphodiesterase activity;GO:0005515//protein binding;GO:0008081//phosphoric diester hydrolase activity;GO:0016787//hydrolase activity;GO:0046872//metal ion binding	GO:0006198//cAMP catabolic process;GO:0007165//signal transduction	--
novel_circ_016079	0	0	0	8	0	5	0	0	0	70.1883680327078	0	58.7268029128494	0.001	42.9717236485191	15.3911000260888	0.0340263199712018	1	ENSG00000088256	19	+	3110149	3119359	2848	annot_exons	novel_circ_016079	GNA11	G protein subunit alpha 11 [Source:HGNC Symbol;Acc:HGNC:4379]	Human Diseases;Environmental Information Processing;Human Diseases;Human Diseases;Environmental Information Processing;Human Diseases;Organismal Systems;Organismal Systems;Organismal Systems;Organismal Systems;Human Diseases;Human Diseases;Organismal Systems;Organismal Systems;Cellular Processes;Organismal Systems;Organismal Systems;Organismal Systems;Organismal Systems	Cancer: overview;Signal transduction;Infectious disease: viral;Infectious disease: viral;Signal transduction;Endocrine and metabolic disease;Circulatory system;Endocrine system;Nervous system;Endocrine system;Infectious disease: parasitic;Infectious disease: parasitic;Endocrine system;Endocrine system;Cellular community - eukaryotes;Endocrine system;Endocrine system;Endocrine system;Nervous system	ko05200//Pathways in cancer;ko04020//Calcium signaling pathway;ko05163//Human cytomegalovirus infection;ko05170//Human immunodeficiency virus 1 infection;ko04022//cGMP-PKG signaling pathway;ko04934//Cushing syndrome;ko04270//Vascular smooth muscle contraction;ko04935//Growth hormone synthesis, secretion and action;ko04725//Cholinergic synapse;ko04928//Parathyroid hormone synthesis, secretion and …	K04635;K04635;K04635;K04635;K04635;K04635;K04635;K04635;K04635;K04635;K04635;K04635;K04635;K04635;K04635;K04635;K04635;K04635;K04635	GO:0001750//photoreceptor outer segment;GO:0005737//cytoplasm;GO:0005765//lysosomal membrane;GO:0005834//heterotrimeric G-protein complex;GO:0005886//plasma membrane;GO:0016020//membrane;GO:0045202//synapse;GO:0070062//extracellular exosome	GO:0000166//nucleotide binding;GO:0001664//G protein-coupled receptor binding;GO:0003924//GTPase activity;GO:0003925//G protein activity;GO:0005515//protein binding;GO:0005525//GTP binding;GO:0016004//phospholipase activator activity;GO:0019001//guanyl nucleotide binding;GO:0031683//G-protein beta/gamma-subunit complex binding;GO:0046872//metal ion binding	GO:0001501//skeletal system development;GO:0001508//action potential;GO:0007165//signal transduction;GO:0007186//G protein-coupled receptor signaling pathway;GO:0007188//adenylate cyclase-modulating G protein-coupled receptor signaling pathway;GO:0007200//phospholipase C-activating G protein-coupled receptor signaling pathway;GO:0007207//phospholipase C-activating G protein-coupled acetylcholine …	--
novel_circ_016221	4	1	3	13	12	5	47.1281296023564	11.9665892827226	21.2637771556154	114.05609805315	112.225048630854	58.7268029128494	26.7861653468981	95.0026498656178	1.82647969177368	0.0371649546524368	1	ENSG00000126261	19	+	34450265	34467014	1025	annot_exons	hsa_circ_0050547	UBA2	ubiquitin like modifier activating enzyme 2 [Source:HGNC Symbol;Acc:HGNC:30661]	Genetic Information Processing	Folding, sorting and degradation	ko04120//Ubiquitin mediated proteolysis	K10685	GO:0005634//nucleus;GO:0005654//nucleoplasm;GO:0005737//cytoplasm;GO:0031510//SUMO activating enzyme complex	GO:0000166//nucleotide binding;GO:0000287//magnesium ion binding;GO:0005515//protein binding;GO:0005524//ATP binding;GO:0008641//ubiquitin-like modifier activating enzyme activity;GO:0016740//transferase activity;GO:0019948//SUMO activating enzyme activity;GO:0032183//SUMO binding;GO:0044388//small protein activating enzyme binding;GO:0044390//ubiquitin-like protein conjugating enzyme binding;GO:…	GO:0016925//protein sumoylation;GO:0033235//positive regulation of protein sumoylation	--
novel_circ_016242	9	0	3	0	0	0	106.038291605302	0	21.2637771556154	0	0	0	42.4340229203058	0.001	-15.3729338380992	0.0458619622267577	1	ENSG00000089351	19	+	35019191	35019533	262	annot_exons	hsa_circ_0005731	GRAMD1A	GRAM domain containing 1A [Source:HGNC Symbol;Acc:HGNC:29305]	-	-	-	-	GO:0005776//autophagosome;GO:0005783//endoplasmic reticulum;GO:0005789//endoplasmic reticulum membrane;GO:0005829//cytosol;GO:0005886//plasma membrane;GO:0016020//membrane;GO:0031410//cytoplasmic vesicle;GO:0044232//organelle membrane contact site;GO:0071944//cell periphery;GO:0140268//endoplasmic reticulum-plasma membrane contact site	GO:0005515//protein binding;GO:0008289//lipid binding;GO:0015485//cholesterol binding;GO:0120020//cholesterol transfer activity	GO:0006869//lipid transport;GO:0006914//autophagy;GO:0032366//intracellular sterol transport;GO:0071397//cellular response to cholesterol;GO:0120009//intermembrane lipid transfer	--
novel_circ_016302	1	4	7	0	0	0	11.7820324005891	47.8663571308906	49.6154800297693	0	0	0	36.4212898537497	0.001	-15.152494395567	0.0276478835850894	1	ENSG00000189042	19	+	36712386	36712867	434	annot_exons	hsa_circ_0004386	ZNF567	zinc finger protein 567 [Source:HGNC Symbol;Acc:HGNC:28696]	Human Diseases	Infectious disease: viral	ko05168//Herpes simplex virus 1 infection	K09228	GO:0005634//nucleus	GO:0000978//RNA polymerase II cis-regulatory region sequence-specific DNA binding;GO:0003677//DNA binding;GO:0003700//DNA-binding transcription factor activity;GO:0005515//protein binding;GO:0046872//metal ion binding	GO:0006355//regulation of transcription, DNA-templated;GO:0006357//regulation of transcription by RNA polymerase II	zf-C2H2
novel_circ_016374	12	9	9	3	2	4	141.384388807069	107.699303544504	63.7913314668462	26.3206380122654	18.7041747718091	46.9814423302795	104.29167460614	30.6687517047847	-1.76578264342008	0.0355560814830391	1	ENSG00000128000	19	-	40034950	40036626	1677	one_exon	hsa_circ_0109628	ZNF780B	zinc finger protein 780B [Source:HGNC Symbol;Acc:HGNC:33109]	Human Diseases	Infectious disease: viral	ko05168//Herpes simplex virus 1 infection	K09228	GO:0005634//nucleus	GO:0000978//RNA polymerase II cis-regulatory region sequence-specific DNA binding;GO:0001228//DNA-binding transcription activator activity, RNA polymerase II-specific;GO:0003677//DNA binding;GO:0046872//metal ion binding	GO:0006355//regulation of transcription, DNA-templated;GO:0006357//regulation of transcription by RNA polymerase II;GO:0045944//positive regulation of transcription by RNA polymerase II	zf-C2H2
novel_circ_016427	6	2	2	0	0	0	70.6921944035346	23.9331785654453	14.1758514370769	0	0	0	36.2670748020189	0.001	-15.1463727659161	0.0357842796309293	1	ENSG00000105723	19	-	42236606	42240142	386	annot_exons	hsa_circ_0109673	GSK3A	glycogen synthase kinase 3 alpha [Source:HGNC Symbol;Acc:HGNC:4616]	Human Diseases;Organismal Systems;Human Diseases;Organismal Systems	Infectious disease: bacterial;Immune system;Endocrine and metabolic disease;Nervous system	ko05131//Shigellosis;ko04062//Chemokine signaling pathway;ko04932//Non-alcoholic fatty liver disease;ko04728//Dopaminergic synapse	K08822;K08822;K08822;K08822	GO:0005634//nucleus;GO:0005737//cytoplasm;GO:0005739//mitochondrion;GO:0005829//cytosol;GO:0030424//axon;GO:0030877//beta-catenin destruction complex;GO:0043025//neuronal cell body;GO:0097440//apical dendrite;GO:0098794//postsynapse;GO:1990635//proximal dendrite	GO:0000166//nucleotide binding;GO:0004672//protein kinase activity;GO:0004674//protein serine/threonine kinase activity;GO:0005102//signaling receptor binding;GO:0005515//protein binding;GO:0005524//ATP binding;GO:0016301//kinase activity;GO:0016740//transferase activity;GO:0034236//protein kinase A catalytic subunit binding;GO:0048156//tau protein binding;GO:0050321//tau-protein kinase activity;…	GO:0003073//regulation of systemic arterial blood pressure;GO:0003214//cardiac left ventricle morphogenesis;GO:0005975//carbohydrate metabolic process;GO:0005977//glycogen metabolic process;GO:0006349//regulation of gene expression by genetic imprinting;GO:0006468//protein phosphorylation;GO:0007212//dopamine receptor signaling pathway;GO:0007399//nervous system development;GO:0008286//insulin re…	--
novel_circ_016483	0	0	0	5	2	5	0	0	0	43.8677300204424	18.7041747718091	58.7268029128494	0.001	40.432902568367	15.3032421540391	0.0155256633046666	1	ENSG00000104856	19	+	45025329	45025737	224	annot_exons	hsa_circ_0008590	RELB	RELB proto-oncogene, NF-kB subunit [Source:HGNC Symbol;Acc:HGNC:9956]	Environmental Information Processing;Human Diseases;Human Diseases;Organismal Systems;Organismal Systems;Environmental Information Processing	Signal transduction;Infectious disease: viral;Infectious disease: viral;Development and regeneration;Immune system;Signal transduction	ko04010//MAPK signaling pathway;ko05166//Human T-cell leukemia virus 1 infection;ko05169//Epstein-Barr virus infection;ko04380//Osteoclast differentiation;ko04625//C-type lectin receptor signaling pathway;ko04064//NF-kappa B signaling pathway	K09253;K09253;K09253;K09253;K09253;K09253	GO:0000785//chromatin;GO:0005634//nucleus;GO:0005654//nucleoplasm;GO:0005737//cytoplasm;GO:0005813//centrosome;GO:0005815//microtubule organizing center;GO:0005829//cytosol;GO:0005856//cytoskeleton;GO:0017053//transcription repressor complex;GO:0032991//protein-containing complex;GO:0045202//synapse;GO:0071159//NF-kappaB complex	GO:0000978//RNA polymerase II cis-regulatory region sequence-specific DNA binding;GO:0000981//DNA-binding transcription factor activity, RNA polymerase II-specific;GO:0003677//DNA binding;GO:0003700//DNA-binding transcription factor activity;GO:0005515//protein binding;GO:0019901//protein kinase binding;GO:0042802//identical protein binding	GO:0006355//regulation of transcription, DNA-templated;GO:0006357//regulation of transcription by RNA polymerase II;GO:0006954//inflammatory response;GO:0007249//I-kappaB kinase/NF-kappaB signaling;GO:0010468//regulation of gene expression;GO:0019882//antigen processing and presentation;GO:0030098//lymphocyte differentiation;GO:0032688//negative regulation of interferon-beta production;GO:0032922…	RHD
novel_circ_016567	7	12	15	25	35	17	82.4742268041237	143.599071392672	106.318885778077	219.338650102212	327.323058506659	199.671129903688	110.797394658291	248.77761283752	1.16693270754436	0.0409428628387019	1	ENSG00000105321	19	+	47264603	47264946	258	annot_exons	hsa_circ_0000944	CCDC9	coiled-coil domain containing 9 [Source:HGNC Symbol;Acc:HGNC:24560]	-	-	-	-	GO:0035145//exon-exon junction complex	GO:0003723//RNA binding;GO:0005515//protein binding	-	--
novel_circ_016701	4	3	3	0	0	0	47.1281296023564	35.8997678481679	21.2637771556154	0	0	0	34.7638915353799	0.001	-15.085301968737	0.0330633642968086	1	ENSG00000127663	19	+	5071010	5082504	292	annot_exons	hsa_circ_0048704	KDM4B	lysine demethylase 4B [Source:HGNC Symbol;Acc:HGNC:29136]	-	-	-	-	GO:0005634//nucleus;GO:0005654//nucleoplasm;GO:0005721//pericentric heterochromatin;GO:0005829//cytosol;GO:0043229//intracellular organelle	GO:0016491//oxidoreductase activity;GO:0032452//histone demethylase activity;GO:0032454//histone H3-methyl-lysine-9 demethylase activity;GO:0046872//metal ion binding;GO:0051213//dioxygenase activity;GO:0051864//histone H3-methyl-lysine-36 demethylase activity;GO:0140684//histone H3-tri/dimethyl-lysine-9 demethylase activity	GO:0006325//chromatin organization;GO:0006338//chromatin remodeling;GO:0007420//brain development	--
novel_circ_016772	0	0	0	5	3	5	0	0	0	43.8677300204424	28.0562621577136	58.7268029128494	0.001	43.5502650303351	15.4103938780931	0.00815729291622598	1	ENSG00000105048	19	-	55140883	55141302	195	annot_exons	hsa_circ_0052189	TNNT1	troponin T1, slow skeletal type [Source:HGNC Symbol;Acc:HGNC:11948]	-	-	-	-	GO:0005829//cytosol;GO:0005861//troponin complex	GO:0005515//protein binding;GO:0005523//tropomyosin binding;GO:0031014//troponin T binding	GO:0003009//skeletal muscle contraction;GO:0006937//regulation of muscle contraction;GO:0014883//transition between fast and slow fiber;GO:0031444//slow-twitch skeletal muscle fiber contraction;GO:0045214//sarcomere organization;GO:0045932//negative regulation of muscle contraction	--
novel_circ_016895	3	2	6	0	0	0	35.3460972017673	23.9331785654453	42.5275543112308	0	0	0	33.9356100261478	0.001	-15.0505123267772	0.0307381281670531	1	ENSG00000066044	19	-	7973725	7991831	446	annot_exons	novel_circ_016895	ELAVL1	ELAV like RNA binding protein 1 [Source:HGNC Symbol;Acc:HGNC:3312]	Environmental Information Processing;Organismal Systems	Signal transduction;Immune system	ko04152//AMPK signaling pathway;ko04657//IL-17 signaling pathway	K13088;K13088	GO:0000932//P-body;GO:0005634//nucleus;GO:0005654//nucleoplasm;GO:0005737//cytoplasm;GO:0005783//endoplasmic reticulum;GO:0005829//cytosol;GO:0010494//cytoplasmic stress granule;GO:0016020//membrane;GO:0016528//sarcoplasm;GO:0031410//cytoplasmic vesicle;GO:0098794//postsynapse;GO:0098978//glutamatergic synapse;GO:1990904//ribonucleoprotein complex	GO:0003676//nucleic acid binding;GO:0003723//RNA binding;GO:0003725//double-stranded RNA binding;GO:0003729//mRNA binding;GO:0003730//mRNA 3'-UTR binding;GO:0005515//protein binding;GO:0019901//protein kinase binding;GO:0035198//miRNA binding;GO:0035925//mRNA 3'-UTR AU-rich region binding;GO:0042803//protein homodimerization activity;GO:0106222//long noncoding RNA binding	GO:0006606//protein import into nucleus;GO:0016441//posttranscriptional gene silencing;GO:0045727//positive regulation of translation;GO:0048255//mRNA stabilization;GO:0051260//protein homooligomerization;GO:0060965//negative regulation of gene silencing by miRNA;GO:0070935//3'-UTR-mediated mRNA stabilization;GO:2000036//regulation of stem cell population maintenance	--
novel_circ_017176	0	0	0	3	4	3	0	0	0	26.3206380122654	37.4083495436181	35.2360817477097	0.001	32.9883564345311	15.0096692804344	0.0321479314532455	1	ENSG00000226419	1	+	112996841	112999109	819	annot_exons	novel_circ_017176	SLC16A1-AS1	-	-	-	-	-	-	-	-	--
novel_circ_017367	0	0	1	8	2	5	0	0	7.08792571853847	70.1883680327078	18.7041747718091	58.7268029128494	2.36264190617949	49.2064485724554	4.38037450619509	0.0177521692288293	1	ENSG00000265491	1	-	145771711	145788966	2250	annot_exons	hsa_circ_0110705	RNF115	ring finger protein 115 [Source:HGNC Symbol;Acc:HGNC:18154]	-	-	-	-	GO:0005737//cytoplasm;GO:0005829//cytosol	GO:0004842//ubiquitin-protein transferase activity;GO:0005515//protein binding;GO:0016740//transferase activity;GO:0046872//metal ion binding;GO:0061630//ubiquitin protein ligase activity	GO:0016567//protein ubiquitination;GO:0042059//negative regulation of epidermal growth factor receptor signaling pathway;GO:0043162//ubiquitin-dependent protein catabolic process via the multivesicular body sorting pathway;GO:0051865//protein autoubiquitination;GO:0070534//protein K63-linked ubiquitination;GO:0070936//protein K48-linked ubiquitination	--
novel_circ_017455	3	2	8	0	0	0	35.3460972017673	23.9331785654453	56.7034057483078	0	0	0	38.6608938385068	0.001	-15.2385873725428	0.0147658068384401	1	ENSG00000143374	1	+	150492411	150497747	543	annot_exons	hsa_circ_0014022	TARS2	threonyl-tRNA synthetase 2, mitochondrial [Source:HGNC Symbol;Acc:HGNC:30740]	Genetic Information Processing	Translation	ko00970//Aminoacyl-tRNA biosynthesis	K01868	GO:0005575//cellular_component;GO:0005737//cytoplasm;GO:0005739//mitochondrion;GO:0005759//mitochondrial matrix	GO:0000166//nucleotide binding;GO:0002161//aminoacyl-tRNA editing activity;GO:0004812//aminoacyl-tRNA ligase activity;GO:0004829//threonine-tRNA ligase activity;GO:0005515//protein binding;GO:0005524//ATP binding;GO:0016874//ligase activity;GO:0042802//identical protein binding;GO:0042803//protein homodimerization activity	GO:0006412//translation;GO:0006418//tRNA aminoacylation for protein translation;GO:0006435//threonyl-tRNA aminoacylation;GO:0043039//tRNA aminoacylation;GO:0070159//mitochondrial threonyl-tRNA aminoacylation;GO:0106074//aminoacyl-tRNA metabolism involved in translational fidelity	--
novel_circ_017599	0	0	2	2	8	8	0	0	14.1758514370769	17.5470920081769	74.8166990872363	93.9628846605591	4.72528381235897	62.1088919186574	3.71632694005132	0.00946770567084511	1	ENSG00000143549	1	-	154172908	154176248	421	annot_exons	novel_circ_017599	TPM3	tropomyosin 3 [Source:HGNC Symbol;Acc:HGNC:12012]	Human Diseases;Organismal Systems;Human Diseases;Human Diseases;Organismal Systems;Human Diseases	Cancer: overview;Circulatory system;Cardiovascular disease;Cardiovascular disease;Circulatory system;Cancer: specific types	ko05200//Pathways in cancer;ko04261//Adrenergic signaling in cardiomyocytes;ko05414//Dilated cardiomyopathy;ko05410//Hypertrophic cardiomyopathy;ko04260//Cardiac muscle contraction;ko05216//Thyroid cancer	K09290;K09290;K09290;K09290;K09290;K09290	GO:0001725//stress fiber;GO:0005737//cytoplasm;GO:0005829//cytosol;GO:0005856//cytoskeleton;GO:0005862//muscle thin filament tropomyosin;GO:0005884//actin filament;GO:0015629//actin cytoskeleton;GO:0070062//extracellular exosome	GO:0003674//molecular_function;GO:0003779//actin binding;GO:0005515//protein binding;GO:0051015//actin filament binding	GO:0006936//muscle contraction;GO:0007015//actin filament organization	--
novel_circ_017615	1	9	10	0	1	0	11.7820324005891	107.699303544504	70.8792571853847	0	9.35208738590453	0	63.4535310434926	3.11736246196818	-4.34730263410442	0.0118064285437624	1	ENSG00000143569	1	+	154241513	154246375	311	annot_exons	hsa_circ_0006849	UBAP2L	ubiquitin associated protein 2 like [Source:HGNC Symbol;Acc:HGNC:29877]	-	-	-	-	GO:0005634//nucleus;GO:0005694//chromosome;GO:0005737//cytoplasm;GO:0010494//cytoplasmic stress granule;GO:0031519//PcG protein complex	GO:0003723//RNA binding;GO:0005515//protein binding	GO:0007339//binding of sperm to zona pellucida;GO:0034063//stress granule assembly;GO:0061484//hematopoietic stem cell homeostasis;GO:0062029//positive regulation of stress granule assembly	--
novel_circ_017782	0	0	2	3	4	5	0	0	14.1758514370769	26.3206380122654	37.4083495436181	58.7268029128494	4.72528381235897	40.818596822911	3.11075370032457	0.0419572853911575	1	ENSG00000163468	1	-	156317166	156335888	1724	annot_exons	hsa_circ_0014714	CCT3	chaperonin containing TCP1 subunit 3 [Source:HGNC Symbol;Acc:HGNC:1616]	-	-	-	-	GO:0002199//zona pellucida receptor complex;GO:0005737//cytoplasm;GO:0005829//cytosol;GO:0005832//chaperonin-containing T-complex;GO:0005856//cytoskeleton;GO:0005874//microtubule;GO:0044297//cell body;GO:0070062//extracellular exosome	GO:0000166//nucleotide binding;GO:0003723//RNA binding;GO:0005515//protein binding;GO:0005524//ATP binding;GO:0016887//ATP hydrolysis activity;GO:0044183//protein folding chaperone;GO:0051082//unfolded protein binding;GO:0140662//ATP-dependent protein folding chaperone	GO:0006457//protein folding;GO:0007339//binding of sperm to zona pellucida;GO:0032212//positive regulation of telomere maintenance via telomerase;GO:0050821//protein stabilization;GO:0061077//chaperone-mediated protein folding;GO:1904851//positive regulation of establishment of protein localization to telomere;GO:1904871//positive regulation of protein localization to Cajal body;GO:1904874//posit…	--
novel_circ_018081	0	0	0	4	10	5	0	0	0	35.0941840163539	93.5208738590453	58.7268029128494	0.001	62.4472869294162	15.9303512737445	0.00094805702690998	1	ENSG00000076321	1	+	173774305	173775842	343	annot_exons	hsa_circ_0005794	KLHL20	kelch like family member 20 [Source:HGNC Symbol;Acc:HGNC:25056]	-	-	-	-	GO:0005634//nucleus;GO:0005737//cytoplasm;GO:0005794//Golgi apparatus;GO:0005802//trans-Golgi network;GO:0005829//cytosol;GO:0015629//actin cytoskeleton;GO:0016605//PML body;GO:0030424//axon;GO:0030425//dendrite;GO:0031463//Cul3-RING ubiquitin ligase complex;GO:0042995//cell projection;GO:0048471//perinuclear region of cytoplasm	GO:0003779//actin binding;GO:0004842//ubiquitin-protein transferase activity;GO:0005515//protein binding;GO:0019964//interferon-gamma binding	GO:0006895//Golgi to endosome transport;GO:0007010//cytoskeleton organization;GO:0015031//protein transport;GO:0016567//protein ubiquitination;GO:0035455//response to interferon-alpha;GO:0043066//negative regulation of apoptotic process;GO:0043161//proteasome-mediated ubiquitin-dependent protein catabolic process;GO:1990390//protein K33-linked ubiquitination	--
novel_circ_018088	2	0	0	4	6	4	23.5640648011782	0	0	35.0941840163539	56.1125243154272	46.9814423302795	7.8546882670594	46.0627168873535	2.55197358237738	0.0487345930475723	1	ENSG00000117593	1	+	173838190	173840973	358	annot_exons	hsa_circ_0005340	DARS2	aspartyl-tRNA synthetase 2, mitochondrial [Source:HGNC Symbol;Acc:HGNC:25538]	Genetic Information Processing	Translation	ko00970//Aminoacyl-tRNA biosynthesis	K01876	GO:0005654//nucleoplasm;GO:0005737//cytoplasm;GO:0005739//mitochondrion;GO:0005759//mitochondrial matrix	GO:0000049//tRNA binding;GO:0000166//nucleotide binding;GO:0003676//nucleic acid binding;GO:0004812//aminoacyl-tRNA ligase activity;GO:0004815//aspartate-tRNA ligase activity;GO:0005515//protein binding;GO:0005524//ATP binding;GO:0016874//ligase activity;GO:0042803//protein homodimerization activity;GO:0050560//aspartate-tRNA(Asn) ligase activity	GO:0006412//translation;GO:0006418//tRNA aminoacylation for protein translation;GO:0006422//aspartyl-tRNA aminoacylation;GO:0043039//tRNA aminoacylation;GO:0070145//mitochondrial asparaginyl-tRNA aminoacylation	--
novel_circ_018115	6	3	7	0	2	0	70.6921944035346	35.8997678481679	49.6154800297693	0	18.7041747718091	0	52.0691474271573	6.23472492393637	-3.06203096957086	0.028331769776864	1	ENSG00000152061	1	+	174219125	174231355	835	annot_exons	hsa_circ_0015326	RABGAP1L	RAB GTPase activating protein 1 like [Source:HGNC Symbol;Acc:HGNC:24663]	-	-	-	-	GO:0005634//nucleus;GO:0005768//endosome;GO:0005769//early endosome;GO:0005794//Golgi apparatus;GO:0005929//cilium;GO:0016020//membrane;GO:0031410//cytoplasmic vesicle	GO:0005096//GTPase activator activity;GO:0005515//protein binding;GO:0031267//small GTPase binding	GO:0006897//endocytosis;GO:0015031//protein transport;GO:0032880//regulation of protein localization	--
novel_circ_018142	0	0	0	4	5	9	0	0	0	35.0941840163539	46.7604369295227	105.708245243129	0.001	62.5209553963352	15.9320522041926	0.00125879122934249	1	ENSG00000074964	1	+	17580553	17588479	300	annot_exons	hsa_circ_0005562	ARHGEF10L	Rho guanine nucleotide exchange factor 10 like [Source:HGNC Symbol;Acc:HGNC:25540]	-	-	-	-	GO:0005737//cytoplasm;GO:0005829//cytosol	GO:0005085//guanyl-nucleotide exchange factor activity;GO:0005096//GTPase activator activity;GO:0005515//protein binding	GO:0030036//actin cytoskeleton organization;GO:0032933//SREBP signaling pathway;GO:0051056//regulation of small GTPase mediated signal transduction;GO:0051496//positive regulation of stress fiber assembly	--
novel_circ_018191	3	2	6	0	0	0	35.3460972017673	23.9331785654453	42.5275543112308	0	0	0	33.9356100261478	0.001	-15.0505123267772	0.0307240778239911	1	ENSG00000078369	1	-	1789053	1793311	486	annot_exons	novel_circ_018191	GNB1	G protein subunit beta 1 [Source:HGNC Symbol;Acc:HGNC:4396]	Human Diseases;Organismal Systems;Environmental Information Processing;Environmental Information Processing;Human Diseases;Human Diseases;Human Diseases;Organismal Systems;Human Diseases;Organismal Systems;Environmental Information Processing;Organismal Systems;Organismal Systems;Organismal Systems;Organismal Systems;Organismal Systems;Organismal Systems;Human Diseases;Organismal Systems;Organism…	Cancer: overview;Sensory system;Signal transduction;Signal transduction;Infectious disease: viral;Infectious disease: viral;Infectious disease: viral;Immune system;Substance dependence;Nervous system;Signal transduction;Nervous system;Endocrine system;Nervous system;Nervous system;Nervous system;Environmental adaptation;Substance dependence;Nervous system;Sensory system	ko05200//Pathways in cancer;ko04740//Olfactory transduction;ko04151//PI3K-Akt signaling pathway;ko04014//Ras signaling pathway;ko05163//Human cytomegalovirus infection;ko05170//Human immunodeficiency virus 1 infection;ko05167//Kaposi sarcoma-associated herpesvirus infection;ko04062//Chemokine signaling pathway;ko05034//Alcoholism;ko04723//Retrograde endocannabinoid signaling;ko04371//Apelin signa…	K04536;K04536;K04536;K04536;K04536;K04536;K04536;K04536;K04536;K04536;K04536;K04536;K04536;K04536;K04536;K04536;K04536;K04536;K04536;K04536	GO:0001750//photoreceptor outer segment;GO:0005737//cytoplasm;GO:0005765//lysosomal membrane;GO:0005829//cytosol;GO:0005834//heterotrimeric G-protein complex;GO:0005886//plasma membrane;GO:0016020//membrane;GO:0045202//synapse;GO:0070062//extracellular exosome;GO:0097381//photoreceptor disc membrane;GO:1903561//extracellular vesicle	GO:0003924//GTPase activity;GO:0005515//protein binding;GO:0030159//signaling receptor complex adaptor activity;GO:0044877//protein-containing complex binding;GO:0051020//GTPase binding	GO:0007165//signal transduction;GO:0007186//G protein-coupled receptor signaling pathway;GO:0007191//adenylate cyclase-activating dopamine receptor signaling pathway;GO:0007200//phospholipase C-activating G protein-coupled receptor signaling pathway;GO:0007213//G protein-coupled acetylcholine receptor signaling pathway;GO:0007265//Ras protein signal transduction;GO:0008283//cell population prolif…	--
novel_circ_018206	4	0	10	0	0	0	47.1281296023564	0	70.8792571853847	0	0	0	39.3357955959137	0.001	-15.2635551430358	0.0419105665657328	1	ENSG00000143322	1	-	179112309	179121867	2193	annot_exons	hsa_circ_0111331	ABL2	ABL proto-oncogene 2, non-receptor tyrosine kinase [Source:HGNC Symbol;Acc:HGNC:77]	Environmental Information Processing;Human Diseases;Environmental Information Processing;Human Diseases	Signal transduction;Cancer: overview;Signal transduction;Cardiovascular disease	ko04014//Ras signaling pathway;ko05208//Chemical carcinogenesis - reactive oxygen species;ko04012//ErbB signaling pathway;ko05416//Viral myocarditis	K08887;K08887;K08887;K08887	GO:0005737//cytoplasm;GO:0005829//cytosol;GO:0005856//cytoskeleton;GO:0015629//actin cytoskeleton	GO:0000166//nucleotide binding;GO:0000287//magnesium ion binding;GO:0001784//phosphotyrosine residue binding;GO:0003785//actin monomer binding;GO:0004672//protein kinase activity;GO:0004713//protein tyrosine kinase activity;GO:0004715//non-membrane spanning protein tyrosine kinase activity;GO:0005515//protein binding;GO:0005524//ATP binding;GO:0016301//kinase activity;GO:0016740//transferase acti…	GO:0006468//protein phosphorylation;GO:0007155//cell adhesion;GO:0007165//signal transduction;GO:0007204//positive regulation of cytosolic calcium ion concentration;GO:0010506//regulation of autophagy;GO:0010863//positive regulation of phospholipase C activity;GO:0010976//positive regulation of neuron projection development;GO:0016310//phosphorylation;GO:0018108//peptidyl-tyrosine phosphorylation…	--
novel_circ_018677	10	12	11	3	1	4	117.820324005891	143.599071392672	77.9671829039232	26.3206380122654	9.35208738590453	46.9814423302795	113.128859434162	27.5513892428165	-2.03777003937039	0.0157481775451752	1	ENSG00000058673	1	+	203847184	203847687	504	one_exon	hsa_circ_0016115	ZC3H11A	zinc finger CCCH-type containing 11A [Source:HGNC Symbol;Acc:HGNC:29093]	-	-	-	-	GO:0000346//transcription export complex;GO:0005634//nucleus;GO:0005654//nucleoplasm	GO:0003723//RNA binding;GO:0005515//protein binding;GO:0046872//metal ion binding	GO:0016973//poly(A)+ mRNA export from nucleus;GO:0051028//mRNA transport	--
novel_circ_018734	6	7	1	0	1	0	70.6921944035346	83.7661249790585	7.08792571853847	0	9.35208738590453	0	53.8487483670439	3.11736246196818	-4.11051499702194	0.0270188804367136	1	ENSG00000143486	1	-	206597100	206600308	606	annot_exons	hsa_circ_0111773	EIF2D	eukaryotic translation initiation factor 2D [Source:HGNC Symbol;Acc:HGNC:6583]	-	-	-	-	GO:0005737//cytoplasm;GO:0005829//cytosol;GO:0016604//nuclear body;GO:0022627//cytosolic small ribosomal subunit	GO:0003723//RNA binding;GO:0003743//translation initiation factor activity;GO:0038023//signaling receptor activity	GO:0001731//formation of translation preinitiation complex;GO:0006412//translation;GO:0006413//translational initiation;GO:0006886//intracellular protein transport;GO:0032790//ribosome disassembly;GO:0075522//IRES-dependent viral translational initiation	--
novel_circ_018766	10	15	18	35	29	37	117.820324005891	179.49883924084	127.582662933692	307.074110143097	271.210534191231	434.578341555086	141.633942060141	337.620995296471	1.25323757877188	0.0190980325079086	1	ENSG00000127483	1	-	20770930	20773610	304	annot_exons	hsa_circ_0005782	HP1BP3	heterochromatin protein 1 binding protein 3 [Source:HGNC Symbol;Acc:HGNC:24973]	-	-	-	-	GO:0000786//nucleosome;GO:0005634//nucleus;GO:0005694//chromosome;GO:0016607//nuclear speck	GO:0003677//DNA binding;GO:0005515//protein binding;GO:0030527//structural constituent of chromatin;GO:0031491//nucleosome binding	GO:0006334//nucleosome assembly;GO:0006355//regulation of transcription, DNA-templated;GO:0042127//regulation of cell population proliferation;GO:0070828//heterochromatin organization;GO:0071456//cellular response to hypoxia;GO:0097298//regulation of nucleus size	--
novel_circ_018805	0	0	0	3	6	3	0	0	0	26.3206380122654	56.1125243154272	35.2360817477097	0.001	39.2230813584674	15.2594152574038	0.0142220755900124	1	ENSG00000054392	1	+	210348933	210418325	968	annot_exons	hsa_circ_0016336	HHAT	hedgehog acyltransferase [Source:HGNC Symbol;Acc:HGNC:18270]	Environmental Information Processing	Signal transduction	ko04340//Hedgehog signaling pathway	K24678	GO:0000139//Golgi membrane;GO:0005783//endoplasmic reticulum;GO:0005789//endoplasmic reticulum membrane;GO:0005794//Golgi apparatus;GO:0016020//membrane	GO:0000166//nucleotide binding;GO:0005515//protein binding;GO:0005525//GTP binding;GO:0008374//O-acyltransferase activity;GO:0016409//palmitoyltransferase activity;GO:0016740//transferase activity;GO:0016746//acyltransferase activity	GO:0007224//smoothened signaling pathway;GO:0018009//N-terminal peptidyl-L-cysteine N-palmitoylation;GO:0018345//protein palmitoylation	--
novel_circ_018898	1	7	9	21	12	17	11.7820324005891	83.7661249790585	63.7913314668462	184.244466085858	112.225048630854	199.671129903688	53.1131629488313	165.380214873467	1.63864529797266	0.0385328947073772	1	ENSG00000136643	1	+	213077696	213117410	331	annot_exons	hsa_circ_0004849	RPS6KC1	ribosomal protein S6 kinase C1 [Source:HGNC Symbol;Acc:HGNC:10439]	-	-	-	-	GO:0005737//cytoplasm;GO:0005764//lysosome;GO:0005768//endosome;GO:0005769//early endosome;GO:0016020//membrane	GO:0000166//nucleotide binding;GO:0004672//protein kinase activity;GO:0004674//protein serine/threonine kinase activity;GO:0005515//protein binding;GO:0005524//ATP binding;GO:0008289//lipid binding;GO:0016301//kinase activity;GO:0016740//transferase activity;GO:0035091//phosphatidylinositol binding;GO:0106310//protein serine kinase activity	GO:0006468//protein phosphorylation;GO:0007165//signal transduction;GO:0016310//phosphorylation	--
novel_circ_018979	2	3	5	0	0	0	23.5640648011782	35.8997678481679	35.4396285926924	0	0	0	31.6344870806795	0.001	-14.9492105838372	0.0349181655533438	1	ENSG00000090686	1	-	21701498	21703618	212	annot_exons	hsa_circ_0112024	USP48	ubiquitin specific peptidase 48 [Source:HGNC Symbol;Acc:HGNC:18533]	-	-	-	-	GO:0005634//nucleus;GO:0005654//nucleoplasm;GO:0005737//cytoplasm;GO:0005739//mitochondrion;GO:0005829//cytosol	GO:0004197//cysteine-type endopeptidase activity;GO:0004843//thiol-dependent deubiquitinase;GO:0005515//protein binding;GO:0008233//peptidase activity;GO:0008234//cysteine-type peptidase activity;GO:0008670//2,4-dienoyl-CoA reductase (NADPH) activity;GO:0016491//oxidoreductase activity;GO:0016787//hydrolase activity;GO:0101005//deubiquitinase activity	GO:0006508//proteolysis;GO:0006511//ubiquitin-dependent protein catabolic process;GO:0009062//fatty acid catabolic process;GO:0016579//protein deubiquitination	--
novel_circ_019228	0	0	0	14	3	0	0	0	0	122.829644057239	28.0562621577136	0	0.001	50.2953020716509	15.6181360281993	0.0236283970114694	1	ENSG00000185842	1	+	225231073	225266769	1152	annot_exons	novel_circ_019228	DNAH14	dynein axonemal heavy chain 14 [Source:HGNC Symbol;Acc:HGNC:2945]	Human Diseases;Human Diseases;Human Diseases	Neurodegenerative disease;Neurodegenerative disease;Neurodegenerative disease	ko05022//Pathways of neurodegeneration - multiple diseases;ko05014//Amyotrophic lateral sclerosis;ko05016//Huntington disease	K10408;K10408;K10408	GO:0005737//cytoplasm;GO:0005856//cytoskeleton;GO:0005874//microtubule;GO:0005929//cilium;GO:0005930//axoneme;GO:0030286//dynein complex;GO:0042995//cell projection	GO:0000166//nucleotide binding;GO:0005524//ATP binding;GO:0008569//minus-end-directed microtubule motor activity;GO:0045505//dynein intermediate chain binding;GO:0051959//dynein light intermediate chain binding	GO:0007018//microtubule-based movement	--
novel_circ_019369	2	0	14	0	0	0	23.5640648011782	0	99.2309600595386	0	0	0	40.9316749535723	0.001	-15.3209300836569	0.0405068465467858	1	ENSG00000135776	1	-	229539456	229549434	822	annot_exons	novel_circ_019369	ABCB10	ATP binding cassette subfamily B member 10 [Source:HGNC Symbol;Acc:HGNC:41]	Environmental Information Processing	Membrane transport	ko02010//ABC transporters	K05657	GO:0005739//mitochondrion;GO:0005743//mitochondrial inner membrane;GO:0016020//membrane;GO:0031966//mitochondrial membrane	GO:0000166//nucleotide binding;GO:0005515//protein binding;GO:0005524//ATP binding;GO:0016887//ATP hydrolysis activity;GO:0042802//identical protein binding;GO:0042803//protein homodimerization activity;GO:0140359//ABC-type transporter activity	GO:0006783//heme biosynthetic process;GO:0006839//mitochondrial transport;GO:0034514//mitochondrial unfolded protein response;GO:0045648//positive regulation of erythrocyte differentiation;GO:0046985//positive regulation of hemoglobin biosynthetic process;GO:0048821//erythrocyte development;GO:0055085//transmembrane transport;GO:0070455//positive regulation of heme biosynthetic process	--
novel_circ_019644	8	5	10	0	2	3	94.2562592047128	59.8329464136132	70.8792571853847	0	18.7041747718091	35.2360817477097	74.9894876012369	17.9800855065063	-2.06028848384562	0.0342816246373311	1	ENSG00000117305	1	-	23814190	23820593	437	annot_exons	hsa_circ_0003757	HMGCL	3-hydroxy-3-methylglutaryl-CoA lyase [Source:HGNC Symbol;Acc:HGNC:5005]	Metabolism;Cellular Processes;Metabolism;Metabolism	Global and overview maps;Transport and catabolism;Amino acid metabolism;Carbohydrate metabolism	ko01100//Metabolic pathways;ko04146//Peroxisome;ko00280//Valine, leucine and isoleucine degradation;ko00650//Butanoate metabolism	K01640;K01640;K01640;K01640	GO:0005739//mitochondrion;GO:0005759//mitochondrial matrix;GO:0005777//peroxisome;GO:0005782//peroxisomal matrix;GO:0005829//cytosol;GO:0032991//protein-containing complex	GO:0000287//magnesium ion binding;GO:0003824//catalytic activity;GO:0004419//hydroxymethylglutaryl-CoA lyase activity;GO:0005198//structural molecule activity;GO:0016829//lyase activity;GO:0016833//oxo-acid-lyase activity;GO:0030145//manganese ion binding;GO:0046872//metal ion binding	GO:0006552//leucine catabolic process;GO:0006629//lipid metabolic process;GO:0007005//mitochondrion organization;GO:0046951//ketone body biosynthetic process	--
novel_circ_019833	7	9	10	0	1	0	82.4742268041237	107.699303544504	70.8792571853847	0	9.35208738590453	0	87.0175958446708	3.11736246196818	-4.80290934323368	0.000368297838699641	1	ENSG00000130695	1	+	26239762	26259802	1363	annot_exons	hsa_circ_0010972	CEP85	centrosomal protein 85 [Source:HGNC Symbol;Acc:HGNC:25309]	-	-	-	-	GO:0000242//pericentriolar material;GO:0000922//spindle pole;GO:0005634//nucleus;GO:0005730//nucleolus;GO:0005737//cytoplasm;GO:0005794//Golgi apparatus;GO:0005813//centrosome;GO:0005815//microtubule organizing center;GO:0005829//cytosol;GO:0005856//cytoskeleton	GO:0005515//protein binding	GO:0006469//negative regulation of protein kinase activity;GO:0007059//chromosome segregation;GO:0046602//regulation of mitotic centrosome separation	--
novel_circ_019904	0	0	0	2	4	7	0	0	0	17.5470920081769	37.4083495436181	82.2175240779892	0.001	45.7243218765947	15.4806741535141	0.00985700762003274	1	ENSG00000204138	1	+	28473554	28476291	783	annot_exons	hsa_circ_0000038	PHACTR4	phosphatase and actin regulator 4 [Source:HGNC Symbol;Acc:HGNC:25793]	-	-	-	-	GO:0005737//cytoplasm;GO:0030027//lamellipodium;GO:0042995//cell projection	GO:0003779//actin binding;GO:0008157//protein phosphatase 1 binding;GO:0072542//protein phosphatase activator activity	GO:0001755//neural crest cell migration;GO:0001843//neural tube closure;GO:0007266//Rho protein signal transduction;GO:0007399//nervous system development;GO:0030036//actin cytoskeleton organization;GO:0043085//positive regulation of catalytic activity;GO:0048484//enteric nervous system development;GO:0051726//regulation of cell cycle;GO:0061386//closure of optic fissure;GO:2001045//negative regu…	--
novel_circ_020102	0	0	0	0	10	5	0	0	0	0	93.5208738590453	58.7268029128494	0.001	50.7492255906316	15.6310981871659	0.0195056051438563	1	ENSG00000197056	1	+	35104295	35104769	388	annot_exons	hsa_circ_0113143	ZMYM1	zinc finger MYM-type containing 1 [Source:HGNC Symbol;Acc:HGNC:26253]	-	-	-	-	GO:0005634//nucleus	GO:0008270//zinc ion binding;GO:0046872//metal ion binding;GO:0046983//protein dimerization activity	-	--
novel_circ_020145	10	2	0	0	0	0	117.820324005891	23.9331785654453	0	0	0	0	47.2511675237788	0.001	-15.5280623567129	0.0370921287886565	1	ENSG00000142687	1	-	35470863	35479212	2447	annot_exons	hsa_circ_0011571	KIAA0319L	KIAA0319 like [Source:HGNC Symbol;Acc:HGNC:30071]	-	-	-	-	GO:0000139//Golgi membrane;GO:0005730//nucleolus;GO:0005794//Golgi apparatus;GO:0005886//plasma membrane;GO:0016020//membrane;GO:0031410//cytoplasmic vesicle	GO:0005515//protein binding	GO:0001764//neuron migration	--
novel_circ_020146	0	0	0	5	1	4	0	0	0	43.8677300204424	9.35208738590453	46.9814423302795	0.001	33.4004199122088	15.0275786200168	0.0462291236460086	1	ENSG00000142687	1	-	35474805	35479212	676	annot_exons	hsa_circ_0011572	KIAA0319L	KIAA0319 like [Source:HGNC Symbol;Acc:HGNC:30071]	-	-	-	-	GO:0000139//Golgi membrane;GO:0005730//nucleolus;GO:0005794//Golgi apparatus;GO:0005886//plasma membrane;GO:0016020//membrane;GO:0031410//cytoplasmic vesicle	GO:0005515//protein binding	GO:0001764//neuron migration	--
novel_circ_020153	3	3	3	0	0	0	35.3460972017673	35.8997678481679	21.2637771556154	0	0	0	30.8365474018502	0.001	-14.9123536232373	0.0495119208509473	1	ENSG00000092853	1	-	35745451	35746992	339	annot_exons	hsa_circ_0011588	CLSPN	claspin [Source:HGNC Symbol;Acc:HGNC:19715]	-	-	-	-	GO:0005634//nucleus;GO:0005654//nucleoplasm;GO:0005794//Golgi apparatus	GO:0000217//DNA secondary structure binding;GO:0003677//DNA binding;GO:0005515//protein binding;GO:0010997//anaphase-promoting complex binding	GO:0000076//DNA replication checkpoint signaling;GO:0000077//DNA damage checkpoint signaling;GO:0006281//DNA repair;GO:0006974//cellular response to DNA damage stimulus;GO:0007049//cell cycle;GO:0007095//mitotic G2 DNA damage checkpoint signaling;GO:0018105//peptidyl-serine phosphorylation;GO:0032147//activation of protein kinase activity;GO:0033314//mitotic DNA replication checkpoint signaling	--
novel_circ_020304	0	0	0	5	4	4	0	0	0	43.8677300204424	37.4083495436181	46.9814423302795	0.001	42.7525072981133	15.3837214114891	0.00707149298831577	1	ENSG00000164002	1	+	40514515	40517186	2672	exon_intron	hsa_circ_0113348	EXO5	exonuclease 5 [Source:HGNC Symbol;Acc:HGNC:26115]	-	-	-	-	GO:0005634//nucleus;GO:0005654//nucleoplasm;GO:0005737//cytoplasm;GO:0005829//cytosol	GO:0003677//DNA binding;GO:0004518//nuclease activity;GO:0004527//exonuclease activity;GO:0008310//single-stranded DNA 3'-5' exodeoxyribonuclease activity;GO:0016787//hydrolase activity;GO:0045145//single-stranded DNA 5'-3' exodeoxyribonuclease activity;GO:0046872//metal ion binding;GO:0051536//iron-sulfur cluster binding;GO:0051539//4 iron, 4 sulfur cluster binding	GO:0006259//DNA metabolic process;GO:0006281//DNA repair;GO:0006974//cellular response to DNA damage stimulus;GO:0036297//interstrand cross-link repair	--
novel_circ_020475	0	0	0	2	5	4	0	0	0	17.5470920081769	46.7604369295227	46.9814423302795	0.001	37.096323755993	15.1789886024659	0.0236385734677662	1	ENSG00000173660	1	+	46309897	46310316	420	one_exon	novel_circ_020475	UQCRH	ubiquinol-cytochrome c reductase hinge protein [Source:HGNC Symbol;Acc:HGNC:12590]	Metabolism;Human Diseases;Human Diseases;Human Diseases;Human Diseases;Human Diseases;Human Diseases;Organismal Systems;Human Diseases;Human Diseases;Human Diseases;Metabolism;Organismal Systems	Global and overview maps;Neurodegenerative disease;Neurodegenerative disease;Neurodegenerative disease;Neurodegenerative disease;Neurodegenerative disease;Neurodegenerative disease;Environmental adaptation;Cancer: overview;Cardiovascular disease;Endocrine and metabolic disease;Energy metabolism;Circulatory system	ko01100//Metabolic pathways;ko05022//Pathways of neurodegeneration - multiple diseases;ko05010//Alzheimer disease;ko05014//Amyotrophic lateral sclerosis;ko05016//Huntington disease;ko05020//Prion disease;ko05012//Parkinson disease;ko04714//Thermogenesis;ko05208//Chemical carcinogenesis - reactive oxygen species;ko05415//Diabetic cardiomyopathy;ko04932//Non-alcoholic fatty liver disease;ko00190//O…	K00416;K00416;K00416;K00416;K00416;K00416;K00416;K00416;K00416;K00416;K00416;K00416;K00416	GO:0005739//mitochondrion;GO:0005743//mitochondrial inner membrane;GO:0005746//mitochondrial respirasome;GO:0005750//mitochondrial respiratory chain complex III;GO:0016020//membrane;GO:0070469//respirasome	GO:0005515//protein binding;GO:0008121//ubiquinol-cytochrome-c reductase activity	GO:0006119//oxidative phosphorylation;GO:0006122//mitochondrial electron transport, ubiquinol to cytochrome c;GO:0009060//aerobic respiration;GO:0045333//cellular respiration;GO:1902600//proton transmembrane transport	--
novel_circ_020524	0	0	0	9	2	2	0	0	0	78.9619140367963	18.7041747718091	23.4907211651398	0.001	40.3856033245817	15.3015534716888	0.0202185907182022	1	ENSG00000162368	1	+	47368469	47373107	300	annot_exons	hsa_circ_0012383	CMPK1	cytidine/uridine monophosphate kinase 1 [Source:HGNC Symbol;Acc:HGNC:18170]	Metabolism;Metabolism;Metabolism	Global and overview maps;Xenobiotics biodegradation and metabolism;Nucleotide metabolism	ko01100//Metabolic pathways;ko00983//Drug metabolism - other enzymes;ko00240//Pyrimidine metabolism	K13800;K13800;K13800	GO:0005634//nucleus;GO:0005654//nucleoplasm;GO:0005730//nucleolus;GO:0005737//cytoplasm;GO:0005829//cytosol;GO:0070062//extracellular exosome	GO:0000166//nucleotide binding;GO:0004127//cytidylate kinase activity;GO:0004550//nucleoside diphosphate kinase activity;GO:0004849//uridine kinase activity;GO:0005515//protein binding;GO:0005524//ATP binding;GO:0009041//uridylate kinase activity;GO:0016301//kinase activity;GO:0016740//transferase activity;GO:0016776//phosphotransferase activity, phosphate group as acceptor;GO:0019205//nucleobase…	GO:0006139//nucleobase-containing compound metabolic process;GO:0006207//'de novo' pyrimidine nucleobase biosynthetic process;GO:0006221//pyrimidine nucleotide biosynthetic process;GO:0006222//UMP biosynthetic process;GO:0006225//UDP biosynthetic process;GO:0009117//nucleotide metabolic process;GO:0009123//nucleoside monophosphate metabolic process;GO:0009220//pyrimidine ribonucleotide biosynthet…	--
novel_circ_020539	12	10	5	0	4	0	141.384388807069	119.665892827226	35.4396285926924	0	37.4083495436181	0	98.8299700756625	12.4694498478727	-2.98655078891696	0.0255680159449909	1	ENSG00000132122	1	-	48451552	48453131	187	annot_exons	hsa_circ_0012389	SPATA6	spermatogenesis associated 6 [Source:HGNC Symbol;Acc:HGNC:18309]	-	-	-	-	GO:0005576//extracellular region;GO:0005929//cilium;GO:0031514//motile cilium;GO:0042995//cell projection;GO:0097224//sperm connecting piece	GO:0005515//protein binding;GO:0032027//myosin light chain binding	GO:0007283//spermatogenesis;GO:0030154//cell differentiation;GO:0044458//motile cilium assembly	--
novel_circ_020821	8	5	6	0	2	0	94.2562592047128	59.8329464136132	42.5275543112308	0	18.7041747718091	0	65.5389199765189	6.23472492393637	-3.39395408387077	0.011255035368766	1	ENSG00000131697	1	-	5947104	5952836	446	annot_exons	hsa_circ_0009460	NPHP4	nephrocystin 4 [Source:HGNC Symbol;Acc:HGNC:19104]	-	-	-	-	GO:0005634//nucleus;GO:0005654//nucleoplasm;GO:0005737//cytoplasm;GO:0005813//centrosome;GO:0005814//centriole;GO:0005815//microtubule organizing center;GO:0005829//cytosol;GO:0005856//cytoskeleton;GO:0005911//cell-cell junction;GO:0005923//bicellular tight junction;GO:0005929//cilium;GO:0016604//nuclear body;GO:0032391//photoreceptor connecting cilium;GO:0035869//ciliary transition zone;GO:00360…	GO:0005198//structural molecule activity;GO:0005515//protein binding	GO:0007165//signal transduction;GO:0007632//visual behavior;GO:0030036//actin cytoskeleton organization;GO:0030317//flagellated sperm motility;GO:0035845//photoreceptor cell outer segment organization;GO:0045494//photoreceptor cell maintenance;GO:0060041//retina development in camera-type eye;GO:0090090//negative regulation of canonical Wnt signaling pathway;GO:0098609//cell-cell adhesion;GO:1903…	--
novel_circ_020940	9	2	13	1	2	2	106.038291605302	23.9331785654453	92.1430343410001	8.77354600408847	18.7041747718091	23.4907211651398	74.0381681705825	16.9894806470125	-2.12362744961678	0.0493970377646859	1	ENSG00000162437	1	+	64777623	64814840	1613	annot_exons	hsa_circ_0012857	RAVER2	ribonucleoprotein, PTB binding 2 [Source:HGNC Symbol;Acc:HGNC:25577]	-	-	-	-	GO:0005634//nucleus;GO:0005737//cytoplasm	GO:0003676//nucleic acid binding;GO:0003723//RNA binding	-	--
novel_circ_021050	2	3	6	0	0	0	23.5640648011782	35.8997678481679	42.5275543112308	0	0	0	33.997128986859	0.001	-15.0531252973445	0.0307134033150428	1	ENSG00000142892	1	-	77154449	77169395	747	annot_exons	hsa_circ_0114150	PIGK	phosphatidylinositol glycan anchor biosynthesis class K [Source:HGNC Symbol;Acc:HGNC:8965]	Metabolism;Metabolism	Global and overview maps;Glycan biosynthesis and metabolism	ko01100//Metabolic pathways;ko00563//Glycosylphosphatidylinositol (GPI)-anchor biosynthesis	K05290;K05290	GO:0005783//endoplasmic reticulum;GO:0005789//endoplasmic reticulum membrane;GO:0016020//membrane;GO:0042765//GPI-anchor transamidase complex	GO:0003756//protein disulfide isomerase activity;GO:0003923//GPI-anchor transamidase activity;GO:0005515//protein binding;GO:0008233//peptidase activity;GO:0008234//cysteine-type peptidase activity;GO:0016787//hydrolase activity;GO:0034235//GPI anchor binding	GO:0006506//GPI anchor biosynthetic process;GO:0006508//proteolysis;GO:0016255//attachment of GPI anchor to protein	--
novel_circ_021096	0	1	0	8	5	4	0	11.9665892827226	0	70.1883680327078	46.7604369295227	46.9814423302795	3.98886309424087	54.64341576417	3.77599815621778	0.00586438179732178	1	ENSG00000049246	1	+	7835762	7837149	526	annot_exons	hsa_circ_0114230	PER3	period circadian regulator 3 [Source:HGNC Symbol;Acc:HGNC:8847]	Organismal Systems;Organismal Systems	Environmental adaptation;Environmental adaptation	ko04713//Circadian entrainment;ko04710//Circadian rhythm	K21945;K21945	GO:0005634//nucleus;GO:0005737//cytoplasm	GO:0000976//transcription cis-regulatory region binding;GO:0001222//transcription corepressor binding;GO:0005515//protein binding;GO:0019900//kinase binding;GO:0031625//ubiquitin protein ligase binding	GO:0000122//negative regulation of transcription by RNA polymerase II;GO:0007623//circadian rhythm;GO:0032922//circadian regulation of gene expression;GO:0043153//entrainment of circadian clock by photoperiod;GO:0045187//regulation of circadian sleep/wake cycle, sleep;GO:0048511//rhythmic process;GO:0050821//protein stabilization	--
novel_circ_021153	0	0	0	9	3	3	0	0	0	78.9619140367963	28.0562621577136	35.2360817477097	0.001	47.4180859807399	15.5331498095177	0.00615052577732763	1	ENSG00000162643	1	+	85104524	85110135	307	annot_exons	novel_circ_021153	DNAI3	dynein axonemal intermediate chain 3 [Source:HGNC Symbol;Acc:HGNC:30711]	-	-	-	-	GO:0005737//cytoplasm;GO:0005858//axonemal dynein complex;GO:0036156//inner dynein arm	GO:0005515//protein binding;GO:0008574//plus-end-directed microtubule motor activity;GO:0045503//dynein light chain binding;GO:0045504//dynein heavy chain binding;GO:0071933//Arp2/3 complex binding	GO:0030336//negative regulation of cell migration;GO:0034316//negative regulation of Arp2/3 complex-mediated actin nucleation;GO:0036159//inner dynein arm assembly;GO:0045669//positive regulation of osteoblast differentiation;GO:0060294//cilium movement involved in cell motility	--
novel_circ_021291	0	0	2	10	6	1	0	0	14.1758514370769	87.7354600408847	56.1125243154272	11.7453605825699	4.72528381235897	51.8644483129606	3.45627305972879	0.0208251382514231	1	ENSG00000067208	1	-	92725598	92736627	328	annot_exons	hsa_circ_0007531	EVI5	ecotropic viral integration site 5 [Source:HGNC Symbol;Acc:HGNC:3501]	-	-	-	-	GO:0005634//nucleus;GO:0005737//cytoplasm;GO:0005815//microtubule organizing center;GO:0005819//spindle;GO:0005829//cytosol;GO:0005856//cytoskeleton	GO:0005096//GTPase activator activity;GO:0005515//protein binding;GO:0031267//small GTPase binding	GO:0007049//cell cycle;GO:0042147//retrograde transport, endosome to Golgi;GO:0043547//positive regulation of GTPase activity;GO:0051301//cell division;GO:0090630//activation of GTPase activity	--
novel_circ_021343	0	0	0	2	4	4	0	0	0	17.5470920081769	37.4083495436181	46.9814423302795	0.001	33.9789612940248	15.052354130869	0.0360089515242643	1	ENSG00000117528	1	+	94455733	94480606	3861	exon_intron	hsa_circ_0114542	ABCD3	ATP binding cassette subfamily D member 3 [Source:HGNC Symbol;Acc:HGNC:67]	Cellular Processes;Environmental Information Processing	Transport and catabolism;Membrane transport	ko04146//Peroxisome;ko02010//ABC transporters	K05677;K05677	GO:0005739//mitochondrion;GO:0005777//peroxisome;GO:0005778//peroxisomal membrane;GO:0005782//peroxisomal matrix;GO:0005829//cytosol;GO:0016020//membrane;GO:0043231//intracellular membrane-bounded organelle	GO:0000166//nucleotide binding;GO:0005324//long-chain fatty acid transporter activity;GO:0005515//protein binding;GO:0005524//ATP binding;GO:0016787//hydrolase activity;GO:0016887//ATP hydrolysis activity;GO:0042626//ATPase-coupled transmembrane transporter activity;GO:0042803//protein homodimerization activity;GO:0043621//protein self-association;GO:0047617//acyl-CoA hydrolase activity;GO:014035…	GO:0000038//very long-chain fatty acid metabolic process;GO:0006633//fatty acid biosynthetic process;GO:0006635//fatty acid beta-oxidation;GO:0006699//bile acid biosynthetic process;GO:0006869//lipid transport;GO:0007031//peroxisome organization;GO:0009410//response to xenobiotic stimulus;GO:0014070//response to organic cyclic compound;GO:0015721//bile acid and bile salt transport;GO:0015910//lon…	--
novel_circ_021376	6	2	4	0	0	0	70.6921944035346	23.9331785654453	28.3517028741539	0	0	0	40.9923586143779	0.001	-15.3230673815585	0.0163404279509288	1	ENSG00000171608	1	+	9726909	9727772	864	one_exon	hsa_circ_0002983	PIK3CD	phosphatidylinositol-4,5-bisphosphate 3-kinase catalytic subunit delta [Source:HGNC Symbol;Acc:HGNC:8977]	Metabolism;Human Diseases;Human Diseases;Human Diseases;Environmental Information Processing;Human Diseases;Human Diseases;Human Diseases;Human Diseases;Environmental Information Processing;Human Diseases;Environmental Information Processing;Human Diseases;Human Diseases;Human Diseases;Cellular Processes;Human Diseases;Environmental Information Processing;Human Diseases;Human Diseases;Human Disea…	Global and overview maps;Cancer: overview;Infectious disease: viral;Neurodegenerative disease;Signal transduction;Infectious disease: viral;Neurodegenerative disease;Infectious disease: bacterial;Infectious disease: bacterial;Signal transduction;Infectious disease: viral;Signal transduction;Infectious disease: viral;Cancer: overview;Infectious disease: viral;Cell motility;Cardiovascular disease;S…	ko01100//Metabolic pathways;ko05200//Pathways in cancer;ko05168//Herpes simplex virus 1 infection;ko05010//Alzheimer disease;ko04151//PI3K-Akt signaling pathway;ko05165//Human papillomavirus infection;ko05020//Prion disease;ko05132//Salmonella infection;ko05131//Shigellosis;ko04014//Ras signaling pathway;ko05171//Coronavirus disease - COVID-19;ko04024//cAMP signaling pathway;ko05163//Human cytome…	K00922;K00922;K00922;K00922;K00922;K00922;K00922;K00922;K00922;K00922;K00922;K00922;K00922;K00922;K00922;K00922;K00922;K00922;K00922;K00922;K00922;K00922;K00922;K00922;K00922;K00922;K00922;K00922;K00922;K00922;K00922;K00922;K00922;K00922;K00922;K00922;K00922;K00922;K00922;K00922;K00922;K00922;K00922;K00922;K00922;K00922;K00922;K00922;K00922;K00922;K00922;K00922;K00922;K00922;K00922;K00922;K00922;…	GO:0005737//cytoplasm;GO:0005829//cytosol;GO:0005886//plasma membrane;GO:0005942//phosphatidylinositol 3-kinase complex;GO:0005943//phosphatidylinositol 3-kinase complex, class IA	GO:0000166//nucleotide binding;GO:0005515//protein binding;GO:0005524//ATP binding;GO:0016301//kinase activity;GO:0016303//1-phosphatidylinositol-3-kinase activity;GO:0016740//transferase activity;GO:0035004//phosphatidylinositol 3-kinase activity;GO:0035005//1-phosphatidylinositol-4-phosphate 3-kinase activity;GO:0046934//phosphatidylinositol-4,5-bisphosphate 3-kinase activity;GO:0052812//phosph…	GO:0001779//natural killer cell differentiation;GO:0001819//positive regulation of cytokine production;GO:0001938//positive regulation of endothelial cell proliferation;GO:0002250//adaptive immune response;GO:0002376//immune system process;GO:0002551//mast cell chemotaxis;GO:0002679//respiratory burst involved in defense response;GO:0006468//protein phosphorylation;GO:0006629//lipid metabolic pro…	--
novel_circ_021672	0	0	0	11	8	5	0	0	0	96.5090060449732	74.8166990872363	58.7268029128494	0.001	76.684169348353	16.226641158583	0.000151957990733105	1	ENSG00000101391	20	-	33366859	33370629	281	annot_exons	hsa_circ_0006917	CDK5RAP1	CDK5 regulatory subunit associated protein 1 [Source:HGNC Symbol;Acc:HGNC:15880]	-	-	-	-	GO:0005575//cellular_component;GO:0005654//nucleoplasm;GO:0005739//mitochondrion;GO:0005829//cytosol	GO:0003824//catalytic activity;GO:0016740//transferase activity;GO:0019901//protein kinase binding;GO:0035596//methylthiotransferase activity;GO:0035597//N6-isopentenyladenosine methylthiotransferase activity;GO:0046872//metal ion binding;GO:0051536//iron-sulfur cluster binding;GO:0051539//4 iron, 4 sulfur cluster binding	GO:0006400//tRNA modification;GO:0007420//brain development;GO:0008033//tRNA processing;GO:0035600//tRNA methylthiolation;GO:0045664//regulation of neuron differentiation;GO:0045736//negative regulation of cyclin-dependent protein serine/threonine kinase activity;GO:0045903//positive regulation of translational fidelity;GO:0070131//positive regulation of mitochondrial translation;GO:0070900//mito…	--
novel_circ_021705	2	0	0	5	3	9	23.5640648011782	0	0	43.8677300204424	28.0562621577136	105.708245243129	7.8546882670594	59.210745807095	2.91423310097367	0.0305514322686792	1	ENSG00000101412	20	-	33679755	33680416	311	annot_exons	novel_circ_021705	E2F1	E2F transcription factor 1 [Source:HGNC Symbol;Acc:HGNC:3113]	Human Diseases;Human Diseases;Human Diseases;Human Diseases;Human Diseases;Human Diseases;Human Diseases;Human Diseases;Human Diseases;Human Diseases;Cellular Processes;Human Diseases;Human Diseases;Human Diseases;Human Diseases;Cellular Processes;Human Diseases;Human Diseases;Human Diseases;Human Diseases;Human Diseases;Human Diseases;Cellular Processes;Human Diseases;Human Diseases;Human Diseas…	Cancer: overview;Infectious disease: viral;Infectious disease: viral;Infectious disease: viral;Infectious disease: viral;Cancer: overview;Infectious disease: viral;Cancer: specific types;Infectious disease: viral;Cancer: overview;Cell growth and death;Endocrine and metabolic disease;Infectious disease: viral;Cancer: specific types;Cancer: specific types;Cell growth and death;Cancer: specific type…	ko05200//Pathways in cancer;ko05165//Human papillomavirus infection;ko05163//Human cytomegalovirus infection;ko05166//Human T-cell leukemia virus 1 infection;ko05169//Epstein-Barr virus infection;ko05207//Chemical carcinogenesis - receptor activation;ko05167//Kaposi sarcoma-associated herpesvirus infection;ko05225//Hepatocellular carcinoma;ko05161//Hepatitis B;ko05206//MicroRNAs in cancer;ko04218…	K17454;K17454;K17454;K17454;K17454;K17454;K17454;K17454;K17454;K17454;K17454;K17454;K17454;K17454;K17454;K17454;K17454;K17454;K17454;K17454;K17454;K17454;K17454;K17454;K17454;K17454	GO:0000785//chromatin;GO:0005634//nucleus;GO:0005654//nucleoplasm;GO:0005667//transcription regulator complex;GO:0005737//cytoplasm;GO:0005813//centrosome;GO:0032991//protein-containing complex;GO:0035189//Rb-E2F complex;GO:0090575//RNA polymerase II transcription regulator complex	GO:0000976//transcription cis-regulatory region binding;GO:0000978//RNA polymerase II cis-regulatory region sequence-specific DNA binding;GO:0000981//DNA-binding transcription factor activity, RNA polymerase II-specific;GO:0000987//cis-regulatory region sequence-specific DNA binding;GO:0001216//DNA-binding transcription activator activity;GO:0003677//DNA binding;GO:0003700//DNA-binding transcript…	GO:0000077//DNA damage checkpoint signaling;GO:0000082//G1/S transition of mitotic cell cycle;GO:0000083//regulation of transcription involved in G1/S transition of mitotic cell cycle;GO:0000122//negative regulation of transcription by RNA polymerase II;GO:0006351//transcription, DNA-templated;GO:0006355//regulation of transcription, DNA-templated;GO:0006357//regulation of transcription by RNA po…	E2F
novel_circ_021707	6	3	3	0	0	0	70.6921944035346	35.8997678481679	21.2637771556154	0	0	0	42.6185798024393	0.001	-15.3791948979137	0.0119103811463209	1	ENSG00000131061	20	+	33766851	33770292	400	annot_exons	hsa_circ_0059880	ZNF341	zinc finger protein 341 [Source:HGNC Symbol;Acc:HGNC:15992]	-	-	-	-	GO:0005634//nucleus	GO:0000978//RNA polymerase II cis-regulatory region sequence-specific DNA binding;GO:0000981//DNA-binding transcription factor activity, RNA polymerase II-specific;GO:0001216//DNA-binding transcription activator activity;GO:0003677//DNA binding;GO:0005515//protein binding;GO:0046872//metal ion binding	GO:0006355//regulation of transcription, DNA-templated;GO:0006357//regulation of transcription by RNA polymerase II;GO:0045893//positive regulation of transcription, DNA-templated	zf-C2H2
novel_circ_021773	0	0	0	13	7	2	0	0	0	114.05609805315	65.4646117013317	23.4907211651398	0.001	67.6704769732072	16.0462389369229	0.00110041527446297	1	ENSG00000100991	20	-	35069296	35078174	246	annot_exons	hsa_circ_0060042	TRPC4AP	transient receptor potential cation channel subfamily C member 4 associated protein [Source:HGNC Symbol;Acc:HGNC:16181]	-	-	-	-	GO:0005737//cytoplasm;GO:0005886//plasma membrane;GO:0031464//Cul4A-RING E3 ubiquitin ligase complex;GO:0048471//perinuclear region of cytoplasm;GO:0080008//Cul4-RING E3 ubiquitin ligase complex	GO:0005262//calcium channel activity;GO:0005515//protein binding;GO:0019902//phosphatase binding;GO:1990756//ubiquitin ligase-substrate adaptor activity	GO:0006511//ubiquitin-dependent protein catabolic process;GO:0016567//protein ubiquitination;GO:0048820//hair follicle maturation;GO:0070588//calcium ion transmembrane transport;GO:0140627//ubiquitin-dependent protein catabolic process via the C-end degron rule pathway	--
novel_circ_022090	33	25	66	26	21	9	388.80706921944	299.164732068066	467.803097423539	228.1121961063	196.393835103995	105.708245243129	385.258299570348	176.738092151141	-1.12421302111791	0.0385186250444445	1	ENSG00000101040	20	-	47262288	47276795	623	annot_exons	hsa_circ_0007026	ZMYND8	zinc finger MYND-type containing 8 [Source:HGNC Symbol;Acc:HGNC:9397]	-	-	-	-	GO:0000785//chromatin;GO:0005634//nucleus;GO:0005654//nucleoplasm;GO:0005694//chromosome;GO:0005730//nucleolus;GO:0005737//cytoplasm;GO:0043197//dendritic spine;GO:0043198//dendritic shaft;GO:0090734//site of DNA damage	GO:0003714//transcription corepressor activity;GO:0005515//protein binding;GO:0008270//zinc ion binding;GO:0019904//protein domain specific binding;GO:0035064//methylated histone binding;GO:0046872//metal ion binding;GO:0070577//lysine-acetylated histone binding;GO:0140297//DNA-binding transcription factor binding	GO:0000122//negative regulation of transcription by RNA polymerase II;GO:0000724//double-strand break repair via homologous recombination;GO:0006325//chromatin organization;GO:0006355//regulation of transcription, DNA-templated;GO:0007399//nervous system development;GO:0030336//negative regulation of cell migration;GO:0032968//positive regulation of transcription elongation from RNA polymerase II…	--
novel_circ_022185	0	0	0	4	4	2	0	0	0	35.0941840163539	37.4083495436181	23.4907211651398	0.001	31.9977515750373	14.9656829126149	0.0343101982444516	1	ENSG00000124214	20	-	49135833	49174269	1037	annot_exons	hsa_circ_0060773	STAU1	staufen double-stranded RNA binding protein 1 [Source:HGNC Symbol;Acc:HGNC:11370]	-	-	-	-	GO:0005737//cytoplasm;GO:0005783//endoplasmic reticulum;GO:0005791//rough endoplasmic reticulum;GO:0005829//cytosol;GO:0005875//microtubule associated complex;GO:0005886//plasma membrane;GO:0010494//cytoplasmic stress granule;GO:0016020//membrane;GO:0030425//dendrite;GO:0032839//dendrite cytoplasm;GO:0036464//cytoplasmic ribonucleoprotein granule;GO:0043025//neuronal cell body;GO:0044297//cell bo…	GO:0003723//RNA binding;GO:0003725//double-stranded RNA binding;GO:0005515//protein binding;GO:0008157//protein phosphatase 1 binding	GO:0034599//cellular response to oxidative stress;GO:0035418//protein localization to synapse;GO:0045070//positive regulation of viral genome replication;GO:0046726//positive regulation by virus of viral protein levels in host cell;GO:0050804//modulation of chemical synaptic transmission;GO:0098964//anterograde dendritic transport of messenger ribonucleoprotein complex;GO:0099010//modification of…	--
novel_circ_022241	2	0	0	7	7	2	23.5640648011782	0	0	61.4148220286193	65.4646117013317	23.4907211651398	7.8546882670594	50.1233849650303	2.67385792216064	0.0462814071913169	1	ENSG00000026559	20	-	51009565	51012416	858	annot_exons	novel_circ_022241	KCNG1	potassium voltage-gated channel modifier subfamily G member 1 [Source:HGNC Symbol;Acc:HGNC:6248]	-	-	-	-	GO:0005886//plasma membrane;GO:0008076//voltage-gated potassium channel complex;GO:0016020//membrane	GO:0005216//ion channel activity;GO:0005244//voltage-gated ion channel activity;GO:0005249//voltage-gated potassium channel activity;GO:0005251//delayed rectifier potassium channel activity;GO:0005267//potassium channel activity;GO:0005515//protein binding	GO:0006811//ion transport;GO:0006813//potassium ion transport;GO:0034765//regulation of ion transmembrane transport;GO:0051260//protein homooligomerization;GO:0055085//transmembrane transport;GO:0071805//potassium ion transmembrane transport;GO:1902259//regulation of delayed rectifier potassium channel activity	--
novel_circ_022287	9	2	3	1	0	0	106.038291605302	23.9331785654453	21.2637771556154	8.77354600408847	0	0	50.4117491087876	2.92451533469616	-4.10749055263113	0.0280096110513932	1	ENSG00000124164	20	+	58418211	58441083	2396	annot_exons	hsa_circ_0060985	VAPB	VAMP associated protein B and C [Source:HGNC Symbol;Acc:HGNC:12649]	Human Diseases;Human Diseases;Organismal Systems	Neurodegenerative disease;Neurodegenerative disease;Digestive system	ko05022//Pathways of neurodegeneration - multiple diseases;ko05014//Amyotrophic lateral sclerosis;ko04979//Cholesterol metabolism	K10707;K10707;K10707	GO:0005737//cytoplasm;GO:0005783//endoplasmic reticulum;GO:0005789//endoplasmic reticulum membrane;GO:0005794//Golgi apparatus;GO:0005886//plasma membrane;GO:0016020//membrane	GO:0005515//protein binding;GO:0008017//microtubule binding;GO:0019899//enzyme binding;GO:0033149//FFAT motif binding;GO:0042803//protein homodimerization activity;GO:0045296//cadherin binding;GO:0046982//protein heterodimerization activity;GO:0048487//beta-tubulin binding	GO:0006874//cellular calcium ion homeostasis;GO:0006888//endoplasmic reticulum to Golgi vesicle-mediated transport;GO:0006986//response to unfolded protein;GO:0007029//endoplasmic reticulum organization;GO:0019076//viral release from host cell;GO:0030968//endoplasmic reticulum unfolded protein response;GO:0036498//IRE1-mediated unfolded protein response;GO:0044790//negative regulation by host of …	--
novel_circ_022293	2	2	6	0	0	0	23.5640648011782	23.9331785654453	42.5275543112308	0	0	0	30.0082658926181	0.001	-14.873072330928	0.0499360088066097	1	ENSG00000087460	20	+	58895612	58905480	4980	annot_exons	hsa_circ_0060994	GNAS	GNAS complex locus [Source:HGNC Symbol;Acc:HGNC:4392]	Human Diseases;Human Diseases;Human Diseases;Environmental Information Processing;Organismal Systems;Environmental Information Processing;Human Diseases;Environmental Information Processing;Human Diseases;Human Diseases;Human Diseases;Organismal Systems;Organismal Systems;Environmental Information Processing;Organismal Systems;Organismal Systems;Organismal Systems;Organismal Systems;Organismal Sy…	Cancer: overview;Infectious disease: viral;Neurodegenerative disease;Signal transduction;Environmental adaptation;Signal transduction;Infectious disease: viral;Signal transduction;Cancer: overview;Substance dependence;Endocrine and metabolic disease;Endocrine system;Circulatory system;Signal transduction;Endocrine system;Circulatory system;Nervous system;Endocrine system;Immune system;Endocrine s…	ko05200//Pathways in cancer;ko05165//Human papillomavirus infection;ko05012//Parkinson disease;ko04020//Calcium signaling pathway;ko04714//Thermogenesis;ko04024//cAMP signaling pathway;ko05163//Human cytomegalovirus infection;ko04015//Rap1 signaling pathway;ko05207//Chemical carcinogenesis - receptor activation;ko05034//Alcoholism;ko04934//Cushing syndrome;ko04921//Oxytocin signaling pathway;ko04…	K04632;K04632;K04632;K04632;K04632;K04632;K04632;K04632;K04632;K04632;K04632;K04632;K04632;K04632;K04632;K04632;K04632;K04632;K04632;K04632;K04632;K04632;K04632;K04632;K04632;K04632;K04632;K04632;K04632;K04632;K04632;K04632;K04632;K04632;K04632;K04632;K04632;K04632;K04632;K04632;K04632;K04632;K04632;K04632;K04632;K04632;K04632;K04632;K04632;K04632;K04632	GO:0005576//extracellular region;GO:0005634//nucleus;GO:0005737//cytoplasm;GO:0005829//cytosol;GO:0005834//heterotrimeric G-protein complex;GO:0005886//plasma membrane;GO:0016020//membrane;GO:0016324//apical plasma membrane;GO:0030133//transport vesicle;GO:0031410//cytoplasmic vesicle;GO:0032588//trans-Golgi network membrane;GO:0048471//perinuclear region of cytoplasm;GO:0070062//extracellular ex…	GO:0000166//nucleotide binding;GO:0003674//molecular_function;GO:0003924//GTPase activity;GO:0005159//insulin-like growth factor receptor binding;GO:0005515//protein binding;GO:0005525//GTP binding;GO:0010856//adenylate cyclase activator activity;GO:0019001//guanyl nucleotide binding;GO:0031683//G-protein beta/gamma-subunit complex binding;GO:0031698//beta-2 adrenergic receptor binding;GO:0031748…	GO:0007165//signal transduction;GO:0007186//G protein-coupled receptor signaling pathway;GO:0007189//adenylate cyclase-activating G protein-coupled receptor signaling pathway;GO:0007190//activation of adenylate cyclase activity;GO:0007191//adenylate cyclase-activating dopamine receptor signaling pathway;GO:0007565//female pregnancy;GO:0007606//sensory perception of chemical stimulus;GO:0007608//s…	--
novel_circ_022374	15	12	18	42	51	19	176.730486008837	143.599071392672	127.582662933692	368.488932171716	476.956456681131	223.161851068828	149.304073445067	356.202413307225	1.25444376399227	0.025440342982652	1	ENSG00000130584	20	-	63775678	63790790	1255	annot_exons	hsa_circ_0002805	ZBTB46	zinc finger and BTB domain containing 46 [Source:HGNC Symbol;Acc:HGNC:16094]	-	-	-	-	GO:0000785//chromatin;GO:0005634//nucleus	GO:0000976//transcription cis-regulatory region binding;GO:0000981//DNA-binding transcription factor activity, RNA polymerase II-specific;GO:0001227//DNA-binding transcription repressor activity, RNA polymerase II-specific;GO:0005515//protein binding;GO:0046872//metal ion binding	GO:0000122//negative regulation of transcription by RNA polymerase II;GO:0002273//plasmacytoid dendritic cell differentiation;GO:0002695//negative regulation of leukocyte activation;GO:0006357//regulation of transcription by RNA polymerase II;GO:0030225//macrophage differentiation;GO:0030851//granulocyte differentiation;GO:0030853//negative regulation of granulocyte differentiation;GO:0045650//ne…	ZBTB
novel_circ_022433	0	8	7	0	0	0	0	95.7327142617811	49.6154800297693	0	0	0	48.4493980971835	0.001	-15.5641911222259	0.020075657030604	1	ENSG00000155313	21	+	15864268	15874526	462	annot_exons	hsa_circ_0115677	USP25	ubiquitin specific peptidase 25 [Source:HGNC Symbol;Acc:HGNC:12624]	Organismal Systems	Immune system	ko04657//IL-17 signaling pathway	K11849	GO:0005634//nucleus;GO:0005737//cytoplasm;GO:0005783//endoplasmic reticulum;GO:0005829//cytosol	GO:0004197//cysteine-type endopeptidase activity;GO:0004843//thiol-dependent deubiquitinase;GO:0005515//protein binding;GO:0008233//peptidase activity;GO:0008234//cysteine-type peptidase activity;GO:0016787//hydrolase activity;GO:0019783//ubiquitin-like protein-specific protease activity;GO:0031625//ubiquitin protein ligase binding;GO:0032183//SUMO binding;GO:0043130//ubiquitin binding;GO:0051117…	GO:0006508//proteolysis;GO:0006511//ubiquitin-dependent protein catabolic process;GO:0016579//protein deubiquitination;GO:0031647//regulation of protein stability;GO:0036211//protein modification process;GO:0043161//proteasome-mediated ubiquitin-dependent protein catabolic process;GO:0070536//protein K63-linked deubiquitination;GO:0071108//protein K48-linked deubiquitination;GO:1904293//negative …	--
novel_circ_022600	0	0	0	3	5	2	0	0	0	26.3206380122654	46.7604369295227	23.4907211651398	0.001	32.1905987023093	14.974351788823	0.0363979418091381	1	ENSG00000205726	21	+	33750143	33761986	442	annot_exons	hsa_circ_0061562	ITSN1	intersectin 1 [Source:HGNC Symbol;Acc:HGNC:6183]	-	-	-	-	GO:0005634//nucleus;GO:0005635//nuclear envelope;GO:0005737//cytoplasm;GO:0005768//endosome;GO:0005829//cytosol;GO:0005886//plasma membrane;GO:0005905//clathrin-coated pit;GO:0012505//endomembrane system;GO:0016020//membrane;GO:0030027//lamellipodium;GO:0031410//cytoplasmic vesicle;GO:0042734//presynaptic membrane;GO:0042995//cell projection;GO:0043005//neuron projection;GO:0045202//synapse;GO:00…	GO:0005085//guanyl-nucleotide exchange factor activity;GO:0005509//calcium ion binding;GO:0005515//protein binding;GO:0046872//metal ion binding;GO:0060090//molecular adaptor activity;GO:0070064//proline-rich region binding	GO:0006887//exocytosis;GO:0006897//endocytosis;GO:0008104//protein localization;GO:0015031//protein transport;GO:0016197//endosomal transport;GO:0035556//intracellular signal transduction;GO:0051056//regulation of small GTPase mediated signal transduction;GO:0150007//clathrin-dependent synaptic vesicle endocytosis	--
novel_circ_022837	2	6	8	2	0	0	23.5640648011782	71.7995356963358	56.7034057483078	17.5470920081769	0	0	50.6890020819406	5.8490306693923	-3.1154033027826	0.0430380584717407	1	ENSG00000197381	21	+	45184923	45204736	351	annot_exons	hsa_circ_0062011	ADARB1	adenosine deaminase RNA specific B1 [Source:HGNC Symbol;Acc:HGNC:226]	-	-	-	-	GO:0005634//nucleus;GO:0005654//nucleoplasm;GO:0005730//nucleolus;GO:0005737//cytoplasm;GO:0005829//cytosol;GO:0045202//synapse	GO:0003723//RNA binding;GO:0003725//double-stranded RNA binding;GO:0003726//double-stranded RNA adenosine deaminase activity;GO:0003729//mRNA binding;GO:0004000//adenosine deaminase activity;GO:0005515//protein binding;GO:0008251//tRNA-specific adenosine deaminase activity;GO:0016787//hydrolase activity;GO:0046872//metal ion binding	GO:0002376//immune system process;GO:0006382//adenosine to inosine editing;GO:0006396//RNA processing;GO:0006397//mRNA processing;GO:0007274//neuromuscular synaptic transmission;GO:0008285//negative regulation of cell population proliferation;GO:0016553//base conversion or substitution editing;GO:0021610//facial nerve morphogenesis;GO:0021618//hypoglossal nerve morphogenesis;GO:0021965//spinal co…	--
novel_circ_022865	7	3	6	0	0	0	82.4742268041237	35.8997678481679	42.5275543112308	0	0	0	53.6338496545075	0.001	-15.710856188349	0.00220623762492917	1	ENSG00000160299	21	+	46326377	46334768	585	annot_exons	hsa_circ_0062084	PCNT	pericentrin [Source:HGNC Symbol;Acc:HGNC:16068]	-	-	-	-	GO:0005737//cytoplasm;GO:0005813//centrosome;GO:0005814//centriole;GO:0005815//microtubule organizing center;GO:0005829//cytosol;GO:0005856//cytoskeleton;GO:0005874//microtubule;GO:0016020//membrane;GO:0034451//centriolar satellite	GO:0005515//protein binding;GO:0005516//calmodulin binding;GO:0060090//molecular adaptor activity	GO:0000226//microtubule cytoskeleton organization;GO:0007052//mitotic spindle organization;GO:0007165//signal transduction;GO:0060271//cilium assembly;GO:0090316//positive regulation of intracellular protein transport	--
novel_circ_022869	4	8	2	0	0	0	47.1281296023564	95.7327142617811	14.1758514370769	0	0	0	52.3455651004048	0.001	-15.6757796917068	0.00738503328738266	1	ENSG00000160299	21	+	46326377	46367139	3304	annot_exons	hsa_circ_0062086	PCNT	pericentrin [Source:HGNC Symbol;Acc:HGNC:16068]	-	-	-	-	GO:0005737//cytoplasm;GO:0005813//centrosome;GO:0005814//centriole;GO:0005815//microtubule organizing center;GO:0005829//cytosol;GO:0005856//cytoskeleton;GO:0005874//microtubule;GO:0016020//membrane;GO:0034451//centriolar satellite	GO:0005515//protein binding;GO:0005516//calmodulin binding;GO:0060090//molecular adaptor activity	GO:0000226//microtubule cytoskeleton organization;GO:0007052//mitotic spindle organization;GO:0007165//signal transduction;GO:0060271//cilium assembly;GO:0090316//positive regulation of intracellular protein transport	--
novel_circ_023005	5	8	2	0	0	0	58.9101620029455	95.7327142617811	14.1758514370769	0	0	0	56.2729092339345	0.001	-15.7801529302716	0.00410315503156666	1	ENSG00000100030	22	-	21769195	21805945	696	annot_exons	hsa_circ_0116249	MAPK1	mitogen-activated protein kinase 1 [Source:HGNC Symbol;Acc:HGNC:6871]	Human Diseases;Human Diseases;Human Diseases;Environmental Information Processing;Human Diseases;Environmental Information Processing;Human Diseases;Human Diseases;Human Diseases;Environmental Information Processing;Human Diseases;Environmental Information Processing;Human Diseases;Human Diseases;Human Diseases;Cellular Processes;Human Diseases;Environmental Information Processing;Human Diseases;…	Cancer: overview;Neurodegenerative disease;Neurodegenerative disease;Signal transduction;Infectious disease: viral;Signal transduction;Neurodegenerative disease;Infectious disease: bacterial;Infectious disease: bacterial;Signal transduction;Infectious disease: viral;Signal transduction;Infectious disease: viral;Cancer: overview;Infectious disease: viral;Cell motility;Cardiovascular disease;Signal…	ko05200//Pathways in cancer;ko05022//Pathways of neurodegeneration - multiple diseases;ko05010//Alzheimer disease;ko04151//PI3K-Akt signaling pathway;ko05165//Human papillomavirus infection;ko04010//MAPK signaling pathway;ko05020//Prion disease;ko05132//Salmonella infection;ko05131//Shigellosis;ko04014//Ras signaling pathway;ko05171//Coronavirus disease - COVID-19;ko04024//cAMP signaling pathway;…	K04371;K04371;K04371;K04371;K04371;K04371;K04371;K04371;K04371;K04371;K04371;K04371;K04371;K04371;K04371;K04371;K04371;K04371;K04371;K04371;K04371;K04371;K04371;K04371;K04371;K04371;K04371;K04371;K04371;K04371;K04371;K04371;K04371;K04371;K04371;K04371;K04371;K04371;K04371;K04371;K04371;K04371;K04371;K04371;K04371;K04371;K04371;K04371;K04371;K04371;K04371;K04371;K04371;K04371;K04371;K04371;K04371;…	GO:0005576//extracellular region;GO:0005634//nucleus;GO:0005654//nucleoplasm;GO:0005737//cytoplasm;GO:0005739//mitochondrion;GO:0005769//early endosome;GO:0005770//late endosome;GO:0005788//endoplasmic reticulum lumen;GO:0005794//Golgi apparatus;GO:0005815//microtubule organizing center;GO:0005819//spindle;GO:0005829//cytosol;GO:0005856//cytoskeleton;GO:0005886//plasma membrane;GO:0005901//caveol…	GO:0000166//nucleotide binding;GO:0001784//phosphotyrosine residue binding;GO:0003677//DNA binding;GO:0004672//protein kinase activity;GO:0004674//protein serine/threonine kinase activity;GO:0004707//MAP kinase activity;GO:0004708//MAP kinase kinase activity;GO:0005515//protein binding;GO:0005524//ATP binding;GO:0008353//RNA polymerase II CTD heptapeptide repeat kinase activity;GO:0016301//kinase…	GO:0000165//MAPK cascade;GO:0006357//regulation of transcription by RNA polymerase II;GO:0006468//protein phosphorylation;GO:0006915//apoptotic process;GO:0006935//chemotaxis;GO:0006974//cellular response to DNA damage stimulus;GO:0007049//cell cycle;GO:0007165//signal transduction;GO:0007166//cell surface receptor signaling pathway;GO:0007268//chemical synaptic transmission;GO:0007507//heart dev…	--
novel_circ_023147	16	11	35	9	9	5	188.512518409426	131.632482109949	248.077400148846	78.9619140367963	84.1687864731408	58.7268029128494	189.407466889407	73.9525011409288	-1.35682235984903	0.0258791598160332	1	ENSG00000100154	22	-	28163092	28163599	508	one_exon	hsa_circ_0116376	TTC28	tetratricopeptide repeat domain 28 [Source:HGNC Symbol;Acc:HGNC:29179]	-	-	-	-	GO:0000922//spindle pole;GO:0005737//cytoplasm;GO:0005815//microtubule organizing center;GO:0005819//spindle;GO:0005856//cytoskeleton;GO:0030496//midbody	GO:0005515//protein binding;GO:0019900//kinase binding	GO:0007049//cell cycle;GO:0007346//regulation of mitotic cell cycle;GO:0051301//cell division	--
novel_circ_023223	0	0	5	10	14	8	0	0	35.4396285926924	87.7354600408847	130.929223402663	93.9628846605591	11.8132095308975	104.209189368036	3.1410096139477	0.00762171084716068	1	ENSG00000100330	22	+	29957036	29979052	702	annot_exons	hsa_circ_0062804	MTMR3	myotubularin related protein 3 [Source:HGNC Symbol;Acc:HGNC:7451]	Metabolism;Cellular Processes;Environmental Information Processing;Metabolism	Global and overview maps;Transport and catabolism;Signal transduction;Carbohydrate metabolism	ko01100//Metabolic pathways;ko04140//Autophagy - animal;ko04070//Phosphatidylinositol signaling system;ko00562//Inositol phosphate metabolism	K18082;K18082;K18082;K18082	GO:0005737//cytoplasm;GO:0005829//cytosol;GO:0016020//membrane	GO:0004438//phosphatidylinositol-3-phosphatase activity;GO:0004721//phosphoprotein phosphatase activity;GO:0004722//protein serine/threonine phosphatase activity;GO:0004725//protein tyrosine phosphatase activity;GO:0005515//protein binding;GO:0008138//protein tyrosine/serine/threonine phosphatase activity;GO:0016787//hydrolase activity;GO:0016791//phosphatase activity;GO:0019903//protein phosphat…	GO:0006470//protein dephosphorylation;GO:0006629//lipid metabolic process;GO:0006661//phosphatidylinositol biosynthetic process;GO:0010506//regulation of autophagy;GO:0016236//macroautophagy;GO:0016311//dephosphorylation;GO:0042149//cellular response to glucose starvation;GO:0046488//phosphatidylinositol metabolic process;GO:0046856//phosphatidylinositol dephosphorylation;GO:0060304//regulation o…	--
novel_circ_023462	5	2	2	0	0	0	58.9101620029455	23.9331785654453	14.1758514370769	0	0	0	32.3397306684892	0.001	-14.9810200433687	0.0494194845440954	1	ENSG00000196236	22	+	40868999	40886515	1024	annot_exons	hsa_circ_0063466	XPNPEP3	X-prolyl aminopeptidase 3 [Source:HGNC Symbol;Acc:HGNC:28052]	-	-	-	-	GO:0005737//cytoplasm;GO:0005739//mitochondrion;GO:0005829//cytosol	GO:0004177//aminopeptidase activity;GO:0005515//protein binding;GO:0008233//peptidase activity;GO:0008237//metallopeptidase activity;GO:0016787//hydrolase activity;GO:0030145//manganese ion binding;GO:0042803//protein homodimerization activity;GO:0046872//metal ion binding;GO:0070006//metalloaminopeptidase activity	GO:0003094//glomerular filtration;GO:0006508//proteolysis;GO:0016485//protein processing	--
novel_circ_023634	0	11	3	0	0	0	0	131.632482109949	21.2637771556154	0	0	0	50.9654197551881	0.001	-15.6372310841094	0.0288352476915174	1	ENSG00000197182	22	+	46097926	46109908	1199	annot_exons	hsa_circ_0008668	MIRLET7BHG	-	-	-	-	-	-	-	-	--
novel_circ_024000	4	2	8	0	0	0	47.1281296023564	23.9331785654453	56.7034057483078	0	0	0	42.5882379720365	0.001	-15.3781674212106	0.00878914396832372	1	ENSG00000074047	2	+	120759805	120797468	32812	exon_intron	hsa_circ_0008395	GLI2	GLI family zinc finger 2 [Source:HGNC Symbol;Acc:HGNC:4318]	Human Diseases;Environmental Information Processing;Human Diseases;Environmental Information Processing	Cancer: overview;Signal transduction;Cancer: specific types;Signal transduction	ko05200//Pathways in cancer;ko04390//Hippo signaling pathway;ko05217//Basal cell carcinoma;ko04340//Hedgehog signaling pathway	K16798;K16798;K16798;K16798	GO:0005634//nucleus;GO:0005654//nucleoplasm;GO:0005730//nucleolus;GO:0005737//cytoplasm;GO:0005829//cytosol;GO:0005929//cilium;GO:0005930//axoneme;GO:0016020//membrane;GO:0016607//nuclear speck;GO:0031514//motile cilium;GO:0042995//cell projection;GO:0097542//ciliary tip;GO:0097546//ciliary base;GO:1990788//GLI-SUFU complex	GO:0000976//transcription cis-regulatory region binding;GO:0000977//RNA polymerase II transcription regulatory region sequence-specific DNA binding;GO:0000978//RNA polymerase II cis-regulatory region sequence-specific DNA binding;GO:0000981//DNA-binding transcription factor activity, RNA polymerase II-specific;GO:0001228//DNA-binding transcription activator activity, RNA polymerase II-specific;GO…	GO:0000122//negative regulation of transcription by RNA polymerase II;GO:0001501//skeletal system development;GO:0001649//osteoblast differentiation;GO:0001701//in utero embryonic development;GO:0001822//kidney development;GO:0002009//morphogenesis of an epithelium;GO:0002062//chondrocyte differentiation;GO:0002076//osteoblast development;GO:0006357//regulation of transcription by RNA polymerase …	zf-C2H2
novel_circ_024035	2	2	6	0	0	0	23.5640648011782	23.9331785654453	42.5275543112308	0	0	0	30.0082658926181	0.001	-14.873072330928	0.0499202822644336	1	ENSG00000136709	2	-	127755384	127771004	10093	exon_intron	hsa_circ_0117280	WDR33	WD repeat domain 33 [Source:HGNC Symbol;Acc:HGNC:25651]	Genetic Information Processing	Translation	ko03015//mRNA surveillance pathway	K15542	GO:0001650//fibrillar center;GO:0005581//collagen trimer;GO:0005634//nucleus;GO:0005654//nucleoplasm;GO:0005847//mRNA cleavage and polyadenylation specificity factor complex	GO:0003723//RNA binding;GO:0005515//protein binding	GO:0006301//postreplication repair;GO:0006378//mRNA polyadenylation;GO:0006397//mRNA processing;GO:0007283//spermatogenesis;GO:0031124//mRNA 3'-end processing	--
novel_circ_024038	5	3	17	1	0	0	58.9101620029455	35.8997678481679	120.494737215154	8.77354600408847	0	0	71.7682223554225	2.92451533469616	-4.61707572770504	0.00287349075681075	1	ENSG00000136709	2	-	127768189	127771004	401	annot_exons	hsa_circ_0056362	WDR33	WD repeat domain 33 [Source:HGNC Symbol;Acc:HGNC:25651]	Genetic Information Processing	Translation	ko03015//mRNA surveillance pathway	K15542	GO:0001650//fibrillar center;GO:0005581//collagen trimer;GO:0005634//nucleus;GO:0005654//nucleoplasm;GO:0005847//mRNA cleavage and polyadenylation specificity factor complex	GO:0003723//RNA binding;GO:0005515//protein binding	GO:0006301//postreplication repair;GO:0006378//mRNA polyadenylation;GO:0006397//mRNA processing;GO:0007283//spermatogenesis;GO:0031124//mRNA 3'-end processing	--
novel_circ_024100	5	6	5	0	0	0	58.9101620029455	71.7995356963358	35.4396285926924	0	0	0	55.3831087639912	0.001	-15.7571584168678	0.00179258402501838	1	ENSG00000115762	2	+	131125753	131140275	792	annot_exons	hsa_circ_0056490	PLEKHB2	pleckstrin homology domain containing B2 [Source:HGNC Symbol;Acc:HGNC:19236]	-	-	-	-	GO:0005768//endosome;GO:0016020//membrane;GO:0055038//recycling endosome membrane	GO:0005515//protein binding;GO:0005547//phosphatidylinositol-3,4,5-trisphosphate binding	GO:0045595//regulation of cell differentiation	--
novel_circ_024375	0	0	0	3	11	1	0	0	0	26.3206380122654	102.87296124495	11.7453605825699	0.001	46.9796532799284	15.5197484455353	0.0139096567903172	1	ENSG00000115183	2	+	158994902	159011440	16539	exon_intron	novel_circ_024375	TANC1	tetratricopeptide repeat, ankyrin repeat and coiled-coil containing 1 [Source:HGNC Symbol;Acc:HGNC:29364]	-	-	-	-	GO:0014069//postsynaptic density;GO:0030425//dendrite;GO:0043025//neuronal cell body;GO:0043679//axon terminus;GO:0045202//synapse;GO:0098978//glutamatergic synapse	GO:0005515//protein binding	GO:0007520//myoblast fusion;GO:0008542//visual learning;GO:0097062//dendritic spine maintenance;GO:0099175//regulation of postsynapse organization	--
novel_circ_024476	0	0	2	4	5	5	0	0	14.1758514370769	35.0941840163539	46.7604369295227	58.7268029128494	4.72528381235897	46.8604746195753	3.3098986774846	0.0165201204836129	1	ENSG00000138398	2	+	169603642	169608758	777	annot_exons	hsa_circ_0118003	PPIG	peptidylprolyl isomerase G [Source:HGNC Symbol;Acc:HGNC:14650]	-	-	-	-	GO:0005634//nucleus;GO:0005654//nucleoplasm;GO:0005737//cytoplasm;GO:0005829//cytosol;GO:0016363//nuclear matrix;GO:0016607//nuclear speck	GO:0003723//RNA binding;GO:0003755//peptidyl-prolyl cis-trans isomerase activity;GO:0005515//protein binding;GO:0016018//cyclosporin A binding;GO:0016853//isomerase activity	GO:0000413//protein peptidyl-prolyl isomerization;GO:0006457//protein folding;GO:0006807//nitrogen compound metabolic process;GO:0008380//RNA splicing;GO:0043170//macromolecule metabolic process;GO:0044238//primary metabolic process	--
novel_circ_024477	20	4	20	5	0	5	235.640648011782	47.8663571308906	141.758514370769	43.8677300204424	0	58.7268029128494	141.755173171147	34.1981776444306	-2.05141003160327	0.0474391759349422	1	ENSG00000138398	2	+	169603642	169614724	3473	annot_exons	hsa_circ_0004888	PPIG	peptidylprolyl isomerase G [Source:HGNC Symbol;Acc:HGNC:14650]	-	-	-	-	GO:0005634//nucleus;GO:0005654//nucleoplasm;GO:0005737//cytoplasm;GO:0005829//cytosol;GO:0016363//nuclear matrix;GO:0016607//nuclear speck	GO:0003723//RNA binding;GO:0003755//peptidyl-prolyl cis-trans isomerase activity;GO:0005515//protein binding;GO:0016018//cyclosporin A binding;GO:0016853//isomerase activity	GO:0000413//protein peptidyl-prolyl isomerization;GO:0006457//protein folding;GO:0006807//nitrogen compound metabolic process;GO:0008380//RNA splicing;GO:0043170//macromolecule metabolic process;GO:0044238//primary metabolic process	--
novel_circ_024479	0	15	0	0	0	0	0	179.49883924084	0	0	0	0	59.8329464136133	0.001	-15.8686524883662	0.047767103605115	1	ENSG00000138398	2	+	169606039	169614724	2937	annot_exons	hsa_circ_0003891	PPIG	peptidylprolyl isomerase G [Source:HGNC Symbol;Acc:HGNC:14650]	-	-	-	-	GO:0005634//nucleus;GO:0005654//nucleoplasm;GO:0005737//cytoplasm;GO:0005829//cytosol;GO:0016363//nuclear matrix;GO:0016607//nuclear speck	GO:0003723//RNA binding;GO:0003755//peptidyl-prolyl cis-trans isomerase activity;GO:0005515//protein binding;GO:0016018//cyclosporin A binding;GO:0016853//isomerase activity	GO:0000413//protein peptidyl-prolyl isomerization;GO:0006457//protein folding;GO:0006807//nitrogen compound metabolic process;GO:0008380//RNA splicing;GO:0043170//macromolecule metabolic process;GO:0044238//primary metabolic process	--
novel_circ_024567	0	0	2	4	7	9	0	0	14.1758514370769	35.0941840163539	65.4646117013317	105.708245243129	4.72528381235897	68.7556803202715	3.863006019243	0.00340737379449136	1	ENSG00000115827	2	+	171468888	171469456	569	exon_intron	hsa_circ_0007529	DCAF17	DDB1 and CUL4 associated factor 17 [Source:HGNC Symbol;Acc:HGNC:25784]	-	-	-	-	GO:0005634//nucleus;GO:0005654//nucleoplasm;GO:0005730//nucleolus;GO:0005829//cytosol;GO:0016020//membrane;GO:0080008//Cul4-RING E3 ubiquitin ligase complex	GO:0005515//protein binding	GO:0016567//protein ubiquitination	--
novel_circ_024595	4	3	16	2	0	0	47.1281296023564	35.8997678481679	113.406811496616	17.5470920081769	0	0	65.4782363157134	5.8490306693923	-3.48474600374526	0.0158315040158831	1	ENSG00000152256	2	+	172562220	172565073	492	annot_exons	hsa_circ_0118105	PDK1	pyruvate dehydrogenase kinase 1 [Source:HGNC Symbol;Acc:HGNC:8809]	Environmental Information Processing;Human Diseases	Signal transduction;Cancer: overview	ko04066//HIF-1 signaling pathway;ko05230//Central carbon metabolism in cancer	K12077;K12077	GO:0005739//mitochondrion;GO:0005759//mitochondrial matrix;GO:0005967//mitochondrial pyruvate dehydrogenase complex	GO:0000166//nucleotide binding;GO:0004672//protein kinase activity;GO:0004740//pyruvate dehydrogenase (acetyl-transferring) kinase activity;GO:0005515//protein binding;GO:0005524//ATP binding;GO:0016301//kinase activity;GO:0016740//transferase activity	GO:0005975//carbohydrate metabolic process;GO:0006006//glucose metabolic process;GO:0006468//protein phosphorylation;GO:0008283//cell population proliferation;GO:0008631//intrinsic apoptotic signaling pathway in response to oxidative stress;GO:0010510//regulation of acetyl-CoA biosynthetic process from pyruvate;GO:0010906//regulation of glucose metabolic process;GO:0016310//phosphorylation;GO:009…	--
novel_circ_024601	13	6	27	3	3	0	153.166421207658	71.7995356963358	191.373994400539	26.3206380122654	28.0562621577136	0	138.779983768178	18.125633389993	-2.93669618778692	0.0018280071481433	1	ENSG00000152256	2	+	172568741	172596023	737	annot_exons	hsa_circ_0057105	PDK1	pyruvate dehydrogenase kinase 1 [Source:HGNC Symbol;Acc:HGNC:8809]	Environmental Information Processing;Human Diseases	Signal transduction;Cancer: overview	ko04066//HIF-1 signaling pathway;ko05230//Central carbon metabolism in cancer	K12077;K12077	GO:0005739//mitochondrion;GO:0005759//mitochondrial matrix;GO:0005967//mitochondrial pyruvate dehydrogenase complex	GO:0000166//nucleotide binding;GO:0004672//protein kinase activity;GO:0004740//pyruvate dehydrogenase (acetyl-transferring) kinase activity;GO:0005515//protein binding;GO:0005524//ATP binding;GO:0016301//kinase activity;GO:0016740//transferase activity	GO:0005975//carbohydrate metabolic process;GO:0006006//glucose metabolic process;GO:0006468//protein phosphorylation;GO:0008283//cell population proliferation;GO:0008631//intrinsic apoptotic signaling pathway in response to oxidative stress;GO:0010510//regulation of acetyl-CoA biosynthetic process from pyruvate;GO:0010906//regulation of glucose metabolic process;GO:0016310//phosphorylation;GO:009…	--
novel_circ_024681	2	3	9	0	0	0	23.5640648011782	35.8997678481679	63.7913314668462	0	0	0	41.0850547053974	0.001	-15.3263260672863	0.010272002512902	1	ENSG00000178295	2	+	17761396	17765073	364	annot_exons	hsa_circ_0118201	GEN1	GEN1 Holliday junction 5' flap endonuclease [Source:HGNC Symbol;Acc:HGNC:26881]	-	-	-	-	GO:0005634//nucleus;GO:0005654//nucleoplasm;GO:0005813//centrosome	GO:0000287//magnesium ion binding;GO:0000400//four-way junction DNA binding;GO:0003677//DNA binding;GO:0003824//catalytic activity;GO:0004518//nuclease activity;GO:0004519//endonuclease activity;GO:0008821//crossover junction endodeoxyribonuclease activity;GO:0016787//hydrolase activity;GO:0017108//5'-flap endonuclease activity;GO:0042803//protein homodimerization activity;GO:0046872//metal ion b…	GO:0000724//double-strand break repair via homologous recombination;GO:0006281//DNA repair;GO:0006974//cellular response to DNA damage stimulus;GO:0010824//regulation of centrosome duplication;GO:0031297//replication fork processing;GO:0071139//resolution of recombination intermediates;GO:0071140//resolution of mitotic recombination intermediates;GO:0090267//positive regulation of mitotic cell cy…	--
novel_circ_024846	0	0	0	3	6	2	0	0	0	26.3206380122654	56.1125243154272	23.4907211651398	0.001	35.3079611642775	15.1077058955462	0.0253936664307448	1	ENSG00000138386	2	+	190659158	190670459	972	annot_exons	hsa_circ_0057510	NAB1	NGFI-A binding protein 1 [Source:HGNC Symbol;Acc:HGNC:7626]	-	-	-	-	GO:0005634//nucleus;GO:0005654//nucleoplasm	GO:0003712//transcription coregulator activity	GO:0001958//endochondral ossification;GO:0006351//transcription, DNA-templated;GO:0006355//regulation of transcription, DNA-templated;GO:0014037//Schwann cell differentiation;GO:0042552//myelination;GO:0045682//regulation of epidermis development;GO:0045892//negative regulation of transcription, DNA-templated	--
novel_circ_024912	7	7	20	4	5	1	82.4742268041237	83.7661249790585	141.758514370769	35.0941840163539	46.7604369295227	11.7453605825699	102.666288717984	31.1999938428155	-1.718344889679	0.0353047968602258	1	ENSG00000144381	2	-	197493324	197495376	1396	annot_exons	hsa_circ_0057675	HSPD1	heat shock protein family D (Hsp60) member 1 [Source:HGNC Symbol;Acc:HGNC:5261]	Human Diseases;Human Diseases;Genetic Information Processing;Human Diseases;Human Diseases	Cardiovascular disease;Infectious disease: bacterial;Folding, sorting and degradation;Infectious disease: bacterial;Endocrine and metabolic disease	ko05417//Lipid and atherosclerosis;ko05152//Tuberculosis;ko03018//RNA degradation;ko05134//Legionellosis;ko04940//Type I diabetes mellitus	K04077;K04077;K04077;K04077;K04077	GO:0005615//extracellular space;GO:0005737//cytoplasm;GO:0005739//mitochondrion;GO:0005743//mitochondrial inner membrane;GO:0005759//mitochondrial matrix;GO:0005769//early endosome;GO:0005829//cytosol;GO:0005886//plasma membrane;GO:0005905//clathrin-coated pit;GO:0009986//cell surface;GO:0016020//membrane;GO:0030135//coated vesicle;GO:0030141//secretory granule;GO:0032991//protein-containing comp…	GO:0000166//nucleotide binding;GO:0001530//lipopolysaccharide binding;GO:0002039//p53 binding;GO:0003688//DNA replication origin binding;GO:0003697//single-stranded DNA binding;GO:0003723//RNA binding;GO:0003725//double-stranded RNA binding;GO:0005515//protein binding;GO:0005524//ATP binding;GO:0008035//high-density lipoprotein particle binding;GO:0016853//isomerase activity;GO:0016887//ATP hydro…	GO:0002755//MyD88-dependent toll-like receptor signaling pathway;GO:0002842//positive regulation of T cell mediated immune response to tumor cell;GO:0006457//protein folding;GO:0006458//'de novo' protein folding;GO:0006919//activation of cysteine-type endopeptidase activity involved in apoptotic process;GO:0006986//response to unfolded protein;GO:0008637//apoptotic mitochondrial changes;GO:000940…	--
novel_circ_024939	9	8	7	3	2	2	106.038291605302	95.7327142617811	49.6154800297693	26.3206380122654	18.7041747718091	23.4907211651398	83.7954952989508	22.8385113164048	-1.8754040746994	0.0408274894446835	1	ENSG00000115942	2	-	200920222	200937966	1616	annot_exons	hsa_circ_0006101	ORC2	origin recognition complex subunit 2 [Source:HGNC Symbol;Acc:HGNC:8488]	Cellular Processes	Cell growth and death	ko04110//Cell cycle	K02604	GO:0000781//chromosome, telomeric region;GO:0000785//chromatin;GO:0000792//heterochromatin;GO:0000808//origin recognition complex;GO:0000939//inner kinetochore;GO:0005634//nucleus;GO:0005654//nucleoplasm;GO:0005664//nuclear origin of replication recognition complex;GO:0005813//centrosome;GO:0016020//membrane	GO:0003688//DNA replication origin binding;GO:0005515//protein binding	GO:0000122//negative regulation of transcription by RNA polymerase II;GO:0006260//DNA replication;GO:0006270//DNA replication initiation	--
novel_circ_024961	0	0	1	2	9	4	0	0	7.08792571853847	17.5470920081769	84.1687864731408	46.9814423302795	2.36264190617949	49.5657736038657	4.3908713587792	0.0201826188713819	1	ENSG00000155744	2	-	201016991	201024039	1112	annot_exons	hsa_circ_0003858	HYCC2	hyccin PI4KA lipid kinase complex subunit 2 [Source:HGNC Symbol;Acc:HGNC:28593]	-	-	-	-	GO:0005737//cytoplasm;GO:0005829//cytosol;GO:0005886//plasma membrane;GO:0016020//membrane	GO:0005515//protein binding	GO:0046854//phosphatidylinositol phosphate biosynthetic process;GO:0072659//protein localization to plasma membrane	--
novel_circ_025139	7	2	2	0	0	0	82.4742268041237	23.9331785654453	14.1758514370769	0	0	0	40.1944189355486	0.001	-15.294707574163	0.0259550451062604	1	ENSG00000138443	2	+	203416908	203427269	267	annot_exons	hsa_circ_0118833	ABI2	abl interactor 2 [Source:HGNC Symbol;Acc:HGNC:24011]	Cellular Processes	Cell motility	ko04810//Regulation of actin cytoskeleton	K05751	GO:0005634//nucleus;GO:0005654//nucleoplasm;GO:0005737//cytoplasm;GO:0005829//cytosol;GO:0005856//cytoskeleton;GO:0005912//adherens junction;GO:0030027//lamellipodium;GO:0030175//filopodium;GO:0031209//SCAR complex;GO:0032433//filopodium tip;GO:0042995//cell projection;GO:0043197//dendritic spine;GO:0043231//intracellular membrane-bounded organelle;GO:0070161//anchoring junction;GO:0110165//cellu…	GO:0005515//protein binding;GO:0008093//cytoskeletal anchor activity;GO:0017124//SH3 domain binding;GO:0019900//kinase binding;GO:0031267//small GTPase binding;GO:0031625//ubiquitin protein ligase binding;GO:0035591//signaling adaptor activity;GO:0042802//identical protein binding;GO:0070064//proline-rich region binding	GO:0007010//cytoskeleton organization;GO:0007399//nervous system development;GO:0008154//actin polymerization or depolymerization;GO:0010592//positive regulation of lamellipodium assembly;GO:0016477//cell migration;GO:0016601//Rac protein signal transduction;GO:0018108//peptidyl-tyrosine phosphorylation;GO:0061001//regulation of dendritic spine morphogenesis;GO:0070309//lens fiber cell morphogene…	--
novel_circ_025330	3	4	8	0	0	0	35.3460972017673	47.8663571308906	56.7034057483078	0	0	0	46.6386200269886	0.001	-15.5092374813453	0.00428702739643155	1	ENSG00000144580	2	+	218580561	218592707	923	annot_exons	hsa_circ_0006745	CNOT9	CCR4-NOT transcription complex subunit 9 [Source:HGNC Symbol;Acc:HGNC:10445]	Genetic Information Processing	Folding, sorting and degradation	ko03018//RNA degradation	K12606	GO:0000932//P-body;GO:0005634//nucleus;GO:0005737//cytoplasm;GO:0005829//cytosol;GO:0016020//membrane;GO:0030014//CCR4-NOT complex;GO:0030015//CCR4-NOT core complex;GO:0032991//protein-containing complex	GO:0005154//epidermal growth factor receptor binding;GO:0005515//protein binding;GO:0019900//kinase binding;GO:0019904//protein domain specific binding;GO:0030374//nuclear receptor coactivator activity;GO:0042803//protein homodimerization activity	GO:0000289//nuclear-transcribed mRNA poly(A) tail shortening;GO:0006402//mRNA catabolic process;GO:0006417//regulation of translation;GO:0007548//sex differentiation;GO:0017148//negative regulation of translation;GO:0019221//cytokine-mediated signaling pathway;GO:0031047//gene silencing by RNA;GO:0033138//positive regulation of peptidyl-serine phosphorylation;GO:0033147//negative regulation of in…	--
novel_circ_025428	2	3	5	0	0	0	23.5640648011782	35.8997678481679	35.4396285926924	0	0	0	31.6344870806795	0.001	-14.9492105838372	0.0349058715251824	1	ENSG00000173744	2	+	227491547	227536993	1662	annot_exons	hsa_circ_0058518	AGFG1	ArfGAP with FG repeats 1 [Source:HGNC Symbol;Acc:HGNC:5175]	-	-	-	-	GO:0005634//nucleus;GO:0005643//nuclear pore;GO:0005737//cytoplasm;GO:0005829//cytosol;GO:0031410//cytoplasmic vesicle;GO:0043231//intracellular membrane-bounded organelle	GO:0003677//DNA binding;GO:0003723//RNA binding;GO:0005096//GTPase activator activity;GO:0005515//protein binding;GO:0046872//metal ion binding	GO:0001675//acrosome assembly;GO:0006406//mRNA export from nucleus;GO:0007283//spermatogenesis;GO:0007289//spermatid nucleus differentiation;GO:0030154//cell differentiation;GO:0045109//intermediate filament organization;GO:0051028//mRNA transport	--
novel_circ_025437	0	0	0	4	2	6	0	0	0	35.0941840163539	18.7041747718091	70.4721634954193	0.001	41.4235074278608	15.3381620947338	0.0167371427254008	1	ENSG00000153827	2	-	229774097	229788940	1168	annot_exons	novel_circ_025437	TRIP12	thyroid hormone receptor interactor 12 [Source:HGNC Symbol;Acc:HGNC:12306]	Genetic Information Processing	Folding, sorting and degradation	ko04120//Ubiquitin mediated proteolysis	K10590	GO:0005634//nucleus;GO:0005654//nucleoplasm;GO:0005829//cytosol;GO:0016607//nuclear speck	GO:0004842//ubiquitin-protein transferase activity;GO:0005515//protein binding;GO:0008270//zinc ion binding;GO:0016740//transferase activity;GO:0046966//thyroid hormone receptor binding;GO:0061630//ubiquitin protein ligase activity	GO:0000209//protein polyubiquitination;GO:0006281//DNA repair;GO:0006511//ubiquitin-dependent protein catabolic process;GO:0006974//cellular response to DNA damage stimulus;GO:0016567//protein ubiquitination;GO:0033696//heterochromatin boundary formation;GO:0043161//proteasome-mediated ubiquitin-dependent protein catabolic process;GO:0045995//regulation of embryonic development;GO:1901315//negati…	--
novel_circ_025467	4	3	12	0	1	2	47.1281296023564	35.8997678481679	85.0551086224616	0	9.35208738590453	23.4907211651398	56.0276686909953	10.9476028503481	-2.35552445967489	0.0439326382019852	1	ENSG00000135932	2	+	230759959	230793331	441	annot_exons	hsa_circ_0003898	CAB39	calcium binding protein 39 [Source:HGNC Symbol;Acc:HGNC:20292]	Environmental Information Processing;Environmental Information Processing	Signal transduction;Signal transduction	ko04150//mTOR signaling pathway;ko04152//AMPK signaling pathway	K08272;K08272	GO:0005576//extracellular region;GO:0005737//cytoplasm;GO:0005829//cytosol;GO:0030018//Z disc;GO:0032991//protein-containing complex;GO:0034774//secretory granule lumen;GO:0070062//extracellular exosome;GO:1902554//serine/threonine protein kinase complex;GO:1904813//ficolin-1-rich granule lumen	GO:0005515//protein binding;GO:0019900//kinase binding;GO:0030295//protein kinase activator activity;GO:0043539//protein serine/threonine kinase activator activity	GO:0007165//signal transduction;GO:0010800//positive regulation of peptidyl-threonine phosphorylation;GO:0014823//response to activity;GO:0018105//peptidyl-serine phosphorylation;GO:0032147//activation of protein kinase activity;GO:0035556//intracellular signal transduction;GO:0071476//cellular hypotonic response;GO:0071902//positive regulation of protein serine/threonine kinase activity;GO:00970…	--
novel_circ_025478	3	5	3	0	0	0	35.3460972017673	59.8329464136132	21.2637771556154	0	0	0	38.814273590332	0.001	-15.2442996673016	0.0219141260544494	1	ENSG00000173692	2	+	231066906	231087181	2357	annot_exons	hsa_circ_0119320	PSMD1	proteasome 26S subunit, non-ATPase 1 [Source:HGNC Symbol;Acc:HGNC:9554]	Human Diseases;Human Diseases;Human Diseases;Human Diseases;Human Diseases;Human Diseases;Human Diseases;Human Diseases;Genetic Information Processing	Neurodegenerative disease;Neurodegenerative disease;Neurodegenerative disease;Neurodegenerative disease;Neurodegenerative disease;Neurodegenerative disease;Infectious disease: viral;Neurodegenerative disease;Folding, sorting and degradation	ko05022//Pathways of neurodegeneration - multiple diseases;ko05010//Alzheimer disease;ko05014//Amyotrophic lateral sclerosis;ko05016//Huntington disease;ko05020//Prion disease;ko05012//Parkinson disease;ko05169//Epstein-Barr virus infection;ko05017//Spinocerebellar ataxia;ko03050//Proteasome	K03032;K03032;K03032;K03032;K03032;K03032;K03032;K03032;K03032	GO:0000502//proteasome complex;GO:0005576//extracellular region;GO:0005634//nucleus;GO:0005654//nucleoplasm;GO:0005829//cytosol;GO:0005838//proteasome regulatory particle;GO:0008540//proteasome regulatory particle, base subcomplex;GO:0016020//membrane;GO:0022624//proteasome accessory complex;GO:0034515//proteasome storage granule;GO:0035578//azurophil granule lumen	GO:0005515//protein binding;GO:0030234//enzyme regulator activity;GO:0031625//ubiquitin protein ligase binding	GO:0042176//regulation of protein catabolic process;GO:0043161//proteasome-mediated ubiquitin-dependent protein catabolic process	--
novel_circ_025487	8	21	32	9	6	6	94.2562592047128	251.298374937175	226.813622993231	78.9619140367963	56.1125243154272	70.4721634954193	190.78941904504	68.5155339492143	-1.47747814305479	0.0353044341396145	1	ENSG00000135931	2	+	231206198	231216793	2181	annot_exons	hsa_circ_0005563	ARMC9	armadillo repeat containing 9 [Source:HGNC Symbol;Acc:HGNC:20730]	-	-	-	-	GO:0005737//cytoplasm;GO:0005814//centriole;GO:0005856//cytoskeleton;GO:0005929//cilium;GO:0036064//ciliary basal body;GO:0042995//cell projection;GO:0070062//extracellular exosome;GO:0097542//ciliary tip	GO:0005515//protein binding	GO:0030030//cell projection organization;GO:0045880//positive regulation of smoothened signaling pathway;GO:0060271//cilium assembly	--
novel_circ_025562	2	4	4	0	0	0	23.5640648011782	47.8663571308906	28.3517028741539	0	0	0	33.2607082687409	0.001	-15.0215312699101	0.0350074620857958	1	ENSG00000135930	2	+	232564247	232567214	395	annot_exons	hsa_circ_0006121	EIF4E2	eukaryotic translation initiation factor 4E family member 2 [Source:HGNC Symbol;Acc:HGNC:3293]	Environmental Information Processing;Environmental Information Processing;Organismal Systems;Environmental Information Processing;Organismal Systems;Human Diseases	Signal transduction;Signal transduction;Endocrine system;Signal transduction;Aging;Drug resistance: antineoplastic	ko04151//PI3K-Akt signaling pathway;ko04150//mTOR signaling pathway;ko04910//Insulin signaling pathway;ko04066//HIF-1 signaling pathway;ko04211//Longevity regulating pathway;ko01521//EGFR tyrosine kinase inhibitor resistance	K03259;K03259;K03259;K03259;K03259;K03259	GO:0000932//P-body;GO:0005737//cytoplasm;GO:0005829//cytosol;GO:0005845//mRNA cap binding complex;GO:0016281//eukaryotic translation initiation factor 4F complex	GO:0000339//RNA cap binding;GO:0000340//RNA 7-methylguanosine cap binding;GO:0003723//RNA binding;GO:0003743//translation initiation factor activity;GO:0005515//protein binding;GO:0008135//translation factor activity, RNA binding;GO:0031625//ubiquitin protein ligase binding	GO:0006412//translation;GO:0006413//translational initiation;GO:0006417//regulation of translation;GO:0017148//negative regulation of translation;GO:0031047//gene silencing by RNA;GO:0035278//miRNA mediated inhibition of translation	--
novel_circ_025620	5	3	6	1	0	0	58.9101620029455	35.8997678481679	42.5275543112308	8.77354600408847	0	0	45.7791613874481	2.92451533469616	-3.96842157592397	0.0173703526497296	1	ENSG00000157985	2	+	235717557	235750488	463	annot_exons	hsa_circ_0058794	AGAP1	ArfGAP with GTPase domain, ankyrin repeat and PH domain 1 [Source:HGNC Symbol;Acc:HGNC:16922]	Cellular Processes	Transport and catabolism	ko04144//Endocytosis	K12491	GO:0005737//cytoplasm	GO:0000166//nucleotide binding;GO:0003924//GTPase activity;GO:0005096//GTPase activator activity;GO:0005515//protein binding;GO:0005525//GTP binding;GO:0005543//phospholipid binding;GO:0046872//metal ion binding	GO:0015031//protein transport;GO:0090630//activation of GTPase activity	--
novel_circ_025725	3	0	2	19	19	2	35.3460972017673	0	14.1758514370769	166.697374077681	177.689660332186	23.4907211651398	16.5073162129481	122.625918525002	2.89308645428131	0.0156823059655792	1	ENSG00000173960	2	+	23958301	23977075	301	annot_exons	hsa_circ_0005970	UBXN2A	UBX domain protein 2A [Source:HGNC Symbol;Acc:HGNC:27265]	Genetic Information Processing	Folding, sorting and degradation	ko04141//Protein processing in endoplasmic reticulum	K24349	GO:0005634//nucleus;GO:0005783//endoplasmic reticulum;GO:0005801//cis-Golgi network;GO:0005829//cytosol	GO:0005515//protein binding;GO:0033130//acetylcholine receptor binding;GO:0043130//ubiquitin binding	GO:0000045//autophagosome assembly;GO:0007030//Golgi organization;GO:0031396//regulation of protein ubiquitination;GO:0031468//nuclear membrane reassembly;GO:0042176//regulation of protein catabolic process;GO:0043161//proteasome-mediated ubiquitin-dependent protein catabolic process;GO:0061025//membrane fusion;GO:1990830//cellular response to leukemia inhibitory factor	--
novel_circ_025804	35	31	27	11	3	6	412.371134020619	370.964267764402	191.373994400539	96.5090060449732	28.0562621577136	70.4721634954193	324.903132061853	65.012477232702	-2.32122111859137	0.00141301732978303	1	ENSG00000006607	2	+	241403828	241418109	680	annot_exons	hsa_circ_0004924	FARP2	FERM, ARH/RhoGEF and pleckstrin domain protein 2 [Source:HGNC Symbol;Acc:HGNC:16460]	Environmental Information Processing;Cellular Processes	Signal transduction;Cellular community - eukaryotes	ko04015//Rap1 signaling pathway;ko04520//Adherens junction	K06082;K06082	GO:0005737//cytoplasm;GO:0005829//cytosol;GO:0005856//cytoskeleton	GO:0005085//guanyl-nucleotide exchange factor activity;GO:0008092//cytoskeletal protein binding	GO:0007155//cell adhesion;GO:0016322//neuron remodeling;GO:0016601//Rac protein signal transduction;GO:0022405//hair cycle process;GO:0030316//osteoclast differentiation;GO:0031532//actin cytoskeleton reorganization;GO:0033623//regulation of integrin activation;GO:0071526//semaphorin-plexin signaling pathway;GO:0071800//podosome assembly	--
novel_circ_025888	10	4	4	0	1	2	117.820324005891	47.8663571308906	28.3517028741539	0	9.35208738590453	23.4907211651398	64.6794613369785	10.9476028503481	-2.5626926601588	0.0410355030146914	1	ENSG00000119772	2	-	25282441	25314161	625	annot_exons	hsa_circ_0119611	DNMT3A	DNA methyltransferase 3 alpha [Source:HGNC Symbol;Acc:HGNC:2978]	Metabolism;Human Diseases;Metabolism	Global and overview maps;Cancer: overview;Amino acid metabolism	ko01100//Metabolic pathways;ko05206//MicroRNAs in cancer;ko00270//Cysteine and methionine metabolism	K17398;K17398;K17398	GO:0000775//chromosome, centromeric region;GO:0000791//euchromatin;GO:0000792//heterochromatin;GO:0001741//XY body;GO:0005634//nucleus;GO:0005654//nucleoplasm;GO:0005694//chromosome;GO:0005737//cytoplasm;GO:0016363//nuclear matrix;GO:1902494//catalytic complex	GO:0000978//RNA polymerase II cis-regulatory region sequence-specific DNA binding;GO:0003677//DNA binding;GO:0003682//chromatin binding;GO:0003714//transcription corepressor activity;GO:0003886//DNA (cytosine-5-)-methyltransferase activity;GO:0005515//protein binding;GO:0008168//methyltransferase activity;GO:0016740//transferase activity;GO:0042802//identical protein binding;GO:0046872//metal ion…	GO:0000122//negative regulation of transcription by RNA polymerase II;GO:0006306//DNA methylation;GO:0006325//chromatin organization;GO:0006346//DNA methylation-dependent heterochromatin assembly;GO:0006349//regulation of gene expression by genetic imprinting;GO:0007283//spermatogenesis;GO:0009410//response to xenobiotic stimulus;GO:0009636//response to toxic substance;GO:0010212//response to ion…	--
novel_circ_025945	0	0	0	2	4	4	0	0	0	17.5470920081769	37.4083495436181	46.9814423302795	0.001	33.9789612940248	15.052354130869	0.036008967721405	1	ENSG00000138018	2	+	26364302	26386536	1038	annot_exons	hsa_circ_0053087	SELENOI	selenoprotein I [Source:HGNC Symbol;Acc:HGNC:29361]	Metabolism;Metabolism;Metabolism;Metabolism	Global and overview maps;Lipid metabolism;Lipid metabolism;Metabolism of other amino acids	ko01100//Metabolic pathways;ko00564//Glycerophospholipid metabolism;ko00565//Ether lipid metabolism;ko00440//Phosphonate and phosphinate metabolism	K00993;K00993;K00993;K00993	GO:0005783//endoplasmic reticulum;GO:0005789//endoplasmic reticulum membrane;GO:0005794//Golgi apparatus;GO:0016020//membrane	GO:0004307//ethanolaminephosphotransferase activity;GO:0016740//transferase activity;GO:0016780//phosphotransferase activity, for other substituted phosphate groups;GO:0046872//metal ion binding	GO:0006629//lipid metabolic process;GO:0006646//phosphatidylethanolamine biosynthetic process;GO:0008654//phospholipid biosynthetic process	--
novel_circ_026163	4	7	17	2	1	3	47.1281296023564	83.7661249790585	120.494737215154	17.5470920081769	9.35208738590453	35.2360817477097	83.7963305988563	20.7117537139304	-2.0164373551992	0.0292939607249491	1	ENSG00000115760	2	+	32478635	32493667	1400	annot_exons	hsa_circ_0003288	BIRC6	baculoviral IAP repeat containing 6 [Source:HGNC Symbol;Acc:HGNC:13516]	Genetic Information Processing;Cellular Processes	Folding, sorting and degradation;Cell growth and death	ko04120//Ubiquitin mediated proteolysis;ko04215//Apoptosis - multiple species	K10586;K10586	GO:0000922//spindle pole;GO:0005634//nucleus;GO:0005737//cytoplasm;GO:0005768//endosome;GO:0005794//Golgi apparatus;GO:0005802//trans-Golgi network;GO:0005815//microtubule organizing center;GO:0005829//cytosol;GO:0005856//cytoskeleton;GO:0016020//membrane;GO:0030496//midbody;GO:0090543//Flemming body	GO:0004842//ubiquitin-protein transferase activity;GO:0004869//cysteine-type endopeptidase inhibitor activity;GO:0005515//protein binding;GO:0016740//transferase activity;GO:0030414//peptidase inhibitor activity;GO:0061631//ubiquitin conjugating enzyme activity	GO:0001890//placenta development;GO:0006468//protein phosphorylation;GO:0006915//apoptotic process;GO:0007049//cell cycle;GO:0008283//cell population proliferation;GO:0008284//positive regulation of cell population proliferation;GO:0010466//negative regulation of peptidase activity;GO:0016567//protein ubiquitination;GO:0032465//regulation of cytokinesis;GO:0042127//regulation of cell population p…	--
novel_circ_026189	0	0	0	2	5	3	0	0	0	17.5470920081769	46.7604369295227	35.2360817477097	0.001	33.1812035618031	15.0180785968002	0.0370115045437725	1	ENSG00000115760	2	+	32509738	32513154	588	annot_exons	hsa_circ_0119836	BIRC6	baculoviral IAP repeat containing 6 [Source:HGNC Symbol;Acc:HGNC:13516]	Genetic Information Processing;Cellular Processes	Folding, sorting and degradation;Cell growth and death	ko04120//Ubiquitin mediated proteolysis;ko04215//Apoptosis - multiple species	K10586;K10586	GO:0000922//spindle pole;GO:0005634//nucleus;GO:0005737//cytoplasm;GO:0005768//endosome;GO:0005794//Golgi apparatus;GO:0005802//trans-Golgi network;GO:0005815//microtubule organizing center;GO:0005829//cytosol;GO:0005856//cytoskeleton;GO:0016020//membrane;GO:0030496//midbody;GO:0090543//Flemming body	GO:0004842//ubiquitin-protein transferase activity;GO:0004869//cysteine-type endopeptidase inhibitor activity;GO:0005515//protein binding;GO:0016740//transferase activity;GO:0030414//peptidase inhibitor activity;GO:0061631//ubiquitin conjugating enzyme activity	GO:0001890//placenta development;GO:0006468//protein phosphorylation;GO:0006915//apoptotic process;GO:0007049//cell cycle;GO:0008283//cell population proliferation;GO:0008284//positive regulation of cell population proliferation;GO:0010466//negative regulation of peptidase activity;GO:0016567//protein ubiquitination;GO:0032465//regulation of cytokinesis;GO:0042127//regulation of cell population p…	--
novel_circ_026314	11	3	0	0	0	0	129.60235640648	35.8997678481679	0	0	0	0	55.1673747515493	0.001	-15.7515277081619	0.0197716198208318	1	ENSG00000115825	2	-	37260223	37279929	4509	annot_exons	hsa_circ_0119941	PRKD3	protein kinase D3 [Source:HGNC Symbol;Acc:HGNC:9408]	Human Diseases;Environmental Information Processing;Organismal Systems	Cancer: overview;Signal transduction;Endocrine system	ko05208//Chemical carcinogenesis - reactive oxygen species;ko04015//Rap1 signaling pathway;ko04925//Aldosterone synthesis and secretion	K06070;K06070;K06070	GO:0005654//nucleoplasm;GO:0005737//cytoplasm;GO:0005829//cytosol;GO:0016020//membrane	GO:0000166//nucleotide binding;GO:0004672//protein kinase activity;GO:0004674//protein serine/threonine kinase activity;GO:0004697//protein kinase C activity;GO:0004698//calcium-dependent protein kinase C activity;GO:0005515//protein binding;GO:0005524//ATP binding;GO:0016301//kinase activity;GO:0016740//transferase activity;GO:0046872//metal ion binding;GO:0106310//protein serine kinase activity	GO:0006468//protein phosphorylation;GO:0007205//protein kinase C-activating G protein-coupled receptor signaling pathway;GO:0016310//phosphorylation;GO:0030148//sphingolipid biosynthetic process;GO:0036211//protein modification process;GO:0089700//protein kinase D signaling	--
novel_circ_026373	0	0	0	3	2	5	0	0	0	26.3206380122654	18.7041747718091	58.7268029128494	0.001	34.5838718989746	15.0778117770648	0.0378873683026007	1	ENSG00000143889	2	-	38573210	38591648	1915	annot_exons	hsa_circ_0119956	HNRNPLL	heterogeneous nuclear ribonucleoprotein L like [Source:HGNC Symbol;Acc:HGNC:25127]	-	-	-	-	GO:0005634//nucleus;GO:0016020//membrane;GO:0045202//synapse;GO:1990904//ribonucleoprotein complex	GO:0003676//nucleic acid binding;GO:0003723//RNA binding;GO:0003729//mRNA binding;GO:0005515//protein binding	GO:0006397//mRNA processing;GO:0033120//positive regulation of RNA splicing;GO:0043484//regulation of RNA splicing	--
novel_circ_026467	2	0	0	5	8	3	23.5640648011782	0	0	43.8677300204424	74.8166990872363	35.2360817477097	7.8546882670594	51.3068369517961	2.70752516182713	0.0330891429891779	1	ENSG00000143924	2	+	42286269	42304551	2547	annot_exons	hsa_circ_0054243	EML4	EMAP like 4 [Source:HGNC Symbol;Acc:HGNC:1316]	Human Diseases;Human Diseases;Human Diseases	Cancer: overview;Cancer: overview;Cancer: specific types	ko05200//Pathways in cancer;ko05235//PD-L1 expression and PD-1 checkpoint pathway in cancer;ko05223//Non-small cell lung cancer	K15420;K15420;K15420	GO:0005737//cytoplasm;GO:0005815//microtubule organizing center;GO:0005819//spindle;GO:0005829//cytosol;GO:0005856//cytoskeleton;GO:0005874//microtubule;GO:0015630//microtubule cytoskeleton;GO:0016020//membrane;GO:0030496//midbody;GO:0072686//mitotic spindle	GO:0003674//molecular_function;GO:0005515//protein binding;GO:0008017//microtubule binding;GO:0043014//alpha-tubulin binding;GO:0043621//protein self-association;GO:0048487//beta-tubulin binding	GO:0000226//microtubule cytoskeleton organization;GO:0000278//mitotic cell cycle;GO:0007017//microtubule-based process;GO:0007049//cell cycle;GO:0007080//mitotic metaphase plate congression;GO:0008608//attachment of spindle microtubules to kinetochore;GO:0051301//cell division	--
novel_circ_026584	0	2	0	5	4	9	0	23.9331785654453	0	43.8677300204424	37.4083495436181	105.708245243129	7.97772618848177	62.3281082690632	2.96583341272428	0.0212820157383896	1	ENSG00000143919	2	+	44502689	44505730	3042	intronic	hsa_circ_0000996	CAMKMT	calmodulin-lysine N-methyltransferase [Source:HGNC Symbol;Acc:HGNC:26276]	Metabolism;Metabolism	Global and overview maps;Amino acid metabolism	ko01100//Metabolic pathways;ko00310//Lysine degradation	K18826;K18826	GO:0005634//nucleus;GO:0005654//nucleoplasm;GO:0005737//cytoplasm;GO:0005794//Golgi apparatus;GO:0005829//cytosol;GO:0032991//protein-containing complex	GO:0008168//methyltransferase activity;GO:0016740//transferase activity;GO:0018025//calmodulin-lysine N-methyltransferase activity;GO:0031072//heat shock protein binding	GO:0006479//protein methylation;GO:0007005//mitochondrion organization;GO:0018022//peptidyl-lysine methylation;GO:0022400//regulation of rhodopsin mediated signaling pathway;GO:0032259//methylation	--
novel_circ_026871	0	2	1	0	20	8	0	23.9331785654453	7.08792571853847	0	187.041747718091	93.9628846605591	10.3403680946613	93.6682107928834	3.17927196434576	0.0453917401777728	1	ENSG00000115392	2	-	58198594	58232112	17971	annot_exons	hsa_circ_0004435	FANCL	FA complementation group L [Source:HGNC Symbol;Acc:HGNC:20748]	Genetic Information Processing;Genetic Information Processing	Folding, sorting and degradation;Replication and repair	ko04120//Ubiquitin mediated proteolysis;ko03460//Fanconi anemia pathway	K10606;K10606	GO:0000785//chromatin;GO:0005634//nucleus;GO:0005635//nuclear envelope;GO:0005654//nucleoplasm;GO:0005737//cytoplasm;GO:0016020//membrane;GO:0016604//nuclear body;GO:0043231//intracellular membrane-bounded organelle;GO:0043240//Fanconi anaemia nuclear complex	GO:0004842//ubiquitin-protein transferase activity;GO:0005515//protein binding;GO:0016740//transferase activity;GO:0016874//ligase activity;GO:0031625//ubiquitin protein ligase binding;GO:0046872//metal ion binding;GO:0061630//ubiquitin protein ligase activity	GO:0006281//DNA repair;GO:0006513//protein monoubiquitination;GO:0006974//cellular response to DNA damage stimulus;GO:0007276//gamete generation;GO:0016567//protein ubiquitination;GO:0036297//interstrand cross-link repair;GO:0042127//regulation of cell population proliferation	--
novel_circ_026902	7	3	3	16	18	16	82.4742268041237	35.8997678481679	21.2637771556154	140.376736065416	168.337572946282	187.925769321118	46.545923935969	165.546692777605	1.8305114490044	0.0131036683613285	1	ENSG00000162929	2	+	61112522	61118116	4123	exon_intron	hsa_circ_0001013	SANBR	SANT and BTB domain regulator of CSR [Source:HGNC Symbol;Acc:HGNC:29387]	-	-	-	-	-	GO:0042802//identical protein binding	GO:0045190//isotype switching	--
novel_circ_026960	1	3	5	8	16	7	11.7820324005891	35.8997678481679	35.4396285926924	70.1883680327078	149.633398174473	82.2175240779892	27.7071429471498	100.67976342839	1.86144387315403	0.030158600200108	1	ENSG00000115464	2	-	61370321	61395233	699	annot_exons	hsa_circ_0005738	USP34	ubiquitin specific peptidase 34 [Source:HGNC Symbol;Acc:HGNC:20066]	-	-	-	-	GO:0005634//nucleus;GO:0005829//cytosol	GO:0004197//cysteine-type endopeptidase activity;GO:0004843//thiol-dependent deubiquitinase;GO:0005515//protein binding;GO:0008233//peptidase activity;GO:0008234//cysteine-type peptidase activity;GO:0016787//hydrolase activity	GO:0006508//proteolysis;GO:0006511//ubiquitin-dependent protein catabolic process;GO:0016055//Wnt signaling pathway;GO:0016579//protein deubiquitination;GO:0071108//protein K48-linked deubiquitination;GO:0090263//positive regulation of canonical Wnt signaling pathway	--
novel_circ_026972	8	3	0	0	0	0	94.2562592047128	35.8997678481679	0	0	0	0	43.3853423509602	0.001	-15.4049200929719	0.0410383843609316	1	ENSG00000082898	2	-	61482380	61493053	5743	annot_exons	hsa_circ_0120651	XPO1	exportin 1 [Source:HGNC Symbol;Acc:HGNC:12825]	Human Diseases;Human Diseases;Genetic Information Processing;Genetic Information Processing	Infectious disease: viral;Infectious disease: viral;Translation;Translation	ko05166//Human T-cell leukemia virus 1 infection;ko05164//Influenza A;ko03013//Nucleocytoplasmic transport;ko03008//Ribosome biogenesis in eukaryotes	K14290;K14290;K14290;K14290	GO:0000776//kinetochore;GO:0005634//nucleus;GO:0005635//nuclear envelope;GO:0005642//annulate lamellae;GO:0005654//nucleoplasm;GO:0005730//nucleolus;GO:0005737//cytoplasm;GO:0005829//cytosol;GO:0015030//Cajal body;GO:0016020//membrane;GO:0031965//nuclear membrane;GO:0032991//protein-containing complex;GO:0043231//intracellular membrane-bounded organelle;GO:1990904//ribonucleoprotein complex	GO:0003723//RNA binding;GO:0005049//nuclear export signal receptor activity;GO:0005515//protein binding;GO:0031267//small GTPase binding	GO:0000054//ribosomal subunit export from nucleus;GO:0000055//ribosomal large subunit export from nucleus;GO:0000056//ribosomal small subunit export from nucleus;GO:0006406//mRNA export from nucleus;GO:0006611//protein export from nucleus;GO:0006886//intracellular protein transport;GO:0006913//nucleocytoplasmic transport;GO:0010824//regulation of centrosome duplication;GO:0015031//protein transpo…	--
novel_circ_026984	5	11	15	2	2	0	58.9101620029455	131.632482109949	106.318885778077	17.5470920081769	18.7041747718091	0	98.9538432969905	12.0837555933287	-3.03368683216327	0.00440685268353124	1	ENSG00000082898	2	-	61488165	61490776	587	annot_exons	hsa_circ_0054867	XPO1	exportin 1 [Source:HGNC Symbol;Acc:HGNC:12825]	Human Diseases;Human Diseases;Genetic Information Processing;Genetic Information Processing	Infectious disease: viral;Infectious disease: viral;Translation;Translation	ko05166//Human T-cell leukemia virus 1 infection;ko05164//Influenza A;ko03013//Nucleocytoplasmic transport;ko03008//Ribosome biogenesis in eukaryotes	K14290;K14290;K14290;K14290	GO:0000776//kinetochore;GO:0005634//nucleus;GO:0005635//nuclear envelope;GO:0005642//annulate lamellae;GO:0005654//nucleoplasm;GO:0005730//nucleolus;GO:0005737//cytoplasm;GO:0005829//cytosol;GO:0015030//Cajal body;GO:0016020//membrane;GO:0031965//nuclear membrane;GO:0032991//protein-containing complex;GO:0043231//intracellular membrane-bounded organelle;GO:1990904//ribonucleoprotein complex	GO:0003723//RNA binding;GO:0005049//nuclear export signal receptor activity;GO:0005515//protein binding;GO:0031267//small GTPase binding	GO:0000054//ribosomal subunit export from nucleus;GO:0000055//ribosomal large subunit export from nucleus;GO:0000056//ribosomal small subunit export from nucleus;GO:0006406//mRNA export from nucleus;GO:0006611//protein export from nucleus;GO:0006886//intracellular protein transport;GO:0006913//nucleocytoplasmic transport;GO:0010824//regulation of centrosome duplication;GO:0015031//protein transpo…	--
novel_circ_027091	9	7	0	0	0	0	106.038291605302	83.7661249790585	0	0	0	0	63.2681388614535	0.001	-15.9491915367292	0.00965817523338358	1	ENSG00000138071	2	+	65239852	65255694	902	annot_exons	novel_circ_027091	ACTR2	actin related protein 2 [Source:HGNC Symbol;Acc:HGNC:169]	Cellular Processes;Human Diseases;Human Diseases;Cellular Processes;Human Diseases;Cellular Processes;Human Diseases;Organismal Systems;Human Diseases	Transport and catabolism;Infectious disease: bacterial;Infectious disease: bacterial;Cell motility;Infectious disease: bacterial;Cellular community - eukaryotes;Infectious disease: bacterial;Immune system;Infectious disease: bacterial	ko04144//Endocytosis;ko05132//Salmonella infection;ko05131//Shigellosis;ko04810//Regulation of actin cytoskeleton;ko05130//Pathogenic Escherichia coli infection;ko04530//Tight junction;ko05135//Yersinia infection;ko04666//Fc gamma R-mediated phagocytosis;ko05100//Bacterial invasion of epithelial cells	K17260;K17260;K17260;K17260;K17260;K17260;K17260;K17260;K17260	GO:0005576//extracellular region;GO:0005634//nucleus;GO:0005737//cytoplasm;GO:0005829//cytosol;GO:0005856//cytoskeleton;GO:0005885//Arp2/3 protein complex;GO:0005925//focal adhesion;GO:0005938//cell cortex;GO:0015629//actin cytoskeleton;GO:0016020//membrane;GO:0030478//actin cap;GO:0035578//azurophil granule lumen;GO:0035861//site of double-strand break;GO:0042995//cell projection;GO:0070062//ext…	GO:0000166//nucleotide binding;GO:0003779//actin binding;GO:0005200//structural constituent of cytoskeleton;GO:0005515//protein binding;GO:0005524//ATP binding;GO:0051015//actin filament binding	GO:0007163//establishment or maintenance of cell polarity;GO:0008356//asymmetric cell division;GO:0010592//positive regulation of lamellipodium assembly;GO:0016344//meiotic chromosome movement towards spindle pole;GO:0016482//cytosolic transport;GO:0030036//actin cytoskeleton organization;GO:0033206//meiotic cytokinesis;GO:0034314//Arp2/3 complex-mediated actin nucleation;GO:0045944//positive reg…	--
novel_circ_027138	9	6	13	3	2	3	106.038291605302	71.7995356963358	92.1430343410001	26.3206380122654	18.7041747718091	35.2360817477097	89.993620547546	26.7536315105947	-1.75008800079045	0.0341142517462896	1	ENSG00000243667	2	-	68137299	68141795	353	annot_exons	hsa_circ_0120793	DNAAF10	dynein axonemal assembly factor 10 [Source:HGNC Symbol;Acc:HGNC:25176]	-	-	-	-	GO:0005737//cytoplasm;GO:0120293//dynein axonemal particle;GO:1990062//RPAP3/R2TP/prefoldin-like complex	GO:0005515//protein binding;GO:0043130//ubiquitin binding	GO:0006915//apoptotic process;GO:0050821//protein stabilization;GO:0070286//axonemal dynein complex assembly	--
novel_circ_027235	11	4	0	0	0	0	129.60235640648	47.8663571308906	0	0	0	0	59.1562378457902	0.001	-15.8522426839505	0.0134921350730221	1	ENSG00000075292	2	+	71363153	71368528	763	annot_exons	hsa_circ_0120884	ZNF638	zinc finger protein 638 [Source:HGNC Symbol;Acc:HGNC:17894]	-	-	-	-	GO:0005634//nucleus;GO:0005654//nucleoplasm;GO:0005737//cytoplasm;GO:0016607//nuclear speck;GO:0043231//intracellular membrane-bounded organelle	GO:0003676//nucleic acid binding;GO:0003677//DNA binding;GO:0003690//double-stranded DNA binding;GO:0003723//RNA binding;GO:0003729//mRNA binding;GO:0008270//zinc ion binding;GO:0046872//metal ion binding	GO:0008380//RNA splicing;GO:0043484//regulation of RNA splicing	--
novel_circ_027301	6	4	6	2	0	0	70.6921944035346	47.8663571308906	42.5275543112308	17.5470920081769	0	0	53.6953686152187	5.8490306693923	-3.1985281978687	0.0259992886139412	1	ENSG00000114978	2	-	74165218	74172752	395	annot_exons	hsa_circ_0007911	MOB1A	MOB kinase activator 1A [Source:HGNC Symbol;Acc:HGNC:16015]	Environmental Information Processing;Environmental Information Processing	Signal transduction;Signal transduction	ko04390//Hippo signaling pathway;ko04392//Hippo signaling pathway - multiple species	K06685;K06685	GO:0005634//nucleus;GO:0005737//cytoplasm;GO:0005829//cytosol;GO:0070062//extracellular exosome	GO:0005515//protein binding;GO:0030295//protein kinase activator activity;GO:0046872//metal ion binding	GO:0001934//positive regulation of protein phosphorylation;GO:0035329//hippo signaling	--
novel_circ_027307	4	2	7	0	0	0	47.1281296023564	23.9331785654453	49.6154800297693	0	0	0	40.225596065857	0.001	-15.2958261786184	0.0127982356062424	1	ENSG00000114993	2	-	74427169	74427592	274	annot_exons	novel_circ_027307	RTKN	rhotekin [Source:HGNC Symbol;Acc:HGNC:10466]	-	-	-	-	GO:0005575//cellular_component;GO:0005826//actomyosin contractile ring;GO:0005829//cytosol	GO:0000166//nucleotide binding;GO:0005095//GTPase inhibitor activity;GO:0005515//protein binding;GO:0005525//GTP binding;GO:0031267//small GTPase binding	GO:0000281//mitotic cytokinesis;GO:0000915//actomyosin contractile ring assembly;GO:0006915//apoptotic process;GO:0007165//signal transduction;GO:0007266//Rho protein signal transduction;GO:0031106//septin ring organization;GO:0042981//regulation of apoptotic process	--
novel_circ_027312	0	0	0	11	0	5	0	0	0	96.5090060449732	0	58.7268029128494	0.001	51.7452696526075	15.6591393627286	0.0157459530395339	1	NA	2	+	74710888	74711243	356	intergenic	hsa_circ_0121000	-	-	-	-	-	-	-	-	-	-
novel_circ_027408	0	2	0	5	5	10	0	23.9331785654453	0	43.8677300204424	46.7604369295227	117.453605825699	7.97772618848177	69.3605909252214	3.12006667660373	0.0136225174435925	1	ENSG00000134313	2	-	8770670	8776892	308	annot_exons	hsa_circ_0005315	KIDINS220	kinase D interacting substrate 220 [Source:HGNC Symbol;Acc:HGNC:29508]	Organismal Systems	Nervous system	ko04722//Neurotrophin signaling pathway	K12460	GO:0005768//endosome;GO:0005770//late endosome;GO:0005829//cytosol;GO:0016020//membrane;GO:0032991//protein-containing complex	GO:0005515//protein binding;GO:0019887//protein kinase regulator activity;GO:0030165//PDZ domain binding	GO:0001701//in utero embryonic development;GO:0007399//nervous system development;GO:0010976//positive regulation of neuron projection development;GO:0038180//nerve growth factor signaling pathway;GO:0048813//dendrite morphogenesis;GO:1990090//cellular response to nerve growth factor stimulus	--
novel_circ_027645	2	3	8	0	0	0	23.5640648011782	35.8997678481679	56.7034057483078	0	0	0	38.722412799218	0.001	-15.2408812295022	0.0148151165745339	1	ENSG00000114423	3	-	105734009	105751618	781	annot_exons	hsa_circ_0121393	CBLB	Cbl proto-oncogene B [Source:HGNC Symbol;Acc:HGNC:1542]	Cellular Processes;Genetic Information Processing;Human Diseases;Organismal Systems;Organismal Systems;Organismal Systems;Environmental Information Processing	Transport and catabolism;Folding, sorting and degradation;Infectious disease: viral;Endocrine system;Immune system;Immune system;Signal transduction	ko04144//Endocytosis;ko04120//Ubiquitin mediated proteolysis;ko05162//Measles;ko04910//Insulin signaling pathway;ko04625//C-type lectin receptor signaling pathway;ko04660//T cell receptor signaling pathway;ko04012//ErbB signaling pathway	K22517;K22517;K22517;K22517;K22517;K22517;K22517	GO:0005654//nucleoplasm;GO:0005737//cytoplasm;GO:0005829//cytosol;GO:0005886//plasma membrane;GO:0045121//membrane raft	GO:0001784//phosphotyrosine residue binding;GO:0004842//ubiquitin-protein transferase activity;GO:0005509//calcium ion binding;GO:0005515//protein binding;GO:0008270//zinc ion binding;GO:0016740//transferase activity;GO:0017124//SH3 domain binding;GO:0030971//receptor tyrosine kinase binding;GO:0046872//metal ion binding;GO:0047690//aspartyltransferase activity;GO:0061630//ubiquitin protein ligas…	GO:0002669//positive regulation of T cell anergy;GO:0002870//T cell anergy;GO:0006607//NLS-bearing protein import into nucleus;GO:0006955//immune response;GO:0007165//signal transduction;GO:0007166//cell surface receptor signaling pathway;GO:0007175//negative regulation of epidermal growth factor-activated receptor activity;GO:0016567//protein ubiquitination;GO:0018193//peptidyl-amino acid modifi…	--
novel_circ_027907	0	0	0	6	3	2	0	0	0	52.6412760245308	28.0562621577136	23.4907211651398	0.001	34.7294197824614	15.0838706876505	0.0252403683092563	1	ENSG00000173706	3	-	125027205	125029488	597	annot_exons	hsa_circ_0067087	HEG1	heart development protein with EGF like domains 1 [Source:HGNC Symbol;Acc:HGNC:29227]	-	-	-	-	GO:0005576//extracellular region;GO:0005886//plasma membrane;GO:0005911//cell-cell junction;GO:0009897//external side of plasma membrane;GO:0009986//cell surface;GO:0016020//membrane;GO:0070161//anchoring junction	GO:0005509//calcium ion binding;GO:0005515//protein binding	GO:0001570//vasculogenesis;GO:0001701//in utero embryonic development;GO:0001885//endothelial cell development;GO:0001886//endothelial cell morphogenesis;GO:0001944//vasculature development;GO:0001945//lymph vessel development;GO:0003017//lymph circulation;GO:0003209//cardiac atrium morphogenesis;GO:0003222//ventricular trabecula myocardium morphogenesis;GO:0003281//ventricular septum development…	--
novel_circ_028029	0	0	4	11	8	5	0	0	28.3517028741539	96.5090060449732	74.8166990872363	58.7268029128494	9.45056762471797	76.684169348353	3.02045589011394	0.0138637444293248	1	ENSG00000181789	3	+	129265549	129267099	320	annot_exons	hsa_circ_0004271	COPG1	COPI coat complex subunit gamma 1 [Source:HGNC Symbol;Acc:HGNC:2236]	-	-	-	-	GO:0000139//Golgi membrane;GO:0005737//cytoplasm;GO:0005783//endoplasmic reticulum;GO:0005789//endoplasmic reticulum membrane;GO:0005793//endoplasmic reticulum-Golgi intermediate compartment;GO:0005794//Golgi apparatus;GO:0005829//cytosol;GO:0016020//membrane;GO:0030117//membrane coat;GO:0030126//COPI vesicle coat;GO:0030133//transport vesicle;GO:0030663//COPI-coated vesicle membrane;GO:0031090//…	GO:0005198//structural molecule activity;GO:0005515//protein binding	GO:0006886//intracellular protein transport;GO:0006888//endoplasmic reticulum to Golgi vesicle-mediated transport;GO:0006891//intra-Golgi vesicle-mediated transport;GO:0009306//protein secretion;GO:0015031//protein transport;GO:0016192//vesicle-mediated transport;GO:0051683//establishment of Golgi localization;GO:0072384//organelle transport along microtubule	--
novel_circ_028098	4	3	13	2	0	0	47.1281296023564	35.8997678481679	92.1430343410001	17.5470920081769	0	0	58.3903105971748	5.8490306693923	-3.31945952633548	0.0204850329434078	1	ENSG00000144711	3	-	13128174	13129525	1352	intronic	novel_circ_028098	IQSEC1	IQ motif and Sec7 domain ArfGEF 1 [Source:HGNC Symbol;Acc:HGNC:29112]	Cellular Processes	Transport and catabolism	ko04144//Endocytosis	K12495	GO:0005634//nucleus;GO:0005730//nucleolus;GO:0005737//cytoplasm;GO:0008021//synaptic vesicle;GO:0014069//postsynaptic density;GO:0016020//membrane;GO:0031410//cytoplasmic vesicle;GO:0043231//intracellular membrane-bounded organelle;GO:0045202//synapse	GO:0005085//guanyl-nucleotide exchange factor activity;GO:0005515//protein binding;GO:0008289//lipid binding	GO:0030036//actin cytoskeleton organization;GO:0032012//regulation of ARF protein signal transduction;GO:0051549//positive regulation of keratinocyte migration;GO:0060996//dendritic spine development;GO:0120183//positive regulation of focal adhesion disassembly	--
novel_circ_028123	0	0	0	4	15	2	0	0	0	35.0941840163539	140.281310788568	23.4907211651398	0.001	66.2887386566872	16.0164761810473	0.00258911904875048	1	ENSG00000240303	3	-	132639492	132644896	553	annot_exons	hsa_circ_0121951	ACAD11	acyl-CoA dehydrogenase family member 11 [Source:HGNC Symbol;Acc:HGNC:30211]	-	-	-	-	GO:0005634//nucleus;GO:0005737//cytoplasm;GO:0005739//mitochondrion;GO:0005743//mitochondrial inner membrane;GO:0005777//peroxisome;GO:0016020//membrane;GO:0031966//mitochondrial membrane	GO:0003995//acyl-CoA dehydrogenase activity;GO:0004466//long-chain-acyl-CoA dehydrogenase activity;GO:0005515//protein binding;GO:0016491//oxidoreductase activity;GO:0016627//oxidoreductase activity, acting on the CH-CH group of donors;GO:0017099//very-long-chain-acyl-CoA dehydrogenase activity;GO:0050660//flavin adenine dinucleotide binding;GO:0070991//medium-chain-acyl-CoA dehydrogenase activity	GO:0006629//lipid metabolic process;GO:0006631//fatty acid metabolic process;GO:0006635//fatty acid beta-oxidation;GO:0033539//fatty acid beta-oxidation using acyl-CoA dehydrogenase	--
novel_circ_028137	3	8	9	2	2	0	35.3460972017673	95.7327142617811	63.7913314668462	17.5470920081769	18.7041747718091	0	64.9567143101315	12.0837555933287	-2.42640974942376	0.0399822906962463	1	ENSG00000132182	3	-	13351879	13354107	507	annot_exons	hsa_circ_0122013	NUP210	nucleoporin 210 [Source:HGNC Symbol;Acc:HGNC:30052]	Human Diseases;Genetic Information Processing	Neurodegenerative disease;Translation	ko05014//Amyotrophic lateral sclerosis;ko03013//Nucleocytoplasmic transport	K14314;K14314	GO:0005634//nucleus;GO:0005635//nuclear envelope;GO:0005643//nuclear pore;GO:0005783//endoplasmic reticulum;GO:0005789//endoplasmic reticulum membrane;GO:0016020//membrane;GO:0031965//nuclear membrane	GO:0005515//protein binding	GO:0006913//nucleocytoplasmic transport;GO:0015031//protein transport;GO:0051028//mRNA transport	--
novel_circ_028230	0	0	0	9	4	2	0	0	0	78.9619140367963	37.4083495436181	23.4907211651398	0.001	46.6203282485181	15.5086715419065	0.00686457274058714	1	ENSG00000118007	3	-	136472413	136502779	986	annot_exons	hsa_circ_0122082	STAG1	stromal antigen 1 [Source:HGNC Symbol;Acc:HGNC:11354]	Cellular Processes	Cell growth and death	ko04110//Cell cycle	K06671	GO:0000775//chromosome, centromeric region;GO:0000785//chromatin;GO:0005634//nucleus;GO:0005654//nucleoplasm;GO:0005694//chromosome;GO:0005829//cytosol;GO:0008278//cohesin complex;GO:0016363//nuclear matrix;GO:0016604//nuclear body;GO:0097431//mitotic spindle pole	GO:0003682//chromatin binding;GO:0005515//protein binding	GO:0007049//cell cycle;GO:0007059//chromosome segregation;GO:0007062//sister chromatid cohesion;GO:0034087//establishment of mitotic sister chromatid cohesion;GO:0051179//localization;GO:0051301//cell division;GO:0090307//mitotic spindle assembly	--
novel_circ_028687	0	0	0	12	6	4	0	0	0	105.282552049062	56.1125243154272	46.9814423302795	0.001	69.4588395649229	16.0838706876505	0.000460074354854852	1	ENSG00000169251	3	+	161224930	161235212	583	annot_exons	hsa_circ_0004264	NMD3	NMD3 ribosome export adaptor [Source:HGNC Symbol;Acc:HGNC:24250]	Genetic Information Processing;Genetic Information Processing	Translation;Translation	ko03013//Nucleocytoplasmic transport;ko03008//Ribosome biogenesis in eukaryotes	K07562;K07562	GO:0005634//nucleus;GO:0005654//nucleoplasm;GO:0005730//nucleolus;GO:0005737//cytoplasm;GO:0016020//membrane	GO:0003723//RNA binding;GO:0030674//protein-macromolecule adaptor activity;GO:0043023//ribosomal large subunit binding	GO:0000055//ribosomal large subunit export from nucleus;GO:0015031//protein transport;GO:0032092//positive regulation of protein binding;GO:1902680//positive regulation of RNA biosynthetic process;GO:1904751//positive regulation of protein localization to nucleolus	--
novel_circ_028985	0	0	0	2	6	2	0	0	0	17.5470920081769	56.1125243154272	23.4907211651398	0.001	32.3834458295813	14.982968886399	0.0427854983108546	1	ENSG00000163872	3	+	183717651	183752253	1050	annot_exons	hsa_circ_0068175	YEATS2	YEATS domain containing 2 [Source:HGNC Symbol;Acc:HGNC:25489]	-	-	-	-	GO:0005634//nucleus;GO:0035267//NuA4 histone acetyltransferase complex;GO:0043229//intracellular organelle;GO:0072686//mitotic spindle;GO:0140672//ATAC complex	GO:0005515//protein binding;GO:0017025//TBP-class protein binding;GO:0042393//histone binding;GO:0140030//modification-dependent protein binding	GO:0000122//negative regulation of transcription by RNA polymerase II;GO:0006338//chromatin remodeling;GO:0006355//regulation of transcription, DNA-templated;GO:0006357//regulation of transcription by RNA polymerase II;GO:0016573//histone acetylation;GO:0031063//regulation of histone deacetylation;GO:0043966//histone H3 acetylation;GO:0044154//histone H3-K14 acetylation;GO:0045892//negative regul…	--
novel_circ_029054	0	0	0	2	5	4	0	0	0	17.5470920081769	46.7604369295227	46.9814423302795	0.001	37.096323755993	15.1789886024659	0.0236304252479428	1	ENSG00000156931	3	+	184849071	184870805	2079	annot_exons	hsa_circ_0068360	VPS8	VPS8 subunit of CORVET complex [Source:HGNC Symbol;Acc:HGNC:29122]	-	-	-	-	GO:0005768//endosome;GO:0005769//early endosome;GO:0005770//late endosome;GO:0030897//HOPS complex;GO:0033263//CORVET complex	GO:0005515//protein binding;GO:0046872//metal ion binding	GO:0006623//protein targeting to vacuole;GO:0015031//protein transport;GO:0034058//endosomal vesicle fusion;GO:0035542//regulation of SNARE complex assembly	--
novel_circ_029092	0	0	0	10	4	9	0	0	0	87.7354600408847	37.4083495436181	105.708245243129	0.001	76.9506849425439	16.231646547673	0.000327659666935468	1	ENSG00000073792	3	-	185689355	185689627	273	one_exon	hsa_circ_0002761	IGF2BP2	insulin like growth factor 2 mRNA binding protein 2 [Source:HGNC Symbol;Acc:HGNC:28867]	-	-	-	-	GO:0000932//P-body;GO:0005634//nucleus;GO:0005737//cytoplasm;GO:0005829//cytosol;GO:0005856//cytoskeleton;GO:0010494//cytoplasmic stress granule	GO:0003676//nucleic acid binding;GO:0003723//RNA binding;GO:0003730//mRNA 3'-UTR binding;GO:0005515//protein binding;GO:0045182//translation regulator activity;GO:0048027//mRNA 5'-UTR binding;GO:0090079//translation regulator activity, nucleic acid binding;GO:1990247//N6-methyladenosine-containing RNA binding	GO:0001817//regulation of cytokine production;GO:0006417//regulation of translation;GO:0007399//nervous system development;GO:0009653//anatomical structure morphogenesis;GO:0010468//regulation of gene expression;GO:0017148//negative regulation of translation;GO:0051028//mRNA transport;GO:0070934//CRD-mediated mRNA stabilization;GO:0097009//energy homeostasis;GO:0106106//cold-induced thermogenesis	--
novel_circ_029182	0	0	0	0	20	0	0	0	0	0	187.041747718091	0	0.001	62.3472492393637	15.9280382893033	0.0431352333379145	1	ENSG00000242086	3	+	195688533	195699207	1539	annot_exons	hsa_circ_0008444	MUC20-OT1	-	-	-	-	-	-	-	-	--
novel_circ_029185	3	0	0	8	11	4	35.3460972017673	0	0	70.1883680327078	102.87296124495	46.9814423302795	11.7820324005891	73.3475905359791	2.63816114870011	0.0438761303229111	1	ENSG00000242086	3	+	195708134	195708841	708	one_exon	hsa_circ_0123193	MUC20-OT1	-	-	-	-	-	-	-	-	--
novel_circ_029214	3	4	10	2	0	0	35.3460972017673	47.8663571308906	70.8792571853847	17.5470920081769	0	0	51.3639038393475	5.8490306693923	-3.13448539759833	0.0280833830770945	1	ENSG00000163960	3	-	196368028	196403019	1217	annot_exons	hsa_circ_0068648	UBXN7	UBX domain protein 7 [Source:HGNC Symbol;Acc:HGNC:29119]	-	-	-	-	GO:0005634//nucleus;GO:0005654//nucleoplasm;GO:0005829//cytosol;GO:0034098//VCP-NPL4-UFD1 AAA ATPase complex	GO:0005515//protein binding;GO:0031625//ubiquitin protein ligase binding;GO:0043130//ubiquitin binding;GO:0061629//RNA polymerase II-specific DNA-binding transcription factor binding	GO:0043161//proteasome-mediated ubiquitin-dependent protein catabolic process	--
novel_circ_029236	12	12	25	6	0	0	141.384388807069	143.599071392672	177.198142963462	52.6412760245308	0	0	154.060534387734	17.5470920081769	-3.1341934698773	0.00316679846013657	1	ENSG00000180370	3	+	196806579	196812851	598	annot_exons	hsa_circ_0004950	PAK2	p21 (RAC1) activated kinase 2 [Source:HGNC Symbol;Acc:HGNC:8591]	Environmental Information Processing;Environmental Information Processing;Cellular Processes;Human Diseases;Cellular Processes;Human Diseases;Organismal Systems;Organismal Systems;Environmental Information Processing;Human Diseases	Signal transduction;Signal transduction;Cell motility;Infectious disease: viral;Cellular community - eukaryotes;Infectious disease: bacterial;Development and regeneration;Immune system;Signal transduction;Cancer: specific types	ko04010//MAPK signaling pathway;ko04014//Ras signaling pathway;ko04810//Regulation of actin cytoskeleton;ko05170//Human immunodeficiency virus 1 infection;ko04510//Focal adhesion;ko05130//Pathogenic Escherichia coli infection;ko04360//Axon guidance;ko04660//T cell receptor signaling pathway;ko04012//ErbB signaling pathway;ko05211//Renal cell carcinoma	K04410;K04410;K04410;K04410;K04410;K04410;K04410;K04410;K04410;K04410	GO:0005634//nucleus;GO:0005737//cytoplasm;GO:0005829//cytosol;GO:0005886//plasma membrane;GO:0005911//cell-cell junction;GO:0014069//postsynaptic density;GO:0016020//membrane;GO:0030141//secretory granule;GO:0048471//perinuclear region of cytoplasm;GO:0098978//glutamatergic synapse	GO:0000166//nucleotide binding;GO:0003824//catalytic activity;GO:0004672//protein kinase activity;GO:0004674//protein serine/threonine kinase activity;GO:0005515//protein binding;GO:0005524//ATP binding;GO:0016301//kinase activity;GO:0016740//transferase activity;GO:0019901//protein kinase binding;GO:0030296//protein tyrosine kinase activator activity;GO:0031267//small GTPase binding;GO:0042802//…	GO:0002223//stimulatory C-type lectin receptor signaling pathway;GO:0003300//cardiac muscle hypertrophy;GO:0006468//protein phosphorylation;GO:0006469//negative regulation of protein kinase activity;GO:0006915//apoptotic process;GO:0007165//signal transduction;GO:0008152//metabolic process;GO:0016043//cellular component organization;GO:0016310//phosphorylation;GO:0018105//peptidyl-serine phosphor…	--
novel_circ_029373	6	5	3	0	0	0	70.6921944035346	59.8329464136132	21.2637771556154	0	0	0	50.5963059909211	0.001	-15.6267444379252	0.00461648806475708	1	ENSG00000077097	3	-	25604760	25607375	2616	one_exon	hsa_circ_0123362	TOP2B	DNA topoisomerase II beta [Source:HGNC Symbol;Acc:HGNC:11990]	Human Diseases	Drug resistance: antineoplastic	ko01524//Platinum drug resistance	K03164	GO:0000792//heterochromatin;GO:0005634//nucleus;GO:0005654//nucleoplasm;GO:0005730//nucleolus;GO:0005829//cytosol;GO:1990904//ribonucleoprotein complex	GO:0000166//nucleotide binding;GO:0003677//DNA binding;GO:0003682//chromatin binding;GO:0003916//DNA topoisomerase activity;GO:0003918//DNA topoisomerase type II (double strand cut, ATP-hydrolyzing) activity;GO:0005515//protein binding;GO:0005524//ATP binding;GO:0016853//isomerase activity;GO:0019899//enzyme binding;GO:0043021//ribonucleoprotein complex binding;GO:0046872//metal ion binding	GO:0000712//resolution of meiotic recombination intermediates;GO:0000819//sister chromatid segregation;GO:0001764//neuron migration;GO:0006259//DNA metabolic process;GO:0006265//DNA topological change;GO:0007409//axonogenesis;GO:0030183//B cell differentiation;GO:0030900//forebrain development;GO:0045870//positive regulation of single stranded viral RNA replication via double stranded DNA interme…	--
novel_circ_029606	0	0	0	10	0	3	0	0	0	87.7354600408847	0	35.2360817477097	0.001	40.9905139295315	15.3230024578105	0.0467816246404855	1	ENSG00000114742	3	+	39069643	39084741	808	annot_exons	hsa_circ_0123752	WDR48	WD repeat domain 48 [Source:HGNC Symbol;Acc:HGNC:30914]	Genetic Information Processing	Replication and repair	ko03460//Fanconi anemia pathway	K15361	GO:0005634//nucleus;GO:0005654//nucleoplasm;GO:0005737//cytoplasm;GO:0005764//lysosome;GO:0005768//endosome;GO:0005770//late endosome;GO:0005829//cytosol;GO:0043231//intracellular membrane-bounded organelle	GO:0003677//DNA binding;GO:0003690//double-stranded DNA binding;GO:0003697//single-stranded DNA binding;GO:0005515//protein binding;GO:0035800//deubiquitinase activator activity;GO:0043130//ubiquitin binding	GO:0000724//double-strand break repair via homologous recombination;GO:0006281//DNA repair;GO:0006974//cellular response to DNA damage stimulus;GO:0007283//spermatogenesis;GO:0007338//single fertilization;GO:0008584//male gonad development;GO:0035264//multicellular organism growth;GO:0043588//skin development;GO:0048568//embryonic organ development;GO:0048705//skeletal system morphogenesis;GO:004…	--
novel_circ_029866	5	6	22	2	3	2	58.9101620029455	71.7995356963358	155.934365807846	17.5470920081769	28.0562621577136	23.4907211651398	95.5480211690424	23.0313584436768	-2.0526264876369	0.0258224483446463	1	ENSG00000173473	3	-	47729025	47772936	451	annot_exons	hsa_circ_0005435	SMARCC1	SWI/SNF related, matrix associated, actin dependent regulator of chromatin subfamily c member 1 [Source:HGNC Symbol;Acc:HGNC:11104]	Organismal Systems;Human Diseases	Environmental adaptation;Cancer: specific types	ko04714//Thermogenesis;ko05225//Hepatocellular carcinoma	K11649;K11649	GO:0000776//kinetochore;GO:0000785//chromatin;GO:0001673//male germ cell nucleus;GO:0001741//XY body;GO:0005634//nucleus;GO:0005654//nucleoplasm;GO:0005694//chromosome;GO:0005737//cytoplasm;GO:0016363//nuclear matrix;GO:0016514//SWI/SNF complex;GO:0016586//RSC-type complex;GO:0032991//protein-containing complex;GO:0035060//brahma complex;GO:0071564//npBAF complex;GO:0071565//nBAF complex;GO:01402…	GO:0003682//chromatin binding;GO:0003713//transcription coactivator activity;GO:0005515//protein binding;GO:0031492//nucleosomal DNA binding;GO:0042393//histone binding	GO:0006325//chromatin organization;GO:0006337//nucleosome disassembly;GO:0006338//chromatin remodeling;GO:0006357//regulation of transcription by RNA polymerase II;GO:0007399//nervous system development;GO:0008284//positive regulation of cell population proliferation;GO:0008286//insulin receptor signaling pathway;GO:0009887//animal organ morphogenesis;GO:0030071//regulation of mitotic metaphase/a…	MYB
novel_circ_029900	4	4	7	0	0	0	47.1281296023564	47.8663571308906	49.6154800297693	0	0	0	48.2033222543388	0.001	-15.5568449624089	0.00260558334059173	1	ENSG00000114268	3	-	48538498	48550234	821	annot_exons	hsa_circ_0124005	PFKFB4	6-phosphofructo-2-kinase/fructose-2,6-biphosphatase 4 [Source:HGNC Symbol;Acc:HGNC:8875]	Environmental Information Processing;Metabolism	Signal transduction;Carbohydrate metabolism	ko04152//AMPK signaling pathway;ko00051//Fructose and mannose metabolism	K19030;K19030	GO:0005829//cytosol	GO:0000166//nucleotide binding;GO:0003824//catalytic activity;GO:0003873//6-phosphofructo-2-kinase activity;GO:0004331//fructose-2,6-bisphosphate 2-phosphatase activity;GO:0005515//protein binding;GO:0005524//ATP binding;GO:0016301//kinase activity;GO:0016740//transferase activity;GO:0016787//hydrolase activity	GO:0006000//fructose metabolic process;GO:0006003//fructose 2,6-bisphosphate metabolic process;GO:0008152//metabolic process;GO:0016310//phosphorylation;GO:0046835//carbohydrate phosphorylation	--
novel_circ_029992	0	8	5	0	0	0	0	95.7327142617811	35.4396285926924	0	0	0	43.7241142848245	0.001	-15.4161415394578	0.0362717765550601	1	ENSG00000003756	3	+	50113383	50117379	2625	annot_exons	hsa_circ_0124079	RBM5	RNA binding motif protein 5 [Source:HGNC Symbol;Acc:HGNC:9902]	-	-	-	-	GO:0005634//nucleus;GO:0005654//nucleoplasm;GO:0005681//spliceosomal complex	GO:0003676//nucleic acid binding;GO:0003677//DNA binding;GO:0003723//RNA binding;GO:0003729//mRNA binding;GO:0005515//protein binding;GO:0046872//metal ion binding	GO:0000245//spliceosomal complex assembly;GO:0000381//regulation of alternative mRNA splicing, via spliceosome;GO:0000398//mRNA splicing, via spliceosome;GO:0006396//RNA processing;GO:0006397//mRNA processing;GO:0006915//apoptotic process;GO:0008285//negative regulation of cell population proliferation;GO:0008380//RNA splicing;GO:0043065//positive regulation of apoptotic process	--
novel_circ_030215	1	0	6	9	9	7	11.7820324005891	0	42.5275543112308	78.9619140367963	84.1687864731408	82.2175240779892	18.1031955706066	81.7827415293088	2.17555204196355	0.0429604410422381	1	ENSG00000189283	3	-	60011371	60014264	288	exon_intron	hsa_circ_0124388	FHIT	fragile histidine triad diadenosine triphosphatase [Source:HGNC Symbol;Acc:HGNC:3701]	Metabolism;Metabolism;Human Diseases;Human Diseases	Global and overview maps;Nucleotide metabolism;Cancer: specific types;Cancer: specific types	ko01100//Metabolic pathways;ko00230//Purine metabolism;ko05222//Small cell lung cancer;ko05223//Non-small cell lung cancer	K01522;K01522;K01522;K01522	GO:0001650//fibrillar center;GO:0005634//nucleus;GO:0005737//cytoplasm;GO:0005739//mitochondrion;GO:0005829//cytosol;GO:0005886//plasma membrane	GO:0000166//nucleotide binding;GO:0003824//catalytic activity;GO:0005515//protein binding;GO:0016740//transferase activity;GO:0016787//hydrolase activity;GO:0031625//ubiquitin protein ligase binding;GO:0042802//identical protein binding;GO:0043530//adenosine 5'-monophosphoramidase activity;GO:0047352//adenylylsulfate-ammonia adenylyltransferase activity;GO:0047627//adenylylsulfatase activity;GO:0…	GO:0006163//purine nucleotide metabolic process;GO:0006915//apoptotic process;GO:0015964//diadenosine triphosphate catabolic process;GO:0032435//negative regulation of proteasomal ubiquitin-dependent protein catabolic process;GO:0072332//intrinsic apoptotic signaling pathway by p53 class mediator	--
novel_circ_030317	1	0	4	11	7	4	11.7820324005891	0	28.3517028741539	96.5090060449732	65.4646117013317	46.9814423302795	13.3779117582477	69.6516866921948	2.38030535541703	0.0315748263202305	1	ENSG00000144736	3	-	72841045	72844423	343	annot_exons	hsa_circ_0004340	SHQ1	SHQ1, H/ACA ribonucleoprotein assembly factor [Source:HGNC Symbol;Acc:HGNC:25543]	-	-	-	-	GO:0005634//nucleus;GO:0005654//nucleoplasm;GO:0005737//cytoplasm;GO:0005829//cytosol	GO:0005515//protein binding;GO:0051082//unfolded protein binding	GO:0000493//box H/ACA snoRNP assembly;GO:0022618//ribonucleoprotein complex assembly;GO:0043065//positive regulation of apoptotic process;GO:1904874//positive regulation of telomerase RNA localization to Cajal body;GO:2000233//negative regulation of rRNA processing	--
novel_circ_030335	0	9	4	0	0	0	0	107.699303544504	28.3517028741539	0	0	0	45.350335472886	0.001	-15.4688256024814	0.0385723336553758	1	ENSG00000169855	3	-	78938601	78990807	52207	exon_intron	hsa_circ_0124706	ROBO1	roundabout guidance receptor 1 [Source:HGNC Symbol;Acc:HGNC:10249]	Organismal Systems	Development and regeneration	ko04360//Axon guidance	K06753	GO:0005737//cytoplasm;GO:0005886//plasma membrane;GO:0009986//cell surface;GO:0016020//membrane;GO:0030424//axon;GO:0033116//endoplasmic reticulum-Golgi intermediate compartment membrane;GO:0042995//cell projection;GO:0043005//neuron projection	GO:0005515//protein binding;GO:0008046//axon guidance receptor activity;GO:0030275//LRR domain binding;GO:0042802//identical protein binding	GO:0002042//cell migration involved in sprouting angiogenesis;GO:0003148//outflow tract septum morphogenesis;GO:0003180//aortic valve morphogenesis;GO:0003184//pulmonary valve morphogenesis;GO:0003272//endocardial cushion formation;GO:0006919//activation of cysteine-type endopeptidase activity involved in apoptotic process;GO:0006935//chemotaxis;GO:0007155//cell adhesion;GO:0007156//homophilic ce…	--
novel_circ_030356	0	0	0	3	4	3	0	0	0	26.3206380122654	37.4083495436181	35.2360817477097	0.001	32.9883564345311	15.0096692804344	0.0321322761669824	1	ENSG00000070950	3	-	8840196	8852948	12753	intronic	hsa_circ_0124739	RAD18	RAD18 E3 ubiquitin protein ligase [Source:HGNC Symbol;Acc:HGNC:18278]	-	-	-	-	GO:0005634//nucleus;GO:0005654//nucleoplasm;GO:0005657//replication fork;GO:0005737//cytoplasm;GO:0005813//centrosome;GO:0005815//microtubule organizing center;GO:0005856//cytoskeleton;GO:0016604//nuclear body;GO:0035861//site of double-strand break;GO:0042405//nuclear inclusion body;GO:0097505//Rad6-Rad18 complex	GO:0000403//Y-form DNA binding;GO:0003677//DNA binding;GO:0003684//damaged DNA binding;GO:0003697//single-stranded DNA binding;GO:0005515//protein binding;GO:0016740//transferase activity;GO:0031593//polyubiquitin modification-dependent protein binding;GO:0031625//ubiquitin protein ligase binding;GO:0042802//identical protein binding;GO:0044877//protein-containing complex binding;GO:0046872//meta…	GO:0006281//DNA repair;GO:0006301//postreplication repair;GO:0006513//protein monoubiquitination;GO:0006974//cellular response to DNA damage stimulus;GO:0016567//protein ubiquitination;GO:0051865//protein autoubiquitination;GO:0051984//positive regulation of chromosome segregation	--
novel_circ_030406	1	0	0	31	14	17	11.7820324005891	0	0	271.979926126743	130.929223402663	199.671129903688	3.9273441335297	200.860093144365	5.67649312816823	5.14576653699459e-07	0.022126281532423	ENSG00000114026	3	+	9750945	9751949	428	annot_exons	hsa_circ_0008027	OGG1	8-oxoguanine DNA glycosylase [Source:HGNC Symbol;Acc:HGNC:8125]	Genetic Information Processing	Replication and repair	ko03410//Base excision repair	K03660	GO:0005634//nucleus;GO:0005654//nucleoplasm;GO:0005739//mitochondrion;GO:0005759//mitochondrial matrix;GO:0005829//cytosol;GO:0016363//nuclear matrix;GO:0016607//nuclear speck;GO:0032991//protein-containing complex	GO:0003677//DNA binding;GO:0003684//damaged DNA binding;GO:0003824//catalytic activity;GO:0004519//endonuclease activity;GO:0005515//protein binding;GO:0008017//microtubule binding;GO:0008534//oxidized purine nucleobase lesion DNA N-glycosylase activity;GO:0016787//hydrolase activity;GO:0016798//hydrolase activity, acting on glycosyl bonds;GO:0016829//lyase activity;GO:0019104//DNA N-glycosylase …	GO:0006281//DNA repair;GO:0006284//base-excision repair;GO:0006285//base-excision repair, AP site formation;GO:0006289//nucleotide-excision repair;GO:0006355//regulation of transcription, DNA-templated;GO:0006974//cellular response to DNA damage stimulus;GO:0006979//response to oxidative stress;GO:0008152//metabolic process;GO:0009314//response to radiation;GO:0009410//response to xenobiotic stim…	--
novel_circ_030433	0	0	2	17	0	4	0	0	14.1758514370769	149.150282069504	0	46.9814423302795	4.72528381235897	65.3772414665945	3.79031561626108	0.0345464116964549	1	ENSG00000064225	3	+	98756369	98773983	974	annot_exons	hsa_circ_0124835	ST3GAL6	ST3 beta-galactoside alpha-2,3-sialyltransferase 6 [Source:HGNC Symbol;Acc:HGNC:18080]	Metabolism;Metabolism	Global and overview maps;Glycan biosynthesis and metabolism	ko01100//Metabolic pathways;ko00601//Glycosphingolipid biosynthesis - lacto and neolacto series	K03792;K03792	GO:0000139//Golgi membrane;GO:0005794//Golgi apparatus;GO:0016020//membrane;GO:0070062//extracellular exosome	GO:0003836//beta-galactoside (CMP) alpha-2,3-sialyltransferase activity;GO:0008373//sialyltransferase activity;GO:0016740//transferase activity;GO:0016757//glycosyltransferase activity;GO:0052798//beta-galactoside alpha-2,3-sialyltransferase activity	GO:0006486//protein glycosylation;GO:0006664//glycolipid metabolic process;GO:0009247//glycolipid biosynthetic process;GO:0009311//oligosaccharide metabolic process;GO:0009312//oligosaccharide biosynthetic process;GO:0018146//keratan sulfate biosynthetic process;GO:0036211//protein modification process;GO:0071354//cellular response to interleukin-6;GO:0097503//sialylation	--
novel_circ_030498	5	1	9	0	0	0	58.9101620029455	11.9665892827226	63.7913314668462	0	0	0	44.8893609175048	0.001	-15.4540859365356	0.00976438444406995	1	ENSG00000164038	4	-	103028747	103047226	679	annot_exons	hsa_circ_0124909	SLC9B2	solute carrier family 9 member B2 [Source:HGNC Symbol;Acc:HGNC:25143]	-	-	-	-	GO:0005739//mitochondrion;GO:0005743//mitochondrial inner membrane;GO:0005768//endosome;GO:0005886//plasma membrane;GO:0005929//cilium;GO:0010008//endosome membrane;GO:0016020//membrane;GO:0016323//basolateral plasma membrane;GO:0016324//apical plasma membrane;GO:0030672//synaptic vesicle membrane;GO:0031410//cytoplasmic vesicle;GO:0031514//motile cilium;GO:0031966//mitochondrial membrane;GO:0042…	GO:0005515//protein binding;GO:0010348//lithium:proton antiporter activity;GO:0015297//antiporter activity;GO:0015299//solute:proton antiporter activity;GO:0015385//sodium:proton antiporter activity;GO:0016491//oxidoreductase activity;GO:0042802//identical protein binding	GO:0006811//ion transport;GO:0006812//cation transport;GO:0006814//sodium ion transport;GO:0010351//lithium ion transport;GO:0030317//flagellated sperm motility;GO:0034220//ion transmembrane transport;GO:0035725//sodium ion transmembrane transport;GO:0055078//sodium ion homeostasis;GO:0055085//transmembrane transport;GO:0061178//regulation of insulin secretion involved in cellular response to glu…	--
novel_circ_030563	0	0	3	9	5	2	0	0	21.2637771556154	78.9619140367963	46.7604369295227	23.4907211651398	7.08792571853847	49.7376907104863	2.81090413605096	0.0487883977650106	1	ENSG00000138796	4	+	108009759	108014588	287	annot_exons	hsa_circ_0070619	HADH	hydroxyacyl-CoA dehydrogenase [Source:HGNC Symbol;Acc:HGNC:4799]	Metabolism;Metabolism;Metabolism;Metabolism;Metabolism;Metabolism;Metabolism;Metabolism	Global and overview maps;Amino acid metabolism;Global and overview maps;Amino acid metabolism;Amino acid metabolism;Lipid metabolism;Carbohydrate metabolism;Lipid metabolism	ko01100//Metabolic pathways;ko00310//Lysine degradation;ko01212//Fatty acid metabolism;ko00280//Valine, leucine and isoleucine degradation;ko00380//Tryptophan metabolism;ko00071//Fatty acid degradation;ko00650//Butanoate metabolism;ko00062//Fatty acid elongation	K00022;K00022;K00022;K00022;K00022;K00022;K00022;K00022	GO:0005654//nucleoplasm;GO:0005737//cytoplasm;GO:0005739//mitochondrion;GO:0005759//mitochondrial matrix	GO:0003857//3-hydroxyacyl-CoA dehydrogenase activity;GO:0016491//oxidoreductase activity;GO:0016616//oxidoreductase activity, acting on the CH-OH group of donors, NAD or NADP as acceptor;GO:0016740//transferase activity;GO:0042802//identical protein binding;GO:0070403//NAD+ binding	GO:0006629//lipid metabolic process;GO:0006631//fatty acid metabolic process;GO:0006635//fatty acid beta-oxidation;GO:0009410//response to xenobiotic stimulus;GO:0009725//response to hormone;GO:0014823//response to activity;GO:0032868//response to insulin;GO:0046676//negative regulation of insulin secretion;GO:0050796//regulation of insulin secretion;GO:0120162//positive regulation of cold-induce…	--
novel_circ_030602	6	5	2	19	20	12	70.6921944035346	59.8329464136132	14.1758514370769	166.697374077681	187.041747718091	140.944326990839	48.2336640847416	164.89448292887	1.77343081548009	0.0192602132379221	1	ENSG00000138658	4	-	112562371	112589874	1815	annot_exons	hsa_circ_0125030	ZGRF1	zinc finger GRF-type containing 1 [Source:HGNC Symbol;Acc:HGNC:25654]	-	-	-	-	GO:0016020//membrane;GO:0035861//site of double-strand break	GO:0004386//helicase activity;GO:0008270//zinc ion binding;GO:0046872//metal ion binding	GO:0006302//double-strand break repair	--
novel_circ_030650	0	0	0	0	10	13	0	0	0	0	93.5208738590453	152.689687573408	0.001	82.0701871441511	16.3245706226193	0.00487567819293101	1	ENSG00000291202	4	-	119412352	119420155	674	annot_exons	hsa_circ_0002139	ENSG00000291202	-	-	-	-	-	-	-	-	--
novel_circ_030694	3	0	0	9	14	5	35.3460972017673	0	0	78.9619140367963	130.929223402663	58.7268029128494	11.7820324005891	89.5393134507696	2.9259328307842	0.0189668524237982	1	ENSG00000159692	4	-	1225360	1228343	352	annot_exons	hsa_circ_0068836	CTBP1	C-terminal binding protein 1 [Source:HGNC Symbol;Acc:HGNC:2494]	Human Diseases;Environmental Information Processing;Human Diseases;Environmental Information Processing	Cancer: overview;Signal transduction;Cancer: specific types;Signal transduction	ko05200//Pathways in cancer;ko04310//Wnt signaling pathway;ko05220//Chronic myeloid leukemia;ko04330//Notch signaling pathway	K04496;K04496;K04496;K04496	GO:0005634//nucleus;GO:0005654//nucleoplasm;GO:0005737//cytoplasm;GO:0017053//transcription repressor complex;GO:0098831//presynaptic active zone cytoplasmic component;GO:0098978//glutamatergic synapse;GO:0098982//GABA-ergic synapse	GO:0001221//transcription coregulator binding;GO:0001222//transcription corepressor binding;GO:0003682//chromatin binding;GO:0003713//transcription coactivator activity;GO:0003714//transcription corepressor activity;GO:0005515//protein binding;GO:0016491//oxidoreductase activity;GO:0016616//oxidoreductase activity, acting on the CH-OH group of donors, NAD or NADP as acceptor;GO:0019904//protein d…	GO:0000122//negative regulation of transcription by RNA polymerase II;GO:0006357//regulation of transcription by RNA polymerase II;GO:0006468//protein phosphorylation;GO:0008285//negative regulation of cell population proliferation;GO:0019079//viral genome replication;GO:0030154//cell differentiation;GO:0031065//positive regulation of histone deacetylation;GO:0031507//heterochromatin assembly;GO:…	--
novel_circ_030757	0	8	9	36	38	35	0	95.7327142617811	63.7913314668462	315.847656147185	355.379320664372	411.087620389946	53.1746819095424	360.771532400501	2.76227410041037	0.00125641256574363	1	ENSG00000138709	4	+	128074460	128077962	294	annot_exons	hsa_circ_0001438	LARP1B	La ribonucleoprotein 1B [Source:HGNC Symbol;Acc:HGNC:24704]	-	-	-	-	GO:0005634//nucleus;GO:0005829//cytosol;GO:0010494//cytoplasmic stress granule;GO:1990904//ribonucleoprotein complex	GO:0003723//RNA binding;GO:0005515//protein binding	GO:0045727//positive regulation of translation	--
novel_circ_030862	3	4	8	12	15	23	35.3460972017673	47.8663571308906	56.7034057483078	105.282552049062	140.281310788568	270.143293399107	46.6386200269886	171.902385412246	1.88199255767795	0.0131790619524233	1	ENSG00000109381	4	-	139137630	139139497	323	annot_exons	hsa_circ_0007466	ELF2	E74 like ETS transcription factor 2 [Source:HGNC Symbol;Acc:HGNC:3317]	-	-	-	-	GO:0000785//chromatin;GO:0005634//nucleus;GO:0005654//nucleoplasm;GO:0005829//cytosol;GO:0016604//nuclear body	GO:0000981//DNA-binding transcription factor activity, RNA polymerase II-specific;GO:0003677//DNA binding;GO:0003700//DNA-binding transcription factor activity;GO:0005515//protein binding;GO:0043565//sequence-specific DNA binding;GO:1990837//sequence-specific double-stranded DNA binding	GO:0006355//regulation of transcription, DNA-templated;GO:0006357//regulation of transcription by RNA polymerase II;GO:0045892//negative regulation of transcription, DNA-templated;GO:0045893//positive regulation of transcription, DNA-templated	ETS
novel_circ_030903	3	4	2	0	0	0	35.3460972017673	47.8663571308906	14.1758514370769	0	0	0	32.4627685899116	0.001	-14.9864984250486	0.0441276266078788	1	ENSG00000109458	4	+	143415477	143440382	1993	annot_exons	hsa_circ_0125422	GAB1	GRB2 associated binding protein 1 [Source:HGNC Symbol;Acc:HGNC:4066]	Environmental Information Processing;Human Diseases;Human Diseases;Human Diseases;Environmental Information Processing;Organismal Systems;Environmental Information Processing;Human Diseases;Human Diseases;Human Diseases	Signal transduction;Cancer: overview;Cancer: specific types;Cancer: specific types;Signal transduction;Nervous system;Signal transduction;Drug resistance: antineoplastic;Infectious disease: bacterial;Cancer: specific types	ko04014//Ras signaling pathway;ko05205//Proteoglycans in cancer;ko05225//Hepatocellular carcinoma;ko05226//Gastric cancer;ko04072//Phospholipase D signaling pathway;ko04722//Neurotrophin signaling pathway;ko04012//ErbB signaling pathway;ko01521//EGFR tyrosine kinase inhibitor resistance;ko05100//Bacterial invasion of epithelial cells;ko05211//Renal cell carcinoma	K09593;K09593;K09593;K09593;K09593;K09593;K09593;K09593;K09593;K09593	GO:0005737//cytoplasm;GO:0005829//cytosol;GO:0005911//cell-cell junction	GO:0005515//protein binding;GO:0035591//signaling adaptor activity	GO:0001525//angiogenesis;GO:0007165//signal transduction;GO:0007173//epidermal growth factor receptor signaling pathway;GO:0008286//insulin receptor signaling pathway;GO:0035728//response to hepatocyte growth factor;GO:0038084//vascular endothelial growth factor signaling pathway;GO:0038089//positive regulation of cell migration by vascular endothelial growth factor signaling pathway;GO:0045766//…	--
novel_circ_030954	3	11	5	0	0	1	35.3460972017673	131.632482109949	35.4396285926924	0	0	11.7453605825699	67.4727359681362	3.91512019418997	-4.10717615916326	0.00746697639860346	1	ENSG00000071205	4	+	147864846	147881932	2303	annot_exons	hsa_circ_0008243	ARHGAP10	Rho GTPase activating protein 10 [Source:HGNC Symbol;Acc:HGNC:26099]	Human Diseases	Infectious disease: bacterial	ko05100//Bacterial invasion of epithelial cells	K13736	GO:0005737//cytoplasm;GO:0005829//cytosol;GO:0005886//plasma membrane;GO:0016020//membrane;GO:0048471//perinuclear region of cytoplasm	GO:0005096//GTPase activator activity;GO:0005515//protein binding	GO:0007010//cytoskeleton organization;GO:0007165//signal transduction;GO:0043066//negative regulation of apoptotic process;GO:0051056//regulation of small GTPase mediated signal transduction	--
novel_circ_030960	0	0	0	6	4	4	0	0	0	52.6412760245308	37.4083495436181	46.9814423302795	0.001	45.6770226328095	15.4791809940665	0.00447501643435701	1	ENSG00000071205	4	+	147906638	147955374	794	annot_exons	hsa_circ_0002177	ARHGAP10	Rho GTPase activating protein 10 [Source:HGNC Symbol;Acc:HGNC:26099]	Human Diseases	Infectious disease: bacterial	ko05100//Bacterial invasion of epithelial cells	K13736	GO:0005737//cytoplasm;GO:0005829//cytosol;GO:0005886//plasma membrane;GO:0016020//membrane;GO:0048471//perinuclear region of cytoplasm	GO:0005096//GTPase activator activity;GO:0005515//protein binding	GO:0007010//cytoskeleton organization;GO:0007165//signal transduction;GO:0043066//negative regulation of apoptotic process;GO:0051056//regulation of small GTPase mediated signal transduction	--
novel_circ_030965	4	2	4	0	0	0	47.1281296023564	23.9331785654453	28.3517028741539	0	0	0	33.1376703473185	0.001	-15.0161845609709	0.0349059599303482	1	ENSG00000071205	4	+	147955316	147966839	325	annot_exons	hsa_circ_0071122	ARHGAP10	Rho GTPase activating protein 10 [Source:HGNC Symbol;Acc:HGNC:26099]	Human Diseases	Infectious disease: bacterial	ko05100//Bacterial invasion of epithelial cells	K13736	GO:0005737//cytoplasm;GO:0005829//cytosol;GO:0005886//plasma membrane;GO:0016020//membrane;GO:0048471//perinuclear region of cytoplasm	GO:0005096//GTPase activator activity;GO:0005515//protein binding	GO:0007010//cytoskeleton organization;GO:0007165//signal transduction;GO:0043066//negative regulation of apoptotic process;GO:0051056//regulation of small GTPase mediated signal transduction	--
novel_circ_031011	0	0	1	2	9	2	0	0	7.08792571853847	17.5470920081769	84.1687864731408	23.4907211651398	2.36264190617949	41.7355332154858	4.14280331405289	0.0496836255987262	1	ENSG00000198589	4	-	150870525	150893149	382	annot_exons	hsa_circ_0071236	LRBA	LPS responsive beige-like anchor protein [Source:HGNC Symbol;Acc:HGNC:1742]	-	-	-	-	GO:0005764//lysosome;GO:0005765//lysosomal membrane;GO:0005783//endoplasmic reticulum;GO:0005789//endoplasmic reticulum membrane;GO:0005794//Golgi apparatus;GO:0005829//cytosol;GO:0005886//plasma membrane;GO:0016020//membrane	GO:0003674//molecular_function;GO:0005515//protein binding;GO:0019901//protein kinase binding	GO:0000423//mitophagy;GO:0008104//protein localization;GO:0034497//protein localization to phagophore assembly site	--
novel_circ_031180	2	0	0	8	9	5	23.5640648011782	0	0	70.1883680327078	84.1687864731408	58.7268029128494	7.8546882670594	71.0279858062327	3.17676164950889	0.00556832356851264	1	ENSG00000137601	4	-	169537809	169556095	2076	annot_exons	hsa_circ_0003196	NEK1	NIMA related kinase 1 [Source:HGNC Symbol;Acc:HGNC:7744]	-	-	-	-	GO:0000242//pericentriolar material;GO:0005634//nucleus;GO:0005654//nucleoplasm;GO:0005737//cytoplasm;GO:0005813//centrosome;GO:0005815//microtubule organizing center;GO:0005829//cytosol;GO:0005856//cytoskeleton;GO:0034451//centriolar satellite	GO:0000166//nucleotide binding;GO:0004672//protein kinase activity;GO:0004674//protein serine/threonine kinase activity;GO:0004713//protein tyrosine kinase activity;GO:0005515//protein binding;GO:0005524//ATP binding;GO:0016301//kinase activity;GO:0016740//transferase activity;GO:0046872//metal ion binding;GO:0071889//14-3-3 protein binding;GO:0106310//protein serine kinase activity	GO:0006468//protein phosphorylation;GO:0007049//cell cycle;GO:0016310//phosphorylation;GO:0030030//cell projection organization;GO:0051301//cell division;GO:0060271//cilium assembly	--
novel_circ_031271	0	0	0	6	5	2	0	0	0	52.6412760245308	46.7604369295227	23.4907211651398	0.001	40.9641447063978	15.3220740725449	0.0122824766350627	1	ENSG00000218336	4	+	182728965	182731139	599	annot_exons	hsa_circ_0071488	TENM3	teneurin transmembrane protein 3 [Source:HGNC Symbol;Acc:HGNC:29944]	-	-	-	-	GO:0005886//plasma membrane;GO:0016020//membrane;GO:0030424//axon;GO:0042995//cell projection;GO:0043005//neuron projection	GO:0005515//protein binding;GO:0042803//protein homodimerization activity;GO:0046982//protein heterodimerization activity;GO:0050839//cell adhesion molecule binding	GO:0007155//cell adhesion;GO:0007156//homophilic cell adhesion via plasma membrane adhesion molecules;GO:0007157//heterophilic cell-cell adhesion via plasma membrane cell adhesion molecules;GO:0007165//signal transduction;GO:0010976//positive regulation of neuron projection development;GO:0030154//cell differentiation;GO:0048593//camera-type eye morphogenesis;GO:0048666//neuron development;GO:190…	--
novel_circ_031369	0	0	0	3	5	2	0	0	0	26.3206380122654	46.7604369295227	23.4907211651398	0.001	32.1905987023093	14.974351788823	0.0363980099360889	1	ENSG00000083857	4	-	186663299	186663613	315	one_exon	hsa_circ_0071615	FAT1	FAT atypical cadherin 1 [Source:HGNC Symbol;Acc:HGNC:3595]	-	-	-	-	GO:0005634//nucleus;GO:0005886//plasma membrane;GO:0005911//cell-cell junction;GO:0005925//focal adhesion;GO:0016020//membrane;GO:0016324//apical plasma membrane;GO:0030027//lamellipodium;GO:0030054//cell junction;GO:0030175//filopodium;GO:0048471//perinuclear region of cytoplasm;GO:0070062//extracellular exosome	GO:0005509//calcium ion binding;GO:0005515//protein binding	GO:0002088//lens development in camera-type eye;GO:0003382//epithelial cell morphogenesis;GO:0003412//establishment of epithelial cell apical/basal polarity involved in camera-type eye morphogenesis;GO:0007015//actin filament organization;GO:0007155//cell adhesion;GO:0007156//homophilic cell adhesion via plasma membrane adhesion molecules;GO:0007163//establishment or maintenance of cell polarity;…	--
novel_circ_031391	2	0	0	13	5	7	23.5640648011782	0	0	114.05609805315	46.7604369295227	82.2175240779892	7.8546882670594	81.0113530202206	3.36649817822838	0.00435078117141556	1	NA	4	-	18968580	18988373	19794	intergenic	novel_circ_031391	-	-	-	-	-	-	-	-	-	-
novel_circ_031699	4	3	3	0	0	0	47.1281296023564	35.8997678481679	21.2637771556154	0	0	0	34.7638915353799	0.001	-15.085301968737	0.0330577606313834	1	ENSG00000078177	4	+	40106900	40118024	447	annot_exons	hsa_circ_0126337	N4BP2	NEDD4 binding protein 2 [Source:HGNC Symbol;Acc:HGNC:29851]	-	-	-	-	GO:0005737//cytoplasm;GO:0005829//cytosol	GO:0000166//nucleotide binding;GO:0004519//endonuclease activity;GO:0004520//endodeoxyribonuclease activity;GO:0005515//protein binding;GO:0005524//ATP binding;GO:0016787//hydrolase activity;GO:0043130//ubiquitin binding;GO:0046404//polydeoxyribonucleotide 5'-hydroxyl-kinase activity	GO:0006259//DNA metabolic process	--
novel_circ_031768	6	3	10	13	21	14	70.6921944035346	35.8997678481679	70.8792571853847	114.05609805315	196.393835103995	164.435048155978	59.1570731456957	158.294993771041	1.41999304903979	0.0358021803155202	1	ENSG00000247708	4	+	4648977	4649542	566	one_exon	hsa_circ_0009031	STX18-AS1	-	-	-	-	-	-	-	-	--
novel_circ_031820	3	1	9	10	24	9	35.3460972017673	11.9665892827226	63.7913314668462	87.7354600408847	224.450097261709	105.708245243129	37.0346726504454	139.297934181908	1.91122537223632	0.0273091376744621	1	ENSG00000075539	4	-	48684673	48710698	303	annot_exons	hsa_circ_0002021	FRYL	FRY like transcription coactivator [Source:HGNC Symbol;Acc:HGNC:29127]	-	-	-	-	GO:0005938//cell cortex;GO:0030427//site of polarized growth	-	GO:0000902//cell morphogenesis;GO:0031175//neuron projection development	--
novel_circ_031843	8	7	3	0	3	0	94.2562592047128	83.7661249790585	21.2637771556154	0	28.0562621577136	0	66.4287204464622	9.35208738590453	-2.82844680982819	0.0492056941749239	1	ENSG00000109184	4	+	51863437	51914078	2884	annot_exons	hsa_circ_0126577	DCUN1D4	defective in cullin neddylation 1 domain containing 4 [Source:HGNC Symbol;Acc:HGNC:28998]	-	-	-	-	GO:0000151//ubiquitin ligase complex;GO:0005634//nucleus	GO:0005515//protein binding;GO:0031624//ubiquitin conjugating enzyme binding;GO:0032182//ubiquitin-like protein binding;GO:0097602//cullin family protein binding	GO:0045116//protein neddylation;GO:0051443//positive regulation of ubiquitin-protein transferase activity;GO:2000436//positive regulation of protein neddylation	--
novel_circ_031862	5	3	2	0	0	0	58.9101620029455	35.8997678481679	14.1758514370769	0	0	0	36.3285937627301	0.001	-15.1488179013502	0.0309350086061552	1	ENSG00000145216	4	+	53383773	53391498	1143	annot_exons	hsa_circ_0126595	FIP1L1	factor interacting with PAPOLA and CPSF1 [Source:HGNC Symbol;Acc:HGNC:19124]	Genetic Information Processing	Translation	ko03015//mRNA surveillance pathway	K14405	GO:0005634//nucleus;GO:0005654//nucleoplasm;GO:0005829//cytosol;GO:0005847//mRNA cleavage and polyadenylation specificity factor complex	GO:0003723//RNA binding;GO:0005515//protein binding	GO:0006397//mRNA processing	--
novel_circ_031957	5	3	2	0	0	0	58.9101620029455	35.8997678481679	14.1758514370769	0	0	0	36.3285937627301	0.001	-15.1488179013502	0.0309247012794875	1	ENSG00000074211	4	-	6371732	6381094	1346	exon_intron	novel_circ_031957	PPP2R2C	protein phosphatase 2 regulatory subunit Bgamma [Source:HGNC Symbol;Acc:HGNC:9306]	Environmental Information Processing;Human Diseases;Cellular Processes;Environmental Information Processing;Human Diseases;Organismal Systems;Organismal Systems;Environmental Information Processing;Environmental Information Processing;Human Diseases;Genetic Information Processing	Signal transduction;Infectious disease: viral;Cellular community - eukaryotes;Signal transduction;Infectious disease: viral;Circulatory system;Nervous system;Signal transduction;Signal transduction;Infectious disease: parasitic;Translation	ko04151//PI3K-Akt signaling pathway;ko05165//Human papillomavirus infection;ko04530//Tight junction;ko04390//Hippo signaling pathway;ko05160//Hepatitis C;ko04261//Adrenergic signaling in cardiomyocytes;ko04728//Dopaminergic synapse;ko04152//AMPK signaling pathway;ko04071//Sphingolipid signaling pathway;ko05142//Chagas disease;ko03015//mRNA surveillance pathway	K04354;K04354;K04354;K04354;K04354;K04354;K04354;K04354;K04354;K04354;K04354	GO:0000159//protein phosphatase type 2A complex;GO:0005829//cytosol	GO:0005515//protein binding;GO:0019888//protein phosphatase regulator activity	-	--
novel_circ_032109	4	9	0	0	0	0	47.1281296023564	107.699303544504	0	0	0	0	51.6091443822868	0.001	-15.6553390922163	0.0219400793391728	1	ENSG00000138771	4	+	76730804	76741926	3298	annot_exons	novel_circ_032109	SHROOM3	shroom family member 3 [Source:HGNC Symbol;Acc:HGNC:30422]	-	-	-	-	GO:0005737//cytoplasm;GO:0005856//cytoskeleton;GO:0005874//microtubule;GO:0005886//plasma membrane;GO:0005912//adherens junction;GO:0016020//membrane;GO:0016324//apical plasma membrane;GO:0030864//cortical actin cytoskeleton;GO:0043296//apical junction complex;GO:0070161//anchoring junction	GO:0003779//actin binding;GO:0005515//protein binding;GO:0051015//actin filament binding	GO:0000902//cell morphogenesis;GO:0007015//actin filament organization;GO:0007389//pattern specification process;GO:0008360//regulation of cell shape;GO:0043482//cellular pigment accumulation;GO:0045176//apical protein localization	--
novel_circ_032319	3	4	4	0	0	0	35.3460972017673	47.8663571308906	28.3517028741539	0	0	0	37.1880524022706	0.001	-15.1825515732331	0.0199953717146596	1	ENSG00000178950	4	-	876530	877809	393	annot_exons	hsa_circ_0068809	GAK	cyclin G associated kinase [Source:HGNC Symbol;Acc:HGNC:4113]	-	-	-	-	GO:0005737//cytoplasm;GO:0005794//Golgi apparatus;GO:0005829//cytosol;GO:0005925//focal adhesion;GO:0016020//membrane;GO:0031982//vesicle;GO:0043231//intracellular membrane-bounded organelle;GO:0048471//perinuclear region of cytoplasm;GO:0070161//anchoring junction;GO:0098793//presynapse	GO:0000166//nucleotide binding;GO:0004672//protein kinase activity;GO:0004674//protein serine/threonine kinase activity;GO:0005515//protein binding;GO:0005524//ATP binding;GO:0016301//kinase activity;GO:0016740//transferase activity;GO:0030276//clathrin binding;GO:0030332//cyclin binding;GO:0051087//chaperone binding;GO:0106310//protein serine kinase activity	GO:0006468//protein phosphorylation;GO:0006898//receptor-mediated endocytosis;GO:0007029//endoplasmic reticulum organization;GO:0007030//Golgi organization;GO:0007049//cell cycle;GO:0010977//negative regulation of neuron projection development;GO:0016191//synaptic vesicle uncoating;GO:0016310//phosphorylation;GO:0034067//protein localization to Golgi apparatus;GO:0048268//clathrin coat assembly;G…	--
novel_circ_032395	3	4	4	0	0	0	35.3460972017673	47.8663571308906	28.3517028741539	0	0	0	37.1880524022706	0.001	-15.1825515732331	0.0199855491392734	1	ENSG00000138696	4	+	95104408	95125121	602	annot_exons	hsa_circ_0127364	BMPR1B	bone morphogenetic protein receptor type 1B [Source:HGNC Symbol;Acc:HGNC:1077]	Environmental Information Processing;Organismal Systems;Environmental Information Processing;Cellular Processes;Human Diseases;Environmental Information Processing	Signaling molecules and interaction;Development and regeneration;Signal transduction;Cellular community - eukaryotes;Cardiovascular disease;Signal transduction	ko04060//Cytokine-cytokine receptor interaction;ko04360//Axon guidance;ko04390//Hippo signaling pathway;ko04550//Signaling pathways regulating pluripotency of stem cells;ko05418//Fluid shear stress and atherosclerosis;ko04350//TGF-beta signaling pathway	K13578;K13578;K13578;K13578;K13578;K13578	GO:0005886//plasma membrane;GO:0016020//membrane;GO:0030425//dendrite;GO:0043025//neuronal cell body;GO:0043235//receptor complex;GO:0098802//plasma membrane signaling receptor complex;GO:1990712//HFE-transferrin receptor complex	GO:0000166//nucleotide binding;GO:0004672//protein kinase activity;GO:0004674//protein serine/threonine kinase activity;GO:0004675//transmembrane receptor protein serine/threonine kinase activity;GO:0005025//transforming growth factor beta receptor activity, type I;GO:0005515//protein binding;GO:0005524//ATP binding;GO:0016301//kinase activity;GO:0016740//transferase activity;GO:0036122//BMP bind…	GO:0001502//cartilage condensation;GO:0001550//ovarian cumulus expansion;GO:0001649//osteoblast differentiation;GO:0001654//eye development;GO:0002062//chondrocyte differentiation;GO:0002063//chondrocyte development;GO:0006468//protein phosphorylation;GO:0006954//inflammatory response;GO:0007178//transmembrane receptor protein serine/threonine kinase signaling pathway;GO:0009953//dorsal/ventral p…	--
novel_circ_032409	0	0	0	9	4	0	0	0	0	78.9619140367963	37.4083495436181	0	0.001	38.7900878601381	15.2434004231487	0.0458223808958723	1	ENSG00000138698	4	+	98379017	98404602	1870	annot_exons	hsa_circ_0003033	RAP1GDS1	Rap1 GTPase-GDP dissociation stimulator 1 [Source:HGNC Symbol;Acc:HGNC:9859]	-	-	-	-	GO:0005615//extracellular space;GO:0005634//nucleus;GO:0005737//cytoplasm;GO:0005739//mitochondrion;GO:0005783//endoplasmic reticulum;GO:0005829//cytosol;GO:0070062//extracellular exosome	GO:0005085//guanyl-nucleotide exchange factor activity;GO:0005515//protein binding;GO:0030695//GTPase regulator activity	GO:0003300//cardiac muscle hypertrophy;GO:0010821//regulation of mitochondrion organization;GO:0014829//vascular associated smooth muscle contraction;GO:0031034//myosin filament assembly;GO:0032471//negative regulation of endoplasmic reticulum calcium ion concentration;GO:0034260//negative regulation of GTPase activity;GO:0034504//protein localization to nucleus;GO:0043547//positive regulation of…	--
novel_circ_032911	0	0	0	7	7	0	0	0	0	61.4148220286193	65.4646117013317	0	0.001	42.2931445766503	15.3681362110554	0.0311134607712418	1	ENSG00000287067	5	-	137757867	137759020	1154	intronic	hsa_circ_0005222	ENSG00000287067	-	-	-	-	-	-	-	-	--
novel_circ_032980	1	16	8	33	21	34	11.7820324005891	191.465428523562	56.7034057483078	289.52701813492	196.393835103995	399.342259807376	86.6502888908196	295.087704348764	1.76786734368379	0.0488322801559914	1	ENSG00000113013	5	-	138568925	138571141	468	annot_exons	hsa_circ_0003280	HSPA9	heat shock protein family A (Hsp70) member 9 [Source:HGNC Symbol;Acc:HGNC:5244]	Human Diseases;Genetic Information Processing	Infectious disease: bacterial;Folding, sorting and degradation	ko05152//Tuberculosis;ko03018//RNA degradation	K04043;K04043	GO:0001401//SAM complex;GO:0005634//nucleus;GO:0005730//nucleolus;GO:0005737//cytoplasm;GO:0005739//mitochondrion;GO:0005744//TIM23 mitochondrial import inner membrane translocase complex;GO:0005759//mitochondrial matrix;GO:0005925//focal adhesion;GO:0042645//mitochondrial nucleoid;GO:0070062//extracellular exosome;GO:0140275//MIB complex	GO:0000166//nucleotide binding;GO:0003723//RNA binding;GO:0005515//protein binding;GO:0005524//ATP binding;GO:0016887//ATP hydrolysis activity;GO:0019899//enzyme binding;GO:0031072//heat shock protein binding;GO:0031625//ubiquitin protein ligase binding;GO:0044183//protein folding chaperone;GO:0051082//unfolded protein binding;GO:0140662//ATP-dependent protein folding chaperone	GO:0006457//protein folding;GO:0006611//protein export from nucleus;GO:0006886//intracellular protein transport;GO:0007007//inner mitochondrial membrane organization;GO:0016226//iron-sulfur cluster assembly;GO:0030218//erythrocyte differentiation;GO:0042026//protein refolding;GO:0043066//negative regulation of apoptotic process;GO:0045646//regulation of erythrocyte differentiation;GO:0045647//neg…	--
novel_circ_033000	21	27	48	5	18	9	247.422680412371	323.097910633511	340.220434489847	43.8677300204424	168.337572946282	105.708245243129	303.580341845243	105.971182736618	-1.51840637398054	0.0202543420829418	1	ENSG00000280987	5	+	139278327	139279129	337	annot_exons	hsa_circ_0008922	MATR3	matrin 3 [Source:NCBI gene (formerly Entrezgene);Acc:9782]	Human Diseases	Neurodegenerative disease	ko05014//Amyotrophic lateral sclerosis	K13213	GO:0005634//nucleus	GO:0003676//nucleic acid binding;GO:0003723//RNA binding;GO:0008270//zinc ion binding;GO:0046872//metal ion binding	-	--
novel_circ_033040	0	0	2	1	5	8	0	0	14.1758514370769	8.77354600408847	46.7604369295227	93.9628846605591	4.72528381235897	49.8322891980568	3.39860796121713	0.0328665333280833	1	ENSG00000131503	5	+	140482580	140487060	1559	annot_exons	hsa_circ_0004025	ANKHD1	ankyrin repeat and KH domain containing 1 [Source:HGNC Symbol;Acc:HGNC:24714]	-	-	-	-	GO:0005737//cytoplasm	GO:0003676//nucleic acid binding;GO:0003723//RNA binding;GO:0005515//protein binding	GO:0045087//innate immune response	--
novel_circ_033064	0	2	0	6	4	11	0	23.9331785654453	0	52.6412760245308	37.4083495436181	129.198966408269	7.97772618848177	73.0828639921393	3.19548365861012	0.0131481546737211	1	ENSG00000131504	5	-	141581915	141583615	424	annot_exons	hsa_circ_0128160	DIAPH1	diaphanous related formin 1 [Source:HGNC Symbol;Acc:HGNC:2876]	Human Diseases;Cellular Processes;Cellular Processes;Human Diseases	Infectious disease: bacterial;Cell motility;Cellular community - eukaryotes;Endocrine and metabolic disease	ko05131//Shigellosis;ko04810//Regulation of actin cytoskeleton;ko04510//Focal adhesion;ko04933//AGE-RAGE signaling pathway in diabetic complications	K05740;K05740;K05740;K05740	GO:0005634//nucleus;GO:0005737//cytoplasm;GO:0005815//microtubule organizing center;GO:0005819//spindle;GO:0005829//cytosol;GO:0005856//cytoskeleton;GO:0005884//actin filament;GO:0005886//plasma membrane;GO:0016020//membrane;GO:0030667//secretory granule membrane;GO:0032587//ruffle membrane;GO:0042995//cell projection;GO:0072686//mitotic spindle;GO:0101003//ficolin-1-rich granule membrane	GO:0003723//RNA binding;GO:0003779//actin binding;GO:0005102//signaling receptor binding;GO:0005515//protein binding;GO:0031267//small GTPase binding;GO:0044325//transmembrane transporter binding	GO:0007010//cytoskeleton organization;GO:0007605//sensory perception of sound;GO:0008360//regulation of cell shape;GO:0016043//cellular component organization;GO:0030036//actin cytoskeleton organization;GO:0030041//actin filament polymerization;GO:0032886//regulation of microtubule-based process;GO:0035372//protein localization to microtubule;GO:0051279//regulation of release of sequestered calci…	--
novel_circ_033065	0	0	0	3	10	2	0	0	0	26.3206380122654	93.5208738590453	23.4907211651398	0.001	47.7774110121502	15.5440410579328	0.00711827639209074	1	ENSG00000131504	5	-	141582312	141583615	282	annot_exons	hsa_circ_0008982	DIAPH1	diaphanous related formin 1 [Source:HGNC Symbol;Acc:HGNC:2876]	Human Diseases;Cellular Processes;Cellular Processes;Human Diseases	Infectious disease: bacterial;Cell motility;Cellular community - eukaryotes;Endocrine and metabolic disease	ko05131//Shigellosis;ko04810//Regulation of actin cytoskeleton;ko04510//Focal adhesion;ko04933//AGE-RAGE signaling pathway in diabetic complications	K05740;K05740;K05740;K05740	GO:0005634//nucleus;GO:0005737//cytoplasm;GO:0005815//microtubule organizing center;GO:0005819//spindle;GO:0005829//cytosol;GO:0005856//cytoskeleton;GO:0005884//actin filament;GO:0005886//plasma membrane;GO:0016020//membrane;GO:0030667//secretory granule membrane;GO:0032587//ruffle membrane;GO:0042995//cell projection;GO:0072686//mitotic spindle;GO:0101003//ficolin-1-rich granule membrane	GO:0003723//RNA binding;GO:0003779//actin binding;GO:0005102//signaling receptor binding;GO:0005515//protein binding;GO:0031267//small GTPase binding;GO:0044325//transmembrane transporter binding	GO:0007010//cytoskeleton organization;GO:0007605//sensory perception of sound;GO:0008360//regulation of cell shape;GO:0016043//cellular component organization;GO:0030036//actin cytoskeleton organization;GO:0030041//actin filament polymerization;GO:0032886//regulation of microtubule-based process;GO:0035372//protein localization to microtubule;GO:0051279//regulation of release of sequestered calci…	--
novel_circ_033192	0	0	0	4	4	4	0	0	0	35.0941840163539	37.4083495436181	46.9814423302795	0.001	39.8279919634172	15.2814951236892	0.0117377958043774	1	ENSG00000155846	5	+	149836263	149842377	1009	annot_exons	hsa_circ_0074491	PPARGC1B	PPARG coactivator 1 beta [Source:HGNC Symbol;Acc:HGNC:30022]	Human Diseases	Endocrine and metabolic disease	ko04931//Insulin resistance	K17962	GO:0005634//nucleus;GO:0005654//nucleoplasm;GO:0005739//mitochondrion;GO:0005829//cytosol;GO:0016592//mediator complex	GO:0003676//nucleic acid binding;GO:0003712//transcription coregulator activity;GO:0003723//RNA binding;GO:0008134//transcription factor binding;GO:0030331//estrogen receptor binding;GO:0030374//nuclear receptor coactivator activity;GO:0050682//AF-2 domain binding	GO:0001503//ossification;GO:0006351//transcription, DNA-templated;GO:0006355//regulation of transcription, DNA-templated;GO:0006390//mitochondrial transcription;GO:0007015//actin filament organization;GO:0010694//positive regulation of alkaline phosphatase activity;GO:0030520//intracellular estrogen receptor signaling pathway;GO:0034614//cellular response to reactive oxygen species;GO:0042327//po…	--
novel_circ_033320	0	0	0	5	4	2	0	0	0	43.8677300204424	37.4083495436181	23.4907211651398	0.001	34.9222669097334	15.0918595912453	0.022912841337179	1	ENSG00000113328	5	+	163443674	163444481	808	one_exon	hsa_circ_0128495	CCNG1	cyclin G1 [Source:HGNC Symbol;Acc:HGNC:1592]	Human Diseases;Cellular Processes	Cancer: overview;Cell growth and death	ko05206//MicroRNAs in cancer;ko04115//p53 signaling pathway	K10145;K10145	GO:0000307//cyclin-dependent protein kinase holoenzyme complex;GO:0005634//nucleus;GO:0005654//nucleoplasm;GO:0005737//cytoplasm;GO:0030425//dendrite;GO:0043025//neuronal cell body;GO:0048471//perinuclear region of cytoplasm	GO:0005515//protein binding;GO:0016538//cyclin-dependent protein serine/threonine kinase regulator activity	GO:0000079//regulation of cyclin-dependent protein serine/threonine kinase activity;GO:0006949//syncytium formation;GO:0007049//cell cycle;GO:0007095//mitotic G2 DNA damage checkpoint signaling;GO:0009629//response to gravity;GO:0010243//response to organonitrogen compound;GO:0043066//negative regulation of apoptotic process;GO:0044772//mitotic cell cycle phase transition;GO:0051301//cell division	--
novel_circ_033331	1	1	4	16	9	5	11.7820324005891	11.9665892827226	28.3517028741539	140.376736065416	84.1687864731408	58.7268029128494	17.3667748524885	94.4241084838021	2.44282539831913	0.00863783355731826	1	ENSG00000113643	5	+	168488602	168492847	324	annot_exons	hsa_circ_0009145	RARS1	arginyl-tRNA synthetase 1 [Source:HGNC Symbol;Acc:HGNC:9870]	Genetic Information Processing	Translation	ko00970//Aminoacyl-tRNA biosynthesis	K01887	GO:0005634//nucleus;GO:0005654//nucleoplasm;GO:0005730//nucleolus;GO:0005737//cytoplasm;GO:0005829//cytosol;GO:0016020//membrane;GO:0017101//aminoacyl-tRNA synthetase multienzyme complex;GO:0070062//extracellular exosome	GO:0000049//tRNA binding;GO:0000166//nucleotide binding;GO:0004812//aminoacyl-tRNA ligase activity;GO:0004814//arginine-tRNA ligase activity;GO:0005515//protein binding;GO:0005524//ATP binding;GO:0016874//ligase activity;GO:0034618//arginine binding;GO:0045296//cadherin binding	GO:0006399//tRNA metabolic process;GO:0006412//translation;GO:0006418//tRNA aminoacylation for protein translation;GO:0006420//arginyl-tRNA aminoacylation	--
novel_circ_033361	0	0	5	7	8	8	0	0	35.4396285926924	61.4148220286193	74.8166990872363	93.9628846605591	11.8132095308975	76.7314685921382	2.69941738363523	0.0330488432663138	1	ENSG00000204764	5	+	170892387	170896115	233	annot_exons	hsa_circ_0074978	RANBP17	RAN binding protein 17 [Source:HGNC Symbol;Acc:HGNC:14428]	Genetic Information Processing	Translation	ko03013//Nucleocytoplasmic transport	K24115	GO:0005634//nucleus;GO:0005643//nuclear pore;GO:0005737//cytoplasm	GO:0005049//nuclear export signal receptor activity;GO:0005525//GTP binding;GO:0031267//small GTPase binding	GO:0006606//protein import into nucleus;GO:0006611//protein export from nucleus;GO:0006886//intracellular protein transport;GO:0015031//protein transport;GO:0051028//mRNA transport;GO:0051168//nuclear export;GO:0051169//nuclear transport	--
novel_circ_033385	8	8	18	0	0	5	94.2562592047128	95.7327142617811	127.582662933692	0	0	58.7268029128494	105.857212133395	19.5756009709498	-2.43499106057174	0.0395544378755247	1	ENSG00000181163	5	+	171390051	171392978	2590	annot_exons	hsa_circ_0075000	NPM1	nucleophosmin 1 [Source:HGNC Symbol;Acc:HGNC:7910]	-	-	-	-	GO:0001652//granular component;GO:0005634//nucleus;GO:0005654//nucleoplasm;GO:0005730//nucleolus;GO:0005737//cytoplasm;GO:0005813//centrosome;GO:0005815//microtubule organizing center;GO:0005829//cytosol;GO:0005856//cytoskeleton;GO:0005925//focal adhesion;GO:0015934//large ribosomal subunit;GO:0015935//small ribosomal subunit;GO:0016020//membrane;GO:0016607//nuclear speck;GO:0031616//spindle pole…	GO:0001046//core promoter sequence-specific DNA binding;GO:0003676//nucleic acid binding;GO:0003682//chromatin binding;GO:0003713//transcription coactivator activity;GO:0003723//RNA binding;GO:0004860//protein kinase inhibitor activity;GO:0005515//protein binding;GO:0019843//rRNA binding;GO:0019901//protein kinase binding;GO:0030957//Tat protein binding;GO:0042393//histone binding;GO:0042802//ide…	GO:0000055//ribosomal large subunit export from nucleus;GO:0000056//ribosomal small subunit export from nucleus;GO:0001558//regulation of cell growth;GO:0006281//DNA repair;GO:0006334//nucleosome assembly;GO:0006338//chromatin remodeling;GO:0006407//rRNA export from nucleus;GO:0006884//cell volume homeostasis;GO:0006886//intracellular protein transport;GO:0006913//nucleocytoplasmic transport;GO:0…	--
novel_circ_033449	2	0	0	12	23	4	23.5640648011782	0	0	105.282552049062	215.098009875804	46.9814423302795	7.8546882670594	122.454001418382	3.96254208756667	0.00131970909109416	1	ENSG00000165671	5	+	177191884	177204292	309	annot_exons	hsa_circ_0075157	NSD1	nuclear receptor binding SET domain protein 1 [Source:HGNC Symbol;Acc:HGNC:14234]	Metabolism;Metabolism	Global and overview maps;Amino acid metabolism	ko01100//Metabolic pathways;ko00310//Lysine degradation	K15588;K15588	GO:0000785//chromatin;GO:0005634//nucleus;GO:0005654//nucleoplasm;GO:0005694//chromosome	GO:0000978//RNA polymerase II cis-regulatory region sequence-specific DNA binding;GO:0003682//chromatin binding;GO:0003712//transcription coregulator activity;GO:0003714//transcription corepressor activity;GO:0005515//protein binding;GO:0008168//methyltransferase activity;GO:0008270//zinc ion binding;GO:0016740//transferase activity;GO:0018024//histone-lysine N-methyltransferase activity;GO:00303…	GO:0000122//negative regulation of transcription by RNA polymerase II;GO:0006325//chromatin organization;GO:0006338//chromatin remodeling;GO:0006351//transcription, DNA-templated;GO:0006355//regulation of transcription, DNA-templated;GO:0032259//methylation;GO:0033135//regulation of peptidyl-serine phosphorylation;GO:0045893//positive regulation of transcription, DNA-templated;GO:1903025//regulat…	--
novel_circ_033542	0	1	5	8	14	5	0	11.9665892827226	35.4396285926924	70.1883680327078	130.929223402663	58.7268029128494	15.8020726251383	86.6147981160734	2.45449973308468	0.0265955591172654	1	ENSG00000050748	5	-	180261684	180287067	831	annot_exons	hsa_circ_0128744	MAPK9	mitogen-activated protein kinase 9 [Source:HGNC Symbol;Acc:HGNC:6886]	Human Diseases;Human Diseases;Human Diseases;Human Diseases;Environmental Information Processing;Human Diseases;Human Diseases;Human Diseases;Human Diseases;Environmental Information Processing;Human Diseases;Environmental Information Processing;Human Diseases;Human Diseases;Human Diseases;Human Diseases;Human Diseases;Cellular Processes;Human Diseases;Human Diseases;Human Diseases;Organismal Sys…	Cancer: overview;Neurodegenerative disease;Neurodegenerative disease;Neurodegenerative disease;Signal transduction;Neurodegenerative disease;Neurodegenerative disease;Infectious disease: bacterial;Infectious disease: bacterial;Signal transduction;Infectious disease: viral;Signal transduction;Cancer: overview;Infectious disease: viral;Cardiovascular disease;Infectious disease: viral;Cardiovascular…	ko05200//Pathways in cancer;ko05022//Pathways of neurodegeneration - multiple diseases;ko05010//Alzheimer disease;ko05016//Huntington disease;ko04010//MAPK signaling pathway;ko05020//Prion disease;ko05012//Parkinson disease;ko05132//Salmonella infection;ko05131//Shigellosis;ko04014//Ras signaling pathway;ko05171//Coronavirus disease - COVID-19;ko04024//cAMP signaling pathway;ko05208//Chemical car…	K04440;K04440;K04440;K04440;K04440;K04440;K04440;K04440;K04440;K04440;K04440;K04440;K04440;K04440;K04440;K04440;K04440;K04440;K04440;K04440;K04440;K04440;K04440;K04440;K04440;K04440;K04440;K04440;K04440;K04440;K04440;K04440;K04440;K04440;K04440;K04440;K04440;K04440;K04440;K04440;K04440;K04440;K04440;K04440;K04440;K04440;K04440;K04440;K04440;K04440;K04440;K04440;K04440;K04440;K04440;K04440;K04440;…	GO:0005634//nucleus;GO:0005654//nucleoplasm;GO:0005737//cytoplasm;GO:0005739//mitochondrion;GO:0005829//cytosol;GO:0005886//plasma membrane;GO:0016607//nuclear speck;GO:0043231//intracellular membrane-bounded organelle;GO:0098685//Schaffer collateral - CA1 synapse	GO:0000166//nucleotide binding;GO:0004672//protein kinase activity;GO:0004674//protein serine/threonine kinase activity;GO:0004705//JUN kinase activity;GO:0004707//MAP kinase activity;GO:0004712//protein serine/threonine/tyrosine kinase activity;GO:0005515//protein binding;GO:0005524//ATP binding;GO:0016301//kinase activity;GO:0016740//transferase activity;GO:0106310//protein serine kinase activi…	GO:0000165//MAPK cascade;GO:0006468//protein phosphorylation;GO:0007165//signal transduction;GO:0007254//JNK cascade;GO:0010628//positive regulation of gene expression;GO:0010744//positive regulation of macrophage derived foam cell differentiation;GO:0016310//phosphorylation;GO:0018105//peptidyl-serine phosphorylation;GO:0031398//positive regulation of protein ubiquitination;GO:0034614//cellular …	--
novel_circ_033556	0	0	0	9	3	2	0	0	0	78.9619140367963	28.0562621577136	23.4907211651398	0.001	43.5029657865499	15.4088261386647	0.0117727857414497	1	NA	5	+	181098827	181100673	1847	intergenic	novel_circ_033556	-	-	-	-	-	-	-	-	-	-
novel_circ_033776	3	7	5	34	18	5	35.3460972017673	83.7661249790585	35.4396285926924	298.300564139008	168.337572946282	58.7268029128494	51.5172835911727	175.121646666046	1.76522899534116	0.0475903594934431	1	ENSG00000112972	5	-	43295752	43297166	331	annot_exons	hsa_circ_0072391	HMGCS1	3-hydroxy-3-methylglutaryl-CoA synthase 1 [Source:HGNC Symbol;Acc:HGNC:5007]	Metabolism;Organismal Systems;Metabolism;Metabolism;Metabolism	Global and overview maps;Endocrine system;Amino acid metabolism;Carbohydrate metabolism;Metabolism of terpenoids and polyketides	ko01100//Metabolic pathways;ko03320//PPAR signaling pathway;ko00280//Valine, leucine and isoleucine degradation;ko00650//Butanoate metabolism;ko00900//Terpenoid backbone biosynthesis	K01641;K01641;K01641;K01641;K01641	GO:0005737//cytoplasm;GO:0005829//cytosol	GO:0004421//hydroxymethylglutaryl-CoA synthase activity;GO:0016740//transferase activity;GO:0016746//acyltransferase activity;GO:0042803//protein homodimerization activity	GO:0006084//acetyl-CoA metabolic process;GO:0006629//lipid metabolic process;GO:0006694//steroid biosynthetic process;GO:0006695//cholesterol biosynthetic process;GO:0008202//steroid metabolic process;GO:0008203//cholesterol metabolic process;GO:0008299//isoprenoid biosynthetic process;GO:0010142//farnesyl diphosphate biosynthetic process, mevalonate pathway;GO:0016126//sterol biosynthetic process	--
novel_circ_033797	10	4	14	4	3	0	117.820324005891	47.8663571308906	99.2309600595386	35.0941840163539	28.0562621577136	0	88.3058803987734	21.0501487246892	-2.0686790855983	0.0341798739170134	1	ENSG00000170571	5	-	50382571	50411383	17490	exon_intron	novel_circ_033797	EMB	embigin [Source:HGNC Symbol;Acc:HGNC:30465]	-	-	-	-	GO:0005886//plasma membrane;GO:0016020//membrane;GO:0030424//axon;GO:0045202//synapse	GO:0005515//protein binding;GO:0098632//cell-cell adhesion mediator activity	GO:0007155//cell adhesion;GO:0007156//homophilic cell adhesion via plasma membrane adhesion molecules;GO:0007411//axon guidance;GO:0035879//plasma membrane lactate transport;GO:0070593//dendrite self-avoidance	--
novel_circ_033940	14	11	19	39	34	25	164.948453608247	131.632482109949	134.670588652231	342.16829415945	317.970971120754	293.634014564247	143.750508123476	317.924426614817	1.14511680953148	0.0127128090982262	1	ENSG00000130449	5	+	61472681	61473037	357	one_exon	hsa_circ_0005399	ZSWIM6	zinc finger SWIM-type containing 6 [Source:HGNC Symbol;Acc:HGNC:29316]	-	-	-	-	GO:0031462//Cul2-RING ubiquitin ligase complex	GO:0008270//zinc ion binding;GO:0046872//metal ion binding	GO:0007399//nervous system development;GO:0021773//striatal medium spiny neuron differentiation	--
novel_circ_034046	0	0	0	3	0	9	0	0	0	26.3206380122654	0	105.708245243129	0.001	44.0096277517981	15.4255315485347	0.0434084578281826	1	ENSG00000112851	5	+	66012049	66014725	226	annot_exons	hsa_circ_0001494	ERBIN	erbb2 interacting protein [Source:HGNC Symbol;Acc:HGNC:15842]	Organismal Systems	Immune system	ko04621//NOD-like receptor signaling pathway	K12796	GO:0005604//basement membrane;GO:0005634//nucleus;GO:0005737//cytoplasm;GO:0005886//plasma membrane;GO:0009925//basal plasma membrane;GO:0016020//membrane;GO:0016323//basolateral plasma membrane;GO:0016607//nuclear speck;GO:0030054//cell junction;GO:0030056//hemidesmosome;GO:0031594//neuromuscular junction;GO:0031965//nuclear membrane;GO:0070161//anchoring junction;GO:0098794//postsynapse;GO:0098…	GO:0005102//signaling receptor binding;GO:0005176//ErbB-2 class receptor binding;GO:0005200//structural constituent of cytoskeleton;GO:0005515//protein binding	GO:0006605//protein targeting;GO:0007155//cell adhesion;GO:0007165//signal transduction;GO:0007173//epidermal growth factor receptor signaling pathway;GO:0007229//integrin-mediated signaling pathway;GO:0032088//negative regulation of NF-kappaB transcription factor activity;GO:0032495//response to muramyl dipeptide;GO:0032496//response to lipopolysaccharide;GO:0045104//intermediate filament cytosk…	--
novel_circ_034124	0	0	0	5	7	5	0	0	0	43.8677300204424	65.4646117013317	58.7268029128494	0.001	56.0197148782078	15.7736470201407	0.00106692323151991	1	ENSG00000183474	5	+	69566967	69572550	1953	annot_exons	novel_circ_034124	GTF2H2C	GTF2H2 family member C [Source:HGNC Symbol;Acc:HGNC:31394]	Human Diseases;Genetic Information Processing;Genetic Information Processing	Cancer: overview;Replication and repair;Transcription	ko05203//Viral carcinogenesis;ko03420//Nucleotide excision repair;ko03022//Basal transcription factors	K03142;K03142;K03142	GO:0000439//transcription factor TFIIH core complex;GO:0005634//nucleus;GO:0005675//transcription factor TFIIH holo complex;GO:0016607//nuclear speck	GO:0005515//protein binding;GO:0008270//zinc ion binding;GO:0046872//metal ion binding	GO:0006281//DNA repair;GO:0006289//nucleotide-excision repair;GO:0006351//transcription, DNA-templated;GO:0006357//regulation of transcription by RNA polymerase II;GO:0006974//cellular response to DNA damage stimulus	--
novel_circ_034142	0	0	0	3	4	4	0	0	0	26.3206380122654	37.4083495436181	46.9814423302795	0.001	36.903476628721	15.1714691166683	0.0200964289695627	1	ENSG00000145734	5	+	71517322	71522949	527	annot_exons	hsa_circ_0129494	BDP1	B double prime 1, subunit of RNA polymerase III transcription initiation factor IIIB [Source:HGNC Symbol;Acc:HGNC:13652]	-	-	-	-	GO:0000126//transcription factor TFIIIB complex;GO:0005634//nucleus;GO:0005654//nucleoplasm	GO:0001156//TFIIIC-class transcription factor complex binding;GO:0005515//protein binding	GO:0070898//RNA polymerase III preinitiation complex assembly	--
novel_circ_034200	0	2	0	9	5	5	0	23.9331785654453	0	78.9619140367963	46.7604369295227	58.7268029128494	7.97772618848177	61.4830512930561	2.94613925195259	0.0135337087504298	1	ENSG00000164331	5	-	73554322	73561288	924	annot_exons	hsa_circ_0129585	ANKRA2	ankyrin repeat family A member 2 [Source:HGNC Symbol;Acc:HGNC:13208]	-	-	-	-	GO:0005634//nucleus;GO:0005737//cytoplasm;GO:0005829//cytosol;GO:0005856//cytoskeleton;GO:0016020//membrane;GO:0032991//protein-containing complex;GO:1990393//3M complex	GO:0005515//protein binding;GO:0019901//protein kinase binding;GO:0031625//ubiquitin protein ligase binding;GO:0042826//histone deacetylase binding;GO:0050750//low-density lipoprotein particle receptor binding	GO:0010468//regulation of gene expression;GO:0043254//regulation of protein-containing complex assembly	--
novel_circ_034257	1	0	2	6	5	11	11.7820324005891	0	14.1758514370769	52.6412760245308	46.7604369295227	129.198966408269	8.65262794588867	76.2002264541075	3.13858501046333	0.0129902091946824	1	ENSG00000122008	5	+	75547010	75552591	268	annot_exons	hsa_circ_0073052	POLK	DNA polymerase kappa [Source:HGNC Symbol;Acc:HGNC:9183]	Human Diseases;Human Diseases;Human Diseases;Human Diseases;Human Diseases;Human Diseases;Human Diseases;Human Diseases;Human Diseases;Human Diseases;Human Diseases;Human Diseases;Human Diseases;Human Diseases;Human Diseases;Genetic Information Processing;Human Diseases	Cancer: overview;Infectious disease: viral;Cancer: overview;Cancer: specific types;Cancer: specific types;Cancer: specific types;Cancer: specific types;Cancer: specific types;Cancer: specific types;Cancer: specific types;Cancer: specific types;Cancer: specific types;Cancer: specific types;Cancer: specific types;Cancer: specific types;Replication and repair;Cancer: specific types	ko05200//Pathways in cancer;ko05169//Epstein-Barr virus infection;ko05202//Transcriptional misregulation in cancer;ko05225//Hepatocellular carcinoma;ko05226//Gastric cancer;ko05224//Breast cancer;ko05222//Small cell lung cancer;ko05210//Colorectal cancer;ko05212//Pancreatic cancer;ko05220//Chronic myeloid leukemia;ko05214//Glioma;ko05218//Melanoma;ko05223//Non-small cell lung cancer;ko05217//Basa…	K03511;K03511;K03511;K03511;K03511;K03511;K03511;K03511;K03511;K03511;K03511;K03511;K03511;K03511;K03511;K03511;K03511	GO:0005634//nucleus;GO:0005654//nucleoplasm;GO:0016604//nuclear body;GO:0090734//site of DNA damage	GO:0003677//DNA binding;GO:0003684//damaged DNA binding;GO:0003887//DNA-directed DNA polymerase activity;GO:0016740//transferase activity;GO:0016779//nucleotidyltransferase activity;GO:0046872//metal ion binding	GO:0006259//DNA metabolic process;GO:0006260//DNA replication;GO:0006281//DNA repair;GO:0006297//nucleotide-excision repair, DNA gap filling;GO:0006974//cellular response to DNA damage stimulus;GO:0034644//cellular response to UV;GO:0042276//error-prone translesion synthesis;GO:0071897//DNA biosynthetic process	--
novel_circ_034281	1	0	0	4	4	4	11.7820324005891	0	0	35.0941840163539	37.4083495436181	46.9814423302795	3.9273441335297	39.8279919634172	3.34215681933091	0.0380842901324087	1	ENSG00000164253	5	-	77449760	77463226	2204	annot_exons	hsa_circ_0008089	WDR41	WD repeat domain 41 [Source:HGNC Symbol;Acc:HGNC:25601]	Human Diseases;Human Diseases;Cellular Processes	Neurodegenerative disease;Neurodegenerative disease;Transport and catabolism	ko05022//Pathways of neurodegeneration - multiple diseases;ko05014//Amyotrophic lateral sclerosis;ko04140//Autophagy - animal	K23610;K23610;K23610	GO:0005737//cytoplasm;GO:0005765//lysosomal membrane;GO:0032045//guanyl-nucleotide exchange factor complex;GO:1990316//Atg1/ULK1 kinase complex	GO:0005085//guanyl-nucleotide exchange factor activity;GO:0005515//protein binding	GO:0006914//autophagy;GO:0010506//regulation of autophagy;GO:0043547//positive regulation of GTPase activity;GO:0045920//negative regulation of exocytosis;GO:0050777//negative regulation of immune response	--
novel_circ_034339	5	8	5	0	0	0	58.9101620029455	95.7327142617811	35.4396285926924	0	0	0	63.360834952473	0.001	-15.9513037265493	0.000976391960905268	1	ENSG00000164329	5	+	79619612	79623489	502	annot_exons	hsa_circ_0001504	TENT2	terminal nucleotidyltransferase 2 [Source:HGNC Symbol;Acc:HGNC:26776]	-	-	-	-	GO:0005634//nucleus;GO:0005737//cytoplasm;GO:0005829//cytosol;GO:0031380//nuclear RNA-directed RNA polymerase complex	GO:0000166//nucleotide binding;GO:0005515//protein binding;GO:0005524//ATP binding;GO:0016740//transferase activity;GO:0046872//metal ion binding;GO:1990817//RNA adenylyltransferase activity	GO:0002244//hematopoietic progenitor cell differentiation;GO:0006378//mRNA polyadenylation;GO:0006397//mRNA processing;GO:0043631//RNA polyadenylation;GO:0071044//histone mRNA catabolic process;GO:2000626//negative regulation of miRNA catabolic process	--
novel_circ_034398	0	0	0	8	0	4	0	0	0	70.1883680327078	0	46.9814423302795	0.001	39.0566034543291	15.2532788706927	0.0481383102717148	1	ENSG00000152348	5	+	82164399	82178587	237	annot_exons	hsa_circ_0129844	ATG10	autophagy related 10 [Source:HGNC Symbol;Acc:HGNC:20315]	Cellular Processes;Cellular Processes	Transport and catabolism;Transport and catabolism	ko04140//Autophagy - animal;ko04136//Autophagy - other	K17888;K17888	GO:0005737//cytoplasm;GO:0005829//cytosol	GO:0005515//protein binding;GO:0016740//transferase activity;GO:0019777//Atg12 transferase activity;GO:0019787//ubiquitin-like protein transferase activity	GO:0006497//protein lipidation;GO:0006914//autophagy;GO:0006983//ER overload response;GO:0008152//metabolic process;GO:0015031//protein transport;GO:0016236//macroautophagy;GO:0031401//positive regulation of protein modification process;GO:0032446//protein modification by small protein conjugation	--
novel_circ_034512	0	0	2	3	10	2	0	0	14.1758514370769	26.3206380122654	93.5208738590453	23.4907211651398	4.72528381235897	47.7774110121502	3.33785578946379	0.0244070857434163	1	ENSG00000164292	5	+	95763508	95788858	1268	annot_exons	hsa_circ_0003561	RHOBTB3	Rho related BTB domain containing 3 [Source:HGNC Symbol;Acc:HGNC:18757]	-	-	-	-	GO:0005737//cytoplasm;GO:0005794//Golgi apparatus;GO:0005829//cytosol;GO:0032588//trans-Golgi network membrane;GO:0070062//extracellular exosome	GO:0000166//nucleotide binding;GO:0003924//GTPase activity;GO:0005515//protein binding;GO:0005524//ATP binding;GO:0005525//GTP binding;GO:0016787//hydrolase activity;GO:0016887//ATP hydrolysis activity;GO:0031267//small GTPase binding;GO:0031625//ubiquitin protein ligase binding	GO:0008584//male gonad development;GO:0030162//regulation of proteolysis;GO:0042147//retrograde transport, endosome to Golgi;GO:0043161//proteasome-mediated ubiquitin-dependent protein catabolic process	--
novel_circ_034533	0	0	0	5	2	3	0	0	0	43.8677300204424	18.7041747718091	35.2360817477097	0.001	32.6026621799871	14.9927021525044	0.0367539132850193	1	ENSG00000153922	5	-	98868495	98872555	1515	annot_exons	hsa_circ_0073486	CHD1	chromodomain helicase DNA binding protein 1 [Source:HGNC Symbol;Acc:HGNC:1915]	-	-	-	-	GO:0000228//nuclear chromosome;GO:0000785//chromatin;GO:0005634//nucleus;GO:0005654//nucleoplasm;GO:0005737//cytoplasm	GO:0000166//nucleotide binding;GO:0003677//DNA binding;GO:0003682//chromatin binding;GO:0004386//helicase activity;GO:0005515//protein binding;GO:0005524//ATP binding;GO:0016787//hydrolase activity;GO:0016887//ATP hydrolysis activity;GO:0035064//methylated histone binding;GO:0042393//histone binding;GO:0140658//ATP-dependent chromatin remodeler activity	GO:0006325//chromatin organization;GO:0006338//chromatin remodeling;GO:0006357//regulation of transcription by RNA polymerase II;GO:0034728//nucleosome organization;GO:0043923//positive regulation by host of viral transcription	--
novel_circ_034564	2	1	1	15	8	6	23.5640648011782	11.9665892827226	7.08792571853847	131.603190061327	74.8166990872363	70.4721634954193	14.2061932674798	92.2973508813275	2.69976922258744	0.00477056294393214	1	ENSG00000112249	6	-	100766565	100848707	1640	annot_exons	hsa_circ_0077493	ASCC3	activating signal cointegrator 1 complex subunit 3 [Source:HGNC Symbol;Acc:HGNC:18697]	-	-	-	-	GO:0005634//nucleus;GO:0005654//nucleoplasm;GO:0005737//cytoplasm;GO:0005829//cytosol;GO:0016020//membrane;GO:0016607//nuclear speck;GO:0022626//cytosolic ribosome;GO:0099053//activating signal cointegrator 1 complex;GO:1990391//DNA repair complex	GO:0000166//nucleotide binding;GO:0003676//nucleic acid binding;GO:0003723//RNA binding;GO:0004386//helicase activity;GO:0005515//protein binding;GO:0005524//ATP binding;GO:0016787//hydrolase activity;GO:0016887//ATP hydrolysis activity;GO:0043138//3'-5' DNA helicase activity	GO:0006281//DNA repair;GO:0006307//DNA dealkylation involved in DNA repair;GO:0006974//cellular response to DNA damage stimulus;GO:0008283//cell population proliferation;GO:0010467//gene expression;GO:0016043//cellular component organization;GO:0032508//DNA duplex unwinding;GO:0032790//ribosome disassembly;GO:0072344//rescue of stalled ribosome;GO:0090304//nucleic acid metabolic process;GO:199011…	--
novel_circ_034687	0	0	34	0	0	0	0	0	240.989474430308	0	0	0	80.3298248101027	0.001	-16.2936481097194	0.0256940638271724	1	ENSG00000135587	6	+	109441629	109441928	300	intronic	novel_circ_034687	SMPD2	sphingomyelin phosphodiesterase 2 [Source:HGNC Symbol;Acc:HGNC:11121]	Metabolism;Environmental Information Processing;Metabolism	Global and overview maps;Signal transduction;Lipid metabolism	ko01100//Metabolic pathways;ko04071//Sphingolipid signaling pathway;ko00600//Sphingolipid metabolism	K12351;K12351;K12351	GO:0005783//endoplasmic reticulum;GO:0005886//plasma membrane;GO:0005901//caveola;GO:0016020//membrane;GO:0071944//cell periphery	GO:0003824//catalytic activity;GO:0004767//sphingomyelin phosphodiesterase activity;GO:0005515//protein binding;GO:0008081//phosphoric diester hydrolase activity;GO:0016787//hydrolase activity;GO:0046872//metal ion binding	GO:0006629//lipid metabolic process;GO:0006665//sphingolipid metabolic process;GO:0006684//sphingomyelin metabolic process;GO:0006685//sphingomyelin catabolic process;GO:0030149//sphingolipid catabolic process;GO:0046513//ceramide biosynthetic process	--
novel_circ_034863	0	0	0	3	3	4	0	0	0	26.3206380122654	28.0562621577136	46.9814423302795	0.001	33.7861141667528	15.0441428112963	0.0329889706056754	1	ENSG00000146350	6	-	121255328	121256285	285	annot_exons	hsa_circ_0077749	TBC1D32	TBC1 domain family member 32 [Source:HGNC Symbol;Acc:HGNC:21485]	-	-	-	-	GO:0005737//cytoplasm;GO:0005929//cilium;GO:0042995//cell projection	GO:0005515//protein binding	GO:0001822//kidney development;GO:0002088//lens development in camera-type eye;GO:0003406//retinal pigment epithelium development;GO:0007224//smoothened signaling pathway;GO:0007368//determination of left/right symmetry;GO:0007507//heart development;GO:0021532//neural tube patterning;GO:0021915//neural tube development;GO:0042733//embryonic digit morphogenesis;GO:0043010//camera-type eye developm…	--
novel_circ_034903	0	0	1	4	9	4	0	0	7.08792571853847	35.0941840163539	84.1687864731408	46.9814423302795	2.36264190617949	55.4148042732581	4.55179856025048	0.00746793885050364	1	ENSG00000066651	6	+	126112866	126115855	386	annot_exons	novel_circ_034903	TRMT11	tRNA methyltransferase 11 homolog [Source:HGNC Symbol;Acc:HGNC:21080]	-	-	-	-	GO:0005737//cytoplasm	GO:0000049//tRNA binding;GO:0003676//nucleic acid binding;GO:0003723//RNA binding;GO:0004809//tRNA (guanine-N2-)-methyltransferase activity;GO:0005515//protein binding;GO:0008168//methyltransferase activity;GO:0016740//transferase activity	GO:0001510//RNA methylation;GO:0008033//tRNA processing;GO:0030488//tRNA methylation;GO:0032259//methylation;GO:0034470//ncRNA processing	--
novel_circ_034935	0	0	2	4	4	4	0	0	14.1758514370769	35.0941840163539	37.4083495436181	46.9814423302795	4.72528381235897	39.8279919634172	3.07530985522014	0.038260926200431	1	ENSG00000197594	6	+	131884931	131886724	296	annot_exons	hsa_circ_0130715	ENPP1	ectonucleotide pyrophosphatase/phosphodiesterase 1 [Source:HGNC Symbol;Acc:HGNC:3356]	Metabolism;Metabolism;Metabolism;Metabolism;Metabolism;Metabolism;Metabolism	Global and overview maps;Nucleotide metabolism;Nucleotide metabolism;Metabolism of cofactors and vitamins;Carbohydrate metabolism;Metabolism of cofactors and vitamins;Metabolism of cofactors and vitamins	ko01100//Metabolic pathways;ko00230//Purine metabolism;ko00240//Pyrimidine metabolism;ko00760//Nicotinate and nicotinamide metabolism;ko00500//Starch and sucrose metabolism;ko00770//Pantothenate and CoA biosynthesis;ko00740//Riboflavin metabolism	K01513;K01513;K01513;K01513;K01513;K01513;K01513	GO:0005576//extracellular region;GO:0005615//extracellular space;GO:0005765//lysosomal membrane;GO:0005886//plasma membrane;GO:0009986//cell surface;GO:0016020//membrane;GO:0016323//basolateral plasma membrane;GO:0110165//cellular anatomical entity	GO:0003676//nucleic acid binding;GO:0004115//3',5'-cyclic-AMP phosphodiesterase activity;GO:0004527//exonuclease activity;GO:0004528//phosphodiesterase I activity;GO:0004551//nucleotide diphosphatase activity;GO:0005044//scavenger receptor activity;GO:0005158//insulin receptor binding;GO:0005509//calcium ion binding;GO:0005515//protein binding;GO:0005524//ATP binding;GO:0008270//zinc ion binding;…	GO:0006091//generation of precursor metabolites and energy;GO:0006796//phosphate-containing compound metabolic process;GO:0006897//endocytosis;GO:0006955//immune response;GO:0009143//nucleoside triphosphate catabolic process;GO:0010035//response to inorganic substance;GO:0010467//gene expression;GO:0030282//bone mineralization;GO:0030308//negative regulation of cell growth;GO:0030318//melanocyte …	--
novel_circ_034948	11	1	3	0	0	0	129.60235640648	11.9665892827226	21.2637771556154	0	0	0	54.277574281606	0.001	-15.7280686262809	0.0105587769958716	1	ENSG00000112319	6	+	133461114	133525115	2311	annot_exons	hsa_circ_0077888	EYA4	EYA transcriptional coactivator and phosphatase 4 [Source:HGNC Symbol;Acc:HGNC:3522]	-	-	-	-	GO:0005634//nucleus;GO:0005737//cytoplasm	GO:0004721//phosphoprotein phosphatase activity;GO:0004725//protein tyrosine phosphatase activity;GO:0005515//protein binding;GO:0016787//hydrolase activity;GO:0046872//metal ion binding	GO:0006281//DNA repair;GO:0006325//chromatin organization;GO:0006974//cellular response to DNA damage stimulus;GO:0007275//multicellular organism development;GO:0007601//visual perception;GO:0009653//anatomical structure morphogenesis;GO:0030154//cell differentiation;GO:0045739//positive regulation of DNA repair;GO:0048839//inner ear development;GO:0048856//anatomical structure development;GO:200…	--
[truncated: 89 more rows]
