# Supplementary material for: Identification and Comprehensive Analysis of circRNA-miRNA-mRNA Regulatory Networks in A2780 Cells Treated with Resveratrol
Source: Genes (Basel). 2024 Jul 22;15(7):965. doi: 10.3390/genes15070965 (PMC11276136; doi:10.3390/genes15070965)
Supplement: Supplementary file 1 [file genes-15-00965-s001.zip › Supplementary Materials/Table S5-A total of mRNAs were identified in the two groups.xls]

id	C_tpm	T_tpm	C_count	T_count	Symbol	Description	KEGG_A_class	KEGG_B_class	Pathway	K_ID	GO Component	GO Function	GO Process	TF_family
ENSG00000000003	5.801	8.178	724.000	907.333	TSPAN6	tetraspanin 6 [Source:HGNC Symbol;Acc:HGNC:11858]	-	-	-	-	GO:0016020//membrane;GO:0070062//extracellular exosome	GO:0005515//protein binding	GO:0039532//negative regulation of viral-induced cytoplasmic pattern recognition receptor signaling pathway;GO:0043123//positive regulation of I-kappaB kinase/NF-kappaB signaling;GO:1901223//negative regulation of NIK/NF-kappaB signaling	--
ENSG00000000005	0.000	0.009	0.000	0.333	TNMD	tenomodulin [Source:HGNC Symbol;Acc:HGNC:17757]	-	-	-	-	GO:0005634//nucleus;GO:0005635//nuclear envelope;GO:0005737//cytoplasm;GO:0016020//membrane	GO:0005515//protein binding	GO:0001886//endothelial cell morphogenesis;GO:0001937//negative regulation of endothelial cell proliferation;GO:0016525//negative regulation of angiogenesis	--
ENSG00000000419	83.527	70.491	2933.667	2272.333	DPM1	dolichyl-phosphate mannosyltransferase subunit 1, catalytic [Source:HGNC Symbol;Acc:HGNC:3005]	Metabolism;Metabolism	Global and overview maps;Glycan biosynthesis and metabolism	ko01100//Metabolic pathways;ko00510//N-Glycan biosynthesis	K00721;K00721	GO:0005634//nucleus;GO:0005783//endoplasmic reticulum;GO:0005789//endoplasmic reticulum membrane;GO:0016020//membrane;GO:0033185//dolichol-phosphate-mannose synthase complex	GO:0004169//dolichyl-phosphate-mannose-protein mannosyltransferase activity;GO:0004582//dolichyl-phosphate beta-D-mannosyltransferase activity;GO:0005515//protein binding;GO:0005537//mannose binding;GO:0016740//transferase activity;GO:0016757//glycosyltransferase activity;GO:0043178//alcohol binding;GO:0046872//metal ion binding	GO:0006486//protein glycosylation;GO:0006488//dolichol-linked oligosaccharide biosynthetic process;GO:0006506//GPI anchor biosynthetic process;GO:0018279//protein N-linked glycosylation via asparagine;GO:0019348//dolichol metabolic process;GO:0019673//GDP-mannose metabolic process;GO:0035268//protein mannosylation;GO:0035269//protein O-linked mannosylation	--
ENSG00000000457	6.366	5.760	648.333	530.667	SCYL3	SCY1 like pseudokinase 3 [Source:HGNC Symbol;Acc:HGNC:19285]	-	-	-	-	GO:0000139//Golgi membrane;GO:0005737//cytoplasm;GO:0005794//Golgi apparatus;GO:0030027//lamellipodium;GO:0042995//cell projection	GO:0004672//protein kinase activity;GO:0005515//protein binding;GO:0005524//ATP binding;GO:0042802//identical protein binding	GO:0006468//protein phosphorylation;GO:0006954//inflammatory response;GO:0008104//protein localization;GO:0016477//cell migration;GO:0021522//spinal cord motor neuron differentiation;GO:0048666//neuron development	--
ENSG00000000460	18.111	28.436	1108.333	1723.000	C1orf112	chromosome 1 open reading frame 112 [Source:HGNC Symbol;Acc:HGNC:25565]	-	-	-	-	GO:0000775//chromosome, centromeric region;GO:0000776//kinetochore;GO:0005634//nucleus;GO:0030496//midbody;GO:0051233//spindle midzone	GO:0005515//protein binding;GO:0019901//protein kinase binding	GO:0000278//mitotic cell cycle;GO:0007059//chromosome segregation;GO:0045859//regulation of protein kinase activity	--
ENSG00000000938	0.009	0.017	0.333	1.333	FGR	FGR proto-oncogene, Src family tyrosine kinase [Source:HGNC Symbol;Acc:HGNC:3697]	Organismal Systems	Immune system	ko04062//Chemokine signaling pathway	K08891	GO:0005576//extracellular region;GO:0005737//cytoplasm;GO:0005739//mitochondrion;GO:0005743//mitochondrial inner membrane;GO:0005758//mitochondrial intermembrane space;GO:0005829//cytosol;GO:0005856//cytoskeleton;GO:0005886//plasma membrane;GO:0015629//actin cytoskeleton;GO:0016020//membrane;GO:0016235//aggresome;GO:0031234//extrinsic component of cytoplasmic side of plasma membrane;GO:0032587//r…	GO:0000166//nucleotide binding;GO:0001784//phosphotyrosine residue binding;GO:0004672//protein kinase activity;GO:0004713//protein tyrosine kinase activity;GO:0004715//non-membrane spanning protein tyrosine kinase activity;GO:0005102//signaling receptor binding;GO:0005515//protein binding;GO:0005524//ATP binding;GO:0016301//kinase activity;GO:0016740//transferase activity;GO:0019901//protein kina…	GO:0001819//positive regulation of cytokine production;GO:0002376//immune system process;GO:0002768//immune response-regulating cell surface receptor signaling pathway;GO:0002862//negative regulation of inflammatory response to antigenic stimulus;GO:0006468//protein phosphorylation;GO:0007169//transmembrane receptor protein tyrosine kinase signaling pathway;GO:0007229//integrin-mediated signaling…	--
ENSG00000000971	121.731	69.094	10866.100	6515.757	CFH	complement factor H [Source:HGNC Symbol;Acc:HGNC:4883]	Human Diseases;Organismal Systems	Infectious disease: bacterial;Immune system	ko05150//Staphylococcus aureus infection;ko04610//Complement and coagulation cascades	K04004;K04004	GO:0005576//extracellular region;GO:0005615//extracellular space;GO:0070062//extracellular exosome;GO:0072562//blood microparticle;GO:0106139//symbiont cell surface;GO:1905370//serine-type endopeptidase complex	GO:0001851//complement component C3b binding;GO:0005515//protein binding;GO:0008201//heparin binding;GO:0042802//identical protein binding;GO:0043395//heparan sulfate proteoglycan binding	GO:0002376//immune system process;GO:0006508//proteolysis;GO:0006956//complement activation;GO:0006957//complement activation, alternative pathway;GO:0030449//regulation of complement activation;GO:0030451//regulation of complement activation, alternative pathway;GO:0045087//innate immune response;GO:1903659//regulation of complement-dependent cytotoxicity	--
ENSG00000001036	0.027	0.040	2.333	3.000	FUCA2	alpha-L-fucosidase 2 [Source:HGNC Symbol;Acc:HGNC:4008]	Cellular Processes;Metabolism	Transport and catabolism;Glycan biosynthesis and metabolism	ko04142//Lysosome;ko00511//Other glycan degradation	K01206;K01206	GO:0005576//extracellular region;GO:0005615//extracellular space;GO:0005764//lysosome;GO:0005788//endoplasmic reticulum lumen;GO:0035578//azurophil granule lumen;GO:0070062//extracellular exosome	GO:0004560//alpha-L-fucosidase activity;GO:0005515//protein binding;GO:0016787//hydrolase activity;GO:0016798//hydrolase activity, acting on glycosyl bonds	GO:0005975//carbohydrate metabolic process;GO:0006004//fucose metabolic process;GO:0008152//metabolic process;GO:0009617//response to bacterium;GO:0016139//glycoside catabolic process;GO:2000535//regulation of entry of bacterium into host cell	--
ENSG00000001084	5.673	9.210	563.667	870.000	GCLC	glutamate-cysteine ligase catalytic subunit [Source:HGNC Symbol;Acc:HGNC:4311]	Metabolism;Metabolism;Metabolism;Cellular Processes	Global and overview maps;Metabolism of other amino acids;Amino acid metabolism;Cell growth and death	ko01100//Metabolic pathways;ko00480//Glutathione metabolism;ko00270//Cysteine and methionine metabolism;ko04216//Ferroptosis	K11204;K11204;K11204;K11204	GO:0005739//mitochondrion;GO:0005829//cytosol;GO:0017109//glutamate-cysteine ligase complex	GO:0000166//nucleotide binding;GO:0000287//magnesium ion binding;GO:0003824//catalytic activity;GO:0004357//glutamate-cysteine ligase activity;GO:0005515//protein binding;GO:0005524//ATP binding;GO:0016595//glutamate binding;GO:0016874//ligase activity;GO:0043531//ADP binding;GO:0044877//protein-containing complex binding	GO:0006534//cysteine metabolic process;GO:0006536//glutamate metabolic process;GO:0006749//glutathione metabolic process;GO:0006750//glutathione biosynthetic process;GO:0006979//response to oxidative stress;GO:0007584//response to nutrient;GO:0009408//response to heat;GO:0009410//response to xenobiotic stimulus;GO:0009725//response to hormone;GO:0014823//response to activity;GO:0019852//L-ascorbi…	--
ENSG00000001167	5.908	7.497	646.333	756.000	NFYA	nuclear transcription factor Y subunit alpha [Source:HGNC Symbol;Acc:HGNC:7804]	Human Diseases;Human Diseases;Organismal Systems	Infectious disease: bacterial;Neurodegenerative disease;Immune system	ko05152//Tuberculosis;ko05017//Spinocerebellar ataxia;ko04612//Antigen processing and presentation	K08064;K08064;K08064	GO:0000785//chromatin;GO:0005634//nucleus;GO:0005654//nucleoplasm;GO:0016602//CCAAT-binding factor complex;GO:0032993//protein-DNA complex;GO:0090575//RNA polymerase II transcription regulator complex	GO:0000976//transcription cis-regulatory region binding;GO:0000978//RNA polymerase II cis-regulatory region sequence-specific DNA binding;GO:0000981//DNA-binding transcription factor activity, RNA polymerase II-specific;GO:0003677//DNA binding;GO:0003700//DNA-binding transcription factor activity;GO:0005515//protein binding	GO:0006351//transcription, DNA-templated;GO:0006355//regulation of transcription, DNA-templated;GO:0006357//regulation of transcription by RNA polymerase II;GO:0006366//transcription by RNA polymerase II;GO:0035065//regulation of histone acetylation;GO:0045893//positive regulation of transcription, DNA-templated;GO:0045944//positive regulation of transcription by RNA polymerase II;GO:0048511//rhy…	NF-YA
ENSG00000001460	2.278	2.258	174.000	151.667	STPG1	sperm tail PG-rich repeat containing 1 [Source:HGNC Symbol;Acc:HGNC:28070]	-	-	-	-	GO:0005634//nucleus;GO:0005737//cytoplasm;GO:0005739//mitochondrion	GO:0003674//molecular_function	GO:0006915//apoptotic process;GO:0043065//positive regulation of apoptotic process;GO:1901537//positive regulation of DNA demethylation;GO:1902110//positive regulation of mitochondrial membrane permeability involved in apoptotic process	--
ENSG00000001461	2.904	3.439	353.667	444.000	NIPAL3	NIPA like domain containing 3 [Source:HGNC Symbol;Acc:HGNC:25233]	-	-	-	-	GO:0016020//membrane	GO:0005515//protein binding;GO:0015095//magnesium ion transmembrane transporter activity	GO:0015693//magnesium ion transport;GO:1903830//magnesium ion transmembrane transport	--
ENSG00000001497	31.154	26.258	2374.667	1835.667	LAS1L	LAS1 like ribosome biogenesis factor [Source:HGNC Symbol;Acc:HGNC:25726]	-	-	-	-	GO:0005634//nucleus;GO:0005654//nucleoplasm;GO:0005730//nucleolus;GO:0005737//cytoplasm;GO:0016020//membrane;GO:0030687//preribosome, large subunit precursor;GO:0071339//MLL1 complex;GO:0090730//Las1 complex	GO:0003723//RNA binding;GO:0004519//endonuclease activity;GO:0005515//protein binding	GO:0000460//maturation of 5.8S rRNA;GO:0000470//maturation of LSU-rRNA;GO:0006364//rRNA processing	--
ENSG00000001561	0.000	0.000	0.000	0.000	ENPP4	ectonucleotide pyrophosphatase/phosphodiesterase 4 [Source:HGNC Symbol;Acc:HGNC:3359]	Metabolism;Metabolism	Global and overview maps;Nucleotide metabolism	ko01100//Metabolic pathways;ko00230//Purine metabolism	K18424;K18424	GO:0005886//plasma membrane;GO:0016020//membrane;GO:0070062//extracellular exosome;GO:0101003//ficolin-1-rich granule membrane	GO:0005515//protein binding;GO:0016787//hydrolase activity;GO:0046872//metal ion binding;GO:0047710//bis(5'-adenosyl)-triphosphatase activity	GO:0007596//blood coagulation;GO:0007599//hemostasis;GO:0030194//positive regulation of blood coagulation;GO:0046130//purine ribonucleoside catabolic process	--
ENSG00000001617	0.832	3.167	69.333	230.333	SEMA3F	semaphorin 3F [Source:HGNC Symbol;Acc:HGNC:10728]	Organismal Systems	Development and regeneration	ko04360//Axon guidance	K06840	GO:0005576//extracellular region;GO:0005615//extracellular space;GO:0098978//glutamatergic synapse	GO:0005102//signaling receptor binding;GO:0005515//protein binding;GO:0030215//semaphorin receptor binding;GO:0045499//chemorepellent activity	GO:0001755//neural crest cell migration;GO:0007165//signal transduction;GO:0007411//axon guidance;GO:0021612//facial nerve structural organization;GO:0021637//trigeminal nerve structural organization;GO:0021675//nerve development;GO:0021785//branchiomotor neuron axon guidance;GO:0030335//positive regulation of cell migration;GO:0036484//trunk neural crest cell migration;GO:0036486//ventral trunk …	--
ENSG00000001626	0.004	0.000	0.333	0.000	CFTR	CF transmembrane conductance regulator [Source:HGNC Symbol;Acc:HGNC:1884]	Environmental Information Processing;Cellular Processes;Environmental Information Processing;Organismal Systems;Organismal Systems;Organismal Systems;Human Diseases;Environmental Information Processing	Signal transduction;Cellular community - eukaryotes;Signal transduction;Digestive system;Digestive system;Digestive system;Infectious disease: bacterial;Membrane transport	ko04024//cAMP signaling pathway;ko04530//Tight junction;ko04152//AMPK signaling pathway;ko04972//Pancreatic secretion;ko04976//Bile secretion;ko04971//Gastric acid secretion;ko05110//Vibrio cholerae infection;ko02010//ABC transporters	K05031;K05031;K05031;K05031;K05031;K05031;K05031;K05031	GO:0005634//nucleus;GO:0005737//cytoplasm;GO:0005765//lysosomal membrane;GO:0005768//endosome;GO:0005769//early endosome;GO:0005783//endoplasmic reticulum;GO:0005789//endoplasmic reticulum membrane;GO:0005829//cytosol;GO:0005886//plasma membrane;GO:0009986//cell surface;GO:0010008//endosome membrane;GO:0016020//membrane;GO:0016324//apical plasma membrane;GO:0030660//Golgi-associated vesicle membr…	GO:0000166//nucleotide binding;GO:0005254//chloride channel activity;GO:0005260//intracellularly ATP-gated chloride channel activity;GO:0005515//protein binding;GO:0005524//ATP binding;GO:0015106//bicarbonate transmembrane transporter activity;GO:0015108//chloride transmembrane transporter activity;GO:0016853//isomerase activity;GO:0016887//ATP hydrolysis activity;GO:0017081//chloride channel reg…	GO:0006695//cholesterol biosynthetic process;GO:0006811//ion transport;GO:0006821//chloride transport;GO:0006904//vesicle docking involved in exocytosis;GO:0015701//bicarbonate transport;GO:0030301//cholesterol transport;GO:0034976//response to endoplasmic reticulum stress;GO:0035377//transepithelial water transport;GO:0035774//positive regulation of insulin secretion involved in cellular respons…	--
ENSG00000001629	16.324	13.252	979.000	828.333	ANKIB1	ankyrin repeat and IBR domain containing 1 [Source:HGNC Symbol;Acc:HGNC:22215]	-	-	-	-	GO:0000151//ubiquitin ligase complex;GO:0005737//cytoplasm	GO:0004842//ubiquitin-protein transferase activity;GO:0005515//protein binding;GO:0016740//transferase activity;GO:0031624//ubiquitin conjugating enzyme binding;GO:0046872//metal ion binding;GO:0061630//ubiquitin protein ligase activity	GO:0000209//protein polyubiquitination;GO:0006511//ubiquitin-dependent protein catabolic process;GO:0016567//protein ubiquitination;GO:0032436//positive regulation of proteasomal ubiquitin-dependent protein catabolic process	--
ENSG00000001630	80.243	145.735	7434.487	12494.310	CYP51A1	cytochrome P450 family 51 subfamily A member 1 [Source:HGNC Symbol;Acc:HGNC:2649]	Metabolism;Metabolism	Global and overview maps;Lipid metabolism	ko01100//Metabolic pathways;ko00100//Steroid biosynthesis	K05917;K05917	GO:0005783//endoplasmic reticulum;GO:0005789//endoplasmic reticulum membrane;GO:0016020//membrane;GO:0043231//intracellular membrane-bounded organelle	GO:0004497//monooxygenase activity;GO:0005506//iron ion binding;GO:0008398//sterol 14-demethylase activity;GO:0016491//oxidoreductase activity;GO:0016705//oxidoreductase activity, acting on paired donors, with incorporation or reduction of molecular oxygen;GO:0020037//heme binding;GO:0046872//metal ion binding	GO:0006629//lipid metabolic process;GO:0006694//steroid biosynthetic process;GO:0006695//cholesterol biosynthetic process;GO:0008202//steroid metabolic process;GO:0008203//cholesterol metabolic process;GO:0016125//sterol metabolic process;GO:0016126//sterol biosynthetic process;GO:0042177//negative regulation of protein catabolic process;GO:0050709//negative regulation of protein secretion;GO:190…	--
ENSG00000001631	4.411	3.715	502.463	363.847	KRIT1	KRIT1 ankyrin repeat containing [Source:HGNC Symbol;Acc:HGNC:1573]	Environmental Information Processing	Signal transduction	ko04015//Rap1 signaling pathway	K17705	GO:0005615//extracellular space;GO:0005737//cytoplasm;GO:0005856//cytoskeleton;GO:0005886//plasma membrane;GO:0005911//cell-cell junction;GO:0016020//membrane;GO:0032991//protein-containing complex;GO:0070161//anchoring junction	GO:0005515//protein binding;GO:0005546//phosphatidylinositol-4,5-bisphosphate binding;GO:0008017//microtubule binding;GO:0030695//GTPase regulator activity	GO:0001525//angiogenesis;GO:0001937//negative regulation of endothelial cell proliferation;GO:0003158//endothelium development;GO:0007264//small GTPase mediated signal transduction;GO:0010596//negative regulation of endothelial cell migration;GO:0016525//negative regulation of angiogenesis;GO:0032092//positive regulation of protein binding;GO:0033622//integrin activation;GO:0045454//cell redox ho…	--
ENSG00000002016	1.135	1.693	69.740	92.160	RAD52	RAD52 homolog, DNA repair protein [Source:HGNC Symbol;Acc:HGNC:9824]	Genetic Information Processing	Replication and repair	ko03440//Homologous recombination	K10873	GO:0005634//nucleus;GO:0005654//nucleoplasm;GO:0032991//protein-containing complex;GO:0032993//protein-DNA complex	GO:0003677//DNA binding;GO:0003697//single-stranded DNA binding;GO:0005515//protein binding;GO:0042802//identical protein binding	GO:0000724//double-strand break repair via homologous recombination;GO:0000730//DNA recombinase assembly;GO:0006281//DNA repair;GO:0006302//double-strand break repair;GO:0006310//DNA recombination;GO:0006312//mitotic recombination;GO:0006974//cellular response to DNA damage stimulus;GO:0010792//DNA double-strand break processing involved in repair via single-strand annealing;GO:0034599//cellular …	--
ENSG00000002330	56.414	72.790	1734.333	1963.000	BAD	BCL2 associated agonist of cell death [Source:HGNC Symbol;Acc:HGNC:936]	Human Diseases;Human Diseases;Human Diseases;Human Diseases;Human Diseases;Environmental Information Processing;Human Diseases;Human Diseases;Environmental Information Processing;Environmental Information Processing;Human Diseases;Human Diseases;Human Diseases;Human Diseases;Cellular Processes;Human Diseases;Organismal Systems;Human Diseases;Environmental Information Processing;Human Diseases;Hum…	Cancer: overview;Infectious disease: viral;Neurodegenerative disease;Neurodegenerative disease;Neurodegenerative disease;Signal transduction;Infectious disease: viral;Neurodegenerative disease;Signal transduction;Signal transduction;Cancer: overview;Cardiovascular disease;Infectious disease: viral;Cancer: overview;Cellular community - eukaryotes;Cancer: overview;Immune system;Infectious disease: …	ko05200//Pathways in cancer;ko05168//Herpes simplex virus 1 infection;ko05022//Pathways of neurodegeneration - multiple diseases;ko05010//Alzheimer disease;ko05014//Amyotrophic lateral sclerosis;ko04151//PI3K-Akt signaling pathway;ko05165//Human papillomavirus infection;ko05020//Prion disease;ko04014//Ras signaling pathway;ko04024//cAMP signaling pathway;ko05208//Chemical carcinogenesis - reactiv…	K02158;K02158;K02158;K02158;K02158;K02158;K02158;K02158;K02158;K02158;K02158;K02158;K02158;K02158;K02158;K02158;K02158;K02158;K02158;K02158;K02158;K02158;K02158;K02158;K02158;K02158;K02158;K02158;K02158;K02158;K02158;K02158;K02158;K02158;K02158;K02158;K02158;K02158;K02158;K02158;K02158;K02158;K02158	GO:0005737//cytoplasm;GO:0005739//mitochondrion;GO:0005741//mitochondrial outer membrane;GO:0005829//cytosol;GO:0016020//membrane;GO:0097138//BAD-BCL-2 complex	GO:0005515//protein binding;GO:0005543//phospholipid binding;GO:0008289//lipid binding;GO:0008656//cysteine-type endopeptidase activator activity involved in apoptotic process;GO:0019901//protein kinase binding;GO:0019903//protein phosphatase binding	GO:0001836//release of cytochrome c from mitochondria;GO:0006007//glucose catabolic process;GO:0006915//apoptotic process;GO:0006919//activation of cysteine-type endopeptidase activity involved in apoptotic process;GO:0008625//extrinsic apoptotic signaling pathway via death domain receptors;GO:0008630//intrinsic apoptotic signaling pathway in response to DNA damage;GO:0010508//positive regulation…	--
ENSG00000002549	39.669	49.700	2449.000	2790.667	LAP3	leucine aminopeptidase 3 [Source:HGNC Symbol;Acc:HGNC:18449]	Metabolism;Metabolism;Metabolism	Global and overview maps;Metabolism of other amino acids;Amino acid metabolism	ko01100//Metabolic pathways;ko00480//Glutathione metabolism;ko00330//Arginine and proline metabolism	K11142;K11142;K11142	GO:0005634//nucleus;GO:0005737//cytoplasm;GO:0005925//focal adhesion;GO:0070062//extracellular exosome	GO:0004177//aminopeptidase activity;GO:0004180//carboxypeptidase activity;GO:0005515//protein binding;GO:0008233//peptidase activity;GO:0008235//metalloexopeptidase activity;GO:0016787//hydrolase activity;GO:0030145//manganese ion binding;GO:0046872//metal ion binding;GO:0070006//metalloaminopeptidase activity	GO:0006508//proteolysis;GO:0019538//protein metabolic process	--
ENSG00000002586	22.574	22.809	852.587	765.517	CD99	CD99 molecule (Xg blood group) [Source:HGNC Symbol;Acc:HGNC:7082]	Environmental Information Processing;Organismal Systems	Signaling molecules and interaction;Immune system	ko04514//Cell adhesion molecules;ko04670//Leukocyte transendothelial migration	K06520;K06520	GO:0005737//cytoplasm;GO:0005886//plasma membrane;GO:0005925//focal adhesion;GO:0016020//membrane;GO:0110165//cellular anatomical entity	GO:0005515//protein binding	GO:0007155//cell adhesion;GO:0034109//homotypic cell-cell adhesion;GO:0072683//T cell extravasation;GO:2000391//positive regulation of neutrophil extravasation	--
ENSG00000002587	0.000	0.000	0.000	0.000	HS3ST1	heparan sulfate-glucosamine 3-sulfotransferase 1 [Source:HGNC Symbol;Acc:HGNC:5194]	Metabolism	Glycan biosynthesis and metabolism	ko00534//Glycosaminoglycan biosynthesis - heparan sulfate / heparin	K01024	GO:0005794//Golgi apparatus;GO:0005796//Golgi lumen	GO:0008146//sulfotransferase activity;GO:0008467//[heparan sulfate]-glucosamine 3-sulfotransferase 1 activity;GO:0016740//transferase activity	GO:0006024//glycosaminoglycan biosynthetic process;GO:0015012//heparan sulfate proteoglycan biosynthetic process;GO:0015015//heparan sulfate proteoglycan biosynthetic process, enzymatic modification	--
ENSG00000002726	0.000	0.000	0.000	0.000	AOC1	amine oxidase copper containing 1 [Source:HGNC Symbol;Acc:HGNC:80]	Metabolism;Metabolism;Metabolism;Metabolism	Global and overview maps;Amino acid metabolism;Amino acid metabolism;Amino acid metabolism	ko01100//Metabolic pathways;ko00330//Arginine and proline metabolism;ko00380//Tryptophan metabolism;ko00340//Histidine metabolism	K11182;K11182;K11182;K11182	GO:0005576//extracellular region;GO:0005615//extracellular space;GO:0005777//peroxisome;GO:0005886//plasma membrane;GO:0005923//bicellular tight junction;GO:0035580//specific granule lumen;GO:0070062//extracellular exosome	GO:0005507//copper ion binding;GO:0005509//calcium ion binding;GO:0005515//protein binding;GO:0008131//primary amine oxidase activity;GO:0008201//heparin binding;GO:0008270//zinc ion binding;GO:0016491//oxidoreductase activity;GO:0042803//protein homodimerization activity;GO:0044877//protein-containing complex binding;GO:0046872//metal ion binding;GO:0048038//quinone binding;GO:0052597//diamine o…	GO:0009308//amine metabolic process;GO:0009445//putrescine metabolic process;GO:0035874//cellular response to copper ion starvation;GO:0046677//response to antibiotic;GO:0071280//cellular response to copper ion;GO:0071420//cellular response to histamine;GO:0071504//cellular response to heparin;GO:0097185//cellular response to azide	--
ENSG00000002745	0.000	0.000	0.000	0.000	WNT16	Wnt family member 16 [Source:HGNC Symbol;Acc:HGNC:16267]	Human Diseases;Human Diseases;Human Diseases;Human Diseases;Human Diseases;Human Diseases;Environmental Information Processing;Human Diseases;Environmental Information Processing;Human Diseases;Environmental Information Processing;Human Diseases;Human Diseases;Cellular Processes;Organismal Systems;Human Diseases	Cancer: overview;Neurodegenerative disease;Neurodegenerative disease;Infectious disease: viral;Cancer: overview;Cancer: overview;Signal transduction;Cancer: specific types;Signal transduction;Endocrine and metabolic disease;Signal transduction;Cancer: specific types;Cancer: specific types;Cellular community - eukaryotes;Endocrine system;Cancer: specific types	ko05200//Pathways in cancer;ko05022//Pathways of neurodegeneration - multiple diseases;ko05010//Alzheimer disease;ko05165//Human papillomavirus infection;ko05205//Proteoglycans in cancer;ko05202//Transcriptional misregulation in cancer;ko04310//Wnt signaling pathway;ko05225//Hepatocellular carcinoma;ko04390//Hippo signaling pathway;ko04934//Cushing syndrome;ko04150//mTOR signaling pathway;ko05226…	K01558;K01558;K01558;K01558;K01558;K01558;K01558;K01558;K01558;K01558;K01558;K01558;K01558;K01558;K01558;K01558	GO:0005576//extracellular region;GO:0005615//extracellular space;GO:0005737//cytoplasm	GO:0005102//signaling receptor binding;GO:0005109//frizzled binding;GO:0005125//cytokine activity	GO:0003408//optic cup formation involved in camera-type eye development;GO:0007275//multicellular organism development;GO:0010628//positive regulation of gene expression;GO:0014068//positive regulation of phosphatidylinositol 3-kinase signaling;GO:0016055//Wnt signaling pathway;GO:0030182//neuron differentiation;GO:0030216//keratinocyte differentiation;GO:0043616//keratinocyte proliferation;GO:00…	--
ENSG00000002746	0.000	0.000	0.000	0.000	HECW1	HECT, C2 and WW domain containing E3 ubiquitin protein ligase 1 [Source:HGNC Symbol;Acc:HGNC:22195]	-	-	-	-	GO:0005737//cytoplasm;GO:0005829//cytosol	GO:0004842//ubiquitin-protein transferase activity;GO:0005515//protein binding;GO:0016740//transferase activity;GO:0061630//ubiquitin protein ligase activity	GO:0016567//protein ubiquitination;GO:0048814//regulation of dendrite morphogenesis;GO:0090090//negative regulation of canonical Wnt signaling pathway;GO:2000650//negative regulation of sodium ion transmembrane transporter activity	--
ENSG00000002822	12.551	14.753	1070.410	1110.467	MAD1L1	mitotic arrest deficient 1 like 1 [Source:HGNC Symbol;Acc:HGNC:6762]	Human Diseases;Human Diseases;Cellular Processes;Cellular Processes;Organismal Systems	Infectious disease: viral;Cancer: overview;Cell growth and death;Cell growth and death;Endocrine system	ko05166//Human T-cell leukemia virus 1 infection;ko05203//Viral carcinogenesis;ko04114//Oocyte meiosis;ko04110//Cell cycle;ko04914//Progesterone-mediated oocyte maturation	K06679;K06679;K06679;K06679;K06679	GO:0000775//chromosome, centromeric region;GO:0000776//kinetochore;GO:0000922//spindle pole;GO:0005634//nucleus;GO:0005635//nuclear envelope;GO:0005694//chromosome;GO:0005737//cytoplasm;GO:0005813//centrosome;GO:0005815//microtubule organizing center;GO:0005819//spindle;GO:0005829//cytosol;GO:0005856//cytoskeleton;GO:0043229//intracellular organelle;GO:0044615//nuclear pore nuclear basket;GO:0072…	GO:0005515//protein binding;GO:0042802//identical protein binding;GO:0043515//kinetochore binding	GO:0007049//cell cycle;GO:0007094//mitotic spindle assembly checkpoint signaling;GO:0042130//negative regulation of T cell proliferation;GO:0048538//thymus development;GO:0051220//cytoplasmic sequestering of protein;GO:0051301//cell division;GO:0051315//attachment of mitotic spindle microtubules to kinetochore;GO:0090235//regulation of metaphase plate congression;GO:0090267//positive regulation o…	--
ENSG00000002834	6.495	8.168	820.667	911.000	LASP1	LIM and SH3 protein 1 [Source:HGNC Symbol;Acc:HGNC:6513]	-	-	-	-	GO:0005737//cytoplasm;GO:0005856//cytoskeleton;GO:0005925//focal adhesion;GO:0005938//cell cortex;GO:0030864//cortical actin cytoskeleton	GO:0003779//actin binding;GO:0005515//protein binding;GO:0015075//ion transmembrane transporter activity;GO:0045296//cadherin binding;GO:0046872//metal ion binding;GO:0051015//actin filament binding	GO:0006811//ion transport;GO:0034220//ion transmembrane transport	--
ENSG00000002919	19.185	18.828	1114.000	979.667	SNX11	sorting nexin 11 [Source:HGNC Symbol;Acc:HGNC:14975]	-	-	-	-	GO:0005768//endosome;GO:0016020//membrane	GO:0005515//protein binding;GO:0008289//lipid binding;GO:0035091//phosphatidylinositol binding;GO:1901981//phosphatidylinositol phosphate binding	GO:0006886//intracellular protein transport;GO:0015031//protein transport;GO:0016050//vesicle organization	--
ENSG00000002933	0.000	0.000	0.000	0.000	TMEM176A	transmembrane protein 176A [Source:HGNC Symbol;Acc:HGNC:24930]	-	-	-	-	GO:0016020//membrane	GO:0005515//protein binding	GO:2001199//negative regulation of dendritic cell differentiation	--
ENSG00000003056	106.712	137.922	7907.000	9053.333	M6PR	mannose-6-phosphate receptor, cation dependent [Source:HGNC Symbol;Acc:HGNC:6752]	Human Diseases;Cellular Processes;Cellular Processes	Infectious disease: bacterial;Transport and catabolism;Transport and catabolism	ko05132//Salmonella infection;ko04145//Phagosome;ko04142//Lysosome	K10089;K10089;K10089	GO:0005764//lysosome;GO:0005765//lysosomal membrane;GO:0005768//endosome;GO:0005770//late endosome;GO:0005794//Golgi apparatus;GO:0005802//trans-Golgi network;GO:0005886//plasma membrane;GO:0016020//membrane;GO:0030133//transport vesicle;GO:0030669//clathrin-coated endocytic vesicle membrane;GO:0032588//trans-Golgi network membrane;GO:0048471//perinuclear region of cytoplasm	GO:0004888//transmembrane signaling receptor activity;GO:0005515//protein binding;GO:0019904//protein domain specific binding;GO:1905394//retromer complex binding	GO:0006622//protein targeting to lysosome;GO:0006898//receptor-mediated endocytosis;GO:0007041//lysosomal transport;GO:0008333//endosome to lysosome transport;GO:0033299//secretion of lysosomal enzymes	--
ENSG00000003096	4.237	3.029	361.667	288.667	KLHL13	kelch like family member 13 [Source:HGNC Symbol;Acc:HGNC:22931]	Genetic Information Processing	Folding, sorting and degradation	ko04120//Ubiquitin mediated proteolysis	K10447	GO:0005829//cytosol;GO:0031463//Cul3-RING ubiquitin ligase complex	GO:0004842//ubiquitin-protein transferase activity;GO:0005515//protein binding;GO:0097602//cullin family protein binding	GO:0007049//cell cycle;GO:0016567//protein ubiquitination;GO:0032465//regulation of cytokinesis;GO:0051301//cell division	--
ENSG00000003137	0.000	0.003	0.000	0.333	CYP26B1	cytochrome P450 family 26 subfamily B member 1 [Source:HGNC Symbol;Acc:HGNC:20581]	Metabolism;Metabolism	Global and overview maps;Metabolism of cofactors and vitamins	ko01100//Metabolic pathways;ko00830//Retinol metabolism	K12664;K12664	GO:0005737//cytoplasm;GO:0005783//endoplasmic reticulum;GO:0005789//endoplasmic reticulum membrane;GO:0016020//membrane;GO:0043231//intracellular membrane-bounded organelle	GO:0001972//retinoic acid binding;GO:0004497//monooxygenase activity;GO:0005506//iron ion binding;GO:0005515//protein binding;GO:0008401//retinoic acid 4-hydroxylase activity;GO:0016491//oxidoreductase activity;GO:0016705//oxidoreductase activity, acting on paired donors, with incorporation or reduction of molecular oxygen;GO:0016709//oxidoreductase activity, acting on paired donors, with incorpo…	GO:0001709//cell fate determination;GO:0001768//establishment of T cell polarity;GO:0001822//kidney development;GO:0006629//lipid metabolic process;GO:0006766//vitamin metabolic process;GO:0006805//xenobiotic metabolic process;GO:0006954//inflammatory response;GO:0007140//male meiotic nuclear division;GO:0007283//spermatogenesis;GO:0009954//proximal/distal pattern formation;GO:0010628//positive r…	--
ENSG00000003147	2.792	6.280	158.000	315.000	ICA1	islet cell autoantigen 1 [Source:HGNC Symbol;Acc:HGNC:5343]	Human Diseases	Endocrine and metabolic disease	ko04940//Type I diabetes mellitus	K19863	GO:0000139//Golgi membrane;GO:0005737//cytoplasm;GO:0005794//Golgi apparatus;GO:0005829//cytosol;GO:0012505//endomembrane system;GO:0016020//membrane;GO:0030658//transport vesicle membrane;GO:0030667//secretory granule membrane;GO:0030672//synaptic vesicle membrane;GO:0031410//cytoplasmic vesicle;GO:0043231//intracellular membrane-bounded organelle;GO:0045202//synapse	GO:0005515//protein binding;GO:0019904//protein domain specific binding;GO:0140090//membrane curvature sensor activity	GO:0006836//neurotransmitter transport;GO:0051049//regulation of transport	--
ENSG00000003249	20.217	15.282	1402.333	920.333	DBNDD1	dysbindin domain containing 1 [Source:HGNC Symbol;Acc:HGNC:28455]	-	-	-	-	GO:0005737//cytoplasm	-	GO:0006469//negative regulation of protein kinase activity	--
ENSG00000003393	23.613	17.472	3773.420	2644.667	ALS2	alsin Rho guanine nucleotide exchange factor ALS2 [Source:HGNC Symbol;Acc:HGNC:443]	Human Diseases;Human Diseases	Neurodegenerative disease;Neurodegenerative disease	ko05022//Pathways of neurodegeneration - multiple diseases;ko05014//Amyotrophic lateral sclerosis	K04575;K04575	GO:0001726//ruffle;GO:0005634//nucleus;GO:0005737//cytoplasm;GO:0005769//early endosome;GO:0005813//centrosome;GO:0005829//cytosol;GO:0014069//postsynaptic density;GO:0030027//lamellipodium;GO:0030425//dendrite;GO:0030426//growth cone;GO:0031982//vesicle;GO:0032991//protein-containing complex;GO:0043197//dendritic spine;GO:0043231//intracellular membrane-bounded organelle;GO:0110165//cellular ana…	GO:0005085//guanyl-nucleotide exchange factor activity;GO:0005096//GTPase activator activity;GO:0005515//protein binding;GO:0031267//small GTPase binding;GO:0042802//identical protein binding;GO:0042803//protein homodimerization activity;GO:0043539//protein serine/threonine kinase activator activity	GO:0001662//behavioral fear response;GO:0001881//receptor recycling;GO:0006979//response to oxidative stress;GO:0007032//endosome organization;GO:0007041//lysosomal transport;GO:0007528//neuromuscular junction development;GO:0007626//locomotory behavior;GO:0008104//protein localization;GO:0016050//vesicle organization;GO:0016197//endosomal transport;GO:0035022//positive regulation of Rac protein …	--
ENSG00000003400	0.225	0.904	16.333	59.333	CASP10	caspase 10 [Source:HGNC Symbol;Acc:HGNC:1500]	Human Diseases;Human Diseases;Cellular Processes;Environmental Information Processing;Organismal Systems	Infectious disease: bacterial;Infectious disease: viral;Cell growth and death;Signal transduction;Immune system	ko05152//Tuberculosis;ko05161//Hepatitis B;ko04210//Apoptosis;ko04668//TNF signaling pathway;ko04622//RIG-I-like receptor signaling pathway	K04400;K04400;K04400;K04400;K04400	GO:0005737//cytoplasm;GO:0005829//cytosol;GO:0031265//CD95 death-inducing signaling complex;GO:0032991//protein-containing complex;GO:0097342//ripoptosome	GO:0004197//cysteine-type endopeptidase activity;GO:0005515//protein binding;GO:0008233//peptidase activity;GO:0008234//cysteine-type peptidase activity;GO:0016787//hydrolase activity;GO:0031625//ubiquitin protein ligase binding;GO:0035877//death effector domain binding;GO:0097153//cysteine-type endopeptidase activity involved in apoptotic process;GO:0097199//cysteine-type endopeptidase activity …	GO:0006508//proteolysis;GO:0006915//apoptotic process;GO:0006919//activation of cysteine-type endopeptidase activity involved in apoptotic process;GO:0008625//extrinsic apoptotic signaling pathway via death domain receptors;GO:0030225//macrophage differentiation;GO:0042981//regulation of apoptotic process;GO:0043123//positive regulation of I-kappaB kinase/NF-kappaB signaling;GO:0051604//protein m…	--
ENSG00000003402	17.675	19.273	1100.123	1152.300	CFLAR	CASP8 and FADD like apoptosis regulator [Source:HGNC Symbol;Acc:HGNC:1876]	Cellular Processes;Human Diseases;Cellular Processes;Cellular Processes;Environmental Information Processing;Environmental Information Processing;Human Diseases	Cell growth and death;Infectious disease: viral;Transport and catabolism;Cell growth and death;Signal transduction;Signal transduction;Infectious disease: parasitic	ko04217//Necroptosis;ko05160//Hepatitis C;ko04140//Autophagy - animal;ko04210//Apoptosis;ko04668//TNF signaling pathway;ko04064//NF-kappa B signaling pathway;ko05142//Chagas disease	K04724;K04724;K04724;K04724;K04724;K04724;K04724	GO:0005737//cytoplasm;GO:0005829//cytosol;GO:0031264//death-inducing signaling complex;GO:0031265//CD95 death-inducing signaling complex;GO:0097342//ripoptosome	GO:0002020//protease binding;GO:0004197//cysteine-type endopeptidase activity;GO:0005123//death receptor binding;GO:0005515//protein binding;GO:0008047//enzyme activator activity;GO:0008234//cysteine-type peptidase activity;GO:0044877//protein-containing complex binding;GO:0097153//cysteine-type endopeptidase activity involved in apoptotic process	GO:0001666//response to hypoxia;GO:0006508//proteolysis;GO:0006915//apoptotic process;GO:0007519//skeletal muscle tissue development;GO:0010667//negative regulation of cardiac muscle cell apoptotic process;GO:0010976//positive regulation of neuron projection development;GO:0014732//skeletal muscle atrophy;GO:0014842//regulation of skeletal muscle satellite cell proliferation;GO:0014866//skeletal …	--
ENSG00000003436	0.791	0.426	44.000	17.333	TFPI	tissue factor pathway inhibitor [Source:HGNC Symbol;Acc:HGNC:11760]	Organismal Systems	Immune system	ko04610//Complement and coagulation cascades	K03909	GO:0005576//extracellular region;GO:0005615//extracellular space;GO:0005783//endoplasmic reticulum;GO:0005886//plasma membrane;GO:0005901//caveola;GO:0009986//cell surface;GO:0016020//membrane;GO:0043231//intracellular membrane-bounded organelle	GO:0004866//endopeptidase inhibitor activity;GO:0004867//serine-type endopeptidase inhibitor activity;GO:0030414//peptidase inhibitor activity	GO:0007596//blood coagulation;GO:0007599//hemostasis;GO:0010466//negative regulation of peptidase activity;GO:0030195//negative regulation of blood coagulation;GO:0071383//cellular response to steroid hormone stimulus	--
ENSG00000003509	17.938	15.333	1066.667	784.333	NDUFAF7	NADH:ubiquinone oxidoreductase complex assembly factor 7 [Source:HGNC Symbol;Acc:HGNC:28816]	Organismal Systems	Environmental adaptation	ko04714//Thermogenesis	K18164	GO:0005615//extracellular space;GO:0005739//mitochondrion;GO:0005759//mitochondrial matrix	GO:0005515//protein binding;GO:0008168//methyltransferase activity;GO:0016740//transferase activity;GO:0019899//enzyme binding;GO:0035243//protein-arginine omega-N symmetric methyltransferase activity	GO:0019918//peptidyl-arginine methylation, to symmetrical-dimethyl arginine;GO:0032259//methylation;GO:0032981//mitochondrial respiratory chain complex I assembly	--
ENSG00000003756	45.540	38.791	3352.333	2659.667	RBM5	RNA binding motif protein 5 [Source:HGNC Symbol;Acc:HGNC:9902]	-	-	-	-	GO:0005634//nucleus;GO:0005654//nucleoplasm;GO:0005681//spliceosomal complex	GO:0003676//nucleic acid binding;GO:0003677//DNA binding;GO:0003723//RNA binding;GO:0003729//mRNA binding;GO:0005515//protein binding;GO:0046872//metal ion binding	GO:0000245//spliceosomal complex assembly;GO:0000381//regulation of alternative mRNA splicing, via spliceosome;GO:0000398//mRNA splicing, via spliceosome;GO:0006396//RNA processing;GO:0006397//mRNA processing;GO:0006915//apoptotic process;GO:0008285//negative regulation of cell population proliferation;GO:0008380//RNA splicing;GO:0043065//positive regulation of apoptotic process	--
ENSG00000003987	0.000	0.000	0.000	0.000	MTMR7	myotubularin related protein 7 [Source:HGNC Symbol;Acc:HGNC:7454]	Metabolism;Environmental Information Processing;Metabolism	Global and overview maps;Signal transduction;Carbohydrate metabolism	ko01100//Metabolic pathways;ko04070//Phosphatidylinositol signaling system;ko00562//Inositol phosphate metabolism	K18083;K18083;K18083	GO:0005737//cytoplasm;GO:0005829//cytosol;GO:0012505//endomembrane system;GO:0016020//membrane	GO:0004438//phosphatidylinositol-3-phosphatase activity;GO:0004725//protein tyrosine phosphatase activity;GO:0005515//protein binding;GO:0016312//inositol bisphosphate phosphatase activity;GO:0016787//hydrolase activity;GO:0016791//phosphatase activity;GO:0052629//phosphatidylinositol-3,5-bisphosphate 3-phosphatase activity;GO:0052866//phosphatidylinositol phosphate phosphatase activity;GO:010601…	GO:0006470//protein dephosphorylation;GO:0006629//lipid metabolic process;GO:0006661//phosphatidylinositol biosynthetic process;GO:0016311//dephosphorylation;GO:0046856//phosphatidylinositol dephosphorylation	--
ENSG00000003989	4.608	4.332	1083.000	839.333	SLC7A2	solute carrier family 7 member 2 [Source:HGNC Symbol;Acc:HGNC:11060]	-	-	-	-	GO:0005886//plasma membrane;GO:0016020//membrane;GO:0030054//cell junction	GO:0000064//L-ornithine transmembrane transporter activity;GO:0015171//amino acid transmembrane transporter activity;GO:0015174//basic amino acid transmembrane transporter activity;GO:0015179//L-amino acid transmembrane transporter activity;GO:0015189//L-lysine transmembrane transporter activity;GO:0022857//transmembrane transporter activity;GO:0061459//L-arginine transmembrane transporter activi…	GO:0006865//amino acid transport;GO:0015807//L-amino acid transport;GO:0055085//transmembrane transport;GO:0089718//amino acid import across plasma membrane;GO:0097638//L-arginine import across plasma membrane;GO:0150104//transport across blood-brain barrier;GO:1902475//L-alpha-amino acid transmembrane transport;GO:1903352//L-ornithine transmembrane transport;GO:1903401//L-lysine transmembrane tr…	--
ENSG00000004059	98.405	140.345	3214.667	3909.000	ARF5	ADP ribosylation factor 5 [Source:HGNC Symbol;Acc:HGNC:658]	Cellular Processes	Transport and catabolism	ko04144//Endocytosis	K07940	GO:0005737//cytoplasm;GO:0005794//Golgi apparatus;GO:0005886//plasma membrane;GO:0016020//membrane;GO:0048471//perinuclear region of cytoplasm;GO:0070062//extracellular exosome	GO:0000166//nucleotide binding;GO:0003924//GTPase activity;GO:0005515//protein binding;GO:0005525//GTP binding	GO:0006886//intracellular protein transport;GO:0006890//retrograde vesicle-mediated transport, Golgi to endoplasmic reticulum;GO:0015031//protein transport;GO:0016192//vesicle-mediated transport	--
ENSG00000004139	3.593	5.326	639.710	764.053	SARM1	sterile alpha and TIR motif containing 1 [Source:HGNC Symbol;Acc:HGNC:17074]	-	-	-	-	GO:0005737//cytoplasm;GO:0005739//mitochondrion;GO:0005741//mitochondrial outer membrane;GO:0005829//cytosol;GO:0005874//microtubule;GO:0015630//microtubule cytoskeleton;GO:0030424//axon;GO:0030425//dendrite;GO:0042995//cell projection;GO:0045202//synapse	GO:0003824//catalytic activity;GO:0003953//NAD+ nucleosidase activity;GO:0005515//protein binding;GO:0016787//hydrolase activity;GO:0035591//signaling adaptor activity;GO:0042802//identical protein binding;GO:0050135//NAD(P)+ nucleosidase activity;GO:0061809//NAD+ nucleotidase, cyclic ADP-ribose generating	GO:0002376//immune system process;GO:0007165//signal transduction;GO:0007399//nervous system development;GO:0009749//response to glucose;GO:0019677//NAD catabolic process;GO:0030154//cell differentiation;GO:0034128//negative regulation of MyD88-independent toll-like receptor signaling pathway;GO:0043523//regulation of neuron apoptotic process;GO:0045087//innate immune response;GO:0048678//respons…	--
ENSG00000004142	38.790	36.710	3470.333	2882.667	POLDIP2	DNA polymerase delta interacting protein 2 [Source:HGNC Symbol;Acc:HGNC:23781]	-	-	-	-	GO:0005634//nucleus;GO:0005739//mitochondrion;GO:0005759//mitochondrial matrix;GO:0005911//cell-cell junction;GO:0030496//midbody;GO:0042645//mitochondrial nucleoid;GO:0072686//mitotic spindle	GO:0003677//DNA binding;GO:0005515//protein binding	GO:0006281//DNA repair;GO:0006974//cellular response to DNA damage stimulus;GO:0016242//negative regulation of macroautophagy;GO:0045931//positive regulation of mitotic cell cycle;GO:0051894//positive regulation of focal adhesion assembly;GO:0070584//mitochondrion morphogenesis;GO:0070987//error-free translesion synthesis;GO:0090307//mitotic spindle assembly;GO:1903490//positive regulation of mit…	--
ENSG00000004399	6.420	7.940	614.000	785.667	PLXND1	plexin D1 [Source:HGNC Symbol;Acc:HGNC:9107]	-	-	-	-	GO:0002116//semaphorin receptor complex;GO:0005886//plasma membrane;GO:0016020//membrane;GO:0030027//lamellipodium;GO:0030424//axon;GO:0031258//lamellipodium membrane;GO:0042995//cell projection;GO:0044297//cell body;GO:0098978//glutamatergic synapse	GO:0005515//protein binding;GO:0017154//semaphorin receptor activity;GO:0019904//protein domain specific binding	GO:0001525//angiogenesis;GO:0001569//branching involved in blood vessel morphogenesis;GO:0001822//kidney development;GO:0003151//outflow tract morphogenesis;GO:0003279//cardiac septum development;GO:0007162//negative regulation of cell adhesion;GO:0007416//synapse assembly;GO:0008039//synaptic target recognition;GO:0008360//regulation of cell shape;GO:0030334//regulation of cell migration;GO:0032…	--
ENSG00000004455	190.062	125.998	8646.667	4847.667	AK2	adenylate kinase 2 [Source:HGNC Symbol;Acc:HGNC:362]	Metabolism;Metabolism;Metabolism	Global and overview maps;Nucleotide metabolism;Metabolism of cofactors and vitamins	ko01100//Metabolic pathways;ko00230//Purine metabolism;ko00730//Thiamine metabolism	K00939;K00939;K00939	GO:0005737//cytoplasm;GO:0005739//mitochondrion;GO:0005758//mitochondrial intermembrane space;GO:0036126//sperm flagellum;GO:0070062//extracellular exosome;GO:0097226//sperm mitochondrial sheath	GO:0000166//nucleotide binding;GO:0004017//adenylate kinase activity;GO:0004550//nucleoside diphosphate kinase activity;GO:0005515//protein binding;GO:0005524//ATP binding;GO:0016301//kinase activity;GO:0016740//transferase activity;GO:0016776//phosphotransferase activity, phosphate group as acceptor;GO:0019205//nucleobase-containing compound kinase activity	GO:0006139//nucleobase-containing compound metabolic process;GO:0006172//ADP biosynthetic process;GO:0009117//nucleotide metabolic process;GO:0009123//nucleoside monophosphate metabolic process;GO:0015949//nucleobase-containing small molecule interconversion;GO:0016310//phosphorylation;GO:0046033//AMP metabolic process;GO:0046034//ATP metabolic process;GO:0046940//nucleoside monophosphate phospho…	--
ENSG00000004468	0.007	0.223	0.333	6.667	CD38	CD38 molecule [Source:HGNC Symbol;Acc:HGNC:1667]	Metabolism;Environmental Information Processing;Organismal Systems;Organismal Systems;Organismal Systems;Organismal Systems;Metabolism	Global and overview maps;Signal transduction;Endocrine system;Digestive system;Immune system;Digestive system;Metabolism of cofactors and vitamins	ko01100//Metabolic pathways;ko04020//Calcium signaling pathway;ko04921//Oxytocin signaling pathway;ko04972//Pancreatic secretion;ko04640//Hematopoietic cell lineage;ko04970//Salivary secretion;ko00760//Nicotinate and nicotinamide metabolism	K01242;K01242;K01242;K01242;K01242;K01242;K01242	GO:0005886//plasma membrane;GO:0009986//cell surface;GO:0016020//membrane;GO:0016323//basolateral plasma membrane;GO:0070062//extracellular exosome	GO:0003953//NAD+ nucleosidase activity;GO:0016740//transferase activity;GO:0016787//hydrolase activity;GO:0016798//hydrolase activity, acting on glycosyl bonds;GO:0016849//phosphorus-oxygen lyase activity;GO:0042802//identical protein binding;GO:0050135//NAD(P)+ nucleosidase activity;GO:0061809//NAD+ nucleotidase, cyclic ADP-ribose generating	GO:0001666//response to hypoxia;GO:0007165//signal transduction;GO:0007204//positive regulation of cytosolic calcium ion concentration;GO:0007565//female pregnancy;GO:0008284//positive regulation of cell population proliferation;GO:0009410//response to xenobiotic stimulus;GO:0009725//response to hormone;GO:0010977//negative regulation of neuron projection development;GO:0014824//artery smooth mus…	--
ENSG00000004478	103.354	70.638	7222.000	4389.333	FKBP4	FKBP prolyl isomerase 4 [Source:HGNC Symbol;Acc:HGNC:3720]	Organismal Systems	Endocrine system	ko04915//Estrogen signaling pathway	K09571	GO:0005634//nucleus;GO:0005654//nucleoplasm;GO:0005737//cytoplasm;GO:0005739//mitochondrion;GO:0005829//cytosol;GO:0005856//cytoskeleton;GO:0005874//microtubule;GO:0030424//axon;GO:0032991//protein-containing complex;GO:0042995//cell projection;GO:0043025//neuronal cell body;GO:0044295//axonal growth cone;GO:0048471//perinuclear region of cytoplasm;GO:0070062//extracellular exosome	GO:0003723//RNA binding;GO:0003755//peptidyl-prolyl cis-trans isomerase activity;GO:0005515//protein binding;GO:0005524//ATP binding;GO:0005525//GTP binding;GO:0005528//FK506 binding;GO:0016853//isomerase activity;GO:0030674//protein-macromolecule adaptor activity;GO:0031072//heat shock protein binding;GO:0032767//copper-dependent protein binding;GO:0035259//glucocorticoid receptor binding;GO:004…	GO:0006457//protein folding;GO:0006463//steroid hormone receptor complex assembly;GO:0006825//copper ion transport;GO:0007566//embryo implantation;GO:0010977//negative regulation of neuron projection development;GO:0030521//androgen receptor signaling pathway;GO:0030850//prostate gland development;GO:0031111//negative regulation of microtubule polymerization or depolymerization;GO:0031115//negati…	--
ENSG00000004487	71.900	49.152	7392.667	4482.333	KDM1A	lysine demethylase 1A [Source:HGNC Symbol;Acc:HGNC:29079]	Organismal Systems	Environmental adaptation	ko04714//Thermogenesis	K11450	GO:0000781//chromosome, telomeric region;GO:0000785//chromatin;GO:0005634//nucleus;GO:0005654//nucleoplasm;GO:0005667//transcription regulator complex;GO:0032991//protein-containing complex;GO:1990391//DNA repair complex	GO:0002039//p53 binding;GO:0003682//chromatin binding;GO:0005515//protein binding;GO:0016491//oxidoreductase activity;GO:0019899//enzyme binding;GO:0030374//nuclear receptor coactivator activity;GO:0032451//demethylase activity;GO:0032452//histone demethylase activity;GO:0032453//histone H3-methyl-lysine-4 demethylase activity;GO:0032454//histone H3-methyl-lysine-9 demethylase activity;GO:0043426…	GO:0000122//negative regulation of transcription by RNA polymerase II;GO:0000380//alternative mRNA splicing, via spliceosome;GO:0002052//positive regulation of neuroblast proliferation;GO:0006325//chromatin organization;GO:0006338//chromatin remodeling;GO:0006355//regulation of transcription, DNA-templated;GO:0006357//regulation of transcription by RNA polymerase II;GO:0006482//protein demethylat…	--
ENSG00000004534	18.167	13.787	1700.667	1090.667	RBM6	RNA binding motif protein 6 [Source:HGNC Symbol;Acc:HGNC:9903]	-	-	-	-	GO:0005634//nucleus	GO:0003676//nucleic acid binding;GO:0003677//DNA binding;GO:0003723//RNA binding;GO:0005515//protein binding	GO:0000398//mRNA splicing, via spliceosome;GO:0006396//RNA processing	--
ENSG00000004660	6.507	8.215	766.000	860.000	CAMKK1	calcium/calmodulin dependent protein kinase kinase 1 [Source:HGNC Symbol;Acc:HGNC:1469]	Human Diseases	Substance dependence	ko05034//Alcoholism	K00908	GO:0005634//nucleus;GO:0005654//nucleoplasm;GO:0005737//cytoplasm;GO:0005829//cytosol	GO:0000166//nucleotide binding;GO:0004672//protein kinase activity;GO:0004674//protein serine/threonine kinase activity;GO:0004683//calmodulin-dependent protein kinase activity;GO:0005515//protein binding;GO:0005516//calmodulin binding;GO:0005524//ATP binding;GO:0016301//kinase activity;GO:0016740//transferase activity;GO:0106310//protein serine kinase activity	GO:0006468//protein phosphorylation;GO:0016310//phosphorylation;GO:0035556//intracellular signal transduction;GO:0045860//positive regulation of protein kinase activity	--
ENSG00000004700	14.948	23.431	1202.667	1796.000	RECQL	RecQ like helicase [Source:HGNC Symbol;Acc:HGNC:9948]	-	-	-	-	GO:0005634//nucleus;GO:0005654//nucleoplasm;GO:0005694//chromosome;GO:0005737//cytoplasm;GO:0016020//membrane	GO:0000166//nucleotide binding;GO:0003676//nucleic acid binding;GO:0003677//DNA binding;GO:0003678//DNA helicase activity;GO:0004386//helicase activity;GO:0005515//protein binding;GO:0005524//ATP binding;GO:0009378//four-way junction helicase activity;GO:0016787//hydrolase activity;GO:0016887//ATP hydrolysis activity;GO:0043138//3'-5' DNA helicase activity;GO:1990814//DNA/DNA annealing activity	GO:0000724//double-strand break repair via homologous recombination;GO:0006268//DNA unwinding involved in DNA replication;GO:0006281//DNA repair;GO:0006310//DNA recombination;GO:0032392//DNA geometric change	--
ENSG00000004766	5.170	3.982	274.667	206.000	VPS50	VPS50 subunit of EARP/GARPII complex [Source:HGNC Symbol;Acc:HGNC:25956]	-	-	-	-	GO:0005768//endosome;GO:0005829//cytosol;GO:0016020//membrane;GO:0048471//perinuclear region of cytoplasm;GO:0055037//recycling endosome;GO:0070062//extracellular exosome;GO:1990745//EARP complex	GO:0000149//SNARE binding;GO:0005515//protein binding	GO:0015031//protein transport;GO:0032456//endocytic recycling;GO:0042147//retrograde transport, endosome to Golgi	--
ENSG00000004776	0.059	0.052	2.667	2.333	HSPB6	heat shock protein family B (small) member 6 [Source:HGNC Symbol;Acc:HGNC:26511]	-	-	-	-	GO:0005576//extracellular region;GO:0005634//nucleus;GO:0005737//cytoplasm;GO:0005739//mitochondrion;GO:0005829//cytosol;GO:0016607//nuclear speck	GO:0005212//structural constituent of eye lens;GO:0042803//protein homodimerization activity;GO:0044183//protein folding chaperone;GO:0051082//unfolded protein binding;GO:0051087//chaperone binding	GO:0045766//positive regulation of angiogenesis;GO:0061077//chaperone-mediated protein folding	--
ENSG00000004777	0.648	1.407	38.333	48.667	ARHGAP33	Rho GTPase activating protein 33 [Source:HGNC Symbol;Acc:HGNC:23085]	-	-	-	-	GO:0001650//fibrillar center;GO:0005654//nucleoplasm;GO:0005737//cytoplasm;GO:0005794//Golgi apparatus;GO:0005829//cytosol;GO:0005886//plasma membrane;GO:0005938//cell cortex;GO:0015629//actin cytoskeleton;GO:0032991//protein-containing complex;GO:0043197//dendritic spine	GO:0005096//GTPase activator activity;GO:0005515//protein binding;GO:0019901//protein kinase binding;GO:0035091//phosphatidylinositol binding	GO:0007165//signal transduction;GO:0007264//small GTPase mediated signal transduction;GO:0009636//response to toxic substance;GO:0015031//protein transport;GO:0061001//regulation of dendritic spine morphogenesis	--
ENSG00000004779	233.302	196.260	5130.333	3867.667	NDUFAB1	NADH:ubiquinone oxidoreductase subunit AB1 [Source:HGNC Symbol;Acc:HGNC:7694]	Metabolism;Human Diseases;Human Diseases;Human Diseases;Human Diseases;Human Diseases;Human Diseases;Organismal Systems;Human Diseases;Human Diseases;Human Diseases;Organismal Systems;Metabolism	Global and overview maps;Neurodegenerative disease;Neurodegenerative disease;Neurodegenerative disease;Neurodegenerative disease;Neurodegenerative disease;Neurodegenerative disease;Environmental adaptation;Cancer: overview;Cardiovascular disease;Endocrine and metabolic disease;Nervous system;Energy metabolism	ko01100//Metabolic pathways;ko05022//Pathways of neurodegeneration - multiple diseases;ko05010//Alzheimer disease;ko05014//Amyotrophic lateral sclerosis;ko05016//Huntington disease;ko05020//Prion disease;ko05012//Parkinson disease;ko04714//Thermogenesis;ko05208//Chemical carcinogenesis - reactive oxygen species;ko05415//Diabetic cardiomyopathy;ko04932//Non-alcoholic fatty liver disease;ko04723//R…	K03955;K03955;K03955;K03955;K03955;K03955;K03955;K03955;K03955;K03955;K03955;K03955;K03955	GO:0005654//nucleoplasm;GO:0005739//mitochondrion;GO:0005743//mitochondrial inner membrane;GO:0005747//mitochondrial respiratory chain complex I;GO:0005759//mitochondrial matrix;GO:0031966//mitochondrial membrane;GO:0070469//respirasome;GO:1990229//iron-sulfur cluster assembly complex	GO:0000035//acyl binding;GO:0000036//acyl carrier activity;GO:0005504//fatty acid binding;GO:0005509//calcium ion binding;GO:0005515//protein binding	GO:0006120//mitochondrial electron transport, NADH to ubiquinone;GO:0006629//lipid metabolic process;GO:0006631//fatty acid metabolic process;GO:0006633//fatty acid biosynthetic process;GO:0009060//aerobic respiration;GO:0009249//protein lipoylation;GO:0016226//iron-sulfur cluster assembly;GO:0032981//mitochondrial respiratory chain complex I assembly;GO:0042776//mitochondrial ATP synthesis coupl…	--
ENSG00000004799	0.000	0.000	0.000	0.000	PDK4	pyruvate dehydrogenase kinase 4 [Source:HGNC Symbol;Acc:HGNC:8812]	Human Diseases	Cardiovascular disease	ko05415//Diabetic cardiomyopathy	K00898	GO:0005739//mitochondrion;GO:0005759//mitochondrial matrix	GO:0000166//nucleotide binding;GO:0004672//protein kinase activity;GO:0004740//pyruvate dehydrogenase (acetyl-transferring) kinase activity;GO:0005515//protein binding;GO:0005524//ATP binding;GO:0016301//kinase activity;GO:0016740//transferase activity	GO:0005975//carbohydrate metabolic process;GO:0006006//glucose metabolic process;GO:0006468//protein phosphorylation;GO:0006885//regulation of pH;GO:0008286//insulin receptor signaling pathway;GO:0009267//cellular response to starvation;GO:0010510//regulation of acetyl-CoA biosynthetic process from pyruvate;GO:0010565//regulation of cellular ketone metabolic process;GO:0010906//regulation of gluc…	--
ENSG00000004809	0.000	0.013	0.000	0.667	SLC22A16	solute carrier family 22 member 16 [Source:HGNC Symbol;Acc:HGNC:20302]	-	-	-	-	GO:0005829//cytosol;GO:0005886//plasma membrane;GO:0016020//membrane	GO:0005275//amine transmembrane transporter activity;GO:0015101//organic cation transmembrane transporter activity;GO:0015226//carnitine transmembrane transporter activity;GO:0022857//transmembrane transporter activity	GO:0006811//ion transport;GO:0007283//spermatogenesis;GO:0007338//single fertilization;GO:0015695//organic cation transport;GO:0015837//amine transport;GO:0015879//carnitine transport;GO:0030154//cell differentiation;GO:0030317//flagellated sperm motility;GO:0046717//acid secretion;GO:0055085//transmembrane transport;GO:1902603//carnitine transmembrane transport	--
ENSG00000004838	2.614	2.387	141.333	123.333	ZMYND10	zinc finger MYND-type containing 10 [Source:HGNC Symbol;Acc:HGNC:19412]	-	-	-	-	GO:0005737//cytoplasm;GO:0005815//microtubule organizing center;GO:0005856//cytoskeleton;GO:0005886//plasma membrane;GO:0016020//membrane;GO:0016324//apical plasma membrane;GO:0034451//centriolar satellite;GO:0120293//dynein axonemal particle	GO:0005515//protein binding;GO:0044183//protein folding chaperone;GO:0046872//metal ion binding;GO:0060090//molecular adaptor activity	GO:0003341//cilium movement;GO:0006457//protein folding;GO:0036158//outer dynein arm assembly;GO:0036159//inner dynein arm assembly;GO:0044458//motile cilium assembly;GO:0061512//protein localization to cilium;GO:1905505//positive regulation of motile cilium assembly	--
ENSG00000004846	0.000	0.000	0.000	0.000	ABCB5	ATP binding cassette subfamily B member 5 [Source:HGNC Symbol;Acc:HGNC:46]	Environmental Information Processing	Membrane transport	ko02010//ABC transporters	K05660	GO:0005886//plasma membrane;GO:0016020//membrane	GO:0000166//nucleotide binding;GO:0005524//ATP binding;GO:0008559//ABC-type xenobiotic transporter activity;GO:0015562//efflux transmembrane transporter activity;GO:0016887//ATP hydrolysis activity;GO:0042626//ATPase-coupled transmembrane transporter activity;GO:0140359//ABC-type transporter activity	GO:0001654//eye development;GO:0030154//cell differentiation;GO:0042391//regulation of membrane potential;GO:0042908//xenobiotic transport;GO:0055085//transmembrane transport	--
ENSG00000004848	0.000	0.000	0.000	0.000	ARX	aristaless related homeobox [Source:HGNC Symbol;Acc:HGNC:18060]	-	-	-	-	GO:0000785//chromatin;GO:0005634//nucleus	GO:0000977//RNA polymerase II transcription regulatory region sequence-specific DNA binding;GO:0000978//RNA polymerase II cis-regulatory region sequence-specific DNA binding;GO:0000981//DNA-binding transcription factor activity, RNA polymerase II-specific;GO:0001227//DNA-binding transcription repressor activity, RNA polymerase II-specific;GO:0001228//DNA-binding transcription activator activity, …	GO:0000122//negative regulation of transcription by RNA polymerase II;GO:0001764//neuron migration;GO:0006355//regulation of transcription, DNA-templated;GO:0006357//regulation of transcription by RNA polymerase II;GO:0007399//nervous system development;GO:0007411//axon guidance;GO:0010628//positive regulation of gene expression;GO:0021759//globus pallidus development;GO:0021772//olfactory bulb d…	Homeobox
ENSG00000004864	23.254	20.733	2162.333	1724.333	SLC25A13	solute carrier family 25 member 13 [Source:HGNC Symbol;Acc:HGNC:10983]	-	-	-	-	GO:0005739//mitochondrion;GO:0005743//mitochondrial inner membrane;GO:0005886//plasma membrane;GO:0016020//membrane	GO:0005313//L-glutamate transmembrane transporter activity;GO:0005509//calcium ion binding;GO:0015172//acidic amino acid transmembrane transporter activity;GO:0015183//L-aspartate transmembrane transporter activity;GO:0042802//identical protein binding;GO:0046872//metal ion binding	GO:0006094//gluconeogenesis;GO:0006754//ATP biosynthetic process;GO:0006839//mitochondrial transport;GO:0009066//aspartate family amino acid metabolic process;GO:0015804//neutral amino acid transport;GO:0015810//aspartate transmembrane transport;GO:0015813//L-glutamate transmembrane transport;GO:0043490//malate-aspartate shuttle;GO:0045333//cellular respiration;GO:0051592//response to calcium ion…	--
ENSG00000004866	4.787	6.417	384.933	407.667	ST7	suppression of tumorigenicity 7 [Source:HGNC Symbol;Acc:HGNC:11351]	-	-	-	-	GO:0016020//membrane	GO:0005515//protein binding	GO:0030198//extracellular matrix organization;GO:0045595//regulation of cell differentiation	--
ENSG00000004897	44.790	29.761	4921.667	2764.667	CDC27	cell division cycle 27 [Source:HGNC Symbol;Acc:HGNC:1728]	Human Diseases;Genetic Information Processing;Cellular Processes;Cellular Processes;Organismal Systems	Infectious disease: viral;Folding, sorting and degradation;Cell growth and death;Cell growth and death;Endocrine system	ko05166//Human T-cell leukemia virus 1 infection;ko04120//Ubiquitin mediated proteolysis;ko04114//Oocyte meiosis;ko04110//Cell cycle;ko04914//Progesterone-mediated oocyte maturation	K03350;K03350;K03350;K03350;K03350	GO:0005634//nucleus;GO:0005654//nucleoplasm;GO:0005680//anaphase-promoting complex;GO:0005737//cytoplasm;GO:0005813//centrosome;GO:0005819//spindle;GO:0005829//cytosol;GO:0005856//cytoskeleton;GO:0016020//membrane;GO:0072686//mitotic spindle	GO:0005515//protein binding;GO:0019903//protein phosphatase binding	GO:0007091//metaphase/anaphase transition of mitotic cell cycle;GO:0007346//regulation of mitotic cell cycle;GO:0016567//protein ubiquitination;GO:0031145//anaphase-promoting complex-dependent catabolic process;GO:0051301//cell division;GO:0051445//regulation of meiotic cell cycle;GO:0070979//protein K11-linked ubiquitination	--
ENSG00000004939	0.000	0.010	0.000	1.000	SLC4A1	solute carrier family 4 member 1 (Diego blood group) [Source:HGNC Symbol;Acc:HGNC:11027]	Organismal Systems	Excretory system	ko04966//Collecting duct acid secretion	K06573	GO:0005886//plasma membrane;GO:0009898//cytoplasmic side of plasma membrane;GO:0016020//membrane;GO:0016323//basolateral plasma membrane;GO:0030018//Z disc;GO:0030863//cortical cytoskeleton;GO:0070062//extracellular exosome;GO:0072562//blood microparticle	GO:0005452//inorganic anion exchanger activity;GO:0005515//protein binding;GO:0008509//anion transmembrane transporter activity;GO:0015106//bicarbonate transmembrane transporter activity;GO:0015108//chloride transmembrane transporter activity;GO:0015291//secondary active transmembrane transporter activity;GO:0022853//active ion transmembrane transporter activity;GO:0030492//hemoglobin binding;GO:…	GO:0006811//ion transport;GO:0006820//anion transport;GO:0006821//chloride transport;GO:0006873//cellular ion homeostasis;GO:0007596//blood coagulation;GO:0015698//inorganic anion transport;GO:0015701//bicarbonate transport;GO:0017121//plasma membrane phospholipid scrambling;GO:0034220//ion transmembrane transport;GO:0035811//negative regulation of urine volume;GO:0045852//pH elevation;GO:0048821…	--
ENSG00000004948	0.000	0.000	0.000	0.000	CALCR	calcitonin receptor [Source:HGNC Symbol;Acc:HGNC:1440]	Environmental Information Processing;Organismal Systems	Signaling molecules and interaction;Development and regeneration	ko04080//Neuroactive ligand-receptor interaction;ko04380//Osteoclast differentiation	K04576;K04576	GO:0001669//acrosomal vesicle;GO:0005886//plasma membrane;GO:0005929//cilium;GO:0016020//membrane;GO:0030424//axon;GO:0150056//amylin receptor complex 1;GO:0150057//amylin receptor complex 2;GO:0150058//amylin receptor complex 3	GO:0001540//amyloid-beta binding;GO:0001635//calcitonin gene-related peptide receptor activity;GO:0004888//transmembrane signaling receptor activity;GO:0004930//G protein-coupled receptor activity;GO:0004948//calcitonin receptor activity;GO:0005515//protein binding;GO:0032841//calcitonin binding;GO:0097643//amylin receptor activity	GO:0001503//ossification;GO:0007165//signal transduction;GO:0007166//cell surface receptor signaling pathway;GO:0007186//G protein-coupled receptor signaling pathway;GO:0007188//adenylate cyclase-modulating G protein-coupled receptor signaling pathway;GO:0007189//adenylate cyclase-activating G protein-coupled receptor signaling pathway;GO:0007204//positive regulation of cytosolic calcium ion conc…	--
ENSG00000004961	7.520	9.233	368.333	427.333	HCCS	holocytochrome c synthase [Source:HGNC Symbol;Acc:HGNC:4837]	Metabolism;Metabolism	Global and overview maps;Metabolism of cofactors and vitamins	ko01100//Metabolic pathways;ko00860//Porphyrin metabolism	K01764;K01764	GO:0005739//mitochondrion;GO:0005743//mitochondrial inner membrane;GO:0005829//cytosol;GO:0016020//membrane	GO:0004408//holocytochrome-c synthase activity;GO:0005515//protein binding;GO:0016829//lyase activity;GO:0020037//heme binding;GO:0046872//metal ion binding	GO:0009887//animal organ morphogenesis;GO:0018063//cytochrome c-heme linkage	--
ENSG00000004975	38.497	37.258	2874.333	2377.667	DVL2	dishevelled segment polarity protein 2 [Source:HGNC Symbol;Acc:HGNC:3086]	Human Diseases;Human Diseases;Human Diseases;Human Diseases;Environmental Information Processing;Human Diseases;Environmental Information Processing;Human Diseases;Environmental Information Processing;Human Diseases;Human Diseases;Cellular Processes;Organismal Systems;Human Diseases;Environmental Information Processing	Cancer: overview;Neurodegenerative disease;Neurodegenerative disease;Infectious disease: viral;Signal transduction;Cancer: specific types;Signal transduction;Endocrine and metabolic disease;Signal transduction;Cancer: specific types;Cancer: specific types;Cellular community - eukaryotes;Endocrine system;Cancer: specific types;Signal transduction	ko05200//Pathways in cancer;ko05022//Pathways of neurodegeneration - multiple diseases;ko05010//Alzheimer disease;ko05165//Human papillomavirus infection;ko04310//Wnt signaling pathway;ko05225//Hepatocellular carcinoma;ko04390//Hippo signaling pathway;ko04934//Cushing syndrome;ko04150//mTOR signaling pathway;ko05226//Gastric cancer;ko05224//Breast cancer;ko04550//Signaling pathways regulating plu…	K02353;K02353;K02353;K02353;K02353;K02353;K02353;K02353;K02353;K02353;K02353;K02353;K02353;K02353;K02353	GO:0005634//nucleus;GO:0005654//nucleoplasm;GO:0005737//cytoplasm;GO:0005829//cytosol;GO:0005886//plasma membrane;GO:0016020//membrane;GO:0016235//aggresome;GO:0016328//lateral plasma membrane;GO:0016604//nuclear body;GO:0030136//clathrin-coated vesicle;GO:0031410//cytoplasmic vesicle;GO:0045177//apical part of cell;GO:0045334//clathrin-coated endocytic vesicle	GO:0005109//frizzled binding;GO:0005515//protein binding;GO:0019901//protein kinase binding;GO:0019904//protein domain specific binding;GO:0030674//protein-macromolecule adaptor activity;GO:0031267//small GTPase binding;GO:0042802//identical protein binding;GO:0043621//protein self-association	GO:0001843//neural tube closure;GO:0001934//positive regulation of protein phosphorylation;GO:0001947//heart looping;GO:0003007//heart morphogenesis;GO:0003151//outflow tract morphogenesis;GO:0006355//regulation of transcription, DNA-templated;GO:0007379//segment specification;GO:0007507//heart development;GO:0008104//protein localization;GO:0016055//Wnt signaling pathway;GO:0022007//convergent e…	--
ENSG00000005001	0.025	0.034	1.000	1.333	PRSS22	serine protease 22 [Source:HGNC Symbol;Acc:HGNC:14368]	-	-	-	-	GO:0005576//extracellular region;GO:0005615//extracellular space	GO:0004252//serine-type endopeptidase activity;GO:0008233//peptidase activity;GO:0008236//serine-type peptidase activity;GO:0016504//peptidase activator activity;GO:0016787//hydrolase activity	GO:0006508//proteolysis;GO:0010952//positive regulation of peptidase activity	--
ENSG00000005007	6.924	9.208	1087.000	1219.667	UPF1	UPF1 RNA helicase and ATPase [Source:HGNC Symbol;Acc:HGNC:9962]	Genetic Information Processing;Genetic Information Processing	Translation;Translation	ko03013//Nucleocytoplasmic transport;ko03015//mRNA surveillance pathway	K14326;K14326	GO:0000781//chromosome, telomeric region;GO:0000785//chromatin;GO:0000932//P-body;GO:0005634//nucleus;GO:0005654//nucleoplasm;GO:0005737//cytoplasm;GO:0005829//cytosol;GO:0035145//exon-exon junction complex;GO:0044530//supraspliceosomal complex;GO:0048471//perinuclear region of cytoplasm	GO:0000166//nucleotide binding;GO:0003677//DNA binding;GO:0003682//chromatin binding;GO:0003723//RNA binding;GO:0003724//RNA helicase activity;GO:0004386//helicase activity;GO:0005515//protein binding;GO:0005524//ATP binding;GO:0008270//zinc ion binding;GO:0016787//hydrolase activity;GO:0016887//ATP hydrolysis activity;GO:0036121//double-stranded DNA helicase activity;GO:0042162//telomeric DNA bi…	GO:0000184//nuclear-transcribed mRNA catabolic process, nonsense-mediated decay;GO:0000956//nuclear-transcribed mRNA catabolic process;GO:0006260//DNA replication;GO:0006281//DNA repair;GO:0006406//mRNA export from nucleus;GO:0006449//regulation of translational termination;GO:0010468//regulation of gene expression;GO:0032201//telomere maintenance via semi-conservative replication;GO:0032204//reg…	--
ENSG00000005020	0.000	0.010	0.000	1.000	SKAP2	src kinase associated phosphoprotein 2 [Source:HGNC Symbol;Acc:HGNC:15687]	Human Diseases	Infectious disease: bacterial	ko05135//Yersinia infection	K23471	GO:0005654//nucleoplasm;GO:0005737//cytoplasm;GO:0005829//cytosol;GO:0005886//plasma membrane	GO:0005515//protein binding	GO:0007165//signal transduction;GO:0008285//negative regulation of cell population proliferation;GO:0042113//B cell activation	--
ENSG00000005022	240.524	321.527	10516.667	12404.667	SLC25A5	solute carrier family 25 member 5 [Source:HGNC Symbol;Acc:HGNC:10991]	Human Diseases;Human Diseases;Human Diseases;Human Diseases;Human Diseases;Environmental Information Processing;Human Diseases;Human Diseases;Human Diseases;Organismal Systems;Human Diseases;Environmental Information Processing;Cellular Processes;Cellular Processes;Human Diseases	Neurodegenerative disease;Neurodegenerative disease;Neurodegenerative disease;Neurodegenerative disease;Neurodegenerative disease;Signal transduction;Cancer: overview;Infectious disease: viral;Cardiovascular disease;Immune system;Infectious disease: viral;Signal transduction;Cell growth and death;Cell growth and death;Neurodegenerative disease	ko05022//Pathways of neurodegeneration - multiple diseases;ko05010//Alzheimer disease;ko05016//Huntington disease;ko05020//Prion disease;ko05012//Parkinson disease;ko04020//Calcium signaling pathway;ko05208//Chemical carcinogenesis - reactive oxygen species;ko05166//Human T-cell leukemia virus 1 infection;ko05415//Diabetic cardiomyopathy;ko04613//Neutrophil extracellular trap formation;ko05164//I…	K05863;K05863;K05863;K05863;K05863;K05863;K05863;K05863;K05863;K05863;K05863;K05863;K05863;K05863;K05863	GO:0005634//nucleus;GO:0005739//mitochondrion;GO:0005743//mitochondrial inner membrane;GO:0005757//mitochondrial permeability transition pore complex;GO:0005886//plasma membrane;GO:0016020//membrane;GO:0042645//mitochondrial nucleoid;GO:0071817//MMXD complex	GO:0000295//adenine nucleotide transmembrane transporter activity;GO:0003723//RNA binding;GO:0005471//ATP:ADP antiporter activity;GO:0005515//protein binding;GO:0015078//proton transmembrane transporter activity;GO:0015207//adenine transmembrane transporter activity;GO:0015297//antiporter activity;GO:0017077//oxidative phosphorylation uncoupler activity;GO:0031625//ubiquitin protein ligase binding	GO:0007059//chromosome segregation;GO:0008284//positive regulation of cell population proliferation;GO:0015853//adenine transport;GO:0030183//B cell differentiation;GO:0030218//erythrocyte differentiation;GO:0046902//regulation of mitochondrial membrane permeability;GO:0051503//adenine nucleotide transport;GO:0055085//transmembrane transport;GO:0140021//mitochondrial ADP transmembrane transport;G…	--
ENSG00000005059	30.051	24.862	1879.333	1437.667	MCUB	mitochondrial calcium uniporter dominant negative subunit beta [Source:HGNC Symbol;Acc:HGNC:26076]	-	-	-	-	GO:0005654//nucleoplasm;GO:0005739//mitochondrion;GO:0005743//mitochondrial inner membrane;GO:0016020//membrane;GO:0034704//calcium channel complex;GO:0043231//intracellular membrane-bounded organelle;GO:1990246//uniplex complex	GO:0019855//calcium channel inhibitor activity	GO:0006811//ion transport;GO:0006816//calcium ion transport;GO:0006851//mitochondrial calcium ion transmembrane transport;GO:0036444//calcium import into the mitochondrion;GO:0051560//mitochondrial calcium ion homeostasis	--
ENSG00000005073	0.016	0.000	1.000	0.000	HOXA11	homeobox A11 [Source:HGNC Symbol;Acc:HGNC:5101]	Human Diseases	Cancer: overview	ko05202//Transcriptional misregulation in cancer	K21951	GO:0005634//nucleus;GO:0005654//nucleoplasm;GO:0005667//transcription regulator complex;GO:0032991//protein-containing complex;GO:0032993//protein-DNA complex	GO:0000978//RNA polymerase II cis-regulatory region sequence-specific DNA binding;GO:0000981//DNA-binding transcription factor activity, RNA polymerase II-specific;GO:0003677//DNA binding;GO:1990837//sequence-specific double-stranded DNA binding	GO:0001501//skeletal system development;GO:0001656//metanephros development;GO:0001658//branching involved in ureteric bud morphogenesis;GO:0001759//organ induction;GO:0002062//chondrocyte differentiation;GO:0002063//chondrocyte development;GO:0006355//regulation of transcription, DNA-templated;GO:0006357//regulation of transcription by RNA polymerase II;GO:0007283//spermatogenesis;GO:0007338//si…	Homeobox
ENSG00000005075	53.650	50.096	1646.323	1398.767	POLR2J	RNA polymerase II subunit J [Source:HGNC Symbol;Acc:HGNC:9197]	Human Diseases;Genetic Information Processing	Neurodegenerative disease;Transcription	ko05016//Huntington disease;ko03020//RNA polymerase	K03008;K03008	GO:0000428//DNA-directed RNA polymerase complex;GO:0005634//nucleus;GO:0005654//nucleoplasm;GO:0005665//RNA polymerase II, core complex	GO:0001055//RNA polymerase II activity;GO:0003677//DNA binding;GO:0003899//DNA-directed 5'-3' RNA polymerase activity;GO:0005515//protein binding;GO:0030275//LRR domain binding;GO:0046983//protein dimerization activity	GO:0006351//transcription, DNA-templated;GO:0006366//transcription by RNA polymerase II	--
ENSG00000005100	6.305	6.395	880.000	775.000	DHX33	DEAH-box helicase 33 [Source:HGNC Symbol;Acc:HGNC:16718]	Organismal Systems	Immune system	ko04621//NOD-like receptor signaling pathway	K17820	GO:0005634//nucleus;GO:0005654//nucleoplasm;GO:0005730//nucleolus;GO:0005737//cytoplasm;GO:0061702//inflammasome complex;GO:0072559//NLRP3 inflammasome complex	GO:0000166//nucleotide binding;GO:0000182//rDNA binding;GO:0003676//nucleic acid binding;GO:0003723//RNA binding;GO:0003724//RNA helicase activity;GO:0003725//double-stranded RNA binding;GO:0003729//mRNA binding;GO:0004386//helicase activity;GO:0005515//protein binding;GO:0005524//ATP binding;GO:0016787//hydrolase activity;GO:0016887//ATP hydrolysis activity;GO:0043023//ribosomal large subunit bi…	GO:0006413//translational initiation;GO:0032481//positive regulation of type I interferon production;GO:0043410//positive regulation of MAPK cascade;GO:0045943//positive regulation of transcription by RNA polymerase I;GO:0051092//positive regulation of NF-kappaB transcription factor activity;GO:1900227//positive regulation of NLRP3 inflammasome complex assembly	--
ENSG00000005102	15.084	5.740	1109.667	383.333	MEOX1	mesenchyme homeobox 1 [Source:HGNC Symbol;Acc:HGNC:7013]	-	-	-	-	GO:0000785//chromatin;GO:0005634//nucleus;GO:0005737//cytoplasm	GO:0000978//RNA polymerase II cis-regulatory region sequence-specific DNA binding;GO:0000981//DNA-binding transcription factor activity, RNA polymerase II-specific;GO:0001228//DNA-binding transcription activator activity, RNA polymerase II-specific;GO:0003677//DNA binding;GO:0003682//chromatin binding;GO:0003700//DNA-binding transcription factor activity;GO:0005515//protein binding;GO:0043565//se…	GO:0001757//somite specification;GO:0006355//regulation of transcription, DNA-templated;GO:0006357//regulation of transcription by RNA polymerase II;GO:0045944//positive regulation of transcription by RNA polymerase II;GO:0060218//hematopoietic stem cell differentiation;GO:0061053//somite development;GO:0061056//sclerotome development	Homeobox
ENSG00000005108	0.026	0.060	8.667	11.000	THSD7A	thrombospondin type 1 domain containing 7A [Source:HGNC Symbol;Acc:HGNC:22207]	-	-	-	-	GO:0005576//extracellular region;GO:0005886//plasma membrane;GO:0016020//membrane;GO:0042995//cell projection	GO:0005515//protein binding	GO:0001525//angiogenesis;GO:0030154//cell differentiation;GO:0031532//actin cytoskeleton reorganization	--
ENSG00000005156	13.142	9.584	1163.333	784.333	LIG3	DNA ligase 3 [Source:HGNC Symbol;Acc:HGNC:6600]	Genetic Information Processing	Replication and repair	ko03410//Base excision repair	K10776	GO:0005634//nucleus;GO:0005654//nucleoplasm;GO:0005739//mitochondrion;GO:0070421//DNA ligase III-XRCC1 complex	GO:0000166//nucleotide binding;GO:0003677//DNA binding;GO:0003909//DNA ligase activity;GO:0003910//DNA ligase (ATP) activity;GO:0005515//protein binding;GO:0005524//ATP binding;GO:0008270//zinc ion binding;GO:0016874//ligase activity;GO:0046872//metal ion binding	GO:0000724//double-strand break repair via homologous recombination;GO:0006260//DNA replication;GO:0006273//lagging strand elongation;GO:0006281//DNA repair;GO:0006287//base-excision repair, gap-filling;GO:0006288//base-excision repair, DNA ligation;GO:0006302//double-strand break repair;GO:0006310//DNA recombination;GO:0006974//cellular response to DNA damage stimulus;GO:0007005//mitochondrion o…	--
ENSG00000005175	7.142	8.630	539.667	566.667	RPAP3	RNA polymerase II associated protein 3 [Source:HGNC Symbol;Acc:HGNC:26151]	-	-	-	-	GO:0005829//cytosol;GO:0097255//R2TP complex;GO:0101031//chaperone complex;GO:1990062//RPAP3/R2TP/prefoldin-like complex	GO:0005515//protein binding	GO:0050821//protein stabilization	--
ENSG00000005187	9.265	3.266	551.667	181.667	ACSM3	acyl-CoA synthetase medium chain family member 3 [Source:HGNC Symbol;Acc:HGNC:10522]	Metabolism;Metabolism	Global and overview maps;Carbohydrate metabolism	ko01100//Metabolic pathways;ko00650//Butanoate metabolism	K01896;K01896	GO:0005739//mitochondrion;GO:0005759//mitochondrial matrix	GO:0000166//nucleotide binding;GO:0004321//fatty-acyl-CoA synthase activity;GO:0005515//protein binding;GO:0005524//ATP binding;GO:0015645//fatty acid ligase activity;GO:0016874//ligase activity;GO:0018729//propionate CoA-transferase activity;GO:0031956//medium-chain fatty acid-CoA ligase activity;GO:0043759//methylbutanoate-CoA ligase activity;GO:0046872//metal ion binding;GO:0047760//butyrate-C…	GO:0006629//lipid metabolic process;GO:0006631//fatty acid metabolic process;GO:0006633//fatty acid biosynthetic process;GO:0006637//acyl-CoA metabolic process;GO:0008217//regulation of blood pressure;GO:0042632//cholesterol homeostasis	--
ENSG00000005189	7.785	10.947	572.667	705.000	REXO5	RNA exonuclease 5 [Source:HGNC Symbol;Acc:HGNC:24661]	Genetic Information Processing	Translation	ko03008//Ribosome biogenesis in eukaryotes	K14570	GO:0005634//nucleus;GO:0005730//nucleolus;GO:0070062//extracellular exosome	GO:0003676//nucleic acid binding;GO:0003723//RNA binding;GO:0004518//nuclease activity;GO:0004527//exonuclease activity;GO:0016787//hydrolase activity	-	--
ENSG00000005194	37.620	29.446	2288.667	1644.333	CIAPIN1	cytokine induced apoptosis inhibitor 1 [Source:HGNC Symbol;Acc:HGNC:28050]	-	-	-	-	GO:0005634//nucleus;GO:0005654//nucleoplasm;GO:0005730//nucleolus;GO:0005737//cytoplasm;GO:0005739//mitochondrion;GO:0005758//mitochondrial intermembrane space	GO:0005506//iron ion binding;GO:0005515//protein binding;GO:0008168//methyltransferase activity;GO:0009055//electron transfer activity;GO:0046872//metal ion binding;GO:0051536//iron-sulfur cluster binding;GO:0051537//2 iron, 2 sulfur cluster binding;GO:0051539//4 iron, 4 sulfur cluster binding	GO:0006915//apoptotic process;GO:0016226//iron-sulfur cluster assembly;GO:0022900//electron transport chain;GO:0030097//hemopoiesis;GO:0043066//negative regulation of apoptotic process	--
ENSG00000005206	6.977	7.950	556.000	595.000	SPPL2B	signal peptide peptidase like 2B [Source:HGNC Symbol;Acc:HGNC:30627]	-	-	-	-	GO:0000139//Golgi membrane;GO:0005654//nucleoplasm;GO:0005764//lysosome;GO:0005765//lysosomal membrane;GO:0005768//endosome;GO:0005794//Golgi apparatus;GO:0005813//centrosome;GO:0005886//plasma membrane;GO:0010008//endosome membrane;GO:0015629//actin cytoskeleton;GO:0016020//membrane;GO:0030660//Golgi-associated vesicle membrane;GO:0098553//lumenal side of endoplasmic reticulum membrane;GO:009855…	GO:0004190//aspartic-type endopeptidase activity;GO:0005515//protein binding;GO:0008233//peptidase activity;GO:0016787//hydrolase activity;GO:0042500//aspartic endopeptidase activity, intramembrane cleaving;GO:0042803//protein homodimerization activity	GO:0006508//proteolysis;GO:0006509//membrane protein ectodomain proteolysis;GO:0010803//regulation of tumor necrosis factor-mediated signaling pathway;GO:0031293//membrane protein intracellular domain proteolysis;GO:0033619//membrane protein proteolysis;GO:0050776//regulation of immune response	--
ENSG00000005238	3.440	6.179	352.333	580.667	ATOSB	atos homolog B [Source:HGNC Symbol;Acc:HGNC:25666]	-	-	-	-	GO:0005634//nucleus	GO:0005515//protein binding	-	--
ENSG00000005243	0.028	0.074	0.667	1.667	COPZ2	COPI coat complex subunit zeta 2 [Source:HGNC Symbol;Acc:HGNC:19356]	-	-	-	-	GO:0000139//Golgi membrane;GO:0005737//cytoplasm;GO:0005789//endoplasmic reticulum membrane;GO:0005794//Golgi apparatus;GO:0005801//cis-Golgi network;GO:0005829//cytosol;GO:0016020//membrane;GO:0030126//COPI vesicle coat;GO:0030133//transport vesicle;GO:0030663//COPI-coated vesicle membrane;GO:0031410//cytoplasmic vesicle;GO:0033116//endoplasmic reticulum-Golgi intermediate compartment membrane	-	GO:0006886//intracellular protein transport;GO:0006890//retrograde vesicle-mediated transport, Golgi to endoplasmic reticulum;GO:0006891//intra-Golgi vesicle-mediated transport;GO:0015031//protein transport;GO:0016192//vesicle-mediated transport	--
ENSG00000005249	9.956	11.991	1174.333	1278.000	PRKAR2B	protein kinase cAMP-dependent type II regulatory subunit beta [Source:HGNC Symbol;Acc:HGNC:9392]	Organismal Systems	Endocrine system	ko04910//Insulin signaling pathway	K04739	GO:0005737//cytoplasm;GO:0005813//centrosome;GO:0005829//cytosol;GO:0005886//plasma membrane;GO:0005952//cAMP-dependent protein kinase complex;GO:0016020//membrane;GO:0030425//dendrite;GO:0043025//neuronal cell body;GO:0043197//dendritic spine;GO:0043198//dendritic shaft;GO:0048471//perinuclear region of cytoplasm;GO:0070062//extracellular exosome;GO:0097546//ciliary base;GO:0098794//postsynapse;…	GO:0000166//nucleotide binding;GO:0004862//cAMP-dependent protein kinase inhibitor activity;GO:0005515//protein binding;GO:0008603//cAMP-dependent protein kinase regulator activity;GO:0016301//kinase activity;GO:0019901//protein kinase binding;GO:0019904//protein domain specific binding;GO:0030552//cAMP binding;GO:0031625//ubiquitin protein ligase binding;GO:0034236//protein kinase A catalytic su…	GO:0001932//regulation of protein phosphorylation;GO:0006631//fatty acid metabolic process;GO:0007612//learning;GO:0016310//phosphorylation;GO:0035556//intracellular signal transduction;GO:0045859//regulation of protein kinase activity;GO:0050804//modulation of chemical synaptic transmission;GO:0097332//response to antipsychotic drug;GO:2000480//negative regulation of cAMP-dependent protein kinas…	--
ENSG00000005302	5.653	6.973	321.667	391.333	MSL3	MSL complex subunit 3 [Source:HGNC Symbol;Acc:HGNC:7370]	-	-	-	-	GO:0005634//nucleus;GO:0005654//nucleoplasm;GO:0035267//NuA4 histone acetyltransferase complex;GO:0072487//MSL complex	GO:0003677//DNA binding;GO:0005515//protein binding;GO:0035064//methylated histone binding;GO:0046972//histone acetyltransferase activity (H4-K16 specific)	GO:0006325//chromatin organization;GO:0006338//chromatin remodeling;GO:0006355//regulation of transcription, DNA-templated;GO:0010468//regulation of gene expression;GO:0016575//histone deacetylation;GO:0043968//histone H2A acetylation;GO:0043984//histone H4-K16 acetylation;GO:0045893//positive regulation of transcription, DNA-templated;GO:1900095//regulation of dosage compensation by inactivation…	--
ENSG00000005339	3.604	4.008	679.333	623.667	CREBBP	CREB binding protein [Source:HGNC Symbol;Acc:HGNC:2348]	Human Diseases;Human Diseases;Human Diseases;Environmental Information Processing;Human Diseases;Human Diseases;Human Diseases;Human Diseases;Human Diseases;Environmental Information Processing;Environmental Information Processing;Human Diseases;Human Diseases;Environmental Information Processing;Cellular Processes;Organismal Systems;Organismal Systems;Environmental Information Processing;Organis…	Cancer: overview;Infectious disease: viral;Neurodegenerative disease;Signal transduction;Infectious disease: viral;Cancer: overview;Infectious disease: viral;Infectious disease: bacterial;Infectious disease: viral;Signal transduction;Signal transduction;Infectious disease: viral;Cancer: overview;Signal transduction;Cell growth and death;Endocrine system;Endocrine system;Signal transduction;Endocr…	ko05200//Pathways in cancer;ko05165//Human papillomavirus infection;ko05016//Huntington disease;ko04024//cAMP signaling pathway;ko05166//Human T-cell leukemia virus 1 infection;ko05203//Viral carcinogenesis;ko05167//Kaposi sarcoma-associated herpesvirus infection;ko05152//Tuberculosis;ko05164//Influenza A;ko04310//Wnt signaling pathway;ko04630//JAK-STAT signaling pathway;ko05161//Hepatitis B;ko05…	K04498;K04498;K04498;K04498;K04498;K04498;K04498;K04498;K04498;K04498;K04498;K04498;K04498;K04498;K04498;K04498;K04498;K04498;K04498;K04498;K04498;K04498;K04498;K04498;K04498;K04498	GO:0000123//histone acetyltransferase complex;GO:0000785//chromatin;GO:0005634//nucleus;GO:0005654//nucleoplasm;GO:0005667//transcription regulator complex;GO:0005737//cytoplasm;GO:0005829//cytosol;GO:0016604//nuclear body	GO:0001223//transcription coactivator binding;GO:0002039//p53 binding;GO:0003682//chromatin binding;GO:0003684//damaged DNA binding;GO:0003712//transcription coregulator activity;GO:0003713//transcription coactivator activity;GO:0003714//transcription corepressor activity;GO:0004402//histone acetyltransferase activity;GO:0005515//protein binding;GO:0008270//zinc ion binding;GO:0016407//acetyltran…	GO:0000122//negative regulation of transcription by RNA polymerase II;GO:0001666//response to hypoxia;GO:0002223//stimulatory C-type lectin receptor signaling pathway;GO:0006338//chromatin remodeling;GO:0006351//transcription, DNA-templated;GO:0006355//regulation of transcription, DNA-templated;GO:0006473//protein acetylation;GO:0007165//signal transduction;GO:0008589//regulation of smoothened si…	--
ENSG00000005379	0.010	0.003	1.667	0.667	TSPOAP1	TSPO associated protein 1 [Source:HGNC Symbol;Acc:HGNC:16831]	-	-	-	-	GO:0005737//cytoplasm;GO:0005739//mitochondrion;GO:0005829//cytosol;GO:0044305//calyx of Held;GO:0098978//glutamatergic synapse	GO:0005515//protein binding;GO:0030156//benzodiazepine receptor binding;GO:0099626//voltage-gated calcium channel activity involved in regulation of presynaptic cytosolic calcium levels	GO:0008150//biological_process;GO:0099509//regulation of presynaptic cytosolic calcium ion concentration	--
ENSG00000005381	0.000	0.000	0.000	0.000	MPO	myeloperoxidase [Source:HGNC Symbol;Acc:HGNC:7218]	Human Diseases;Organismal Systems;Cellular Processes;Metabolism;Human Diseases	Cancer: overview;Immune system;Transport and catabolism;Xenobiotics biodegradation and metabolism;Cancer: specific types	ko05202//Transcriptional misregulation in cancer;ko04613//Neutrophil extracellular trap formation;ko04145//Phagosome;ko00983//Drug metabolism - other enzymes;ko05221//Acute myeloid leukemia	K10789;K10789;K10789;K10789;K10789	GO:0005576//extracellular region;GO:0005615//extracellular space;GO:0005634//nucleus;GO:0005654//nucleoplasm;GO:0005764//lysosome;GO:0030141//secretory granule;GO:0035578//azurophil granule lumen;GO:0042582//azurophil granule;GO:0043231//intracellular membrane-bounded organelle;GO:0070062//extracellular exosome;GO:0097013//phagocytic vesicle lumen	GO:0003682//chromatin binding;GO:0004601//peroxidase activity;GO:0005515//protein binding;GO:0008201//heparin binding;GO:0016491//oxidoreductase activity;GO:0020037//heme binding;GO:0046872//metal ion binding	GO:0001878//response to yeast;GO:0002149//hypochlorous acid biosynthetic process;GO:0002679//respiratory burst involved in defense response;GO:0006952//defense response;GO:0006979//response to oxidative stress;GO:0009612//response to mechanical stimulus;GO:0019430//removal of superoxide radicals;GO:0032094//response to food;GO:0032496//response to lipopolysaccharide;GO:0034374//low-density lipopr…	--
ENSG00000005421	0.000	0.000	0.000	0.000	PON1	paraoxonase 1 [Source:HGNC Symbol;Acc:HGNC:9204]	-	-	-	-	GO:0005576//extracellular region;GO:0005615//extracellular space;GO:0005789//endoplasmic reticulum membrane;GO:0034364//high-density lipoprotein particle;GO:0034366//spherical high-density lipoprotein particle;GO:0070062//extracellular exosome;GO:0072562//blood microparticle	GO:0004063//aryldialkylphosphatase activity;GO:0004064//arylesterase activity;GO:0005509//calcium ion binding;GO:0005543//phospholipid binding;GO:0016787//hydrolase activity;GO:0042803//protein homodimerization activity;GO:0046872//metal ion binding;GO:0102007//acyl-L-homoserine-lactone lactonohydrolase activity	GO:0008203//cholesterol metabolic process;GO:0009636//response to toxic substance;GO:0010875//positive regulation of cholesterol efflux;GO:0019439//aromatic compound catabolic process;GO:0032411//positive regulation of transporter activity;GO:0046395//carboxylic acid catabolic process;GO:0046434//organophosphate catabolic process;GO:0046470//phosphatidylcholine metabolic process;GO:0051099//posit…	--
ENSG00000005436	13.145	12.450	682.333	540.667	GCFC2	GC-rich sequence DNA-binding factor 2 [Source:HGNC Symbol;Acc:HGNC:1317]	-	-	-	-	GO:0005634//nucleus;GO:0005654//nucleoplasm;GO:0005730//nucleolus;GO:0005829//cytosol;GO:0071008//U2-type post-mRNA release spliceosomal complex	GO:0003677//DNA binding;GO:0005515//protein binding	GO:0000245//spliceosomal complex assembly;GO:0000398//mRNA splicing, via spliceosome;GO:0006355//regulation of transcription, DNA-templated;GO:0006397//mRNA processing;GO:0006807//nitrogen compound metabolic process;GO:0008380//RNA splicing;GO:0043170//macromolecule metabolic process;GO:0044238//primary metabolic process;GO:0045892//negative regulation of transcription, DNA-templated	GCFC
ENSG00000005448	47.088	51.781	1795.667	1731.333	WDR54	WD repeat domain 54 [Source:HGNC Symbol;Acc:HGNC:25770]	-	-	-	-	GO:0005930//axoneme;GO:0031982//vesicle	GO:0005515//protein binding;GO:0042803//protein homodimerization activity	GO:0002091//negative regulation of receptor internalization;GO:0042058//regulation of epidermal growth factor receptor signaling pathway;GO:0043408//regulation of MAPK cascade;GO:0060271//cilium assembly	--
ENSG00000005469	2.670	4.498	153.333	312.333	CROT	carnitine O-octanoyltransferase [Source:HGNC Symbol;Acc:HGNC:2366]	Cellular Processes	Transport and catabolism	ko04146//Peroxisome	K05940	GO:0005777//peroxisome;GO:0005782//peroxisomal matrix;GO:0005829//cytosol;GO:0043231//intracellular membrane-bounded organelle	GO:0005515//protein binding;GO:0008458//carnitine O-octanoyltransferase activity;GO:0016740//transferase activity;GO:0016746//acyltransferase activity	GO:0006091//generation of precursor metabolites and energy;GO:0006629//lipid metabolic process;GO:0006631//fatty acid metabolic process;GO:0006635//fatty acid beta-oxidation;GO:0009437//carnitine metabolic process;GO:0015908//fatty acid transport;GO:0015936//coenzyme A metabolic process;GO:0033540//fatty acid beta-oxidation using acyl-CoA oxidase;GO:0051791//medium-chain fatty acid metabolic proc…	--
ENSG00000005471	0.003	0.008	0.333	1.000	ABCB4	ATP binding cassette subfamily B member 4 [Source:HGNC Symbol;Acc:HGNC:45]	Organismal Systems;Environmental Information Processing	Digestive system;Membrane transport	ko04976//Bile secretion;ko02010//ABC transporters	K05659;K05659	GO:0005654//nucleoplasm;GO:0005737//cytoplasm;GO:0005829//cytosol;GO:0005886//plasma membrane;GO:0005925//focal adhesion;GO:0016020//membrane;GO:0016324//apical plasma membrane;GO:0030136//clathrin-coated vesicle;GO:0031410//cytoplasmic vesicle;GO:0045121//membrane raft;GO:0046581//intercellular canaliculus;GO:0070062//extracellular exosome	GO:0000166//nucleotide binding;GO:0005515//protein binding;GO:0005524//ATP binding;GO:0005548//phospholipid transporter activity;GO:0016887//ATP hydrolysis activity;GO:0042626//ATPase-coupled transmembrane transporter activity;GO:0090554//phosphatidylcholine floppase activity;GO:0140326//ATPase-coupled intramembrane lipid transporter activity;GO:0140359//ABC-type transporter activity	GO:0006629//lipid metabolic process;GO:0006869//lipid transport;GO:0032376//positive regulation of cholesterol transport;GO:0032782//bile acid secretion;GO:0045332//phospholipid translocation;GO:0055085//transmembrane transport;GO:0055088//lipid homeostasis;GO:0061092//positive regulation of phospholipid translocation;GO:1901557//response to fenofibrate;GO:1903413//cellular response to bile acid;…	--
ENSG00000005483	5.896	5.354	446.677	363.000	KMT2E	lysine methyltransferase 2E (inactive) [Source:HGNC Symbol;Acc:HGNC:18541]	Metabolism;Metabolism	Global and overview maps;Amino acid metabolism	ko01100//Metabolic pathways;ko00310//Lysine degradation	K09189;K09189	GO:0000785//chromatin;GO:0000791//euchromatin;GO:0005634//nucleus;GO:0005654//nucleoplasm;GO:0005694//chromosome;GO:0005737//cytoplasm;GO:0005815//microtubule organizing center;GO:0005856//cytoskeleton;GO:0005886//plasma membrane;GO:0016020//membrane;GO:0016604//nuclear body;GO:0016607//nuclear speck;GO:0032991//protein-containing complex	GO:0003713//transcription coactivator activity;GO:0005515//protein binding;GO:0019899//enzyme binding;GO:0035064//methylated histone binding;GO:0046872//metal ion binding	GO:0002446//neutrophil mediated immunity;GO:0006306//DNA methylation;GO:0006325//chromatin organization;GO:0006807//nitrogen compound metabolic process;GO:0007049//cell cycle;GO:0030218//erythrocyte differentiation;GO:0042119//neutrophil activation;GO:0043170//macromolecule metabolic process;GO:0044238//primary metabolic process;GO:0045893//positive regulation of transcription, DNA-templated;GO:0…	--
ENSG00000005486	19.641	25.790	1166.000	1342.333	RHBDD2	rhomboid domain containing 2 [Source:HGNC Symbol;Acc:HGNC:23082]	-	-	-	-	GO:0000139//Golgi membrane;GO:0000839//Hrd1p ubiquitin ligase ERAD-L complex;GO:0005654//nucleoplasm;GO:0005794//Golgi apparatus;GO:0016020//membrane;GO:0048471//perinuclear region of cytoplasm	GO:0004252//serine-type endopeptidase activity;GO:0005515//protein binding;GO:0051787//misfolded protein binding;GO:1990381//ubiquitin-specific protease binding	GO:0030433//ubiquitin-dependent ERAD pathway;GO:0030968//endoplasmic reticulum unfolded protein response	--
ENSG00000005513	1.370	3.736	145.667	357.000	SOX8	SRY-box transcription factor 8 [Source:HGNC Symbol;Acc:HGNC:11203]	-	-	-	-	GO:0000785//chromatin;GO:0005634//nucleus;GO:0005667//transcription regulator complex;GO:0005737//cytoplasm	GO:0000978//RNA polymerase II cis-regulatory region sequence-specific DNA binding;GO:0000981//DNA-binding transcription factor activity, RNA polymerase II-specific;GO:0000987//cis-regulatory region sequence-specific DNA binding;GO:0003677//DNA binding;GO:0003700//DNA-binding transcription factor activity;GO:0043565//sequence-specific DNA binding;GO:0140297//DNA-binding transcription factor bindin…	GO:0000122//negative regulation of transcription by RNA polymerase II;GO:0001649//osteoblast differentiation;GO:0001701//in utero embryonic development;GO:0001755//neural crest cell migration;GO:0002009//morphogenesis of an epithelium;GO:0007165//signal transduction;GO:0007283//spermatogenesis;GO:0007422//peripheral nervous system development;GO:0008584//male gonad development;GO:0010628//positiv…	HMG
ENSG00000005700	16.510	17.243	2898.333	2655.000	IBTK	inhibitor of Bruton tyrosine kinase [Source:HGNC Symbol;Acc:HGNC:17853]	-	-	-	-	GO:0005634//nucleus;GO:0005654//nucleoplasm;GO:0005737//cytoplasm;GO:0016020//membrane	GO:0005515//protein binding;GO:0019901//protein kinase binding;GO:0030292//protein tyrosine kinase inhibitor activity	GO:0001933//negative regulation of protein phosphorylation;GO:0051209//release of sequestered calcium ion into cytosol	--
ENSG00000005801	14.804	12.835	910.337	741.667	ZNF195	zinc finger protein 195 [Source:HGNC Symbol;Acc:HGNC:12986]	Human Diseases	Infectious disease: viral	ko05168//Herpes simplex virus 1 infection	K09228	GO:0005634//nucleus	GO:0000978//RNA polymerase II cis-regulatory region sequence-specific DNA binding;GO:0000981//DNA-binding transcription factor activity, RNA polymerase II-specific;GO:0003677//DNA binding;GO:0008270//zinc ion binding;GO:0046872//metal ion binding	GO:0006355//regulation of transcription, DNA-templated;GO:0006357//regulation of transcription by RNA polymerase II	zf-C2H2
ENSG00000005810	7.067	7.056	1724.000	1601.360	MYCBP2	MYC binding protein 2 [Source:HGNC Symbol;Acc:HGNC:23386]	-	-	-	-	GO:0005634//nucleus;GO:0005654//nucleoplasm;GO:0005737//cytoplasm;GO:0005829//cytosol;GO:0005856//cytoskeleton;GO:0005886//plasma membrane;GO:0015630//microtubule cytoskeleton;GO:0016020//membrane;GO:0030424//axon;GO:0042995//cell projection;GO:0043231//intracellular membrane-bounded organelle;GO:0110165//cellular anatomical entity	GO:0005085//guanyl-nucleotide exchange factor activity;GO:0005515//protein binding;GO:0008270//zinc ion binding;GO:0016740//transferase activity;GO:0031267//small GTPase binding;GO:0042802//identical protein binding;GO:0046872//metal ion binding;GO:0061630//ubiquitin protein ligase activity	GO:0007411//axon guidance;GO:0008045//motor neuron axon guidance;GO:0008582//regulation of synaptic assembly at neuromuscular junction;GO:0016567//protein ubiquitination;GO:0019222//regulation of metabolic process;GO:0021785//branchiomotor neuron axon guidance;GO:0021952//central nervous system projection neuron axonogenesis;GO:0031398//positive regulation of protein ubiquitination;GO:0032880//re…	--
ENSG00000005812	4.784	5.206	447.000	517.333	FBXL3	F-box and leucine rich repeat protein 3 [Source:HGNC Symbol;Acc:HGNC:13599]	Organismal Systems	Environmental adaptation	ko04710//Circadian rhythm	K10269	GO:0000151//ubiquitin ligase complex;GO:0005634//nucleus;GO:0005737//cytoplasm;GO:0005829//cytosol;GO:0016604//nuclear body;GO:0019005//SCF ubiquitin ligase complex	GO:0004842//ubiquitin-protein transferase activity;GO:0005515//protein binding	GO:0016567//protein ubiquitination;GO:0031146//SCF-dependent proteasomal ubiquitin-dependent protein catabolic process;GO:0031648//protein destabilization;GO:0042752//regulation of circadian rhythm;GO:0043153//entrainment of circadian clock by photoperiod;GO:0043161//proteasome-mediated ubiquitin-dependent protein catabolic process;GO:0048511//rhythmic process	--
ENSG00000005844	0.039	0.004	5.000	0.333	ITGAL	integrin subunit alpha L [Source:HGNC Symbol;Acc:HGNC:6148]	Human Diseases;Cellular Processes;Environmental Information Processing;Human Diseases;Organismal Systems;Environmental Information Processing;Organismal Systems;Organismal Systems;Human Diseases;Human Diseases;Human Diseases;Human Diseases	Infectious disease: viral;Cell motility;Signal transduction;Infectious disease: viral;Immune system;Signaling molecules and interaction;Immune system;Immune system;Infectious disease: bacterial;Immune disease;Cardiovascular disease;Infectious disease: parasitic	ko05166//Human T-cell leukemia virus 1 infection;ko04810//Regulation of actin cytoskeleton;ko04015//Rap1 signaling pathway;ko05169//Epstein-Barr virus infection;ko04613//Neutrophil extracellular trap formation;ko04514//Cell adhesion molecules;ko04650//Natural killer cell mediated cytotoxicity;ko04670//Leukocyte transendothelial migration;ko05150//Staphylococcus aureus infection;ko05323//Rheumatoi…	K05718;K05718;K05718;K05718;K05718;K05718;K05718;K05718;K05718;K05718;K05718;K05718	GO:0005886//plasma membrane;GO:0008305//integrin complex;GO:0009897//external side of plasma membrane;GO:0009986//cell surface;GO:0016020//membrane;GO:0034687//integrin alphaL-beta2 complex;GO:0035579//specific granule membrane;GO:0070062//extracellular exosome	GO:0005178//integrin binding;GO:0005515//protein binding;GO:0030369//ICAM-3 receptor activity;GO:0044877//protein-containing complex binding;GO:0046872//metal ion binding;GO:0050839//cell adhesion molecule binding	GO:0002291//T cell activation via T cell receptor contact with antigen bound to MHC molecule on antigen presenting cell;GO:0006909//phagocytosis;GO:0006954//inflammatory response;GO:0007155//cell adhesion;GO:0007157//heterophilic cell-cell adhesion via plasma membrane cell adhesion molecules;GO:0007159//leukocyte cell-cell adhesion;GO:0007160//cell-matrix adhesion;GO:0007165//signal transduction;…	--
ENSG00000005882	25.877	17.712	1371.667	944.000	PDK2	pyruvate dehydrogenase kinase 2 [Source:HGNC Symbol;Acc:HGNC:8810]	Human Diseases	Cardiovascular disease	ko05415//Diabetic cardiomyopathy	K00898	GO:0005654//nucleoplasm;GO:0005739//mitochondrion;GO:0005759//mitochondrial matrix;GO:0005829//cytosol;GO:0005967//mitochondrial pyruvate dehydrogenase complex	GO:0000166//nucleotide binding;GO:0004672//protein kinase activity;GO:0004740//pyruvate dehydrogenase (acetyl-transferring) kinase activity;GO:0005515//protein binding;GO:0005524//ATP binding;GO:0016301//kinase activity;GO:0016740//transferase activity;GO:0042803//protein homodimerization activity	GO:0005975//carbohydrate metabolic process;GO:0006006//glucose metabolic process;GO:0006111//regulation of gluconeogenesis;GO:0006468//protein phosphorylation;GO:0006885//regulation of pH;GO:0008286//insulin receptor signaling pathway;GO:0010510//regulation of acetyl-CoA biosynthetic process from pyruvate;GO:0010565//regulation of cellular ketone metabolic process;GO:0010906//regulation of glucos…	--
ENSG00000005884	4.566	9.350	650.340	1106.333	ITGA3	integrin subunit alpha 3 [Source:HGNC Symbol;Acc:HGNC:6139]	Human Diseases;Environmental Information Processing;Human Diseases;Cellular Processes;Cellular Processes;Organismal Systems;Human Diseases;Human Diseases;Human Diseases;Environmental Information Processing;Human Diseases	Cancer: overview;Signal transduction;Infectious disease: viral;Cell motility;Cellular community - eukaryotes;Immune system;Cardiovascular disease;Cancer: specific types;Cardiovascular disease;Signaling molecules and interaction;Cardiovascular disease	ko05200//Pathways in cancer;ko04151//PI3K-Akt signaling pathway;ko05165//Human papillomavirus infection;ko04810//Regulation of actin cytoskeleton;ko04510//Focal adhesion;ko04640//Hematopoietic cell lineage;ko05414//Dilated cardiomyopathy;ko05222//Small cell lung cancer;ko05410//Hypertrophic cardiomyopathy;ko04512//ECM-receptor interaction;ko05412//Arrhythmogenic right ventricular cardiomyopathy	K06482;K06482;K06482;K06482;K06482;K06482;K06482;K06482;K06482;K06482;K06482	GO:0005886//plasma membrane;GO:0005925//focal adhesion;GO:0008305//integrin complex;GO:0009897//external side of plasma membrane;GO:0009986//cell surface;GO:0016020//membrane;GO:0016323//basolateral plasma membrane;GO:0030426//growth cone;GO:0031527//filopodium membrane;GO:0031594//neuromuscular junction;GO:0034667//integrin alpha3-beta1 complex;GO:0042995//cell projection;GO:0043235//receptor co…	GO:0001968//fibronectin binding;GO:0002020//protease binding;GO:0005178//integrin binding;GO:0005515//protein binding;GO:0005518//collagen binding;GO:0019904//protein domain specific binding;GO:0043236//laminin binding;GO:0044877//protein-containing complex binding;GO:0046872//metal ion binding;GO:0046982//protein heterodimerization activity	GO:0001764//neuron migration;GO:0007155//cell adhesion;GO:0007160//cell-matrix adhesion;GO:0007229//integrin-mediated signaling pathway;GO:0007266//Rho protein signal transduction;GO:0007507//heart development;GO:0007613//memory;GO:0009410//response to xenobiotic stimulus;GO:0010628//positive regulation of gene expression;GO:0010634//positive regulation of epithelial cell migration;GO:0010811//po…	--
ENSG00000005889	13.954	14.524	1514.333	1109.000	ZFX	zinc finger protein X-linked [Source:HGNC Symbol;Acc:HGNC:12869]	-	-	-	-	GO:0000785//chromatin;GO:0005634//nucleus;GO:0005654//nucleoplasm;GO:0005694//chromosome;GO:0005730//nucleolus	GO:0000978//RNA polymerase II cis-regulatory region sequence-specific DNA binding;GO:0001228//DNA-binding transcription activator activity, RNA polymerase II-specific;GO:0003677//DNA binding;GO:0043035//chromatin insulator sequence binding;GO:0046872//metal ion binding	GO:0001541//ovarian follicle development;GO:0006355//regulation of transcription, DNA-templated;GO:0006357//regulation of transcription by RNA polymerase II;GO:0007281//germ cell development;GO:0007283//spermatogenesis;GO:0009566//fertilization;GO:0009791//post-embryonic development;GO:0035264//multicellular organism growth;GO:0045944//positive regulation of transcription by RNA polymerase II;GO:…	zf-C2H2
ENSG00000005893	10.100	17.448	1172.000	1730.667	LAMP2	lysosomal associated membrane protein 2 [Source:HGNC Symbol;Acc:HGNC:6501]	Human Diseases;Cellular Processes;Cellular Processes;Cellular Processes	Infectious disease: bacterial;Transport and catabolism;Transport and catabolism;Transport and catabolism	ko05152//Tuberculosis;ko04145//Phagosome;ko04140//Autophagy - animal;ko04142//Lysosome	K06528;K06528;K06528;K06528	GO:0000421//autophagosome membrane;GO:0005615//extracellular space;GO:0005737//cytoplasm;GO:0005764//lysosome;GO:0005765//lysosomal membrane;GO:0005768//endosome;GO:0005770//late endosome;GO:0005802//trans-Golgi network;GO:0005886//plasma membrane;GO:0010008//endosome membrane;GO:0016020//membrane;GO:0030670//phagocytic vesicle membrane;GO:0031088//platelet dense granule membrane;GO:0031410//cyto…	GO:0005515//protein binding;GO:0019899//enzyme binding;GO:0019904//protein domain specific binding;GO:0035591//signaling adaptor activity	GO:0006605//protein targeting;GO:0006914//autophagy;GO:0009267//cellular response to starvation;GO:0017038//protein import;GO:0030163//protein catabolic process;GO:0031333//negative regulation of protein-containing complex assembly;GO:0031647//regulation of protein stability;GO:0046716//muscle cell cellular homeostasis;GO:0050821//protein stabilization;GO:0061684//chaperone-mediated autophagy;GO:…	--
ENSG00000005961	0.058	0.094	4.333	3.333	ITGA2B	integrin subunit alpha 2b [Source:HGNC Symbol;Acc:HGNC:6138]	Human Diseases;Environmental Information Processing;Human Diseases;Cellular Processes;Environmental Information Processing;Cellular Processes;Organismal Systems;Human Diseases;Organismal Systems;Organismal Systems;Human Diseases;Human Diseases;Human Diseases;Environmental Information Processing;Human Diseases	Cancer: overview;Signal transduction;Infectious disease: viral;Cell motility;Signal transduction;Cellular community - eukaryotes;Immune system;Cardiovascular disease;Immune system;Immune system;Cardiovascular disease;Cancer: specific types;Cardiovascular disease;Signaling molecules and interaction;Cardiovascular disease	ko05200//Pathways in cancer;ko04151//PI3K-Akt signaling pathway;ko05165//Human papillomavirus infection;ko04810//Regulation of actin cytoskeleton;ko04015//Rap1 signaling pathway;ko04510//Focal adhesion;ko04613//Neutrophil extracellular trap formation;ko05418//Fluid shear stress and atherosclerosis;ko04611//Platelet activation;ko04640//Hematopoietic cell lineage;ko05414//Dilated cardiomyopathy;ko0…	K06476;K06476;K06476;K06476;K06476;K06476;K06476;K06476;K06476;K06476;K06476;K06476;K06476;K06476;K06476	GO:0005886//plasma membrane;GO:0005925//focal adhesion;GO:0008305//integrin complex;GO:0009897//external side of plasma membrane;GO:0009986//cell surface;GO:0016020//membrane;GO:0031092//platelet alpha granule membrane;GO:0070062//extracellular exosome;GO:0072562//blood microparticle	GO:0005178//integrin binding;GO:0005515//protein binding;GO:0042802//identical protein binding;GO:0046872//metal ion binding;GO:0050840//extracellular matrix binding;GO:0060090//molecular adaptor activity;GO:0070051//fibrinogen binding	GO:0001525//angiogenesis;GO:0002687//positive regulation of leukocyte migration;GO:0007155//cell adhesion;GO:0007160//cell-matrix adhesion;GO:0007229//integrin-mediated signaling pathway;GO:0033627//cell adhesion mediated by integrin;GO:0098609//cell-cell adhesion	--
ENSG00000005981	0.000	0.000	0.000	0.000	ASB4	ankyrin repeat and SOCS box containing 4 [Source:HGNC Symbol;Acc:HGNC:16009]	-	-	-	-	GO:0005829//cytosol;GO:0031462//Cul2-RING ubiquitin ligase complex;GO:0031466//Cul5-RING ubiquitin ligase complex	GO:0004842//ubiquitin-protein transferase activity;GO:0005515//protein binding;GO:0019899//enzyme binding;GO:0031625//ubiquitin protein ligase binding;GO:0061630//ubiquitin protein ligase activity	GO:0016567//protein ubiquitination;GO:0035556//intracellular signal transduction;GO:0051865//protein autoubiquitination;GO:2001214//positive regulation of vasculogenesis	--
ENSG00000006007	38.727	45.352	3325.667	3350.667	GDE1	glycerophosphodiester phosphodiesterase 1 [Source:HGNC Symbol;Acc:HGNC:29644]	-	-	-	-	GO:0005886//plasma membrane;GO:0016020//membrane;GO:0030659//cytoplasmic vesicle membrane;GO:0031410//cytoplasmic vesicle	GO:0004622//lysophospholipase activity;GO:0005515//protein binding;GO:0008081//phosphoric diester hydrolase activity;GO:0008889//glycerophosphodiester phosphodiesterase activity;GO:0016787//hydrolase activity;GO:0046872//metal ion binding;GO:0047395//glycerophosphoinositol glycerophosphodiesterase activity	GO:0006580//ethanolamine metabolic process;GO:0006629//lipid metabolic process;GO:0006644//phospholipid metabolic process;GO:0046475//glycerophospholipid catabolic process;GO:0070291//N-acylethanolamine metabolic process	--
ENSG00000006015	68.115	96.387	1839.000	2297.333	REX1BD	required for excision 1-B domain containing [Source:HGNC Symbol;Acc:HGNC:26098]	-	-	-	-	-	GO:0005515//protein binding	-	--
ENSG00000006016	11.787	23.670	317.667	580.667	CRLF1	cytokine receptor like factor 1 [Source:HGNC Symbol;Acc:HGNC:2364]	-	-	-	-	GO:0005576//extracellular region;GO:0005615//extracellular space;GO:0005829//cytosol;GO:0009897//external side of plasma membrane;GO:0043235//receptor complex;GO:0097058//CRLF-CLCF1 complex	GO:0004896//cytokine receptor activity;GO:0005125//cytokine activity;GO:0005127//ciliary neurotrophic factor receptor binding;GO:0005515//protein binding;GO:0019955//cytokine binding	GO:0001657//ureteric bud development;GO:0008284//positive regulation of cell population proliferation;GO:0019221//cytokine-mediated signaling pathway;GO:0042531//positive regulation of tyrosine phosphorylation of STAT protein;GO:0043524//negative regulation of neuron apoptotic process;GO:2000672//negative regulation of motor neuron apoptotic process	--
ENSG00000006025	0.438	0.676	33.333	74.333	OSBPL7	oxysterol binding protein like 7 [Source:HGNC Symbol;Acc:HGNC:16387]	-	-	-	-	GO:0005654//nucleoplasm;GO:0005737//cytoplasm;GO:0005776//autophagosome;GO:0005783//endoplasmic reticulum;GO:0005789//endoplasmic reticulum membrane;GO:0005829//cytosol;GO:0005886//plasma membrane;GO:0016020//membrane;GO:0043231//intracellular membrane-bounded organelle;GO:0097038//perinuclear endoplasmic reticulum	GO:0005515//protein binding;GO:0008289//lipid binding;GO:0015248//sterol transporter activity;GO:0015485//cholesterol binding	GO:0006699//bile acid biosynthetic process;GO:0006869//lipid transport;GO:0010506//regulation of autophagy;GO:0015918//sterol transport;GO:0071397//cellular response to cholesterol;GO:1901800//positive regulation of proteasomal protein catabolic process	--
ENSG00000006042	9.039	19.463	455.000	851.667	TMEM98	transmembrane protein 98 [Source:HGNC Symbol;Acc:HGNC:24529]	-	-	-	-	GO:0005576//extracellular region;GO:0005615//extracellular space;GO:0005783//endoplasmic reticulum;GO:0005789//endoplasmic reticulum membrane;GO:0005886//plasma membrane;GO:0016020//membrane;GO:0070062//extracellular exosome	GO:0005515//protein binding	GO:0010955//negative regulation of protein processing;GO:0031642//negative regulation of myelination;GO:0045063//T-helper 1 cell differentiation;GO:0048715//negative regulation of oligodendrocyte differentiation;GO:1900181//negative regulation of protein localization to nucleus	--
ENSG00000006047	0.005	0.000	0.667	0.000	YBX2	Y-box binding protein 2 [Source:HGNC Symbol;Acc:HGNC:17948]	-	-	-	-	GO:0005634//nucleus;GO:0005737//cytoplasm	GO:0003676//nucleic acid binding;GO:0003677//DNA binding;GO:0003723//RNA binding	GO:0006366//transcription by RNA polymerase II;GO:0007283//spermatogenesis;GO:0009386//translational attenuation;GO:0010468//regulation of gene expression;GO:0048599//oocyte development;GO:0120162//positive regulation of cold-induced thermogenesis	CSD
ENSG00000006059	0.000	0.000	0.000	0.000	KRT33A	keratin 33A [Source:HGNC Symbol;Acc:HGNC:6450]	Organismal Systems;Human Diseases	Endocrine system;Infectious disease: bacterial	ko04915//Estrogen signaling pathway;ko05150//Staphylococcus aureus infection	K07604;K07604	GO:0005615//extracellular space;GO:0005829//cytosol;GO:0005882//intermediate filament	GO:0005198//structural molecule activity	GO:0030855//epithelial cell differentiation;GO:0045109//intermediate filament organization	--
ENSG00000006062	1.205	4.214	159.000	494.667	MAP3K14	mitogen-activated protein kinase kinase kinase 14 [Source:HGNC Symbol;Acc:HGNC:6853]	Environmental Information Processing;Human Diseases;Human Diseases;Human Diseases;Human Diseases;Cellular Processes;Organismal Systems;Environmental Information Processing;Organismal Systems;Organismal Systems;Environmental Information Processing;Human Diseases;Organismal Systems	Signal transduction;Cancer: overview;Infectious disease: viral;Infectious disease: viral;Endocrine and metabolic disease;Cell growth and death;Development and regeneration;Signal transduction;Immune system;Immune system;Signal transduction;Infectious disease: bacterial;Immune system	ko04010//MAPK signaling pathway;ko05208//Chemical carcinogenesis - reactive oxygen species;ko05166//Human T-cell leukemia virus 1 infection;ko05169//Epstein-Barr virus infection;ko04936//Alcoholic liver disease;ko04210//Apoptosis;ko04380//Osteoclast differentiation;ko04668//TNF signaling pathway;ko04625//C-type lectin receptor signaling pathway;ko04660//T cell receptor signaling pathway;ko04064//…	K04466;K04466;K04466;K04466;K04466;K04466;K04466;K04466;K04466;K04466;K04466;K04466;K04466	GO:0001650//fibrillar center;GO:0005654//nucleoplasm;GO:0005737//cytoplasm;GO:0005829//cytosol;GO:0043231//intracellular membrane-bounded organelle	GO:0000166//nucleotide binding;GO:0004672//protein kinase activity;GO:0004674//protein serine/threonine kinase activity;GO:0004704//NF-kappaB-inducing kinase activity;GO:0004709//MAP kinase kinase kinase activity;GO:0005515//protein binding;GO:0005524//ATP binding;GO:0016301//kinase activity;GO:0016740//transferase activity;GO:0106310//protein serine kinase activity	GO:0000165//MAPK cascade;GO:0006468//protein phosphorylation;GO:0006955//immune response;GO:0007249//I-kappaB kinase/NF-kappaB signaling;GO:0016310//phosphorylation;GO:0038061//NIK/NF-kappaB signaling;GO:0043123//positive regulation of I-kappaB kinase/NF-kappaB signaling;GO:0051607//defense response to virus;GO:0071260//cellular response to mechanical stimulus	--
ENSG00000006071	0.601	1.339	71.000	136.333	ABCC8	ATP binding cassette subfamily C member 8 [Source:HGNC Symbol;Acc:HGNC:59]	Organismal Systems;Human Diseases;Environmental Information Processing	Endocrine system;Endocrine and metabolic disease;Membrane transport	ko04911//Insulin secretion;ko04930//Type II diabetes mellitus;ko02010//ABC transporters	K05032;K05032;K05032	GO:0005886//plasma membrane;GO:0008282//inward rectifying potassium channel;GO:0016020//membrane;GO:0030672//synaptic vesicle membrane;GO:0031004//potassium ion-transporting ATPase complex;GO:0042383//sarcolemma	GO:0000166//nucleotide binding;GO:0005267//potassium channel activity;GO:0005515//protein binding;GO:0005524//ATP binding;GO:0008281//sulfonylurea receptor activity;GO:0015272//ATP-activated inward rectifier potassium channel activity;GO:0016887//ATP hydrolysis activity;GO:0019829//ATPase-coupled cation transmembrane transporter activity;GO:0042626//ATPase-coupled transmembrane transporter activi…	GO:0001678//cellular glucose homeostasis;GO:0006813//potassium ion transport;GO:0007565//female pregnancy;GO:0007613//memory;GO:0008542//visual learning;GO:0009268//response to pH;GO:0009410//response to xenobiotic stimulus;GO:0010043//response to zinc ion;GO:0010989//negative regulation of low-density lipoprotein particle clearance;GO:0016525//negative regulation of angiogenesis;GO:0032496//resp…	--
ENSG00000006116	0.000	0.000	0.000	0.000	CACNG3	calcium voltage-gated channel auxiliary subunit gamma 3 [Source:HGNC Symbol;Acc:HGNC:1407]	Environmental Information Processing;Organismal Systems;Organismal Systems;Human Diseases;Human Diseases;Organismal Systems;Human Diseases	Signal transduction;Endocrine system;Circulatory system;Cardiovascular disease;Cardiovascular disease;Circulatory system;Cardiovascular disease	ko04010//MAPK signaling pathway;ko04921//Oxytocin signaling pathway;ko04261//Adrenergic signaling in cardiomyocytes;ko05414//Dilated cardiomyopathy;ko05410//Hypertrophic cardiomyopathy;ko04260//Cardiac muscle contraction;ko05412//Arrhythmogenic right ventricular cardiomyopathy	K04868;K04868;K04868;K04868;K04868;K04868;K04868	GO:0005886//plasma membrane;GO:0005891//voltage-gated calcium channel complex;GO:0016020//membrane;GO:0030425//dendrite;GO:0030666//endocytic vesicle membrane;GO:0032281//AMPA glutamate receptor complex;GO:0036477//somatodendritic compartment;GO:0060076//excitatory synapse;GO:0098685//Schaffer collateral - CA1 synapse;GO:0098839//postsynaptic density membrane;GO:0098978//glutamatergic synapse	GO:0005244//voltage-gated ion channel activity;GO:0005245//voltage-gated calcium channel activity;GO:0005262//calcium channel activity;GO:0016247//channel regulator activity;GO:0030165//PDZ domain binding;GO:0035255//ionotropic glutamate receptor binding	GO:0006605//protein targeting;GO:0006811//ion transport;GO:0006816//calcium ion transport;GO:0008104//protein localization;GO:0019226//transmission of nerve impulse;GO:0034765//regulation of ion transmembrane transport;GO:0051968//positive regulation of synaptic transmission, glutamatergic;GO:0070588//calcium ion transmembrane transport;GO:0098943//neurotransmitter receptor transport, postsynapti…	--
ENSG00000006118	31.283	43.704	3205.333	3878.000	TMEM132A	transmembrane protein 132A [Source:HGNC Symbol;Acc:HGNC:31092]	-	-	-	-	GO:0000139//Golgi membrane;GO:0005783//endoplasmic reticulum;GO:0005788//endoplasmic reticulum lumen;GO:0005789//endoplasmic reticulum membrane;GO:0005794//Golgi apparatus;GO:0005886//plasma membrane;GO:0016020//membrane;GO:0070062//extracellular exosome	GO:0003674//molecular_function;GO:0042803//protein homodimerization activity	GO:0008150//biological_process;GO:0030177//positive regulation of Wnt signaling pathway;GO:0032092//positive regulation of protein binding;GO:0042177//negative regulation of protein catabolic process;GO:0061357//positive regulation of Wnt protein secretion	--
ENSG00000006125	11.482	9.084	1387.333	1014.000	AP2B1	adaptor related protein complex 2 subunit beta 1 [Source:HGNC Symbol;Acc:HGNC:563]	Human Diseases;Cellular Processes;Organismal Systems;Organismal Systems	Neurodegenerative disease;Transport and catabolism;Nervous system;Excretory system	ko05016//Huntington disease;ko04144//Endocytosis;ko04721//Synaptic vesicle cycle;ko04961//Endocrine and other factor-regulated calcium reabsorption	K11825;K11825;K11825;K11825	GO:0005829//cytosol;GO:0005886//plasma membrane;GO:0005905//clathrin-coated pit;GO:0009898//cytoplasmic side of plasma membrane;GO:0016020//membrane;GO:0030117//membrane coat;GO:0030122//AP-2 adaptor complex;GO:0030131//clathrin adaptor complex;GO:0030666//endocytic vesicle membrane;GO:0030669//clathrin-coated endocytic vesicle membrane;GO:0031090//organelle membrane;GO:0031410//cytoplasmic vesic…	GO:0005048//signal sequence binding;GO:0005515//protein binding;GO:0030276//clathrin binding;GO:0035615//clathrin adaptor activity	GO:0001822//kidney development;GO:0003279//cardiac septum development;GO:0003281//ventricular septum development;GO:0006886//intracellular protein transport;GO:0006897//endocytosis;GO:0007507//heart development;GO:0015031//protein transport;GO:0016192//vesicle-mediated transport;GO:0035904//aorta development;GO:0048488//synaptic vesicle endocytosis;GO:0060976//coronary vasculature development;GO:…	--
ENSG00000006128	0.090	0.089	3.000	2.667	TAC1	tachykinin precursor 1 [Source:HGNC Symbol;Acc:HGNC:11517]	Environmental Information Processing	Signaling molecules and interaction	ko04080//Neuroactive ligand-receptor interaction	K05239	GO:0005576//extracellular region;GO:0005615//extracellular space;GO:0030424//axon;GO:0043025//neuronal cell body;GO:0045202//synapse	-	GO:0006954//inflammatory response;GO:0007204//positive regulation of cytosolic calcium ion concentration;GO:0007217//tachykinin receptor signaling pathway;GO:0007218//neuropeptide signaling pathway;GO:0007267//cell-cell signaling;GO:0007268//chemical synaptic transmission;GO:0007320//insemination;GO:0009582//detection of abiotic stimulus;GO:0019233//sensory perception of pain;GO:0048265//response…	--
ENSG00000006194	28.933	33.941	3082.163	3118.063	ZNF263	zinc finger protein 263 [Source:HGNC Symbol;Acc:HGNC:13056]	-	-	-	-	GO:0005634//nucleus	GO:0000976//transcription cis-regulatory region binding;GO:0000978//RNA polymerase II cis-regulatory region sequence-specific DNA binding;GO:0000981//DNA-binding transcription factor activity, RNA polymerase II-specific;GO:0001227//DNA-binding transcription repressor activity, RNA polymerase II-specific;GO:0003677//DNA binding;GO:0003700//DNA-binding transcription factor activity;GO:0005515//prot…	GO:0000122//negative regulation of transcription by RNA polymerase II;GO:0006355//regulation of transcription, DNA-templated;GO:0006357//regulation of transcription by RNA polymerase II;GO:0045944//positive regulation of transcription by RNA polymerase II	zf-C2H2
ENSG00000006210	0.003	0.002	0.333	0.333	CX3CL1	C-X3-C motif chemokine ligand 1 [Source:HGNC Symbol;Acc:HGNC:10647]	Environmental Information Processing;Human Diseases;Organismal Systems;Environmental Information Processing;Environmental Information Processing	Signaling molecules and interaction;Infectious disease: viral;Immune system;Signal transduction;Signaling molecules and interaction	ko04060//Cytokine-cytokine receptor interaction;ko05163//Human cytomegalovirus infection;ko04062//Chemokine signaling pathway;ko04668//TNF signaling pathway;ko04061//Viral protein interaction with cytokine and cytokine receptor	K05508;K05508;K05508;K05508;K05508	GO:0005576//extracellular region;GO:0005615//extracellular space;GO:0005886//plasma membrane;GO:0009986//cell surface;GO:0016020//membrane;GO:0042995//cell projection;GO:0043005//neuron projection;GO:0043025//neuronal cell body;GO:0044297//cell body;GO:0048471//perinuclear region of cytoplasm	GO:0005102//signaling receptor binding;GO:0005125//cytokine activity;GO:0005178//integrin binding;GO:0005515//protein binding;GO:0008009//chemokine activity;GO:0031737//CX3C chemokine receptor binding;GO:0042056//chemoattractant activity;GO:0045237//CXCR1 chemokine receptor binding;GO:0048020//CCR chemokine receptor binding	GO:0001774//microglial cell activation;GO:0001954//positive regulation of cell-matrix adhesion;GO:0002052//positive regulation of neuroblast proliferation;GO:0002523//leukocyte migration involved in inflammatory response;GO:0002548//monocyte chemotaxis;GO:0002931//response to ischemia;GO:0006935//chemotaxis;GO:0006952//defense response;GO:0006954//inflammatory response;GO:0006955//immune response…	--
ENSG00000006282	17.357	43.461	1117.000	2376.473	SPATA20	spermatogenesis associated 20 [Source:HGNC Symbol;Acc:HGNC:26125]	-	-	-	-	GO:0005576//extracellular region	-	GO:0005975//carbohydrate metabolic process;GO:0007283//spermatogenesis;GO:0030154//cell differentiation	--
ENSG00000006283	1.004	1.125	127.667	165.333	CACNA1G	calcium voltage-gated channel subunit alpha1 G [Source:HGNC Symbol;Acc:HGNC:1394]	Environmental Information Processing;Environmental Information Processing;Human Diseases;Organismal Systems;Organismal Systems;Organismal Systems;Organismal Systems;Human Diseases	Signal transduction;Signal transduction;Endocrine and metabolic disease;Endocrine system;Environmental adaptation;Endocrine system;Endocrine system;Endocrine and metabolic disease	ko04010//MAPK signaling pathway;ko04020//Calcium signaling pathway;ko04934//Cushing syndrome;ko04925//Aldosterone synthesis and secretion;ko04713//Circadian entrainment;ko04927//Cortisol synthesis and secretion;ko04929//GnRH secretion;ko04930//Type II diabetes mellitus	K04854;K04854;K04854;K04854;K04854;K04854;K04854;K04854	GO:0005737//cytoplasm;GO:0005886//plasma membrane;GO:0005891//voltage-gated calcium channel complex;GO:0016020//membrane;GO:0045202//synapse	GO:0005216//ion channel activity;GO:0005244//voltage-gated ion channel activity;GO:0005245//voltage-gated calcium channel activity;GO:0005261//cation channel activity;GO:0005262//calcium channel activity;GO:0008331//high voltage-gated calcium channel activity;GO:0008332//low voltage-gated calcium channel activity;GO:0086056//voltage-gated calcium channel activity involved in AV node cell action p…	GO:0001508//action potential;GO:0002027//regulation of heart rate;GO:0003163//sinoatrial node development;GO:0006811//ion transport;GO:0006816//calcium ion transport;GO:0007268//chemical synaptic transmission;GO:0010045//response to nickel cation;GO:0034220//ion transmembrane transport;GO:0034765//regulation of ion transmembrane transport;GO:0042391//regulation of membrane potential;GO:0055085//t…	--
ENSG00000006327	61.483	148.806	1982.537	4417.103	TNFRSF12A	TNF receptor superfamily member 12A [Source:HGNC Symbol;Acc:HGNC:18152]	Environmental Information Processing	Signaling molecules and interaction	ko04060//Cytokine-cytokine receptor interaction	K05149	GO:0005886//plasma membrane;GO:0016020//membrane	GO:0005515//protein binding	GO:0001525//angiogenesis;GO:0006915//apoptotic process;GO:0007155//cell adhesion;GO:0030154//cell differentiation;GO:0043065//positive regulation of apoptotic process;GO:0061041//regulation of wound healing;GO:2001238//positive regulation of extrinsic apoptotic signaling pathway	--
ENSG00000006377	0.089	0.130	5.333	5.667	DLX6	distal-less homeobox 6 [Source:HGNC Symbol;Acc:HGNC:2919]	-	-	-	-	GO:0000785//chromatin;GO:0005634//nucleus	GO:0000978//RNA polymerase II cis-regulatory region sequence-specific DNA binding;GO:0000981//DNA-binding transcription factor activity, RNA polymerase II-specific;GO:0003677//DNA binding;GO:0003700//DNA-binding transcription factor activity;GO:1990837//sequence-specific double-stranded DNA binding	GO:0001501//skeletal system development;GO:0006355//regulation of transcription, DNA-templated;GO:0006357//regulation of transcription by RNA polymerase II;GO:0007399//nervous system development;GO:0030154//cell differentiation;GO:0030326//embryonic limb morphogenesis;GO:0030855//epithelial cell differentiation;GO:0042472//inner ear morphogenesis;GO:0048646//anatomical structure formation involve…	Homeobox
ENSG00000006432	0.766	1.658	202.667	379.000	MAP3K9	mitogen-activated protein kinase kinase kinase 9 [Source:HGNC Symbol;Acc:HGNC:6861]	-	-	-	-	GO:0005575//cellular_component	GO:0000166//nucleotide binding;GO:0004672//protein kinase activity;GO:0004674//protein serine/threonine kinase activity;GO:0004706//JUN kinase kinase kinase activity;GO:0004708//MAP kinase kinase activity;GO:0004709//MAP kinase kinase kinase activity;GO:0004713//protein tyrosine kinase activity;GO:0005515//protein binding;GO:0005524//ATP binding;GO:0016301//kinase activity;GO:0016740//transferase…	GO:0000165//MAPK cascade;GO:0006468//protein phosphorylation;GO:0006915//apoptotic process;GO:0016310//phosphorylation;GO:0043065//positive regulation of apoptotic process;GO:0046777//protein autophosphorylation	--
ENSG00000006451	5.759	6.081	513.000	491.667	RALA	RAS like proto-oncogene A [Source:HGNC Symbol;Acc:HGNC:9839]	Human Diseases;Human Diseases;Environmental Information Processing;Environmental Information Processing;Environmental Information Processing;Human Diseases;Human Diseases	Cancer: overview;Infectious disease: bacterial;Signal transduction;Signal transduction;Signal transduction;Cancer: specific types;Cancer: specific types	ko05200//Pathways in cancer;ko05132//Salmonella infection;ko04014//Ras signaling pathway;ko04015//Rap1 signaling pathway;ko04072//Phospholipase D signaling pathway;ko05210//Colorectal cancer;ko05212//Pancreatic cancer	K07834;K07834;K07834;K07834;K07834;K07834;K07834	GO:0005739//mitochondrion;GO:0005886//plasma membrane;GO:0005925//focal adhesion;GO:0009986//cell surface;GO:0016020//membrane;GO:0030139//endocytic vesicle;GO:0030659//cytoplasmic vesicle membrane;GO:0032154//cleavage furrow;GO:0070062//extracellular exosome;GO:0090543//Flemming body;GO:0097060//synaptic membrane;GO:0098685//Schaffer collateral - CA1 synapse	GO:0000166//nucleotide binding;GO:0003924//GTPase activity;GO:0003925//G protein activity;GO:0005515//protein binding;GO:0005525//GTP binding;GO:0016787//hydrolase activity;GO:0017022//myosin binding;GO:0019003//GDP binding;GO:0031625//ubiquitin protein ligase binding;GO:0031755//Edg-2 lysophosphatidic acid receptor binding;GO:0051117//ATPase binding	GO:0001843//neural tube closure;GO:0006887//exocytosis;GO:0006935//chemotaxis;GO:0007049//cell cycle;GO:0007165//signal transduction;GO:0007265//Ras protein signal transduction;GO:0017157//regulation of exocytosis;GO:0031623//receptor internalization;GO:0032956//regulation of actin cytoskeleton organization;GO:0045742//positive regulation of epidermal growth factor receptor signaling pathway;GO:0…	--
ENSG00000006453	7.454	7.642	737.780	705.107	BAIAP2L1	BAR/IMD domain containing adaptor protein 2 like 1 [Source:HGNC Symbol;Acc:HGNC:21649]	Human Diseases	Infectious disease: bacterial	ko05130//Pathogenic Escherichia coli infection	K20127	GO:0005654//nucleoplasm;GO:0005737//cytoplasm;GO:0005829//cytosol;GO:0005856//cytoskeleton;GO:0005886//plasma membrane;GO:0005912//adherens junction;GO:0015629//actin cytoskeleton;GO:0070062//extracellular exosome	GO:0003779//actin binding;GO:0005515//protein binding;GO:0070064//proline-rich region binding;GO:0098641//cadherin binding involved in cell-cell adhesion	GO:0007009//plasma membrane organization;GO:0030833//regulation of actin filament polymerization;GO:0030838//positive regulation of actin filament polymerization;GO:0032956//regulation of actin cytoskeleton organization;GO:0051017//actin filament bundle assembly;GO:0051764//actin crosslink formation;GO:0098609//cell-cell adhesion;GO:2000251//positive regulation of actin cytoskeleton reorganization	--
ENSG00000006459	1.956	1.423	288.667	238.333	KDM7A	lysine demethylase 7A [Source:HGNC Symbol;Acc:HGNC:22224]	-	-	-	-	GO:0005634//nucleus;GO:0005654//nucleoplasm;GO:0005730//nucleolus	GO:0003712//transcription coregulator activity;GO:0005506//iron ion binding;GO:0008270//zinc ion binding;GO:0016491//oxidoreductase activity;GO:0016706//2-oxoglutarate-dependent dioxygenase activity;GO:0032452//histone demethylase activity;GO:0032454//histone H3-methyl-lysine-9 demethylase activity;GO:0035064//methylated histone binding;GO:0035575//histone H4-methyl-lysine-20 demethylase activity…	GO:0006325//chromatin organization;GO:0006338//chromatin remodeling;GO:0006351//transcription, DNA-templated;GO:0006357//regulation of transcription by RNA polymerase II;GO:0006482//protein demethylation;GO:0007399//nervous system development;GO:0030901//midbrain development;GO:0045893//positive regulation of transcription, DNA-templated	--
ENSG00000006468	10.727	6.279	1180.667	619.667	ETV1	ETS variant transcription factor 1 [Source:HGNC Symbol;Acc:HGNC:3490]	Human Diseases	Cancer: overview	ko05202//Transcriptional misregulation in cancer	K09431	GO:0000785//chromatin;GO:0005634//nucleus	GO:0000978//RNA polymerase II cis-regulatory region sequence-specific DNA binding;GO:0000981//DNA-binding transcription factor activity, RNA polymerase II-specific;GO:0001228//DNA-binding transcription activator activity, RNA polymerase II-specific;GO:0003677//DNA binding;GO:0003700//DNA-binding transcription factor activity;GO:0005515//protein binding;GO:0043565//sequence-specific DNA binding;GO…	GO:0006355//regulation of transcription, DNA-templated;GO:0006357//regulation of transcription by RNA polymerase II;GO:0006366//transcription by RNA polymerase II;GO:0007411//axon guidance;GO:0007517//muscle organ development;GO:0007638//mechanosensory behavior;GO:0045893//positive regulation of transcription, DNA-templated;GO:0045944//positive regulation of transcription by RNA polymerase II;GO:…	ETS
ENSG00000006530	23.156	25.033	1712.667	1629.000	AGK	acylglycerol kinase [Source:HGNC Symbol;Acc:HGNC:21869]	Metabolism;Metabolism	Global and overview maps;Lipid metabolism	ko01100//Metabolic pathways;ko00561//Glycerolipid metabolism	K09881;K09881	GO:0005739//mitochondrion;GO:0005741//mitochondrial outer membrane;GO:0005743//mitochondrial inner membrane;GO:0005758//mitochondrial intermembrane space;GO:0005829//cytosol;GO:0016020//membrane;GO:0031966//mitochondrial membrane;GO:0042721//TIM22 mitochondrial import inner membrane insertion complex;GO:0043231//intracellular membrane-bounded organelle	GO:0000166//nucleotide binding;GO:0001727//lipid kinase activity;GO:0001729//ceramide kinase activity;GO:0004143//diacylglycerol kinase activity;GO:0005515//protein binding;GO:0005524//ATP binding;GO:0016301//kinase activity;GO:0016740//transferase activity;GO:0047620//acylglycerol kinase activity;GO:0102773//dihydroceramide kinase activity	GO:0006629//lipid metabolic process;GO:0016310//phosphorylation;GO:0045039//protein insertion into mitochondrial inner membrane;GO:0046486//glycerolipid metabolic process;GO:0046513//ceramide biosynthetic process;GO:0046834//lipid phosphorylation	--
ENSG00000006534	1.581	2.413	170.667	197.333	ALDH3B1	aldehyde dehydrogenase 3 family member B1 [Source:HGNC Symbol;Acc:HGNC:410]	Metabolism;Metabolism;Metabolism;Metabolism;Metabolism;Metabolism;Metabolism;Metabolism	Global and overview maps;Xenobiotics biodegradation and metabolism;Carbohydrate metabolism;Xenobiotics biodegradation and metabolism;Amino acid metabolism;Metabolism of other amino acids;Amino acid metabolism;Amino acid metabolism	ko01100//Metabolic pathways;ko00980//Metabolism of xenobiotics by cytochrome P450;ko00010//Glycolysis / Gluconeogenesis;ko00982//Drug metabolism - cytochrome P450;ko00350//Tyrosine metabolism;ko00410//beta-Alanine metabolism;ko00340//Histidine metabolism;ko00360//Phenylalanine metabolism	K00129;K00129;K00129;K00129;K00129;K00129;K00129;K00129	GO:0005737//cytoplasm;GO:0005829//cytosol;GO:0005886//plasma membrane;GO:0016020//membrane;GO:0030667//secretory granule membrane;GO:0031982//vesicle;GO:0035579//specific granule membrane;GO:0070062//extracellular exosome	GO:0004028//3-chloroallyl aldehyde dehydrogenase activity;GO:0004029//aldehyde dehydrogenase (NAD+) activity;GO:0004030//aldehyde dehydrogenase [NAD(P)+] activity;GO:0005515//protein binding;GO:0016491//oxidoreductase activity;GO:0016620//oxidoreductase activity, acting on the aldehyde or oxo group of donors, NAD or NADP as acceptor;GO:0018477//benzaldehyde dehydrogenase (NADP+) activity;GO:00184…	GO:0006066//alcohol metabolic process;GO:0006068//ethanol catabolic process;GO:0006081//cellular aldehyde metabolic process;GO:0006629//lipid metabolic process;GO:0006979//response to oxidative stress;GO:0030148//sphingolipid biosynthetic process;GO:0034599//cellular response to oxidative stress;GO:0046185//aldehyde catabolic process	--
ENSG00000006555	0.000	0.003	0.000	0.333	TTC22	tetratricopeptide repeat domain 22 [Source:HGNC Symbol;Acc:HGNC:26067]	-	-	-	-	-	GO:0005515//protein binding	-	--
ENSG00000006576	14.496	17.320	1627.333	1781.000	PHTF2	putative homeodomain transcription factor 2 [Source:HGNC Symbol;Acc:HGNC:13411]	-	-	-	-	GO:0005783//endoplasmic reticulum;GO:0016020//membrane	-	-	--
ENSG00000006606	0.000	0.022	0.000	0.333	CCL26	C-C motif chemokine ligand 26 [Source:HGNC Symbol;Acc:HGNC:10625]	Environmental Information Processing;Organismal Systems;Environmental Information Processing	Signaling molecules and interaction;Immune system;Signaling molecules and interaction	ko04060//Cytokine-cytokine receptor interaction;ko04062//Chemokine signaling pathway;ko04061//Viral protein interaction with cytokine and cytokine receptor	K21096;K21096;K21096	GO:0005576//extracellular region;GO:0005615//extracellular space	GO:0005125//cytokine activity;GO:0005515//protein binding;GO:0008009//chemokine activity;GO:0031728//CCR3 chemokine receptor binding;GO:0031737//CX3C chemokine receptor binding;GO:0048018//receptor ligand activity;GO:0048020//CCR chemokine receptor binding	GO:0001938//positive regulation of endothelial cell proliferation;GO:0002548//monocyte chemotaxis;GO:0006935//chemotaxis;GO:0006954//inflammatory response;GO:0006955//immune response;GO:0007165//signal transduction;GO:0007186//G protein-coupled receptor signaling pathway;GO:0007267//cell-cell signaling;GO:0010818//T cell chemotaxis;GO:0030335//positive regulation of cell migration;GO:0030593//neu…	--
ENSG00000006607	13.887	17.096	1508.333	1668.333	FARP2	FERM, ARH/RhoGEF and pleckstrin domain protein 2 [Source:HGNC Symbol;Acc:HGNC:16460]	Environmental Information Processing;Cellular Processes	Signal transduction;Cellular community - eukaryotes	ko04015//Rap1 signaling pathway;ko04520//Adherens junction	K06082;K06082	GO:0005737//cytoplasm;GO:0005829//cytosol;GO:0005856//cytoskeleton	GO:0005085//guanyl-nucleotide exchange factor activity;GO:0008092//cytoskeletal protein binding	GO:0007155//cell adhesion;GO:0016322//neuron remodeling;GO:0016601//Rac protein signal transduction;GO:0022405//hair cycle process;GO:0030316//osteoclast differentiation;GO:0031532//actin cytoskeleton reorganization;GO:0033623//regulation of integrin activation;GO:0071526//semaphorin-plexin signaling pathway;GO:0071800//podosome assembly	--
ENSG00000006611	0.000	0.309	0.000	20.333	USH1C	USH1 protein network component harmonin [Source:HGNC Symbol;Acc:HGNC:12597]	-	-	-	-	GO:0001750//photoreceptor outer segment;GO:0001917//photoreceptor inner segment;GO:0002142//stereocilia ankle link complex;GO:0005737//cytoplasm;GO:0005829//cytosol;GO:0005856//cytoskeleton;GO:0005886//plasma membrane;GO:0005902//microvillus;GO:0005903//brush border;GO:0005929//cilium;GO:0032420//stereocilium;GO:0032426//stereocilium tip;GO:0042995//cell projection;GO:0045177//apical part of cell…	GO:0005515//protein binding;GO:0030507//spectrin binding	GO:0000086//G2/M transition of mitotic cell cycle;GO:0007605//sensory perception of sound;GO:0030046//parallel actin filament bundle assembly;GO:0030154//cell differentiation;GO:0032532//regulation of microvillus length;GO:0042472//inner ear morphogenesis;GO:0042491//inner ear auditory receptor cell differentiation;GO:0045494//photoreceptor cell maintenance;GO:0046549//retinal cone cell developme…	--
ENSG00000006625	52.351	50.280	1898.333	1660.000	GGCT	gamma-glutamylcyclotransferase [Source:HGNC Symbol;Acc:HGNC:21705]	Metabolism;Metabolism	Global and overview maps;Metabolism of other amino acids	ko01100//Metabolic pathways;ko00480//Glutathione metabolism	K00682;K00682	GO:0005829//cytosol;GO:0070062//extracellular exosome	GO:0003839//gamma-glutamylcyclotransferase activity;GO:0016829//lyase activity;GO:0042803//protein homodimerization activity	GO:0001836//release of cytochrome c from mitochondria	--
ENSG00000006634	20.923	21.047	1410.333	1123.333	DBF4	DBF4 zinc finger [Source:HGNC Symbol;Acc:HGNC:17364]	Cellular Processes	Cell growth and death	ko04110//Cell cycle	K06629	GO:0005634//nucleus;GO:0005654//nucleoplasm;GO:0016604//nuclear body;GO:0031431//Dbf4-dependent protein kinase complex	GO:0003676//nucleic acid binding;GO:0005515//protein binding;GO:0008047//enzyme activator activity;GO:0008270//zinc ion binding;GO:0043539//protein serine/threonine kinase activator activity;GO:0046872//metal ion binding	GO:0000082//G1/S transition of mitotic cell cycle;GO:0006260//DNA replication;GO:0007049//cell cycle;GO:0010571//positive regulation of nuclear cell cycle DNA replication;GO:1901987//regulation of cell cycle phase transition	--
ENSG00000006638	1.306	0.992	100.000	74.333	TBXA2R	thromboxane A2 receptor [Source:HGNC Symbol;Acc:HGNC:11608]	Environmental Information Processing;Environmental Information Processing;Organismal Systems	Signaling molecules and interaction;Signal transduction;Immune system	ko04080//Neuroactive ligand-receptor interaction;ko04020//Calcium signaling pathway;ko04611//Platelet activation	K04264;K04264;K04264	GO:0001669//acrosomal vesicle;GO:0005886//plasma membrane;GO:0016020//membrane;GO:0016607//nuclear speck	GO:0004930//G protein-coupled receptor activity;GO:0004960//thromboxane receptor activity;GO:0004961//thromboxane A2 receptor activity;GO:0005085//guanyl-nucleotide exchange factor activity;GO:0005515//protein binding	GO:0006939//smooth muscle contraction;GO:0006954//inflammatory response;GO:0007165//signal transduction;GO:0007186//G protein-coupled receptor signaling pathway;GO:0007189//adenylate cyclase-activating G protein-coupled receptor signaling pathway;GO:0007204//positive regulation of cytosolic calcium ion concentration;GO:0007584//response to nutrient;GO:0009410//response to xenobiotic stimulus;GO:0…	--
ENSG00000006652	28.808	14.539	2169.860	955.793	IFRD1	interferon related developmental regulator 1 [Source:HGNC Symbol;Acc:HGNC:5456]	-	-	-	-	GO:0005634//nucleus;GO:0005737//cytoplasm;GO:0016528//sarcoplasm	-	GO:0007518//myoblast fate determination;GO:0014706//striated muscle tissue development;GO:0030154//cell differentiation;GO:0030517//negative regulation of axon extension;GO:0042692//muscle cell differentiation;GO:0043403//skeletal muscle tissue regeneration;GO:0048671//negative regulation of collateral sprouting	--
ENSG00000006659	0.000	0.000	0.000	0.000	LGALS14	galectin 14 [Source:HGNC Symbol;Acc:HGNC:30054]	-	-	-	-	GO:0005634//nucleus;GO:0005654//nucleoplasm	GO:0005515//protein binding;GO:0030246//carbohydrate binding	GO:0006915//apoptotic process	--
ENSG00000006695	13.090	8.651	871.587	567.697	COX10	cytochrome c oxidase assembly factor heme A:farnesyltransferase COX10 [Source:HGNC Symbol;Acc:HGNC:2260]	Metabolism;Organismal Systems;Metabolism;Metabolism	Global and overview maps;Environmental adaptation;Energy metabolism;Metabolism of cofactors and vitamins	ko01100//Metabolic pathways;ko04714//Thermogenesis;ko00190//Oxidative phosphorylation;ko00860//Porphyrin metabolism	K02257;K02257;K02257;K02257	GO:0005730//nucleolus;GO:0005739//mitochondrion;GO:0005743//mitochondrial inner membrane;GO:0005829//cytosol;GO:0016020//membrane;GO:0031966//mitochondrial membrane;GO:0070069//cytochrome complex	GO:0004311//farnesyltranstransferase activity;GO:0008495//protoheme IX farnesyltransferase activity;GO:0016740//transferase activity;GO:0016765//transferase activity, transferring alkyl or aryl (other than methyl) groups	GO:0000266//mitochondrial fission;GO:0006629//lipid metabolic process;GO:0006783//heme biosynthetic process;GO:0006784//heme A biosynthetic process;GO:0007005//mitochondrion organization;GO:0008535//respiratory chain complex IV assembly;GO:0009060//aerobic respiration;GO:0017004//cytochrome complex assembly	--
ENSG00000006704	2.626	2.762	253.000	284.333	GTF2IRD1	GTF2I repeat domain containing 1 [Source:HGNC Symbol;Acc:HGNC:4661]	Environmental Information Processing;Genetic Information Processing	Signal transduction;Transcription	ko04022//cGMP-PKG signaling pathway;ko03022//Basal transcription factors	K03121;K03121	GO:0005634//nucleus;GO:0005654//nucleoplasm;GO:0005829//cytosol	GO:0000978//RNA polymerase II cis-regulatory region sequence-specific DNA binding;GO:0000981//DNA-binding transcription factor activity, RNA polymerase II-specific;GO:0001227//DNA-binding transcription repressor activity, RNA polymerase II-specific;GO:0003677//DNA binding;GO:0003700//DNA-binding transcription factor activity;GO:0005515//protein binding	GO:0000122//negative regulation of transcription by RNA polymerase II;GO:0006355//regulation of transcription, DNA-templated;GO:0006366//transcription by RNA polymerase II;GO:0014886//transition between slow and fast fiber	GTF2I
ENSG00000006712	11.868	12.170	831.667	741.333	PAF1	PAF1 homolog, Paf1/RNA polymerase II complex component [Source:HGNC Symbol;Acc:HGNC:25459]	-	-	-	-	GO:0001650//fibrillar center;GO:0005634//nucleus;GO:0005654//nucleoplasm;GO:0005737//cytoplasm;GO:0016020//membrane;GO:0016593//Cdc73/Paf1 complex;GO:0043231//intracellular membrane-bounded organelle	GO:0000993//RNA polymerase II complex binding;GO:0003682//chromatin binding;GO:0005515//protein binding	GO:0000122//negative regulation of transcription by RNA polymerase II;GO:0001711//endodermal cell fate commitment;GO:0006368//transcription elongation from RNA polymerase II promoter;GO:0006378//mRNA polyadenylation;GO:0016055//Wnt signaling pathway;GO:0016570//histone modification;GO:0019827//stem cell population maintenance;GO:0031442//positive regulation of mRNA 3'-end processing;GO:0034504//p…	--
ENSG00000006715	10.767	15.896	912.667	1157.333	VPS41	VPS41 subunit of HOPS complex [Source:HGNC Symbol;Acc:HGNC:12713]	Human Diseases	Infectious disease: bacterial	ko05132//Salmonella infection	K20184	GO:0005737//cytoplasm;GO:0005764//lysosome;GO:0005765//lysosomal membrane;GO:0005768//endosome;GO:0005769//early endosome;GO:0005770//late endosome;GO:0005794//Golgi apparatus;GO:0005798//Golgi-associated vesicle;GO:0005829//cytosol;GO:0010008//endosome membrane;GO:0012505//endomembrane system;GO:0015630//microtubule cytoskeleton;GO:0016020//membrane;GO:0030123//AP-3 adaptor complex;GO:0030136//c…	GO:0003674//molecular_function;GO:0005515//protein binding;GO:0008017//microtubule binding;GO:0042802//identical protein binding;GO:0046872//metal ion binding	GO:0006623//protein targeting to vacuole;GO:0006886//intracellular protein transport;GO:0006914//autophagy;GO:0008333//endosome to lysosome transport;GO:0009267//cellular response to starvation;GO:0015031//protein transport;GO:0016192//vesicle-mediated transport;GO:0016236//macroautophagy;GO:0034058//endosomal vesicle fusion;GO:0035542//regulation of SNARE complex assembly;GO:0046907//intracellul…	--
ENSG00000006740	1.214	2.092	139.333	232.333	ARHGAP44	Rho GTPase activating protein 44 [Source:HGNC Symbol;Acc:HGNC:29096]	-	-	-	-	GO:0005737//cytoplasm;GO:0005768//endosome;GO:0005829//cytosol;GO:0014069//postsynaptic density;GO:0030425//dendrite;GO:0031256//leading edge membrane;GO:0042995//cell projection;GO:0043197//dendritic spine;GO:0045202//synapse;GO:0048786//presynaptic active zone;GO:0055037//recycling endosome;GO:0098793//presynapse;GO:0098978//glutamatergic synapse;GO:0110165//cellular anatomical entity	GO:0005096//GTPase activator activity;GO:0005515//protein binding;GO:0005543//phospholipid binding;GO:0031267//small GTPase binding	GO:0006887//exocytosis;GO:0007165//signal transduction;GO:0032956//regulation of actin cytoskeleton organization;GO:0035021//negative regulation of Rac protein signal transduction;GO:0043087//regulation of GTPase activity;GO:0043547//positive regulation of GTPase activity;GO:0050804//modulation of chemical synaptic transmission;GO:0051056//regulation of small GTPase mediated signal transduction;G…	--
ENSG00000006744	22.415	23.132	1681.000	1432.667	ELAC2	elaC ribonuclease Z 2 [Source:HGNC Symbol;Acc:HGNC:14198]	-	-	-	-	GO:0005634//nucleus;GO:0005654//nucleoplasm;GO:0005739//mitochondrion;GO:0005759//mitochondrial matrix;GO:0005829//cytosol;GO:0042645//mitochondrial nucleoid	GO:0003723//RNA binding;GO:0004518//nuclease activity;GO:0004519//endonuclease activity;GO:0004521//endoribonuclease activity;GO:0004549//tRNA-specific ribonuclease activity;GO:0016787//hydrolase activity;GO:0042781//3'-tRNA processing endoribonuclease activity;GO:0046872//metal ion binding	GO:0008033//tRNA processing;GO:0016078//tRNA catabolic process;GO:0034414//tRNA 3'-trailer cleavage, endonucleolytic;GO:0042780//tRNA 3'-end processing;GO:0072684//mitochondrial tRNA 3'-trailer cleavage, endonucleolytic;GO:0090646//mitochondrial tRNA processing	--
ENSG00000006747	0.020	0.008	1.667	0.667	SCIN	scinderin [Source:HGNC Symbol;Acc:HGNC:21695]	Cellular Processes;Human Diseases;Organismal Systems	Cell motility;Cancer: overview;Immune system	ko04810//Regulation of actin cytoskeleton;ko05203//Viral carcinogenesis;ko04666//Fc gamma R-mediated phagocytosis	K05768;K05768;K05768	GO:0002102//podosome;GO:0005737//cytoplasm;GO:0005856//cytoskeleton;GO:0005903//brush border;GO:0005938//cell cortex;GO:0015629//actin cytoskeleton;GO:0042995//cell projection;GO:0070062//extracellular exosome;GO:0070161//anchoring junction	GO:0001786//phosphatidylserine binding;GO:0003779//actin binding;GO:0005509//calcium ion binding;GO:0005545//1-phosphatidylinositol binding;GO:0005546//phosphatidylinositol-4,5-bisphosphate binding;GO:0046872//metal ion binding;GO:0051015//actin filament binding	GO:0007417//central nervous system development;GO:0008154//actin polymerization or depolymerization;GO:0008285//negative regulation of cell population proliferation;GO:0017156//calcium-ion regulated exocytosis;GO:0030031//cell projection assembly;GO:0032330//regulation of chondrocyte differentiation;GO:0042989//sequestering of actin monomers;GO:0043065//positive regulation of apoptotic process;GO…	--
ENSG00000006756	0.082	0.058	2.667	4.000	ARSD	arylsulfatase D [Source:HGNC Symbol;Acc:HGNC:717]	-	-	-	-	GO:0005764//lysosome;GO:0005788//endoplasmic reticulum lumen;GO:0016020//membrane;GO:0110165//cellular anatomical entity	GO:0004065//arylsulfatase activity;GO:0008484//sulfuric ester hydrolase activity;GO:0016787//hydrolase activity;GO:0046872//metal ion binding	-	--
ENSG00000006757	11.171	12.555	398.333	375.667	PNPLA4	patatin like phospholipase domain containing 4 [Source:HGNC Symbol;Acc:HGNC:24887]	Metabolism;Metabolism	Global and overview maps;Metabolism of cofactors and vitamins	ko01100//Metabolic pathways;ko00830//Retinol metabolism	K11157;K11157	GO:0005737//cytoplasm;GO:0005739//mitochondrion;GO:0005811//lipid droplet;GO:0005829//cytosol;GO:0016020//membrane	GO:0004623//phospholipase A2 activity;GO:0004806//triglyceride lipase activity;GO:0016411//acylglycerol O-acyltransferase activity;GO:0016787//hydrolase activity;GO:0047376//all-trans-retinyl-palmitate hydrolase, all-trans-retinol forming activity;GO:0050253//retinyl-palmitate esterase activity;GO:0051264//mono-olein transacylation activity;GO:0051265//diolein transacylation activity	GO:0006629//lipid metabolic process;GO:0008150//biological_process;GO:0016042//lipid catabolic process;GO:0019433//triglyceride catabolic process;GO:0042572//retinol metabolic process;GO:0055088//lipid homeostasis	--
ENSG00000006788	0.000	0.000	0.000	0.000	MYH13	myosin heavy chain 13 [Source:HGNC Symbol;Acc:HGNC:7571]	-	-	-	-	GO:0005737//cytoplasm;GO:0005859//muscle myosin complex;GO:0016459//myosin complex;GO:0016460//myosin II complex;GO:0030016//myofibril;GO:0032982//myosin filament;GO:0070062//extracellular exosome	GO:0000146//microfilament motor activity;GO:0000166//nucleotide binding;GO:0003774//cytoskeletal motor activity;GO:0003779//actin binding;GO:0005515//protein binding;GO:0005516//calmodulin binding;GO:0005524//ATP binding;GO:0051015//actin filament binding	GO:0006936//muscle contraction;GO:0009267//cellular response to starvation	--
ENSG00000006831	16.553	19.670	2183.333	2309.667	ADIPOR2	adiponectin receptor 2 [Source:HGNC Symbol;Acc:HGNC:24041]	Human Diseases;Human Diseases;Environmental Information Processing;Organismal Systems;Organismal Systems	Endocrine and metabolic disease;Endocrine and metabolic disease;Signal transduction;Aging;Endocrine system	ko04932//Non-alcoholic fatty liver disease;ko04936//Alcoholic liver disease;ko04152//AMPK signaling pathway;ko04211//Longevity regulating pathway;ko04920//Adipocytokine signaling pathway	K07297;K07297;K07297;K07297;K07297	GO:0005886//plasma membrane;GO:0016020//membrane	GO:0005515//protein binding;GO:0038023//signaling receptor activity;GO:0042802//identical protein binding;GO:0046872//metal ion binding;GO:0055100//adiponectin binding;GO:0097003//adipokinetic hormone receptor activity	GO:0006629//lipid metabolic process;GO:0006631//fatty acid metabolic process;GO:0009755//hormone-mediated signaling pathway;GO:0019395//fatty acid oxidation;GO:0033211//adiponectin-activated signaling pathway;GO:0042593//glucose homeostasis;GO:0061042//vascular wound healing;GO:0120162//positive regulation of cold-induced thermogenesis	--
ENSG00000006837	0.916	0.872	29.753	28.597	CDKL3	cyclin dependent kinase like 3 [Source:HGNC Symbol;Acc:HGNC:15483]	-	-	-	-	GO:0005634//nucleus;GO:0005737//cytoplasm	GO:0000166//nucleotide binding;GO:0004672//protein kinase activity;GO:0004674//protein serine/threonine kinase activity;GO:0004693//cyclin-dependent protein serine/threonine kinase activity;GO:0005515//protein binding;GO:0005524//ATP binding;GO:0016301//kinase activity;GO:0016740//transferase activity;GO:0106310//protein serine kinase activity	GO:0006468//protein phosphorylation;GO:0016310//phosphorylation;GO:0030517//negative regulation of axon extension;GO:0036211//protein modification process;GO:0050775//positive regulation of dendrite morphogenesis;GO:0051726//regulation of cell cycle;GO:0097484//dendrite extension	--
ENSG00000007001	0.000	0.000	0.000	0.000	UPP2	uridine phosphorylase 2 [Source:HGNC Symbol;Acc:HGNC:23061]	Metabolism;Metabolism;Metabolism	Global and overview maps;Xenobiotics biodegradation and metabolism;Nucleotide metabolism	ko01100//Metabolic pathways;ko00983//Drug metabolism - other enzymes;ko00240//Pyrimidine metabolism	K00757;K00757;K00757	GO:0005737//cytoplasm;GO:0005829//cytosol;GO:0045098//type III intermediate filament	GO:0003824//catalytic activity;GO:0004850//uridine phosphorylase activity;GO:0005515//protein binding;GO:0016740//transferase activity;GO:0016757//glycosyltransferase activity;GO:0016763//pentosyltransferase activity;GO:0042802//identical protein binding;GO:0047847//deoxyuridine phosphorylase activity	GO:0006218//uridine catabolic process;GO:0006249//dCMP catabolic process;GO:0009116//nucleoside metabolic process;GO:0009164//nucleoside catabolic process;GO:0009166//nucleotide catabolic process;GO:0044206//UMP salvage;GO:0046108//uridine metabolic process	--
ENSG00000007038	0.000	0.016	0.000	0.333	PRSS21	serine protease 21 [Source:HGNC Symbol;Acc:HGNC:9485]	-	-	-	-	GO:0005576//extracellular region;GO:0005615//extracellular space;GO:0005737//cytoplasm;GO:0005886//plasma membrane;GO:0016020//membrane	GO:0004252//serine-type endopeptidase activity;GO:0005515//protein binding;GO:0008233//peptidase activity;GO:0008236//serine-type peptidase activity;GO:0016787//hydrolase activity	GO:0006508//proteolysis;GO:0007283//spermatogenesis	--
ENSG00000007047	3.190	4.074	185.333	216.667	MARK4	microtubule affinity regulating kinase 4 [Source:HGNC Symbol;Acc:HGNC:13538]	-	-	-	-	GO:0000930//gamma-tubulin complex;GO:0005737//cytoplasm;GO:0005813//centrosome;GO:0005815//microtubule organizing center;GO:0005829//cytosol;GO:0005856//cytoskeleton;GO:0015630//microtubule cytoskeleton;GO:0030425//dendrite;GO:0030496//midbody;GO:0036064//ciliary basal body;GO:0042995//cell projection;GO:0043005//neuron projection	GO:0000166//nucleotide binding;GO:0004672//protein kinase activity;GO:0004674//protein serine/threonine kinase activity;GO:0005515//protein binding;GO:0005524//ATP binding;GO:0008017//microtubule binding;GO:0008093//cytoskeletal anchor activity;GO:0016301//kinase activity;GO:0016740//transferase activity;GO:0043015//gamma-tubulin binding;GO:0043130//ubiquitin binding;GO:0048156//tau protein bindi…	GO:0000226//microtubule cytoskeleton organization;GO:0001578//microtubule bundle formation;GO:0006468//protein phosphorylation;GO:0007049//cell cycle;GO:0007399//nervous system development;GO:0016310//phosphorylation;GO:0030030//cell projection organization;GO:0035556//intracellular signal transduction;GO:0043068//positive regulation of programmed cell death;GO:0044782//cilium organization;GO:004…	--
ENSG00000007062	0.009	0.086	0.667	5.667	PROM1	prominin 1 [Source:HGNC Symbol;Acc:HGNC:9454]	Human Diseases	Cancer: overview	ko05202//Transcriptional misregulation in cancer	K06532	GO:0001750//photoreceptor outer segment;GO:0005615//extracellular space;GO:0005783//endoplasmic reticulum;GO:0005793//endoplasmic reticulum-Golgi intermediate compartment;GO:0005886//plasma membrane;GO:0005902//microvillus;GO:0005929//cilium;GO:0009986//cell surface;GO:0016020//membrane;GO:0016324//apical plasma membrane;GO:0031528//microvillus membrane;GO:0031982//vesicle;GO:0042622//photorecept…	GO:0005515//protein binding;GO:0015485//cholesterol binding;GO:0042805//actinin binding;GO:0045296//cadherin binding	GO:0010842//retina layer formation;GO:0045494//photoreceptor cell maintenance;GO:0060042//retina morphogenesis in camera-type eye;GO:0060219//camera-type eye photoreceptor cell differentiation;GO:0072112//glomerular visceral epithelial cell differentiation;GO:0072139//glomerular parietal epithelial cell differentiation;GO:2000768//positive regulation of nephron tubule epithelial cell differentiat…	--
ENSG00000007080	11.408	7.894	630.333	422.000	CCDC124	coiled-coil domain containing 124 [Source:HGNC Symbol;Acc:HGNC:25171]	-	-	-	-	GO:0005634//nucleus;GO:0005737//cytoplasm;GO:0005815//microtubule organizing center;GO:0005829//cytosol;GO:0005856//cytoskeleton;GO:0005886//plasma membrane;GO:0030496//midbody	GO:0003713//transcription coactivator activity;GO:0003723//RNA binding	GO:0006366//transcription by RNA polymerase II;GO:0007049//cell cycle;GO:0045893//positive regulation of transcription, DNA-templated;GO:0051301//cell division	--
ENSG00000007129	0.000	0.000	0.000	0.000	CEACAM21	CEA cell adhesion molecule 21 [Source:HGNC Symbol;Acc:HGNC:28834]	-	-	-	-	GO:0009897//external side of plasma membrane;GO:0016020//membrane	-	GO:0042110//T cell activation	--
ENSG00000007168	35.381	28.893	3467.740	2456.033	PAFAH1B1	platelet activating factor acetylhydrolase 1b regulatory subunit 1 [Source:HGNC Symbol;Acc:HGNC:8574]	Metabolism;Metabolism	Global and overview maps;Lipid metabolism	ko01100//Metabolic pathways;ko00565//Ether lipid metabolism	K16794;K16794	GO:0000235//astral microtubule;GO:0000776//kinetochore;GO:0005634//nucleus;GO:0005635//nuclear envelope;GO:0005737//cytoplasm;GO:0005813//centrosome;GO:0005815//microtubule organizing center;GO:0005819//spindle;GO:0005829//cytosol;GO:0005856//cytoskeleton;GO:0005871//kinesin complex;GO:0005874//microtubule;GO:0005875//microtubule associated complex;GO:0005881//cytoplasmic microtubule;GO:0005938//…	GO:0005515//protein binding;GO:0008017//microtubule binding;GO:0008201//heparin binding;GO:0034452//dynactin binding;GO:0042802//identical protein binding;GO:0043274//phospholipase binding;GO:0044877//protein-containing complex binding;GO:0045505//dynein intermediate chain binding;GO:0046982//protein heterodimerization activity;GO:0051010//microtubule plus-end binding;GO:0051219//phosphoprotein b…	GO:0000132//establishment of mitotic spindle orientation;GO:0000226//microtubule cytoskeleton organization;GO:0001667//ameboidal-type cell migration;GO:0001675//acrosome assembly;GO:0001764//neuron migration;GO:0001961//positive regulation of cytokine-mediated signaling pathway;GO:0006629//lipid metabolic process;GO:0007017//microtubule-based process;GO:0007049//cell cycle;GO:0007097//nuclear mig…	--
ENSG00000007171	0.015	0.041	1.333	4.667	NOS2	nitric oxide synthase 2 [Source:HGNC Symbol;Acc:HGNC:7873]	Metabolism;Human Diseases;Human Diseases;Human Diseases;Human Diseases;Environmental Information Processing;Human Diseases;Environmental Information Processing;Organismal Systems;Human Diseases;Environmental Information Processing;Human Diseases;Human Diseases;Human Diseases;Cellular Processes;Human Diseases;Human Diseases;Metabolism;Metabolism	Global and overview maps;Cancer: overview;Neurodegenerative disease;Neurodegenerative disease;Neurodegenerative disease;Signal transduction;Infectious disease: bacterial;Signal transduction;Endocrine system;Infectious disease: parasitic;Signal transduction;Infectious disease: parasitic;Infectious disease: parasitic;Cancer: specific types;Transport and catabolism;Infectious disease: bacterial;Infe…	ko01100//Metabolic pathways;ko05200//Pathways in cancer;ko05022//Pathways of neurodegeneration - multiple diseases;ko05010//Alzheimer disease;ko05014//Amyotrophic lateral sclerosis;ko04020//Calcium signaling pathway;ko05152//Tuberculosis;ko04371//Apelin signaling pathway;ko04926//Relaxin signaling pathway;ko05145//Toxoplasmosis;ko04066//HIF-1 signaling pathway;ko05142//Chagas disease;ko05146//Amo…	K13241;K13241;K13241;K13241;K13241;K13241;K13241;K13241;K13241;K13241;K13241;K13241;K13241;K13241;K13241;K13241;K13241;K13241;K13241	GO:0005634//nucleus;GO:0005654//nucleoplasm;GO:0005737//cytoplasm;GO:0005777//peroxisome;GO:0005782//peroxisomal matrix;GO:0005829//cytosol;GO:0005886//plasma membrane;GO:0012506//vesicle membrane;GO:0030863//cortical cytoskeleton;GO:0048471//perinuclear region of cytoplasm	GO:0004517//nitric-oxide synthase activity;GO:0005515//protein binding;GO:0005516//calmodulin binding;GO:0010181//FMN binding;GO:0016491//oxidoreductase activity;GO:0020037//heme binding;GO:0034617//tetrahydrobiopterin binding;GO:0034618//arginine binding;GO:0042803//protein homodimerization activity;GO:0046872//metal ion binding;GO:0050660//flavin adenine dinucleotide binding;GO:0050661//NADP bi…	GO:0001666//response to hypoxia;GO:0001912//positive regulation of leukocyte mediated cytotoxicity;GO:0002227//innate immune response in mucosa;GO:0006527//arginine catabolic process;GO:0006801//superoxide metabolic process;GO:0006809//nitric oxide biosynthetic process;GO:0006954//inflammatory response;GO:0007263//nitric oxide mediated signal transduction;GO:0007623//circadian rhythm;GO:0009617//…	--
ENSG00000007174	0.000	0.000	0.000	0.000	DNAH9	dynein axonemal heavy chain 9 [Source:HGNC Symbol;Acc:HGNC:2953]	Human Diseases;Human Diseases;Human Diseases	Neurodegenerative disease;Neurodegenerative disease;Neurodegenerative disease	ko05022//Pathways of neurodegeneration - multiple diseases;ko05014//Amyotrophic lateral sclerosis;ko05016//Huntington disease	K10408;K10408;K10408	GO:0005576//extracellular region;GO:0005737//cytoplasm;GO:0005856//cytoskeleton;GO:0005874//microtubule;GO:0005929//cilium;GO:0005930//axoneme;GO:0030286//dynein complex;GO:0031514//motile cilium;GO:0036157//outer dynein arm;GO:0042995//cell projection;GO:0097729//9+2 motile cilium;GO:0120135//distal portion of axoneme	GO:0000166//nucleotide binding;GO:0005515//protein binding;GO:0005524//ATP binding;GO:0008569//minus-end-directed microtubule motor activity;GO:0045505//dynein intermediate chain binding;GO:0051959//dynein light intermediate chain binding	GO:0003341//cilium movement;GO:0007018//microtubule-based movement;GO:0030030//cell projection organization;GO:0051649//establishment of localization in cell;GO:0090660//cerebrospinal fluid circulation;GO:0120197//mucociliary clearance	--
ENSG00000007202	26.265	27.497	6096.667	5274.000	BLTP2	bridge-like lipid transfer protein family member 2 [Source:HGNC Symbol;Acc:HGNC:28960]	-	-	-	-	GO:0005739//mitochondrion;GO:0005783//endoplasmic reticulum;GO:0005789//endoplasmic reticulum membrane;GO:0005886//plasma membrane;GO:0016020//membrane;GO:0031966//mitochondrial membrane;GO:0140268//endoplasmic reticulum-plasma membrane contact site	GO:0035091//phosphatidylinositol binding	-	--
ENSG00000007216	0.000	0.000	0.000	0.000	SLC13A2	solute carrier family 13 member 2 [Source:HGNC Symbol;Acc:HGNC:10917]	-	-	-	-	GO:0005886//plasma membrane;GO:0016020//membrane;GO:0016324//apical plasma membrane;GO:0070062//extracellular exosome	GO:0005515//protein binding;GO:0015138//fumarate transmembrane transporter activity;GO:0015139//alpha-ketoglutarate transmembrane transporter activity;GO:0015141//succinate transmembrane transporter activity;GO:0015293//symporter activity;GO:0015361//low-affinity sodium:dicarboxylate symporter activity;GO:0015370//solute:sodium symporter activity;GO:0017153//sodium:dicarboxylate symporter activit…	GO:0006811//ion transport;GO:0006814//sodium ion transport;GO:0015741//fumarate transport;GO:0015742//alpha-ketoglutarate transport;GO:0035725//sodium ion transmembrane transport;GO:0055085//transmembrane transport;GO:0071285//cellular response to lithium ion;GO:0071422//succinate transmembrane transport	--
ENSG00000007237	0.661	1.179	78.000	150.333	GAS7	growth arrest specific 7 [Source:HGNC Symbol;Acc:HGNC:4169]	-	-	-	-	GO:0005737//cytoplasm;GO:0005884//actin filament;GO:0005886//plasma membrane	GO:0005515//protein binding;GO:0042802//identical protein binding;GO:0051015//actin filament binding	GO:0007399//nervous system development;GO:0030041//actin filament polymerization;GO:0030154//cell differentiation;GO:0048812//neuron projection morphogenesis	--
ENSG00000007255	10.126	16.023	235.000	337.333	TRAPPC6A	trafficking protein particle complex subunit 6A [Source:HGNC Symbol;Acc:HGNC:23069]	-	-	-	-	GO:0005737//cytoplasm;GO:0005783//endoplasmic reticulum;GO:0005794//Golgi apparatus;GO:0005801//cis-Golgi network;GO:0005802//trans-Golgi network;GO:0005829//cytosol;GO:0030008//TRAPP complex;GO:1990072//TRAPPIII protein complex	GO:0005515//protein binding	GO:0006888//endoplasmic reticulum to Golgi vesicle-mediated transport;GO:0016192//vesicle-mediated transport;GO:0043087//regulation of GTPase activity;GO:0048193//Golgi vesicle transport;GO:0048208//COPII vesicle coating;GO:0099022//vesicle tethering	--
ENSG00000007264	28.930	16.190	1942.000	947.000	MATK	megakaryocyte-associated tyrosine kinase [Source:HGNC Symbol;Acc:HGNC:6906]	Organismal Systems	Nervous system	ko04722//Neurotrophin signaling pathway	K08888	GO:0005737//cytoplasm;GO:0005829//cytosol;GO:0016020//membrane	GO:0000166//nucleotide binding;GO:0004672//protein kinase activity;GO:0004713//protein tyrosine kinase activity;GO:0004715//non-membrane spanning protein tyrosine kinase activity;GO:0005515//protein binding;GO:0005524//ATP binding;GO:0016301//kinase activity;GO:0016740//transferase activity	GO:0006468//protein phosphorylation;GO:0008284//positive regulation of cell population proliferation;GO:0016310//phosphorylation	--
ENSG00000007306	0.000	0.000	0.000	0.000	CEACAM7	CEA cell adhesion molecule 7 [Source:HGNC Symbol;Acc:HGNC:1819]	-	-	-	-	GO:0005576//extracellular region;GO:0005829//cytosol;GO:0005886//plasma membrane;GO:0009986//cell surface;GO:0016020//membrane;GO:0016324//apical plasma membrane	GO:1990782//protein tyrosine kinase binding	GO:0002682//regulation of immune system process;GO:0007165//signal transduction	--
ENSG00000007312	0.092	2.823	4.000	73.667	CD79B	CD79b molecule [Source:HGNC Symbol;Acc:HGNC:1699]	Organismal Systems	Immune system	ko04662//B cell receptor signaling pathway	K06507	GO:0005886//plasma membrane;GO:0009897//external side of plasma membrane;GO:0016020//membrane;GO:0019815//B cell receptor complex;GO:0070062//extracellular exosome	GO:0004888//transmembrane signaling receptor activity;GO:0005515//protein binding;GO:0042802//identical protein binding	GO:0002250//adaptive immune response;GO:0002376//immune system process;GO:0006955//immune response;GO:0007165//signal transduction;GO:0007166//cell surface receptor signaling pathway;GO:0030183//B cell differentiation;GO:0050853//B cell receptor signaling pathway	--
ENSG00000007314	0.131	0.092	9.000	9.667	SCN4A	sodium voltage-gated channel alpha subunit 4 [Source:HGNC Symbol;Acc:HGNC:10591]	-	-	-	-	GO:0001518//voltage-gated sodium channel complex;GO:0005886//plasma membrane;GO:0005891//voltage-gated calcium channel complex;GO:0016020//membrane	GO:0005216//ion channel activity;GO:0005244//voltage-gated ion channel activity;GO:0005248//voltage-gated sodium channel activity;GO:0005261//cation channel activity;GO:0005272//sodium channel activity;GO:0005515//protein binding;GO:0008331//high voltage-gated calcium channel activity	GO:0006811//ion transport;GO:0006814//sodium ion transport;GO:0006936//muscle contraction;GO:0034765//regulation of ion transmembrane transport;GO:0035725//sodium ion transmembrane transport;GO:0055085//transmembrane transport;GO:0098703//calcium ion import across plasma membrane;GO:0100001//regulation of skeletal muscle contraction by action potential	--
ENSG00000007341	5.966	6.601	438.667	427.667	ST7L	suppression of tumorigenicity 7 like [Source:HGNC Symbol;Acc:HGNC:18441]	-	-	-	-	GO:0016020//membrane	GO:0005515//protein binding	GO:0030308//negative regulation of cell growth	--
ENSG00000007350	0.011	0.000	1.000	0.000	TKTL1	transketolase like 1 [Source:HGNC Symbol;Acc:HGNC:11835]	Metabolism;Metabolism;Metabolism;Metabolism	Global and overview maps;Global and overview maps;Global and overview maps;Carbohydrate metabolism	ko01100//Metabolic pathways;ko01200//Carbon metabolism;ko01230//Biosynthesis of amino acids;ko00030//Pentose phosphate pathway	K00615;K00615;K00615;K00615	GO:0005737//cytoplasm;GO:0005829//cytosol	GO:0003824//catalytic activity;GO:0004802//transketolase activity;GO:0016740//transferase activity;GO:0030976//thiamine pyrophosphate binding;GO:0046872//metal ion binding	GO:0006007//glucose catabolic process;GO:0006772//thiamine metabolic process	--
ENSG00000007372	0.030	0.000	1.333	0.000	PAX6	paired box 6 [Source:HGNC Symbol;Acc:HGNC:8620]	Cellular Processes;Human Diseases	Cellular community - eukaryotes;Endocrine and metabolic disease	ko04550//Signaling pathways regulating pluripotency of stem cells;ko04950//Maturity onset diabetes of the young	K08031;K08031	GO:0000785//chromatin;GO:0005634//nucleus;GO:0005654//nucleoplasm;GO:0005737//cytoplasm;GO:0005829//cytosol;GO:0016020//membrane	GO:0000976//transcription cis-regulatory region binding;GO:0000978//RNA polymerase II cis-regulatory region sequence-specific DNA binding;GO:0000979//RNA polymerase II core promoter sequence-specific DNA binding;GO:0000981//DNA-binding transcription factor activity, RNA polymerase II-specific;GO:0001221//transcription coregulator binding;GO:0001227//DNA-binding transcription repressor activity, R…	GO:0000122//negative regulation of transcription by RNA polymerase II;GO:0000132//establishment of mitotic spindle orientation;GO:0001568//blood vessel development;GO:0001654//eye development;GO:0001709//cell fate determination;GO:0001755//neural crest cell migration;GO:0001764//neuron migration;GO:0001933//negative regulation of protein phosphorylation;GO:0002052//positive regulation of neurobla…	PAX
ENSG00000007376	18.351	18.920	1116.667	1045.000	RPUSD1	RNA pseudouridine synthase domain containing 1 [Source:HGNC Symbol;Acc:HGNC:14173]	-	-	-	-	GO:0005575//cellular_component	GO:0003674//molecular_function;GO:0003723//RNA binding;GO:0005515//protein binding;GO:0009982//pseudouridine synthase activity	GO:0000455//enzyme-directed rRNA pseudouridine synthesis;GO:0001522//pseudouridine synthesis;GO:0008150//biological_process;GO:0009451//RNA modification	--
ENSG00000007384	4.518	10.853	377.000	743.000	RHBDF1	rhomboid 5 homolog 1 [Source:HGNC Symbol;Acc:HGNC:20561]	-	-	-	-	GO:0000139//Golgi membrane;GO:0005783//endoplasmic reticulum;GO:0005789//endoplasmic reticulum membrane;GO:0005794//Golgi apparatus;GO:0016020//membrane	GO:0004252//serine-type endopeptidase activity;GO:0005515//protein binding;GO:0019838//growth factor binding	GO:0008283//cell population proliferation;GO:0015031//protein transport;GO:0016477//cell migration;GO:0042058//regulation of epidermal growth factor receptor signaling pathway;GO:0050708//regulation of protein secretion;GO:0050709//negative regulation of protein secretion;GO:0061136//regulation of proteasomal protein catabolic process	--
ENSG00000007392	29.541	33.751	1470.333	1528.333	LUC7L	LUC7 like [Source:HGNC Symbol;Acc:HGNC:6723]	-	-	-	-	GO:0005685//U1 snRNP;GO:0071004//U2-type prespliceosome	GO:0003729//mRNA binding;GO:0005515//protein binding;GO:0042802//identical protein binding;GO:0050733//RS domain binding	GO:0006376//mRNA splice site selection;GO:0045843//negative regulation of striated muscle tissue development	--
ENSG00000007402	0.295	0.676	53.000	107.667	CACNA2D2	calcium voltage-gated channel auxiliary subunit alpha2delta 2 [Source:HGNC Symbol;Acc:HGNC:1400]	Environmental Information Processing;Organismal Systems;Organismal Systems;Human Diseases;Human Diseases;Organismal Systems;Human Diseases	Signal transduction;Endocrine system;Circulatory system;Cardiovascular disease;Cardiovascular disease;Circulatory system;Cardiovascular disease	ko04010//MAPK signaling pathway;ko04921//Oxytocin signaling pathway;ko04261//Adrenergic signaling in cardiomyocytes;ko05414//Dilated cardiomyopathy;ko05410//Hypertrophic cardiomyopathy;ko04260//Cardiac muscle contraction;ko05412//Arrhythmogenic right ventricular cardiomyopathy	K04859;K04859;K04859;K04859;K04859;K04859;K04859	GO:0005886//plasma membrane;GO:0005891//voltage-gated calcium channel complex;GO:0016020//membrane	GO:0005244//voltage-gated ion channel activity;GO:0005245//voltage-gated calcium channel activity;GO:0005262//calcium channel activity;GO:0046872//metal ion binding	GO:0006811//ion transport;GO:0006816//calcium ion transport;GO:0034765//regulation of ion transmembrane transport;GO:0070588//calcium ion transmembrane transport	--
ENSG00000007516	0.886	1.698	82.667	192.333	BAIAP3	BAI1 associated protein 3 [Source:HGNC Symbol;Acc:HGNC:948]	Human Diseases	Cancer: overview	ko05202//Transcriptional misregulation in cancer	K15621	GO:0005737//cytoplasm;GO:0005768//endosome;GO:0005794//Golgi apparatus;GO:0005829//cytosol;GO:0005886//plasma membrane;GO:0016020//membrane;GO:0031902//late endosome membrane;GO:0032588//trans-Golgi network membrane;GO:0055038//recycling endosome membrane;GO:0098793//presynapse;GO:0098982//GABA-ergic synapse;GO:0099503//secretory vesicle	GO:0000149//SNARE binding;GO:0005509//calcium ion binding;GO:0005515//protein binding;GO:0005543//phospholipid binding;GO:0019905//syntaxin binding;GO:0046872//metal ion binding	GO:0001956//positive regulation of neurotransmitter secretion;GO:0006887//exocytosis;GO:0007186//G protein-coupled receptor signaling pathway;GO:0032228//regulation of synaptic transmission, GABAergic;GO:0035774//positive regulation of insulin secretion involved in cellular response to glucose stimulus;GO:0042147//retrograde transport, endosome to Golgi;GO:0050795//regulation of behavior;GO:00508…	--
ENSG00000007520	21.158	17.601	848.667	620.667	TSR3	TSR3 ribosome maturation factor [Source:HGNC Symbol;Acc:HGNC:14175]	-	-	-	-	GO:0005737//cytoplasm;GO:0005829//cytosol	GO:0016740//transferase activity;GO:0106388//18S rRNA aminocarboxypropyltransferase activity;GO:1904047//S-adenosyl-L-methionine binding	GO:0000154//rRNA modification;GO:0000455//enzyme-directed rRNA pseudouridine synthesis;GO:0006364//rRNA processing;GO:0030490//maturation of SSU-rRNA;GO:0042254//ribosome biogenesis	--
ENSG00000007541	13.108	13.280	1123.687	960.757	PIGQ	phosphatidylinositol glycan anchor biosynthesis class Q [Source:HGNC Symbol;Acc:HGNC:14135]	Metabolism;Metabolism	Global and overview maps;Glycan biosynthesis and metabolism	ko01100//Metabolic pathways;ko00563//Glycosylphosphatidylinositol (GPI)-anchor biosynthesis	K03860;K03860	GO:0000506//glycosylphosphatidylinositol-N-acetylglucosaminyltransferase (GPI-GnT) complex;GO:0005783//endoplasmic reticulum;GO:0005789//endoplasmic reticulum membrane;GO:0016020//membrane	GO:0005515//protein binding	GO:0005975//carbohydrate metabolic process;GO:0006506//GPI anchor biosynthetic process	--
ENSG00000007545	1.217	2.146	275.720	434.257	CRAMP1	cramped chromatin regulator homolog 1 [Source:HGNC Symbol;Acc:HGNC:14122]	-	-	-	-	GO:0005634//nucleus	GO:0003677//DNA binding;GO:0003682//chromatin binding	GO:0007389//pattern specification process	--
ENSG00000007866	2.030	4.216	191.000	361.000	TEAD3	TEA domain transcription factor 3 [Source:HGNC Symbol;Acc:HGNC:11716]	Environmental Information Processing;Environmental Information Processing	Signal transduction;Signal transduction	ko04390//Hippo signaling pathway;ko04392//Hippo signaling pathway - multiple species	K09448;K09448	GO:0000785//chromatin;GO:0005634//nucleus;GO:0005654//nucleoplasm;GO:0005667//transcription regulator complex	GO:0000978//RNA polymerase II cis-regulatory region sequence-specific DNA binding;GO:0000981//DNA-binding transcription factor activity, RNA polymerase II-specific;GO:0003677//DNA binding;GO:0003700//DNA-binding transcription factor activity;GO:0005515//protein binding;GO:0061629//RNA polymerase II-specific DNA-binding transcription factor binding	GO:0006355//regulation of transcription, DNA-templated;GO:0006357//regulation of transcription by RNA polymerase II;GO:0007565//female pregnancy;GO:0035329//hippo signaling;GO:0045944//positive regulation of transcription by RNA polymerase II;GO:0048568//embryonic organ development;GO:0055059//asymmetric neuroblast division	TEA
ENSG00000007908	0.000	0.000	0.000	0.000	SELE	selectin E [Source:HGNC Symbol;Acc:HGNC:10718]	Human Diseases;Environmental Information Processing;Human Diseases;Environmental Information Processing;Human Diseases;Human Diseases;Human Diseases	Cardiovascular disease;Signaling molecules and interaction;Cardiovascular disease;Signal transduction;Endocrine and metabolic disease;Infectious disease: parasitic;Infectious disease: parasitic	ko05417//Lipid and atherosclerosis;ko04514//Cell adhesion molecules;ko05418//Fluid shear stress and atherosclerosis;ko04668//TNF signaling pathway;ko04933//AGE-RAGE signaling pathway in diabetic complications;ko05144//Malaria;ko05143//African trypanosomiasis	K06494;K06494;K06494;K06494;K06494;K06494;K06494	GO:0005615//extracellular space;GO:0005886//plasma membrane;GO:0005901//caveola;GO:0005905//clathrin-coated pit;GO:0009897//external side of plasma membrane;GO:0012505//endomembrane system;GO:0016020//membrane;GO:0030863//cortical cytoskeleton;GO:0045121//membrane raft;GO:0048471//perinuclear region of cytoplasm	GO:0004888//transmembrane signaling receptor activity;GO:0005515//protein binding;GO:0030246//carbohydrate binding;GO:0033691//sialic acid binding;GO:0043274//phospholipase binding;GO:0046872//metal ion binding;GO:0070492//oligosaccharide binding	GO:0002092//positive regulation of receptor internalization;GO:0002523//leukocyte migration involved in inflammatory response;GO:0002687//positive regulation of leukocyte migration;GO:0006954//inflammatory response;GO:0007155//cell adhesion;GO:0007157//heterophilic cell-cell adhesion via plasma membrane cell adhesion molecules;GO:0007159//leukocyte cell-cell adhesion;GO:0007202//activation of pho…	--
ENSG00000007923	27.732	20.086	2858.333	1799.000	DNAJC11	DnaJ heat shock protein family (Hsp40) member C11 [Source:HGNC Symbol;Acc:HGNC:25570]	-	-	-	-	GO:0001401//SAM complex;GO:0005654//nucleoplasm;GO:0005739//mitochondrion;GO:0005741//mitochondrial outer membrane;GO:0016020//membrane;GO:0016607//nuclear speck;GO:0061617//MICOS complex;GO:0140275//MIB complex	GO:0005515//protein binding	GO:0007007//inner mitochondrial membrane organization;GO:0042407//cristae formation	--
ENSG00000007933	0.000	0.000	0.000	0.000	FMO3	flavin containing dimethylaniline monoxygenase 3 [Source:HGNC Symbol;Acc:HGNC:3771]	Metabolism;Metabolism	Xenobiotics biodegradation and metabolism;Metabolism of other amino acids	ko00982//Drug metabolism - cytochrome P450;ko00430//Taurine and hypotaurine metabolism	K00485;K00485	GO:0005783//endoplasmic reticulum;GO:0005789//endoplasmic reticulum membrane;GO:0016020//membrane;GO:0043231//intracellular membrane-bounded organelle	GO:0004497//monooxygenase activity;GO:0004499//N,N-dimethylaniline monooxygenase activity;GO:0005515//protein binding;GO:0016491//oxidoreductase activity;GO:0034899//trimethylamine monooxygenase activity;GO:0047638//albendazole monooxygenase activity;GO:0047822//hypotaurine dehydrogenase activity;GO:0050660//flavin adenine dinucleotide binding;GO:0050661//NADP binding	GO:0042412//taurine biosynthetic process	--
ENSG00000007944	2.463	2.963	246.667	268.333	MYLIP	myosin regulatory light chain interacting protein [Source:HGNC Symbol;Acc:HGNC:21155]	Organismal Systems	Digestive system	ko04979//Cholesterol metabolism	K10637	GO:0005737//cytoplasm;GO:0005829//cytosol;GO:0005856//cytoskeleton;GO:0005886//plasma membrane;GO:0016020//membrane	GO:0004842//ubiquitin-protein transferase activity;GO:0005515//protein binding;GO:0008092//cytoskeletal protein binding;GO:0016740//transferase activity;GO:0046872//metal ion binding;GO:0061630//ubiquitin protein ligase activity	GO:0006511//ubiquitin-dependent protein catabolic process;GO:0007399//nervous system development;GO:0010977//negative regulation of neuron projection development;GO:0010989//negative regulation of low-density lipoprotein particle clearance;GO:0016567//protein ubiquitination;GO:0031648//protein destabilization;GO:0032803//regulation of low-density lipoprotein particle receptor catabolic process;GO…	--
ENSG00000007952	0.000	0.000	0.000	0.000	NOX1	NADPH oxidase 1 [Source:HGNC Symbol;Acc:HGNC:7889]	Human Diseases;Human Diseases;Human Diseases;Human Diseases;Human Diseases;Organismal Systems;Human Diseases	Neurodegenerative disease;Neurodegenerative disease;Cancer: overview;Cardiovascular disease;Cardiovascular disease;Development and regeneration;Endocrine and metabolic disease	ko05022//Pathways of neurodegeneration - multiple diseases;ko05010//Alzheimer disease;ko05208//Chemical carcinogenesis - reactive oxygen species;ko05417//Lipid and atherosclerosis;ko05418//Fluid shear stress and atherosclerosis;ko04380//Osteoclast differentiation;ko04933//AGE-RAGE signaling pathway in diabetic complications	K08008;K08008;K08008;K08008;K08008;K08008;K08008	GO:0005737//cytoplasm;GO:0005768//endosome;GO:0005769//early endosome;GO:0005886//plasma membrane;GO:0016020//membrane;GO:0042995//cell projection;GO:0043020//NADPH oxidase complex;GO:0070161//anchoring junction	GO:0005244//voltage-gated ion channel activity;GO:0005515//protein binding;GO:0016175//superoxide-generating NAD(P)H oxidase activity;GO:0016491//oxidoreductase activity;GO:0031267//small GTPase binding;GO:0046872//metal ion binding;GO:0050661//NADP binding;GO:0050664//oxidoreductase activity, acting on NAD(P)H, oxygen as acceptor	GO:0000165//MAPK cascade;GO:0001525//angiogenesis;GO:0003081//regulation of systemic arterial blood pressure by renin-angiotensin;GO:0006739//NADP metabolic process;GO:0006811//ion transport;GO:0006952//defense response;GO:0006954//inflammatory response;GO:0007165//signal transduction;GO:0007254//JNK cascade;GO:0008217//regulation of blood pressure;GO:0008284//positive regulation of cell populati…	--
ENSG00000007968	6.259	6.628	1095.667	1020.667	E2F2	E2F transcription factor 2 [Source:HGNC Symbol;Acc:HGNC:3114]	Human Diseases;Human Diseases;Human Diseases;Human Diseases;Human Diseases;Human Diseases;Human Diseases;Human Diseases;Cellular Processes;Human Diseases;Human Diseases;Human Diseases;Human Diseases;Cellular Processes;Human Diseases;Human Diseases;Human Diseases;Human Diseases;Human Diseases;Human Diseases;Human Diseases;Human Diseases;Human Diseases	Cancer: overview;Infectious disease: viral;Infectious disease: viral;Infectious disease: viral;Infectious disease: viral;Cancer: specific types;Infectious disease: viral;Cancer: overview;Cell growth and death;Endocrine and metabolic disease;Infectious disease: viral;Cancer: specific types;Cancer: specific types;Cell growth and death;Cancer: specific types;Drug resistance: antineoplastic;Cancer: s…	ko05200//Pathways in cancer;ko05163//Human cytomegalovirus infection;ko05166//Human T-cell leukemia virus 1 infection;ko05169//Epstein-Barr virus infection;ko05167//Kaposi sarcoma-associated herpesvirus infection;ko05225//Hepatocellular carcinoma;ko05161//Hepatitis B;ko05206//MicroRNAs in cancer;ko04218//Cellular senescence;ko04934//Cushing syndrome;ko05160//Hepatitis C;ko05226//Gastric cancer;ko…	K09389;K09389;K09389;K09389;K09389;K09389;K09389;K09389;K09389;K09389;K09389;K09389;K09389;K09389;K09389;K09389;K09389;K09389;K09389;K09389;K09389;K09389;K09389	GO:0000785//chromatin;GO:0005634//nucleus;GO:0005654//nucleoplasm;GO:0005667//transcription regulator complex;GO:0035189//Rb-E2F complex;GO:0090575//RNA polymerase II transcription regulator complex	GO:0000977//RNA polymerase II transcription regulatory region sequence-specific DNA binding;GO:0000978//RNA polymerase II cis-regulatory region sequence-specific DNA binding;GO:0000981//DNA-binding transcription factor activity, RNA polymerase II-specific;GO:0000987//cis-regulatory region sequence-specific DNA binding;GO:0001228//DNA-binding transcription activator activity, RNA polymerase II-spe…	GO:0000083//regulation of transcription involved in G1/S transition of mitotic cell cycle;GO:0006355//regulation of transcription, DNA-templated;GO:0006357//regulation of transcription by RNA polymerase II;GO:0006367//transcription initiation from RNA polymerase II promoter;GO:0007049//cell cycle;GO:0043433//negative regulation of DNA-binding transcription factor activity;GO:0045944//positive reg…	E2F
ENSG00000008018	236.427	241.686	6938.667	6382.667	PSMB1	proteasome 20S subunit beta 1 [Source:HGNC Symbol;Acc:HGNC:9537]	Human Diseases;Human Diseases;Human Diseases;Human Diseases;Human Diseases;Human Diseases;Human Diseases;Genetic Information Processing	Neurodegenerative disease;Neurodegenerative disease;Neurodegenerative disease;Neurodegenerative disease;Neurodegenerative disease;Neurodegenerative disease;Neurodegenerative disease;Folding, sorting and degradation	ko05022//Pathways of neurodegeneration - multiple diseases;ko05010//Alzheimer disease;ko05014//Amyotrophic lateral sclerosis;ko05016//Huntington disease;ko05020//Prion disease;ko05012//Parkinson disease;ko05017//Spinocerebellar ataxia;ko03050//Proteasome	K02732;K02732;K02732;K02732;K02732;K02732;K02732;K02732	GO:0000502//proteasome complex;GO:0005576//extracellular region;GO:0005634//nucleus;GO:0005654//nucleoplasm;GO:0005737//cytoplasm;GO:0005829//cytosol;GO:0005839//proteasome core complex;GO:0019774//proteasome core complex, beta-subunit complex;GO:0034774//secretory granule lumen;GO:0070062//extracellular exosome;GO:1904813//ficolin-1-rich granule lumen	GO:0005515//protein binding	GO:0043161//proteasome-mediated ubiquitin-dependent protein catabolic process;GO:0051603//proteolysis involved in cellular protein catabolic process	--
ENSG00000008056	0.662	2.099	37.000	75.000	SYN1	synapsin I [Source:HGNC Symbol;Acc:HGNC:11494]	-	-	-	-	GO:0000795//synaptonemal complex;GO:0005794//Golgi apparatus;GO:0005856//cytoskeleton;GO:0008021//synaptic vesicle;GO:0014069//postsynaptic density;GO:0030424//axon;GO:0030425//dendrite;GO:0030672//synaptic vesicle membrane;GO:0031410//cytoplasmic vesicle;GO:0042995//cell projection;GO:0044297//cell body;GO:0045202//synapse;GO:0048786//presynaptic active zone;GO:0098685//Schaffer collateral - CA1…	GO:0003779//actin binding;GO:0005515//protein binding;GO:0005524//ATP binding;GO:0019901//protein kinase binding;GO:0042802//identical protein binding;GO:0048306//calcium-dependent protein binding;GO:0106006//cytoskeletal protein-membrane anchor activity	GO:0007268//chemical synaptic transmission;GO:0007269//neurotransmitter secretion;GO:0046928//regulation of neurotransmitter secretion;GO:0048666//neuron development;GO:0050808//synapse organization;GO:0097091//synaptic vesicle clustering;GO:0098693//regulation of synaptic vesicle cycle;GO:0099504//synaptic vesicle cycle;GO:2000300//regulation of synaptic vesicle exocytosis	--
ENSG00000008083	3.603	2.955	691.667	504.667	JARID2	jumonji and AT-rich interaction domain containing 2 [Source:HGNC Symbol;Acc:HGNC:6196]	Cellular Processes	Cellular community - eukaryotes	ko04550//Signaling pathways regulating pluripotency of stem cells	K11478	GO:0005634//nucleus;GO:0005654//nucleoplasm;GO:0005739//mitochondrion;GO:0035097//histone methyltransferase complex;GO:0035098//ESC/E(Z) complex	GO:0003677//DNA binding;GO:0003682//chromatin binding;GO:0005515//protein binding;GO:0032452//histone demethylase activity;GO:0043130//ubiquitin binding;GO:0046976//histone methyltransferase activity (H3-K27 specific);GO:0061649//ubiquitin modification-dependent histone binding	GO:0000122//negative regulation of transcription by RNA polymerase II;GO:0001889//liver development;GO:0006325//chromatin organization;GO:0006338//chromatin remodeling;GO:0007417//central nervous system development;GO:0008283//cell population proliferation;GO:0009048//dosage compensation by inactivation of X chromosome;GO:0010614//negative regulation of cardiac muscle hypertrophy;GO:0030154//cell…	ARID
ENSG00000008086	0.063	0.105	11.667	16.840	CDKL5	cyclin dependent kinase like 5 [Source:HGNC Symbol;Acc:HGNC:11411]	-	-	-	-	GO:0005634//nucleus;GO:0005654//nucleoplasm;GO:0005737//cytoplasm;GO:0005813//centrosome;GO:0005815//microtubule organizing center;GO:0005856//cytoskeleton;GO:0032587//ruffle membrane;GO:0032839//dendrite cytoplasm;GO:0036064//ciliary basal body;GO:0042995//cell projection;GO:0044294//dendritic growth cone;GO:0048471//perinuclear region of cytoplasm;GO:0097542//ciliary tip;GO:0098978//glutamaterg…	GO:0000166//nucleotide binding;GO:0004672//protein kinase activity;GO:0004674//protein serine/threonine kinase activity;GO:0004693//cyclin-dependent protein serine/threonine kinase activity;GO:0005515//protein binding;GO:0005524//ATP binding;GO:0016301//kinase activity;GO:0016740//transferase activity;GO:0031267//small GTPase binding;GO:0106310//protein serine kinase activity	GO:0001764//neuron migration;GO:0006468//protein phosphorylation;GO:0016310//phosphorylation;GO:0043547//positive regulation of GTPase activity;GO:0045773//positive regulation of axon extension;GO:0046777//protein autophosphorylation;GO:0050773//regulation of dendrite development;GO:0050775//positive regulation of dendrite morphogenesis;GO:0050804//modulation of chemical synaptic transmission;GO:…	--
ENSG00000008118	0.000	0.000	0.000	0.000	CAMK1G	calcium/calmodulin dependent protein kinase IG [Source:HGNC Symbol;Acc:HGNC:14585]	Environmental Information Processing;Organismal Systems;Organismal Systems;Human Diseases	Signal transduction;Endocrine system;Endocrine system;Cancer: specific types	ko04020//Calcium signaling pathway;ko04921//Oxytocin signaling pathway;ko04925//Aldosterone synthesis and secretion;ko05214//Glioma	K08794;K08794;K08794;K08794	GO:0000139//Golgi membrane;GO:0005737//cytoplasm;GO:0005794//Golgi apparatus;GO:0005886//plasma membrane;GO:0005954//calcium- and calmodulin-dependent protein kinase complex;GO:0012505//endomembrane system;GO:0016020//membrane	GO:0000166//nucleotide binding;GO:0003824//catalytic activity;GO:0004672//protein kinase activity;GO:0004674//protein serine/threonine kinase activity;GO:0004683//calmodulin-dependent protein kinase activity;GO:0005515//protein binding;GO:0005516//calmodulin binding;GO:0005524//ATP binding;GO:0016301//kinase activity;GO:0016740//transferase activity;GO:0106310//protein serine kinase activity	GO:0006468//protein phosphorylation;GO:0008152//metabolic process;GO:0016310//phosphorylation;GO:0018105//peptidyl-serine phosphorylation	--
ENSG00000008128	5.008	7.040	206.083	227.343	CDK11A	cyclin dependent kinase 11A [Source:HGNC Symbol;Acc:HGNC:1730]	-	-	-	-	GO:0000307//cyclin-dependent protein kinase holoenzyme complex;GO:0005634//nucleus;GO:0005737//cytoplasm	GO:0000166//nucleotide binding;GO:0004672//protein kinase activity;GO:0004674//protein serine/threonine kinase activity;GO:0004693//cyclin-dependent protein serine/threonine kinase activity;GO:0005515//protein binding;GO:0005524//ATP binding;GO:0016301//kinase activity;GO:0016740//transferase activity;GO:0106310//protein serine kinase activity	GO:0000278//mitotic cell cycle;GO:0001558//regulation of cell growth;GO:0006355//regulation of transcription, DNA-templated;GO:0006468//protein phosphorylation;GO:0006915//apoptotic process;GO:0007049//cell cycle;GO:0007346//regulation of mitotic cell cycle;GO:0016310//phosphorylation;GO:0043484//regulation of RNA splicing;GO:0050684//regulation of mRNA processing	--
ENSG00000008130	27.886	26.479	2611.333	2060.333	NADK	NAD kinase [Source:HGNC Symbol;Acc:HGNC:29831]	Metabolism;Metabolism	Global and overview maps;Metabolism of cofactors and vitamins	ko01100//Metabolic pathways;ko00760//Nicotinate and nicotinamide metabolism	K00858;K00858	GO:0005829//cytosol	GO:0000166//nucleotide binding;GO:0003951//NAD+ kinase activity;GO:0005515//protein binding;GO:0005524//ATP binding;GO:0016301//kinase activity;GO:0016740//transferase activity;GO:0016773//phosphotransferase activity, alcohol group as acceptor;GO:0046872//metal ion binding	GO:0006741//NADP biosynthetic process;GO:0016310//phosphorylation;GO:0019674//NAD metabolic process;GO:0035774//positive regulation of insulin secretion involved in cellular response to glucose stimulus;GO:0046034//ATP metabolic process	--
ENSG00000008196	0.000	0.000	0.000	0.000	TFAP2B	transcription factor AP-2 beta [Source:HGNC Symbol;Acc:HGNC:11743]	-	-	-	-	GO:0000785//chromatin;GO:0005634//nucleus;GO:0005654//nucleoplasm	GO:0000977//RNA polymerase II transcription regulatory region sequence-specific DNA binding;GO:0000978//RNA polymerase II cis-regulatory region sequence-specific DNA binding;GO:0000981//DNA-binding transcription factor activity, RNA polymerase II-specific;GO:0000987//cis-regulatory region sequence-specific DNA binding;GO:0001228//DNA-binding transcription activator activity, RNA polymerase II-spe…	GO:0000122//negative regulation of transcription by RNA polymerase II;GO:0001822//kidney development;GO:0006006//glucose metabolic process;GO:0006355//regulation of transcription, DNA-templated;GO:0006357//regulation of transcription by RNA polymerase II;GO:0006366//transcription by RNA polymerase II;GO:0007423//sensory organ development;GO:0008284//positive regulation of cell population prolifer…	AP-2
ENSG00000008197	0.000	0.000	0.000	0.000	TFAP2D	transcription factor AP-2 delta [Source:HGNC Symbol;Acc:HGNC:15581]	-	-	-	-	GO:0000785//chromatin;GO:0005634//nucleus;GO:0005667//transcription regulator complex	GO:0000977//RNA polymerase II transcription regulatory region sequence-specific DNA binding;GO:0000981//DNA-binding transcription factor activity, RNA polymerase II-specific;GO:0003677//DNA binding;GO:0003700//DNA-binding transcription factor activity;GO:0005515//protein binding	GO:0006355//regulation of transcription, DNA-templated;GO:0006357//regulation of transcription by RNA polymerase II;GO:0006366//transcription by RNA polymerase II;GO:0042127//regulation of cell population proliferation;GO:0043524//negative regulation of neuron apoptotic process;GO:0045893//positive regulation of transcription, DNA-templated;GO:0045944//positive regulation of transcription by RNA …	AP-2
ENSG00000008226	0.010	0.137	1.667	18.333	DLEC1	DLEC1 cilia and flagella associated protein [Source:HGNC Symbol;Acc:HGNC:2899]	-	-	-	-	GO:0005737//cytoplasm;GO:0005829//cytosol;GO:0005929//cilium	GO:0003674//molecular_function;GO:0005515//protein binding;GO:0015631//tubulin binding;GO:0043014//alpha-tubulin binding;GO:0048487//beta-tubulin binding	GO:0002357//defense response to tumor cell;GO:0007283//spermatogenesis;GO:0008285//negative regulation of cell population proliferation;GO:0030154//cell differentiation	--
ENSG00000008256	1.799	1.732	244.667	220.667	CYTH3	cytohesin 3 [Source:HGNC Symbol;Acc:HGNC:9504]	Cellular Processes;Human Diseases;Human Diseases;Human Diseases;Environmental Information Processing	Transport and catabolism;Infectious disease: bacterial;Infectious disease: bacterial;Infectious disease: bacterial;Signal transduction	ko04144//Endocytosis;ko05132//Salmonella infection;ko05131//Shigellosis;ko05130//Pathogenic Escherichia coli infection;ko04072//Phospholipase D signaling pathway	K18441;K18441;K18441;K18441;K18441	GO:0000139//Golgi membrane;GO:0001726//ruffle;GO:0005654//nucleoplasm;GO:0005737//cytoplasm;GO:0005829//cytosol;GO:0005886//plasma membrane;GO:0005912//adherens junction;GO:0005923//bicellular tight junction;GO:0016020//membrane;GO:0070161//anchoring junction	GO:0005085//guanyl-nucleotide exchange factor activity;GO:0005515//protein binding;GO:0005547//phosphatidylinositol-3,4,5-trisphosphate binding;GO:0008289//lipid binding	GO:0032012//regulation of ARF protein signal transduction;GO:0045785//positive regulation of cell adhesion;GO:0048193//Golgi vesicle transport;GO:0090162//establishment of epithelial cell polarity	--
ENSG00000008277	3.961	3.304	473.000	389.000	ADAM22	ADAM metallopeptidase domain 22 [Source:HGNC Symbol;Acc:HGNC:201]	-	-	-	-	GO:0005886//plasma membrane;GO:0016020//membrane;GO:0030424//axon;GO:0042995//cell projection;GO:0043194//axon initial segment;GO:0098839//postsynaptic density membrane;GO:0098978//glutamatergic synapse	GO:0004222//metalloendopeptidase activity;GO:0005178//integrin binding;GO:0005515//protein binding;GO:0008237//metallopeptidase activity	GO:0006508//proteolysis;GO:0007155//cell adhesion;GO:0007162//negative regulation of cell adhesion;GO:0007417//central nervous system development;GO:0008344//adult locomotory behavior;GO:0014037//Schwann cell differentiation;GO:0022011//myelination in peripheral nervous system;GO:0042063//gliogenesis;GO:0099645//neurotransmitter receptor localization to postsynaptic specialization membrane;GO:190…	--
ENSG00000008282	19.151	19.419	1295.333	1186.667	SYPL1	synaptophysin like 1 [Source:HGNC Symbol;Acc:HGNC:11507]	-	-	-	-	GO:0005886//plasma membrane;GO:0008021//synaptic vesicle;GO:0016020//membrane;GO:0030141//secretory granule;GO:0030659//cytoplasmic vesicle membrane;GO:0030672//synaptic vesicle membrane;GO:0031410//cytoplasmic vesicle;GO:0042470//melanosome;GO:0070062//extracellular exosome	GO:0005515//protein binding	GO:0007268//chemical synaptic transmission	--
ENSG00000008283	10.908	10.775	701.667	614.333	CYB561	cytochrome b561 [Source:HGNC Symbol;Acc:HGNC:2571]	-	-	-	-	GO:0005765//lysosomal membrane;GO:0016020//membrane;GO:0031410//cytoplasmic vesicle;GO:0042584//chromaffin granule membrane	GO:0005515//protein binding;GO:0016491//oxidoreductase activity;GO:0046872//metal ion binding;GO:0140575//transmembrane monodehydroascorbate reductase activity	GO:0006879//cellular iron ion homeostasis;GO:0022900//electron transport chain;GO:0140576//ascorbate homeostasis	--
ENSG00000008294	32.550	43.049	5022.667	5618.667	SPAG9	sperm associated antigen 9 [Source:HGNC Symbol;Acc:HGNC:14524]	-	-	-	-	GO:0001669//acrosomal vesicle;GO:0005737//cytoplasm;GO:0005764//lysosome;GO:0005765//lysosomal membrane;GO:0005829//cytosol;GO:0016020//membrane;GO:0031410//cytoplasmic vesicle;GO:0034451//centriolar satellite;GO:0048471//perinuclear region of cytoplasm;GO:0070062//extracellular exosome	GO:0005078//MAP-kinase scaffold activity;GO:0005515//protein binding;GO:0008432//JUN kinase binding;GO:0019894//kinesin binding;GO:0030159//signaling receptor complex adaptor activity;GO:0042802//identical protein binding	GO:0001933//negative regulation of protein phosphorylation;GO:0016192//vesicle-mediated transport;GO:0030335//positive regulation of cell migration;GO:0032418//lysosome localization;GO:0042147//retrograde transport, endosome to Golgi;GO:0043410//positive regulation of MAPK cascade;GO:0045665//negative regulation of neuron differentiation;GO:0045666//positive regulation of neuron differentiation;G…	--
ENSG00000008300	2.914	4.217	1169.000	1400.000	CELSR3	cadherin EGF LAG seven-pass G-type receptor 3 [Source:HGNC Symbol;Acc:HGNC:3230]	-	-	-	-	GO:0005886//plasma membrane;GO:0016020//membrane	GO:0004888//transmembrane signaling receptor activity;GO:0004930//G protein-coupled receptor activity;GO:0005509//calcium ion binding;GO:0005515//protein binding	GO:0007155//cell adhesion;GO:0007156//homophilic cell adhesion via plasma membrane adhesion molecules;GO:0007165//signal transduction;GO:0007166//cell surface receptor signaling pathway;GO:0007186//G protein-coupled receptor signaling pathway;GO:0060071//Wnt signaling pathway, planar cell polarity pathway;GO:0098609//cell-cell adhesion	--
ENSG00000008311	1.431	1.770	216.333	220.333	AASS	aminoadipate-semialdehyde synthase [Source:HGNC Symbol;Acc:HGNC:17366]	Metabolism;Metabolism	Global and overview maps;Amino acid metabolism	ko01100//Metabolic pathways;ko00310//Lysine degradation	K14157;K14157	GO:0005634//nucleus;GO:0005737//cytoplasm;GO:0005739//mitochondrion;GO:0005759//mitochondrial matrix;GO:0005829//cytosol;GO:0043231//intracellular membrane-bounded organelle	GO:0003714//transcription corepressor activity;GO:0003824//catalytic activity;GO:0004753//saccharopine dehydrogenase activity;GO:0004754//saccharopine dehydrogenase (NAD+, L-lysine-forming) activity;GO:0016491//oxidoreductase activity;GO:0042393//histone binding;GO:0047130//saccharopine dehydrogenase (NADP+, L-lysine-forming) activity;GO:0047131//saccharopine dehydrogenase (NAD+, L-glutamate-form…	GO:0000122//negative regulation of transcription by RNA polymerase II;GO:0006554//lysine catabolic process;GO:0008152//metabolic process;GO:0019477//L-lysine catabolic process;GO:0019878//lysine biosynthetic process via aminoadipic acid;GO:0033512//L-lysine catabolic process to acetyl-CoA via saccharopine	--
ENSG00000008323	0.018	0.217	1.000	18.000	PLEKHG6	pleckstrin homology and RhoGEF domain containing G6 [Source:HGNC Symbol;Acc:HGNC:25562]	-	-	-	-	GO:0000922//spindle pole;GO:0005737//cytoplasm;GO:0005813//centrosome;GO:0005819//spindle;GO:0005829//cytosol;GO:0005856//cytoskeleton;GO:0005902//microvillus;GO:0030054//cell junction;GO:0032154//cleavage furrow;GO:0042995//cell projection	GO:0005085//guanyl-nucleotide exchange factor activity;GO:0005096//GTPase activator activity;GO:0005515//protein binding	GO:0051056//regulation of small GTPase mediated signal transduction	--
ENSG00000008324	12.836	15.437	443.333	485.000	SS18L2	SS18 like 2 [Source:HGNC Symbol;Acc:HGNC:15593]	-	-	-	-	-	GO:0003713//transcription coactivator activity;GO:0005515//protein binding	GO:0045893//positive regulation of transcription, DNA-templated	--
ENSG00000008382	13.617	15.802	632.000	652.667	MPND	MPN domain containing [Source:HGNC Symbol;Acc:HGNC:25934]	-	-	-	-	GO:0070531//BRCA1-A complex;GO:0070552//BRISC complex	GO:0005515//protein binding;GO:0008233//peptidase activity;GO:0008237//metallopeptidase activity;GO:0016787//hydrolase activity;GO:0031593//polyubiquitin modification-dependent protein binding;GO:0046872//metal ion binding	GO:0006302//double-strand break repair;GO:0006508//proteolysis;GO:0070537//histone H2A K63-linked deubiquitination	--
ENSG00000008394	0.000	0.012	0.000	0.333	MGST1	microsomal glutathione S-transferase 1 [Source:HGNC Symbol;Acc:HGNC:7061]	Metabolism;Human Diseases;Human Diseases;Human Diseases;Human Diseases;Human Diseases;Metabolism;Metabolism;Human Diseases;Metabolism;Human Diseases;Metabolism	Global and overview maps;Cancer: overview;Cancer: overview;Cancer: overview;Cancer: specific types;Cardiovascular disease;Xenobiotics biodegradation and metabolism;Xenobiotics biodegradation and metabolism;Drug resistance: antineoplastic;Xenobiotics biodegradation and metabolism;Cancer: overview;Metabolism of other amino acids	ko01100//Metabolic pathways;ko05200//Pathways in cancer;ko05208//Chemical carcinogenesis - reactive oxygen species;ko05207//Chemical carcinogenesis - receptor activation;ko05225//Hepatocellular carcinoma;ko05418//Fluid shear stress and atherosclerosis;ko00983//Drug metabolism - other enzymes;ko00980//Metabolism of xenobiotics by cytochrome P450;ko01524//Platinum drug resistance;ko00982//Drug meta…	K00799;K00799;K00799;K00799;K00799;K00799;K00799;K00799;K00799;K00799;K00799;K00799	GO:0005739//mitochondrion;GO:0005741//mitochondrial outer membrane;GO:0005778//peroxisomal membrane;GO:0005783//endoplasmic reticulum;GO:0005789//endoplasmic reticulum membrane;GO:0005886//plasma membrane;GO:0016020//membrane;GO:0035577//azurophil granule membrane	GO:0004364//glutathione transferase activity;GO:0004602//glutathione peroxidase activity;GO:0005515//protein binding;GO:0016740//transferase activity	GO:0034635//glutathione transport;GO:0071449//cellular response to lipid hydroperoxide;GO:0098869//cellular oxidant detoxification	--
ENSG00000008405	8.666	11.381	789.333	978.333	CRY1	cryptochrome circadian regulator 1 [Source:HGNC Symbol;Acc:HGNC:2384]	Organismal Systems	Environmental adaptation	ko04710//Circadian rhythm	K02295	GO:0005634//nucleus;GO:0005737//cytoplasm;GO:0005739//mitochondrion	GO:0000166//nucleotide binding;GO:0003677//DNA binding;GO:0003690//double-stranded DNA binding;GO:0005515//protein binding;GO:0009881//photoreceptor activity;GO:0009882//blue light photoreceptor activity;GO:0016829//lyase activity;GO:0016922//nuclear receptor binding;GO:0019900//kinase binding;GO:0019901//protein kinase binding;GO:0019902//phosphatase binding;GO:0042826//histone deacetylase bindi…	GO:0000122//negative regulation of transcription by RNA polymerase II;GO:0006094//gluconeogenesis;GO:0006111//regulation of gluconeogenesis;GO:0007623//circadian rhythm;GO:0009416//response to light stimulus;GO:0009785//blue light signaling pathway;GO:0014823//response to activity;GO:0019915//lipid storage;GO:0031397//negative regulation of protein ubiquitination;GO:0031398//positive regulation o…	--
ENSG00000008438	0.000	0.000	0.000	0.000	PGLYRP1	peptidoglycan recognition protein 1 [Source:HGNC Symbol;Acc:HGNC:8904]	-	-	-	-	GO:0005576//extracellular region;GO:0005615//extracellular space;GO:0035580//specific granule lumen;GO:0070062//extracellular exosome;GO:0097013//phagocytic vesicle lumen;GO:1904724//tertiary granule lumen	GO:0008270//zinc ion binding;GO:0008745//N-acetylmuramoyl-L-alanine amidase activity;GO:0016019//peptidoglycan immune receptor activity;GO:0030544//Hsp70 protein binding;GO:0042834//peptidoglycan binding;GO:0048018//receptor ligand activity;GO:0060090//molecular adaptor activity;GO:0140677//molecular function activator activity	GO:0002376//immune system process;GO:0007165//signal transduction;GO:0009253//peptidoglycan catabolic process;GO:0009617//response to bacterium;GO:0016045//detection of bacterium;GO:0031640//killing of cells of other organism;GO:0032689//negative regulation of interferon-gamma production;GO:0032827//negative regulation of natural killer cell differentiation involved in immune response;GO:0042742/…	--
ENSG00000008441	6.569	4.849	611.000	378.000	NFIX	nuclear factor I X [Source:HGNC Symbol;Acc:HGNC:7788]	-	-	-	-	GO:0000785//chromatin;GO:0005634//nucleus;GO:0005654//nucleoplasm	GO:0000978//RNA polymerase II cis-regulatory region sequence-specific DNA binding;GO:0000981//DNA-binding transcription factor activity, RNA polymerase II-specific;GO:0003677//DNA binding;GO:0003700//DNA-binding transcription factor activity;GO:0005515//protein binding;GO:1990837//sequence-specific double-stranded DNA binding	GO:0000122//negative regulation of transcription by RNA polymerase II;GO:0006260//DNA replication;GO:0006351//transcription, DNA-templated;GO:0006355//regulation of transcription, DNA-templated;GO:0006357//regulation of transcription by RNA polymerase II;GO:0006366//transcription by RNA polymerase II;GO:0010468//regulation of gene expression;GO:0045893//positive regulation of transcription, DNA-t…	CTF/NFI
ENSG00000008513	0.173	0.112	17.333	16.000	ST3GAL1	ST3 beta-galactoside alpha-2,3-sialyltransferase 1 [Source:HGNC Symbol;Acc:HGNC:10862]	Metabolism;Metabolism;Metabolism;Metabolism;Metabolism	Global and overview maps;Glycan biosynthesis and metabolism;Glycan biosynthesis and metabolism;Glycan biosynthesis and metabolism;Glycan biosynthesis and metabolism	ko01100//Metabolic pathways;ko00512//Mucin type O-glycan biosynthesis;ko00603//Glycosphingolipid biosynthesis - globo and isoglobo series;ko00604//Glycosphingolipid biosynthesis - ganglio series;ko00533//Glycosaminoglycan biosynthesis - keratan sulfate	K00780;K00780;K00780;K00780;K00780	GO:0000139//Golgi membrane;GO:0005576//extracellular region;GO:0005794//Golgi apparatus;GO:0016020//membrane;GO:0032580//Golgi cisterna membrane;GO:0032588//trans-Golgi network membrane;GO:0070062//extracellular exosome;GO:1990675//Golgi medial cisterna membrane;GO:1990676//Golgi trans cisterna membrane	GO:0003836//beta-galactoside (CMP) alpha-2,3-sialyltransferase activity;GO:0008373//sialyltransferase activity;GO:0016740//transferase activity;GO:0016757//glycosyltransferase activity;GO:0047288//monosialoganglioside sialyltransferase activity	GO:0002319//memory B cell differentiation;GO:0006054//N-acetylneuraminate metabolic process;GO:0006468//protein phosphorylation;GO:0006486//protein glycosylation;GO:0006487//protein N-linked glycosylation;GO:0006629//lipid metabolic process;GO:0010706//ganglioside biosynthetic process via lactosylceramide;GO:0016266//O-glycan processing;GO:0018146//keratan sulfate biosynthetic process;GO:0019082/…	--
ENSG00000008516	0.049	0.197	6.000	10.333	MMP25	matrix metallopeptidase 25 [Source:HGNC Symbol;Acc:HGNC:14246]	Organismal Systems	Endocrine system	ko04928//Parathyroid hormone synthesis, secretion and action	K08003	GO:0005576//extracellular region;GO:0005886//plasma membrane;GO:0016020//membrane;GO:0031012//extracellular matrix;GO:0035579//specific granule membrane	GO:0004222//metalloendopeptidase activity;GO:0005515//protein binding;GO:0008233//peptidase activity;GO:0008237//metallopeptidase activity;GO:0008270//zinc ion binding;GO:0016787//hydrolase activity;GO:0046872//metal ion binding	GO:0006508//proteolysis;GO:0006954//inflammatory response;GO:0030198//extracellular matrix organization;GO:0030574//collagen catabolic process;GO:0060022//hard palate development	--
ENSG00000008517	0.244	0.101	6.000	1.667	IL32	interleukin 32 [Source:HGNC Symbol;Acc:HGNC:16830]	Environmental Information Processing	Signaling molecules and interaction	ko04060//Cytokine-cytokine receptor interaction	K22632	GO:0005576//extracellular region;GO:0005615//extracellular space;GO:0005829//cytosol;GO:0016020//membrane	GO:0005125//cytokine activity;GO:0005515//protein binding	GO:0006952//defense response;GO:0006955//immune response;GO:0007155//cell adhesion;GO:0007165//signal transduction;GO:0010628//positive regulation of gene expression;GO:0034346//positive regulation of type III interferon production;GO:1903901//negative regulation of viral life cycle;GO:1905636//positive regulation of RNA polymerase II regulatory region sequence-specific DNA binding	--
ENSG00000008710	21.732	14.586	4194.450	2302.333	PKD1	polycystin 1, transient receptor potential channel interacting [Source:HGNC Symbol;Acc:HGNC:9008]	-	-	-	-	GO:0000139//Golgi membrane;GO:0002133//polycystin complex;GO:0005634//nucleus;GO:0005737//cytoplasm;GO:0005783//endoplasmic reticulum;GO:0005794//Golgi apparatus;GO:0005886//plasma membrane;GO:0005929//cilium;GO:0009986//cell surface;GO:0016020//membrane;GO:0016323//basolateral plasma membrane;GO:0016328//lateral plasma membrane;GO:0030660//Golgi-associated vesicle membrane;GO:0031514//motile cil…	GO:0005261//cation channel activity;GO:0005262//calcium channel activity;GO:0005515//protein binding;GO:0019901//protein kinase binding;GO:0019904//protein domain specific binding;GO:0030246//carbohydrate binding;GO:0042813//Wnt-activated receptor activity;GO:0044325//transmembrane transporter binding	GO:0001502//cartilage condensation;GO:0001568//blood vessel development;GO:0001701//in utero embryonic development;GO:0001822//kidney development;GO:0001889//liver development;GO:0001892//embryonic placenta development;GO:0006611//protein export from nucleus;GO:0006807//nitrogen compound metabolic process;GO:0006816//calcium ion transport;GO:0007156//homophilic cell adhesion via plasma membrane a…	--
ENSG00000008735	3.450	4.642	666.000	784.333	MAPK8IP2	mitogen-activated protein kinase 8 interacting protein 2 [Source:HGNC Symbol;Acc:HGNC:6883]	Environmental Information Processing	Signal transduction	ko04010//MAPK signaling pathway	K04435	GO:0005737//cytoplasm;GO:0014069//postsynaptic density;GO:0032991//protein-containing complex;GO:0043025//neuronal cell body	GO:0001540//amyloid-beta binding;GO:0005078//MAP-kinase scaffold activity;GO:0005198//structural molecule activity;GO:0005515//protein binding;GO:0008432//JUN kinase binding;GO:0019894//kinesin binding;GO:0019901//protein kinase binding;GO:0044877//protein-containing complex binding	GO:0001662//behavioral fear response;GO:0007172//signal complex assembly;GO:0007254//JNK cascade;GO:0007617//mating behavior;GO:0009966//regulation of signal transduction;GO:0010469//regulation of signaling receptor activity;GO:0032874//positive regulation of stress-activated MAPK cascade;GO:0035176//social behavior;GO:0046328//regulation of JNK cascade;GO:0046958//nonassociative learning;GO:0048…	--
ENSG00000008838	10.399	10.414	776.667	609.333	MED24	mediator complex subunit 24 [Source:HGNC Symbol;Acc:HGNC:22963]	Organismal Systems	Endocrine system	ko04919//Thyroid hormone signaling pathway	K15167	GO:0005634//nucleus;GO:0005654//nucleoplasm;GO:0016592//mediator complex;GO:0070847//core mediator complex	GO:0003712//transcription coregulator activity;GO:0003713//transcription coactivator activity;GO:0005515//protein binding;GO:0030374//nuclear receptor coactivator activity;GO:0042809//vitamin D receptor binding;GO:0046966//thyroid hormone receptor binding	GO:0006338//chromatin remodeling;GO:0032968//positive regulation of transcription elongation from RNA polymerase II promoter;GO:0045893//positive regulation of transcription, DNA-templated;GO:0051123//RNA polymerase II preinitiation complex assembly;GO:0060261//positive regulation of transcription initiation from RNA polymerase II promoter	--
ENSG00000008853	1.542	3.642	249.667	506.333	RHOBTB2	Rho related BTB domain containing 2 [Source:HGNC Symbol;Acc:HGNC:18756]	Genetic Information Processing	Folding, sorting and degradation	ko04120//Ubiquitin mediated proteolysis	K07868	GO:0010008//endosome membrane	GO:0000166//nucleotide binding;GO:0003924//GTPase activity;GO:0005515//protein binding;GO:0005525//GTP binding	GO:0006897//endocytosis;GO:0007163//establishment or maintenance of cell polarity;GO:0007264//small GTPase mediated signal transduction;GO:0030036//actin cytoskeleton organization;GO:0032488//Cdc42 protein signal transduction	--
ENSG00000008869	5.525	5.712	1173.667	1045.333	HEATR5B	HEAT repeat containing 5B [Source:HGNC Symbol;Acc:HGNC:29273]	-	-	-	-	GO:0005737//cytoplasm;GO:0005829//cytosol;GO:0016020//membrane;GO:0016607//nuclear speck;GO:0030136//clathrin-coated vesicle;GO:0030139//endocytic vesicle;GO:0031410//cytoplasmic vesicle;GO:0043231//intracellular membrane-bounded organelle;GO:0048471//perinuclear region of cytoplasm	GO:0005515//protein binding	GO:0006897//endocytosis;GO:0008104//protein localization;GO:0015031//protein transport;GO:0042147//retrograde transport, endosome to Golgi	--
ENSG00000008952	12.015	8.988	928.000	764.000	SEC62	SEC62 homolog, preprotein translocation factor [Source:HGNC Symbol;Acc:HGNC:11846]	Genetic Information Processing;Genetic Information Processing	Folding, sorting and degradation;Folding, sorting and degradation	ko04141//Protein processing in endoplasmic reticulum;ko03060//Protein export	K12275;K12275	GO:0005783//endoplasmic reticulum;GO:0005789//endoplasmic reticulum membrane;GO:0005791//rough endoplasmic reticulum;GO:0016020//membrane	GO:0038023//signaling receptor activity	GO:0006613//cotranslational protein targeting to membrane;GO:0006620//posttranslational protein targeting to endoplasmic reticulum membrane;GO:0015031//protein transport;GO:0031204//posttranslational protein targeting to membrane, translocation	--
ENSG00000008988	2334.496	2313.343	40423.000	35845.333	RPS20	ribosomal protein S20 [Source:HGNC Symbol;Acc:HGNC:10405]	Human Diseases;Genetic Information Processing	Infectious disease: viral;Translation	ko05171//Coronavirus disease - COVID-19;ko03010//Ribosome	K02969;K02969	GO:0005654//nucleoplasm;GO:0005737//cytoplasm;GO:0005829//cytosol;GO:0005840//ribosome;GO:0015935//small ribosomal subunit;GO:0016020//membrane;GO:0022626//cytosolic ribosome;GO:0022627//cytosolic small ribosomal subunit;GO:0045202//synapse;GO:0070062//extracellular exosome;GO:1990904//ribonucleoprotein complex	GO:0003723//RNA binding;GO:0003735//structural constituent of ribosome;GO:0005515//protein binding;GO:0097371//MDM2/MDM4 family protein binding;GO:1990948//ubiquitin ligase inhibitor activity	GO:0002181//cytoplasmic translation;GO:0006412//translation;GO:0031397//negative regulation of protein ubiquitination;GO:1901798//positive regulation of signal transduction by p53 class mediator	--
ENSG00000009307	132.802	99.627	15710.333	10680.333	CSDE1	cold shock domain containing E1 [Source:HGNC Symbol;Acc:HGNC:29905]	-	-	-	-	GO:0000932//P-body;GO:0005737//cytoplasm;GO:0005794//Golgi apparatus;GO:0005829//cytosol;GO:0005886//plasma membrane;GO:0010494//cytoplasmic stress granule;GO:0070937//CRD-mediated mRNA stability complex;GO:0106002//mCRD-mediated mRNA stability complex	GO:0003676//nucleic acid binding;GO:0003723//RNA binding;GO:0005515//protein binding;GO:0035613//RNA stem-loop binding	GO:0006446//regulation of translational initiation;GO:0008584//male gonad development;GO:0034063//stress granule assembly;GO:0070934//CRD-mediated mRNA stabilization;GO:0070966//nuclear-transcribed mRNA catabolic process, no-go decay;GO:0075522//IRES-dependent viral translational initiation;GO:1900152//negative regulation of nuclear-transcribed mRNA catabolic process, deadenylation-dependent deca…	CSD
ENSG00000009335	21.807	20.822	3022.333	2775.000	UBE3C	ubiquitin protein ligase E3C [Source:HGNC Symbol;Acc:HGNC:16803]	Genetic Information Processing	Folding, sorting and degradation	ko04120//Ubiquitin mediated proteolysis	K10589	GO:0000502//proteasome complex	GO:0004842//ubiquitin-protein transferase activity;GO:0005515//protein binding;GO:0016740//transferase activity;GO:0019210//kinase inhibitor activity;GO:0061630//ubiquitin protein ligase activity	GO:0000209//protein polyubiquitination;GO:0006511//ubiquitin-dependent protein catabolic process;GO:0016567//protein ubiquitination;GO:0035519//protein K29-linked ubiquitination;GO:0070936//protein K48-linked ubiquitination	--
ENSG00000009413	6.074	5.200	674.000	799.000	REV3L	REV3 like, DNA directed polymerase zeta catalytic subunit [Source:HGNC Symbol;Acc:HGNC:9968]	Human Diseases;Genetic Information Processing	Drug resistance: antineoplastic;Replication and repair	ko01524//Platinum drug resistance;ko03460//Fanconi anemia pathway	K02350;K02350	GO:0005634//nucleus;GO:0005654//nucleoplasm;GO:0005730//nucleolus;GO:0016035//zeta DNA polymerase complex;GO:0031981//nuclear lumen	GO:0000166//nucleotide binding;GO:0003676//nucleic acid binding;GO:0003677//DNA binding;GO:0003887//DNA-directed DNA polymerase activity;GO:0005515//protein binding;GO:0016740//transferase activity;GO:0016779//nucleotidyltransferase activity;GO:0046872//metal ion binding;GO:0051536//iron-sulfur cluster binding;GO:0051539//4 iron, 4 sulfur cluster binding	GO:0000724//double-strand break repair via homologous recombination;GO:0006260//DNA replication;GO:0006261//DNA-dependent DNA replication;GO:0006281//DNA repair;GO:0006974//cellular response to DNA damage stimulus;GO:0019985//translesion synthesis;GO:0042276//error-prone translesion synthesis	--
ENSG00000009694	0.003	0.000	1.333	0.000	TENM1	teneurin transmembrane protein 1 [Source:HGNC Symbol;Acc:HGNC:8117]	-	-	-	-	GO:0005576//extracellular region;GO:0005634//nucleus;GO:0005737//cytoplasm;GO:0005783//endoplasmic reticulum;GO:0005794//Golgi apparatus;GO:0005856//cytoskeleton;GO:0005886//plasma membrane;GO:0016020//membrane;GO:0016363//nuclear matrix;GO:0016607//nuclear speck;GO:0043005//neuron projection;GO:0048471//perinuclear region of cytoplasm	GO:0008201//heparin binding;GO:0042802//identical protein binding;GO:0042803//protein homodimerization activity;GO:0046982//protein heterodimerization activity;GO:0050839//cell adhesion molecule binding	GO:0006359//regulation of transcription by RNA polymerase III;GO:0006955//immune response;GO:0007157//heterophilic cell-cell adhesion via plasma membrane cell adhesion molecules;GO:0007165//signal transduction;GO:0007218//neuropeptide signaling pathway;GO:0007399//nervous system development;GO:0008285//negative regulation of cell population proliferation;GO:0030838//positive regulation of actin f…	--
ENSG00000009709	0.009	0.013	2.000	2.333	PAX7	paired box 7 [Source:HGNC Symbol;Acc:HGNC:8621]	Human Diseases	Cancer: overview	ko05202//Transcriptional misregulation in cancer	K09381	GO:0000785//chromatin;GO:0005634//nucleus	GO:0000978//RNA polymerase II cis-regulatory region sequence-specific DNA binding;GO:0000981//DNA-binding transcription factor activity, RNA polymerase II-specific;GO:0003676//nucleic acid binding;GO:0003677//DNA binding;GO:0003700//DNA-binding transcription factor activity;GO:0005515//protein binding;GO:1990837//sequence-specific double-stranded DNA binding	GO:0006355//regulation of transcription, DNA-templated;GO:0006357//regulation of transcription by RNA polymerase II;GO:0007517//muscle organ development;GO:0009653//anatomical structure morphogenesis;GO:0043066//negative regulation of apoptotic process;GO:0048856//anatomical structure development	PAX
ENSG00000009724	0.031	0.053	2.333	3.333	MASP2	MBL associated serine protease 2 [Source:HGNC Symbol;Acc:HGNC:6902]	Human Diseases;Human Diseases;Organismal Systems	Infectious disease: viral;Infectious disease: bacterial;Immune system	ko05171//Coronavirus disease - COVID-19;ko05150//Staphylococcus aureus infection;ko04610//Complement and coagulation cascades	K03993;K03993;K03993	GO:0005576//extracellular region;GO:0005615//extracellular space;GO:0070062//extracellular exosome;GO:0110165//cellular anatomical entity	GO:0001855//complement component C4b binding;GO:0004252//serine-type endopeptidase activity;GO:0005509//calcium ion binding;GO:0005515//protein binding;GO:0008233//peptidase activity;GO:0008236//serine-type peptidase activity;GO:0016787//hydrolase activity;GO:0042802//identical protein binding;GO:0046872//metal ion binding;GO:0048306//calcium-dependent protein binding	GO:0001867//complement activation, lectin pathway;GO:0002376//immune system process;GO:0006508//proteolysis;GO:0006956//complement activation;GO:0006958//complement activation, classical pathway;GO:0045087//innate immune response	--
ENSG00000009765	0.005	0.000	0.667	0.000	IYD	iodotyrosine deiodinase [Source:HGNC Symbol;Acc:HGNC:21071]	Organismal Systems	Endocrine system	ko04918//Thyroid hormone synthesis	K17231	GO:0005654//nucleoplasm;GO:0005886//plasma membrane;GO:0016020//membrane;GO:0030659//cytoplasmic vesicle membrane;GO:0031410//cytoplasmic vesicle	GO:0005515//protein binding;GO:0010181//FMN binding;GO:0016491//oxidoreductase activity;GO:0140616//iodotyrosine deiodinase activity	GO:0006570//tyrosine metabolic process;GO:0042403//thyroid hormone metabolic process	--
ENSG00000009780	4.711	6.319	269.333	374.333	FAM76A	family with sequence similarity 76 member A [Source:HGNC Symbol;Acc:HGNC:28530]	-	-	-	-	GO:0005654//nucleoplasm;GO:0016607//nuclear speck	-	-	--
ENSG00000009790	0.021	0.000	0.667	0.000	TRAF3IP3	TRAF3 interacting protein 3 [Source:HGNC Symbol;Acc:HGNC:30766]	-	-	-	-	GO:0000139//Golgi membrane;GO:0005739//mitochondrion;GO:0005741//mitochondrial outer membrane;GO:0005764//lysosome;GO:0005765//lysosomal membrane;GO:0005794//Golgi apparatus;GO:0005886//plasma membrane;GO:0016020//membrane	GO:0005515//protein binding;GO:0060090//molecular adaptor activity	GO:0032481//positive regulation of type I interferon production	--
ENSG00000009830	10.755	6.681	872.333	587.667	POMT2	protein O-mannosyltransferase 2 [Source:HGNC Symbol;Acc:HGNC:19743]	Metabolism;Metabolism;Metabolism	Global and overview maps;Glycan biosynthesis and metabolism;Glycan biosynthesis and metabolism	ko01100//Metabolic pathways;ko00514//Other types of O-glycan biosynthesis;ko00515//Mannose type O-glycan biosynthesis	K00728;K00728;K00728	GO:0005654//nucleoplasm;GO:0005730//nucleolus;GO:0005783//endoplasmic reticulum;GO:0005789//endoplasmic reticulum membrane;GO:0005829//cytosol;GO:0016020//membrane	GO:0000030//mannosyltransferase activity;GO:0004169//dolichyl-phosphate-mannose-protein mannosyltransferase activity;GO:0016740//transferase activity;GO:0016757//glycosyltransferase activity;GO:0046872//metal ion binding	GO:0006486//protein glycosylation;GO:0006493//protein O-linked glycosylation;GO:0021542//dentate gyrus development;GO:0035269//protein O-linked mannosylation;GO:0071711//basement membrane organization;GO:0150103//reactive gliosis;GO:1904100//positive regulation of protein O-linked glycosylation	--
ENSG00000009844	18.418	20.805	1127.667	1218.667	VTA1	vesicle trafficking 1 [Source:HGNC Symbol;Acc:HGNC:20954]	Cellular Processes	Transport and catabolism	ko04144//Endocytosis	K12199	GO:0005654//nucleoplasm;GO:0005737//cytoplasm;GO:0005768//endosome;GO:0005771//multivesicular body;GO:0005829//cytosol;GO:0010008//endosome membrane;GO:0016020//membrane;GO:0043231//intracellular membrane-bounded organelle;GO:0070062//extracellular exosome	GO:0005515//protein binding	GO:0015031//protein transport;GO:0016236//macroautophagy;GO:0032511//late endosome to vacuole transport via multivesicular body sorting pathway;GO:0036258//multivesicular body assembly;GO:0071985//multivesicular body sorting pathway;GO:1904903//ESCRT III complex disassembly	--
ENSG00000009950	1.035	1.944	39.667	70.333	MLXIPL	MLX interacting protein like [Source:HGNC Symbol;Acc:HGNC:12744]	Human Diseases;Human Diseases	Endocrine and metabolic disease;Endocrine and metabolic disease	ko04932//Non-alcoholic fatty liver disease;ko04931//Insulin resistance	K09113;K09113	GO:0000785//chromatin;GO:0005634//nucleus;GO:0005654//nucleoplasm;GO:0005667//transcription regulator complex;GO:0005737//cytoplasm;GO:0005829//cytosol	GO:0000978//RNA polymerase II cis-regulatory region sequence-specific DNA binding;GO:0000981//DNA-binding transcription factor activity, RNA polymerase II-specific;GO:0001216//DNA-binding transcription activator activity;GO:0001227//DNA-binding transcription repressor activity, RNA polymerase II-specific;GO:0001228//DNA-binding transcription activator activity, RNA polymerase II-specific;GO:00036…	GO:0000122//negative regulation of transcription by RNA polymerase II;GO:0000432//positive regulation of transcription from RNA polymerase II promoter by glucose;GO:0006355//regulation of transcription, DNA-templated;GO:0006357//regulation of transcription by RNA polymerase II;GO:0008284//positive regulation of cell population proliferation;GO:0008610//lipid biosynthetic process;GO:0009653//anato…	bHLH
ENSG00000009954	22.125	14.038	3967.000	2253.333	BAZ1B	bromodomain adjacent to zinc finger domain 1B [Source:HGNC Symbol;Acc:HGNC:961]	-	-	-	-	GO:0000785//chromatin;GO:0000793//condensed chromosome;GO:0005634//nucleus;GO:0005654//nucleoplasm;GO:0005721//pericentric heterochromatin;GO:0005730//nucleolus;GO:0043596//nuclear replication fork;GO:0090535//WICH complex;GO:0110016//B-WICH complex	GO:0000166//nucleotide binding;GO:0004713//protein tyrosine kinase activity;GO:0004715//non-membrane spanning protein tyrosine kinase activity;GO:0005515//protein binding;GO:0005524//ATP binding;GO:0008270//zinc ion binding;GO:0016301//kinase activity;GO:0016740//transferase activity;GO:0035173//histone kinase activity;GO:0042393//histone binding;GO:0046872//metal ion binding	GO:0006325//chromatin organization;GO:0006338//chromatin remodeling;GO:0006357//regulation of transcription by RNA polymerase II;GO:0006974//cellular response to DNA damage stimulus;GO:0016310//phosphorylation;GO:0035066//positive regulation of histone acetylation;GO:0043687//post-translational protein modification;GO:0045943//positive regulation of transcription by RNA polymerase I;GO:0045944//p…	--
ENSG00000010017	15.293	15.752	1693.000	1571.000	RANBP9	RAN binding protein 9 [Source:HGNC Symbol;Acc:HGNC:13727]	-	-	-	-	GO:0000151//ubiquitin ligase complex;GO:0005634//nucleus;GO:0005654//nucleoplasm;GO:0005737//cytoplasm;GO:0005829//cytosol;GO:0005875//microtubule associated complex;GO:0005886//plasma membrane;GO:0016020//membrane;GO:0016604//nuclear body	GO:0005515//protein binding;GO:0019899//enzyme binding;GO:0031267//small GTPase binding	GO:0007010//cytoskeleton organization;GO:0007020//microtubule nucleation;GO:0065003//protein-containing complex assembly;GO:0070373//negative regulation of ERK1 and ERK2 cascade;GO:1902993//positive regulation of amyloid precursor protein catabolic process	--
ENSG00000010030	0.413	2.554	34.000	244.667	ETV7	ETS variant transcription factor 7 [Source:HGNC Symbol;Acc:HGNC:18160]	Human Diseases	Cancer: overview	ko05202//Transcriptional misregulation in cancer	K03211	GO:0000785//chromatin;GO:0005634//nucleus;GO:0005654//nucleoplasm	GO:0000977//RNA polymerase II transcription regulatory region sequence-specific DNA binding;GO:0000981//DNA-binding transcription factor activity, RNA polymerase II-specific;GO:0001227//DNA-binding transcription repressor activity, RNA polymerase II-specific;GO:0003677//DNA binding;GO:0003700//DNA-binding transcription factor activity;GO:0005515//protein binding;GO:0043565//sequence-specific DNA …	GO:0000122//negative regulation of transcription by RNA polymerase II;GO:0006355//regulation of transcription, DNA-templated;GO:0006357//regulation of transcription by RNA polymerase II;GO:0006366//transcription by RNA polymerase II;GO:0009887//animal organ morphogenesis	ETS
ENSG00000010072	10.147	9.376	1006.333	874.000	SPRTN	SprT-like N-terminal domain [Source:HGNC Symbol;Acc:HGNC:25356]	-	-	-	-	GO:0000785//chromatin;GO:0005634//nucleus;GO:0005654//nucleoplasm;GO:0005694//chromosome;GO:0016607//nuclear speck	GO:0003677//DNA binding;GO:0003690//double-stranded DNA binding;GO:0003697//single-stranded DNA binding;GO:0004222//metalloendopeptidase activity;GO:0005515//protein binding;GO:0008233//peptidase activity;GO:0008237//metallopeptidase activity;GO:0016787//hydrolase activity;GO:0031593//polyubiquitin modification-dependent protein binding;GO:0043130//ubiquitin binding;GO:0046872//metal ion binding;…	GO:0006281//DNA repair;GO:0006508//proteolysis;GO:0006974//cellular response to DNA damage stimulus;GO:0009411//response to UV;GO:0016540//protein autoprocessing;GO:0019985//translesion synthesis;GO:0031398//positive regulation of protein ubiquitination;GO:0106300//protein-DNA covalent cross-linking repair	--
ENSG00000010165	15.570	12.059	1736.667	1189.333	METTL13	methyltransferase 13, eEF1A lysine and N-terminal methyltransferase [Source:HGNC Symbol;Acc:HGNC:24248]	-	-	-	-	GO:0005634//nucleus;GO:0005737//cytoplasm;GO:0005739//mitochondrion;GO:0005829//cytosol	GO:0003824//catalytic activity;GO:0005515//protein binding;GO:0008168//methyltransferase activity;GO:0016279//protein-lysine N-methyltransferase activity;GO:0016740//transferase activity	GO:0000122//negative regulation of transcription by RNA polymerase II;GO:0008152//metabolic process;GO:0032259//methylation;GO:1902807//negative regulation of cell cycle G1/S phase transition	--
ENSG00000010219	22.321	20.717	721.333	582.333	DYRK4	dual specificity tyrosine phosphorylation regulated kinase 4 [Source:HGNC Symbol;Acc:HGNC:3095]	-	-	-	-	GO:0005634//nucleus;GO:0005737//cytoplasm;GO:0005856//cytoskeleton;GO:0043231//intracellular membrane-bounded organelle	GO:0000166//nucleotide binding;GO:0004672//protein kinase activity;GO:0004674//protein serine/threonine kinase activity;GO:0004712//protein serine/threonine/tyrosine kinase activity;GO:0004713//protein tyrosine kinase activity;GO:0005515//protein binding;GO:0005524//ATP binding;GO:0016301//kinase activity;GO:0016740//transferase activity;GO:0046872//metal ion binding;GO:0106310//protein serine ki…	GO:0006468//protein phosphorylation;GO:0016310//phosphorylation;GO:0018105//peptidyl-serine phosphorylation;GO:0018107//peptidyl-threonine phosphorylation	--
ENSG00000010244	175.205	129.911	12820.957	8640.977	ZNF207	zinc finger protein 207 [Source:HGNC Symbol;Acc:HGNC:12998]	-	-	-	-	GO:0000775//chromosome, centromeric region;GO:0000776//kinetochore;GO:0005634//nucleus;GO:0005654//nucleoplasm;GO:0005694//chromosome;GO:0005730//nucleolus;GO:0005737//cytoplasm;GO:0005819//spindle;GO:0005856//cytoskeleton;GO:0005874//microtubule;GO:1990047//spindle matrix	GO:0003677//DNA binding;GO:0003723//RNA binding;GO:0005515//protein binding;GO:0008017//microtubule binding;GO:0008201//heparin binding;GO:0046872//metal ion binding	GO:0000070//mitotic sister chromatid segregation;GO:0001578//microtubule bundle formation;GO:0007049//cell cycle;GO:0007059//chromosome segregation;GO:0007094//mitotic spindle assembly checkpoint signaling;GO:0008608//attachment of spindle microtubules to kinetochore;GO:0046785//microtubule polymerization;GO:0050821//protein stabilization;GO:0051301//cell division;GO:0051983//regulation of chromo…	Others
ENSG00000010256	144.094	127.544	7132.667	5425.333	UQCRC1	ubiquinol-cytochrome c reductase core protein 1 [Source:HGNC Symbol;Acc:HGNC:12585]	Metabolism;Human Diseases;Human Diseases;Human Diseases;Human Diseases;Human Diseases;Human Diseases;Organismal Systems;Human Diseases;Human Diseases;Human Diseases;Metabolism;Organismal Systems	Global and overview maps;Neurodegenerative disease;Neurodegenerative disease;Neurodegenerative disease;Neurodegenerative disease;Neurodegenerative disease;Neurodegenerative disease;Environmental adaptation;Cancer: overview;Cardiovascular disease;Endocrine and metabolic disease;Energy metabolism;Circulatory system	ko01100//Metabolic pathways;ko05022//Pathways of neurodegeneration - multiple diseases;ko05010//Alzheimer disease;ko05014//Amyotrophic lateral sclerosis;ko05016//Huntington disease;ko05020//Prion disease;ko05012//Parkinson disease;ko04714//Thermogenesis;ko05208//Chemical carcinogenesis - reactive oxygen species;ko05415//Diabetic cardiomyopathy;ko04932//Non-alcoholic fatty liver disease;ko00190//O…	K00414;K00414;K00414;K00414;K00414;K00414;K00414;K00414;K00414;K00414;K00414;K00414;K00414	GO:0005739//mitochondrion;GO:0005743//mitochondrial inner membrane;GO:0005746//mitochondrial respirasome;GO:0005750//mitochondrial respiratory chain complex III;GO:0016020//membrane;GO:0070469//respirasome	GO:0005515//protein binding;GO:0008121//ubiquinol-cytochrome-c reductase activity;GO:0031625//ubiquitin protein ligase binding;GO:0044877//protein-containing complex binding;GO:0046872//metal ion binding	GO:0006119//oxidative phosphorylation;GO:0006122//mitochondrial electron transport, ubiquinol to cytochrome c;GO:0009060//aerobic respiration;GO:0014823//response to activity;GO:0043279//response to alkaloid;GO:0045333//cellular respiration;GO:1902600//proton transmembrane transport	--
ENSG00000010270	38.744	45.466	1939.333	2075.000	STARD3NL	STARD3 N-terminal like [Source:HGNC Symbol;Acc:HGNC:19169]	-	-	-	-	GO:0005765//lysosomal membrane;GO:0005768//endosome;GO:0005789//endoplasmic reticulum membrane;GO:0005829//cytosol;GO:0010008//endosome membrane;GO:0016020//membrane;GO:0031902//late endosome membrane;GO:0043231//intracellular membrane-bounded organelle;GO:0044232//organelle membrane contact site;GO:0140284//endoplasmic reticulum-endosome membrane contact site	GO:0005515//protein binding;GO:0015485//cholesterol binding;GO:0042803//protein homodimerization activity	GO:0030301//cholesterol transport;GO:0099044//vesicle tethering to endoplasmic reticulum	--
ENSG00000010278	14.205	28.764	606.333	1080.333	CD9	CD9 molecule [Source:HGNC Symbol;Acc:HGNC:1709]	Organismal Systems	Immune system	ko04640//Hematopoietic cell lineage	K06460	GO:0005576//extracellular region;GO:0005615//extracellular space;GO:0005886//plasma membrane;GO:0005925//focal adhesion;GO:0009897//external side of plasma membrane;GO:0009986//cell surface;GO:0016020//membrane;GO:0030666//endocytic vesicle membrane;GO:0030669//clathrin-coated endocytic vesicle membrane;GO:0031092//platelet alpha granule membrane;GO:0032991//protein-containing complex;GO:0070062/…	GO:0005178//integrin binding;GO:0005515//protein binding	GO:0007155//cell adhesion;GO:0007338//single fertilization;GO:0007342//fusion of sperm to egg plasma membrane involved in single fertilization;GO:0008283//cell population proliferation;GO:0008285//negative regulation of cell population proliferation;GO:0008347//glial cell migration;GO:0014905//myoblast fusion involved in skeletal muscle regeneration;GO:0030168//platelet activation;GO:0030913//par…	--
ENSG00000010282	0.085	0.517	2.333	23.333	HHATL	hedgehog acyltransferase like [Source:HGNC Symbol;Acc:HGNC:13242]	Environmental Information Processing	Signal transduction	ko04340//Hedgehog signaling pathway	K24679	GO:0005783//endoplasmic reticulum;GO:0005789//endoplasmic reticulum membrane;GO:0016020//membrane;GO:0048471//perinuclear region of cytoplasm	GO:0005515//protein binding;GO:0016746//acyltransferase activity	GO:0060262//negative regulation of N-terminal protein palmitoylation	--
ENSG00000010292	22.920	12.436	1630.667	1020.667	NCAPD2	non-SMC condensin I complex subunit D2 [Source:HGNC Symbol;Acc:HGNC:24305]	-	-	-	-	GO:0000228//nuclear chromosome;GO:0000779//condensed chromosome, centromeric region;GO:0000793//condensed chromosome;GO:0000794//condensed nuclear chromosome;GO:0000796//condensin complex;GO:0005634//nucleus;GO:0005654//nucleoplasm;GO:0005694//chromosome;GO:0005737//cytoplasm;GO:0005829//cytosol;GO:0016020//membrane	GO:0005515//protein binding;GO:0042393//histone binding	GO:0000278//mitotic cell cycle;GO:0007049//cell cycle;GO:0007076//mitotic chromosome condensation;GO:0010032//meiotic chromosome condensation;GO:0030261//chromosome condensation;GO:0051301//cell division;GO:0051984//positive regulation of chromosome segregation;GO:1905820//positive regulation of chromosome separation;GO:1905821//positive regulation of chromosome condensation	--
ENSG00000010295	5.601	6.407	508.667	512.667	IFFO1	intermediate filament family orphan 1 [Source:HGNC Symbol;Acc:HGNC:24970]	-	-	-	-	GO:0005634//nucleus;GO:0005637//nuclear inner membrane;GO:0005654//nucleoplasm;GO:0005882//intermediate filament;GO:0016020//membrane;GO:0016363//nuclear matrix;GO:0035861//site of double-strand break	GO:0005515//protein binding	GO:0006303//double-strand break repair via nonhomologous end joining;GO:1990166//protein localization to site of double-strand break;GO:1990683//DNA double-strand break attachment to nuclear envelope	--
ENSG00000010310	3.647	5.053	108.667	146.333	GIPR	gastric inhibitory polypeptide receptor [Source:HGNC Symbol;Acc:HGNC:4271]	Environmental Information Processing;Environmental Information Processing	Signaling molecules and interaction;Signal transduction	ko04080//Neuroactive ligand-receptor interaction;ko04024//cAMP signaling pathway	K04580;K04580	GO:0005886//plasma membrane;GO:0016020//membrane	GO:0004888//transmembrane signaling receptor activity;GO:0004930//G protein-coupled receptor activity;GO:0005515//protein binding;GO:0016519//gastric inhibitory peptide receptor activity;GO:0017046//peptide hormone binding;GO:0120022//glucagon family peptide binding	GO:0002029//desensitization of G protein-coupled receptor signaling pathway;GO:0006091//generation of precursor metabolites and energy;GO:0007165//signal transduction;GO:0007166//cell surface receptor signaling pathway;GO:0007186//G protein-coupled receptor signaling pathway;GO:0007188//adenylate cyclase-modulating G protein-coupled receptor signaling pathway;GO:0007189//adenylate cyclase-activat…	--
ENSG00000010318	7.445	11.786	413.333	611.000	PHF7	PHD finger protein 7 [Source:HGNC Symbol;Acc:HGNC:18458]	-	-	-	-	GO:0005634//nucleus;GO:0005654//nucleoplasm;GO:0005794//Golgi apparatus;GO:0005829//cytosol;GO:0005886//plasma membrane;GO:0016607//nuclear speck	GO:0005515//protein binding;GO:0046872//metal ion binding	-	--
ENSG00000010319	0.178	0.562	28.000	78.333	SEMA3G	semaphorin 3G [Source:HGNC Symbol;Acc:HGNC:30400]	Organismal Systems	Development and regeneration	ko04360//Axon guidance	K06840	GO:0005576//extracellular region;GO:0070062//extracellular exosome	GO:0005102//signaling receptor binding;GO:0005515//protein binding;GO:0030215//semaphorin receptor binding;GO:0045499//chemorepellent activity	GO:0001755//neural crest cell migration;GO:0030335//positive regulation of cell migration;GO:0030517//negative regulation of axon extension;GO:0048843//negative regulation of axon extension involved in axon guidance;GO:0050919//negative chemotaxis;GO:0071526//semaphorin-plexin signaling pathway	--
ENSG00000010322	9.246	8.156	857.000	671.667	NISCH	nischarin [Source:HGNC Symbol;Acc:HGNC:18006]	-	-	-	-	GO:0005654//nucleoplasm;GO:0005737//cytoplasm;GO:0005768//endosome;GO:0005769//early endosome;GO:0005829//cytosol;GO:0005886//plasma membrane;GO:0015630//microtubule cytoskeleton;GO:0016020//membrane;GO:0043231//intracellular membrane-bounded organelle;GO:0045171//intercellular bridge;GO:0055037//recycling endosome	GO:0005178//integrin binding;GO:0005515//protein binding;GO:0035091//phosphatidylinositol binding;GO:0042802//identical protein binding;GO:0043014//alpha-tubulin binding;GO:0045504//dynein heavy chain binding	GO:0006915//apoptotic process;GO:0016601//Rac protein signal transduction;GO:0030036//actin cytoskeleton organization;GO:0030336//negative regulation of cell migration;GO:0036158//outer dynein arm assembly	--
ENSG00000010327	0.741	0.849	80.667	77.333	STAB1	stabilin 1 [Source:HGNC Symbol;Acc:HGNC:18628]	-	-	-	-	GO:0005886//plasma membrane;GO:0016020//membrane;GO:0030666//endocytic vesicle membrane	GO:0005041//low-density lipoprotein particle receptor activity;GO:0005044//scavenger receptor activity;GO:0005509//calcium ion binding;GO:0005515//protein binding;GO:0005540//hyaluronic acid binding;GO:0015035//protein-disulfide reductase activity;GO:0030169//low-density lipoprotein particle binding	GO:0006898//receptor-mediated endocytosis;GO:0006954//inflammatory response;GO:0007155//cell adhesion;GO:0007267//cell-cell signaling;GO:0016525//negative regulation of angiogenesis;GO:0042742//defense response to bacterium	--
ENSG00000010361	16.292	13.230	806.000	587.000	FUZ	fuzzy planar cell polarity protein [Source:HGNC Symbol;Acc:HGNC:26219]	-	-	-	-	GO:0005737//cytoplasm;GO:0005856//cytoskeleton;GO:0005929//cilium;GO:0042995//cell projection;GO:0070062//extracellular exosome	GO:0005515//protein binding	GO:0001736//establishment of planar polarity;GO:0001843//neural tube closure;GO:0001942//hair follicle development;GO:0008285//negative regulation of cell population proliferation;GO:0008589//regulation of smoothened signaling pathway;GO:0010172//embryonic body morphogenesis;GO:0015031//protein transport;GO:0016192//vesicle-mediated transport;GO:0021915//neural tube development;GO:0030030//cell p…	--
ENSG00000010379	0.000	0.000	0.000	0.000	SLC6A13	solute carrier family 6 member 13 [Source:HGNC Symbol;Acc:HGNC:11046]	Organismal Systems;Organismal Systems	Nervous system;Nervous system	ko04727//GABAergic synapse;ko04721//Synaptic vesicle cycle	K05046;K05046	GO:0005886//plasma membrane;GO:0016020//membrane;GO:0016323//basolateral plasma membrane;GO:0070062//extracellular exosome;GO:0098793//presynapse	GO:0005283//amino acid:sodium symporter activity;GO:0005308//creatine transmembrane transporter activity;GO:0005332//gamma-aminobutyric acid:sodium symporter activity;GO:0005368//taurine transmembrane transporter activity;GO:0005369//taurine:sodium symporter activity;GO:0005515//protein binding;GO:0008028//monocarboxylic acid transmembrane transporter activity;GO:0015171//amino acid transmembrane…	GO:0006836//neurotransmitter transport;GO:0015718//monocarboxylic acid transport;GO:0015734//taurine transport;GO:0015881//creatine transmembrane transport;GO:0035725//sodium ion transmembrane transport;GO:0051936//gamma-aminobutyric acid reuptake;GO:0051939//gamma-aminobutyric acid import;GO:0055085//transmembrane transport;GO:0071702//organic substance transport;GO:0071705//nitrogen compound tr…	--
ENSG00000010404	7.500	9.423	482.770	602.757	IDS	iduronate 2-sulfatase [Source:HGNC Symbol;Acc:HGNC:5389]	Metabolism;Cellular Processes;Metabolism	Global and overview maps;Transport and catabolism;Glycan biosynthesis and metabolism	ko01100//Metabolic pathways;ko04142//Lysosome;ko00531//Glycosaminoglycan degradation	K01136;K01136;K01136	GO:0005737//cytoplasm;GO:0005764//lysosome;GO:0043202//lysosomal lumen;GO:0110165//cellular anatomical entity	GO:0004423//iduronate-2-sulfatase activity;GO:0005509//calcium ion binding;GO:0005515//protein binding;GO:0008484//sulfuric ester hydrolase activity;GO:0016787//hydrolase activity;GO:0046872//metal ion binding	GO:0006027//glycosaminoglycan catabolic process;GO:0030200//heparan sulfate proteoglycan catabolic process;GO:0030209//dermatan sulfate catabolic process	--
ENSG00000010438	0.000	0.000	0.000	0.000	PRSS3	serine protease 3 [Source:HGNC Symbol;Acc:HGNC:9486]	Environmental Information Processing;Human Diseases;Organismal Systems;Organismal Systems	Signaling molecules and interaction;Infectious disease: viral;Digestive system;Digestive system	ko04080//Neuroactive ligand-receptor interaction;ko05164//Influenza A;ko04974//Protein digestion and absorption;ko04972//Pancreatic secretion	K01312;K01312;K01312;K01312	GO:0005576//extracellular region;GO:0005615//extracellular space;GO:1904724//tertiary granule lumen	GO:0004252//serine-type endopeptidase activity;GO:0005509//calcium ion binding;GO:0005515//protein binding;GO:0008233//peptidase activity;GO:0008236//serine-type peptidase activity;GO:0016787//hydrolase activity;GO:0046872//metal ion binding	GO:0006508//proteolysis;GO:0007586//digestion;GO:0019730//antimicrobial humoral response;GO:0031638//zymogen activation;GO:0043542//endothelial cell migration	--
ENSG00000010539	11.447	11.664	990.667	900.667	ZNF200	zinc finger protein 200 [Source:HGNC Symbol;Acc:HGNC:12993]	Human Diseases	Infectious disease: viral	ko05168//Herpes simplex virus 1 infection	K09228	GO:0005634//nucleus	GO:0003674//molecular_function;GO:0005515//protein binding;GO:0046872//metal ion binding	GO:0008150//biological_process	zf-C2H2
ENSG00000010610	1.063	0.628	59.000	30.333	CD4	CD4 molecule [Source:HGNC Symbol;Acc:HGNC:1678]	Environmental Information Processing;Human Diseases;Human Diseases;Environmental Information Processing;Human Diseases;Organismal Systems;Organismal Systems;Organismal Systems;Organismal Systems;Human Diseases;Organismal Systems;Human Diseases	Signaling molecules and interaction;Infectious disease: viral;Infectious disease: viral;Signaling molecules and interaction;Infectious disease: bacterial;Immune system;Immune system;Immune system;Immune system;Cancer: overview;Immune system;Immune disease	ko04060//Cytokine-cytokine receptor interaction;ko05166//Human T-cell leukemia virus 1 infection;ko05170//Human immunodeficiency virus 1 infection;ko04514//Cell adhesion molecules;ko05135//Yersinia infection;ko04659//Th17 cell differentiation;ko04660//T cell receptor signaling pathway;ko04640//Hematopoietic cell lineage;ko04658//Th1 and Th2 cell differentiation;ko05235//PD-L1 expression and PD-1 …	K06454;K06454;K06454;K06454;K06454;K06454;K06454;K06454;K06454;K06454;K06454;K06454	GO:0005769//early endosome;GO:0005788//endoplasmic reticulum lumen;GO:0005789//endoplasmic reticulum membrane;GO:0005886//plasma membrane;GO:0009897//external side of plasma membrane;GO:0009986//cell surface;GO:0016020//membrane;GO:0030669//clathrin-coated endocytic vesicle membrane;GO:0042101//T cell receptor complex;GO:0045121//membrane raft	GO:0001618//virus receptor activity;GO:0004888//transmembrane signaling receptor activity;GO:0005201//extracellular matrix structural constituent;GO:0005515//protein binding;GO:0008270//zinc ion binding;GO:0008289//lipid binding;GO:0015026//coreceptor activity;GO:0019899//enzyme binding;GO:0019901//protein kinase binding;GO:0023026//MHC class II protein complex binding;GO:0038023//signaling recep…	GO:0001934//positive regulation of protein phosphorylation;GO:0002250//adaptive immune response;GO:0002376//immune system process;GO:0006955//immune response;GO:0007155//cell adhesion;GO:0007165//signal transduction;GO:0007166//cell surface receptor signaling pathway;GO:0007167//enzyme linked receptor protein signaling pathway;GO:0007169//transmembrane receptor protein tyrosine kinase signaling p…	--
ENSG00000010626	3.710	2.363	149.877	89.773	LRRC23	leucine rich repeat containing 23 [Source:HGNC Symbol;Acc:HGNC:19138]	-	-	-	-	GO:0005575//cellular_component;GO:0005737//cytoplasm;GO:0005829//cytosol	GO:0003674//molecular_function;GO:0005515//protein binding	GO:0008150//biological_process	--
ENSG00000010671	0.103	0.325	8.333	13.333	BTK	Bruton tyrosine kinase [Source:HGNC Symbol;Acc:HGNC:1133]	Human Diseases;Organismal Systems;Organismal Systems;Environmental Information Processing;Organismal Systems;Organismal Systems;Human Diseases	Infectious disease: viral;Development and regeneration;Immune system;Signal transduction;Immune system;Immune system;Immune disease	ko05169//Epstein-Barr virus infection;ko04380//Osteoclast differentiation;ko04611//Platelet activation;ko04064//NF-kappa B signaling pathway;ko04662//B cell receptor signaling pathway;ko04664//Fc epsilon RI signaling pathway;ko05340//Primary immunodeficiency	K07370;K07370;K07370;K07370;K07370;K07370;K07370	GO:0005634//nucleus;GO:0005737//cytoplasm;GO:0005829//cytosol;GO:0005886//plasma membrane;GO:0016020//membrane;GO:0031410//cytoplasmic vesicle;GO:0045121//membrane raft;GO:0048471//perinuclear region of cytoplasm	GO:0000166//nucleotide binding;GO:0004672//protein kinase activity;GO:0004713//protein tyrosine kinase activity;GO:0004715//non-membrane spanning protein tyrosine kinase activity;GO:0005515//protein binding;GO:0005524//ATP binding;GO:0005547//phosphatidylinositol-3,4,5-trisphosphate binding;GO:0008289//lipid binding;GO:0016004//phospholipase activator activity;GO:0016301//kinase activity;GO:00167…	GO:0001780//neutrophil homeostasis;GO:0001805//positive regulation of type III hypersensitivity;GO:0001812//positive regulation of type I hypersensitivity;GO:0001818//negative regulation of cytokine production;GO:0002250//adaptive immune response;GO:0002344//B cell affinity maturation;GO:0002376//immune system process;GO:0002553//histamine secretion by mast cell;GO:0002639//positive regulation of…	--
ENSG00000010704	4.526	5.931	329.000	405.003	HFE	homeostatic iron regulator [Source:HGNC Symbol;Acc:HGNC:4886]	-	-	-	-	GO:0005615//extracellular space;GO:0005654//nucleoplasm;GO:0005769//early endosome;GO:0005886//plasma membrane;GO:0009897//external side of plasma membrane;GO:0016020//membrane;GO:0031410//cytoplasmic vesicle;GO:0045177//apical part of cell;GO:0045178//basal part of cell;GO:0048471//perinuclear region of cytoplasm;GO:0055037//recycling endosome;GO:1990357//terminal web;GO:1990712//HFE-transferrin…	GO:0005102//signaling receptor binding;GO:0005515//protein binding;GO:0030881//beta-2-microglobulin binding;GO:0039706//co-receptor binding;GO:1990459//transferrin receptor binding	GO:0001916//positive regulation of T cell mediated cytotoxicity;GO:0002476//antigen processing and presentation of endogenous peptide antigen via MHC class Ib;GO:0002486//antigen processing and presentation of endogenous peptide antigen via MHC class I via ER pathway, TAP-independent;GO:0002725//negative regulation of T cell cytokine production;GO:0006811//ion transport;GO:0006879//cellular iron …	--
ENSG00000010803	7.804	8.117	778.000	682.667	SCMH1	Scm polycomb group protein homolog 1 [Source:HGNC Symbol;Acc:HGNC:19003]	-	-	-	-	GO:0001673//male germ cell nucleus;GO:0005634//nucleus;GO:0005654//nucleoplasm;GO:0010369//chromocenter	GO:0005515//protein binding	GO:0006338//chromatin remodeling;GO:0006355//regulation of transcription, DNA-templated;GO:0007283//spermatogenesis;GO:0009952//anterior/posterior pattern specification;GO:0031507//heterochromatin assembly;GO:0045892//negative regulation of transcription, DNA-templated	--
ENSG00000010810	4.116	6.198	175.667	284.667	FYN	FYN proto-oncogene, Src family tyrosine kinase [Source:HGNC Symbol;Acc:HGNC:4037]	Human Diseases;Cellular Processes;Human Diseases;Organismal Systems;Environmental Information Processing;Organismal Systems;Organismal Systems;Environmental Information Processing;Organismal Systems;Organismal Systems;Organismal Systems;Cellular Processes;Organismal Systems;Human Diseases	Neurodegenerative disease;Cellular community - eukaryotes;Infectious disease: bacterial;Development and regeneration;Signal transduction;Development and regeneration;Immune system;Signal transduction;Immune system;Nervous system;Immune system;Cellular community - eukaryotes;Immune system;Cardiovascular disease	ko05020//Prion disease;ko04510//Focal adhesion;ko05130//Pathogenic Escherichia coli infection;ko04360//Axon guidance;ko04072//Phospholipase D signaling pathway;ko04380//Osteoclast differentiation;ko04611//Platelet activation;ko04071//Sphingolipid signaling pathway;ko04650//Natural killer cell mediated cytotoxicity;ko04725//Cholinergic synapse;ko04660//T cell receptor signaling pathway;ko04520//Ad…	K05703;K05703;K05703;K05703;K05703;K05703;K05703;K05703;K05703;K05703;K05703;K05703;K05703;K05703	GO:0005634//nucleus;GO:0005737//cytoplasm;GO:0005739//mitochondrion;GO:0005768//endosome;GO:0005829//cytosol;GO:0005884//actin filament;GO:0005886//plasma membrane;GO:0014069//postsynaptic density;GO:0016020//membrane;GO:0030425//dendrite;GO:0031234//extrinsic component of cytoplasmic side of plasma membrane;GO:0043204//perikaryon;GO:0044297//cell body;GO:0045121//membrane raft;GO:0048471//perinu…	GO:0000166//nucleotide binding;GO:0001664//G protein-coupled receptor binding;GO:0004672//protein kinase activity;GO:0004713//protein tyrosine kinase activity;GO:0004715//non-membrane spanning protein tyrosine kinase activity;GO:0005102//signaling receptor binding;GO:0005515//protein binding;GO:0005524//ATP binding;GO:0015631//tubulin binding;GO:0016004//phospholipase activator activity;GO:001630…	GO:0000304//response to singlet oxygen;GO:0001764//neuron migration;GO:0002223//stimulatory C-type lectin receptor signaling pathway;GO:0002250//adaptive immune response;GO:0002376//immune system process;GO:0002862//negative regulation of inflammatory response to antigenic stimulus;GO:0003015//heart process;GO:0006468//protein phosphorylation;GO:0006816//calcium ion transport;GO:0006897//endocyto…	--
ENSG00000010818	1.510	1.508	351.000	363.667	HIVEP2	HIVEP zinc finger 2 [Source:HGNC Symbol;Acc:HGNC:4921]	-	-	-	-	GO:0005634//nucleus;GO:0005654//nucleoplasm	GO:0000978//RNA polymerase II cis-regulatory region sequence-specific DNA binding;GO:0000981//DNA-binding transcription factor activity, RNA polymerase II-specific;GO:0003677//DNA binding;GO:0046872//metal ion binding	GO:0006357//regulation of transcription by RNA polymerase II	zf-C2H2
ENSG00000010932	0.022	0.000	1.333	0.000	FMO1	flavin containing dimethylaniline monoxygenase 1 [Source:HGNC Symbol;Acc:HGNC:3769]	Metabolism;Metabolism	Xenobiotics biodegradation and metabolism;Metabolism of other amino acids	ko00982//Drug metabolism - cytochrome P450;ko00430//Taurine and hypotaurine metabolism	K00485;K00485	GO:0005783//endoplasmic reticulum;GO:0005788//endoplasmic reticulum lumen;GO:0005789//endoplasmic reticulum membrane;GO:0016020//membrane	GO:0004497//monooxygenase activity;GO:0004499//N,N-dimethylaniline monooxygenase activity;GO:0005515//protein binding;GO:0016491//oxidoreductase activity;GO:0034899//trimethylamine monooxygenase activity;GO:0047822//hypotaurine dehydrogenase activity;GO:0050660//flavin adenine dinucleotide binding;GO:0050661//NADP binding	GO:0000098//sulfur amino acid catabolic process;GO:0006082//organic acid metabolic process;GO:0006805//xenobiotic metabolic process;GO:0009404//toxin metabolic process;GO:0032496//response to lipopolysaccharide;GO:0042412//taurine biosynthetic process;GO:0046322//negative regulation of fatty acid oxidation;GO:0070995//NADPH oxidation;GO:0097009//energy homeostasis	--
ENSG00000011007	3.804	3.104	609.000	446.333	ELOA	elongin A [Source:HGNC Symbol;Acc:HGNC:11620]	-	-	-	-	GO:0005615//extracellular space;GO:0005634//nucleus;GO:0005654//nucleoplasm;GO:0070449//elongin complex;GO:0090734//site of DNA damage	GO:0003746//translation elongation factor activity;GO:0005515//protein binding	GO:0006357//regulation of transcription by RNA polymerase II;GO:0006366//transcription by RNA polymerase II;GO:0006367//transcription initiation from RNA polymerase II promoter;GO:0006368//transcription elongation from RNA polymerase II promoter;GO:0006414//translational elongation	--
ENSG00000011009	29.109	43.498	1571.000	2054.000	LYPLA2	lysophospholipase 2 [Source:HGNC Symbol;Acc:HGNC:6738]	Metabolism	Lipid metabolism	ko00564//Glycerophospholipid metabolism	K06130	GO:0005737//cytoplasm;GO:0005795//Golgi stack;GO:0005829//cytosol;GO:0070062//extracellular exosome	GO:0004622//lysophospholipase activity;GO:0005515//protein binding;GO:0008474//palmitoyl-(protein) hydrolase activity;GO:0016787//hydrolase activity;GO:0045296//cadherin binding;GO:0052689//carboxylic ester hydrolase activity	GO:0002084//protein depalmitoylation;GO:0006629//lipid metabolic process;GO:0006631//fatty acid metabolic process;GO:0007411//axon guidance;GO:0046464//acylglycerol catabolic process;GO:1905344//prostaglandin catabolic process	--
ENSG00000011021	1.755	3.508	304.667	534.667	CLCN6	chloride voltage-gated channel 6 [Source:HGNC Symbol;Acc:HGNC:2024]	-	-	-	-	GO:0005765//lysosomal membrane;GO:0005768//endosome;GO:0010008//endosome membrane;GO:0016020//membrane;GO:0031902//late endosome membrane;GO:0043231//intracellular membrane-bounded organelle	GO:0000166//nucleotide binding;GO:0005247//voltage-gated chloride channel activity;GO:0005524//ATP binding;GO:0015108//chloride transmembrane transporter activity;GO:0015297//antiporter activity	GO:0006811//ion transport;GO:0006821//chloride transport;GO:0006884//cell volume homeostasis;GO:0007165//signal transduction;GO:0009612//response to mechanical stimulus;GO:0034220//ion transmembrane transport;GO:0055085//transmembrane transport;GO:1902476//chloride transmembrane transport	--
ENSG00000011028	62.598	60.512	9431.000	7809.667	MRC2	mannose receptor C type 2 [Source:HGNC Symbol;Acc:HGNC:16875]	Human Diseases;Cellular Processes	Infectious disease: bacterial;Transport and catabolism	ko05152//Tuberculosis;ko04145//Phagosome	K06560;K06560	GO:0005925//focal adhesion;GO:0016020//membrane	GO:0005515//protein binding;GO:0005518//collagen binding;GO:0030246//carbohydrate binding;GO:0038023//signaling receptor activity	GO:0001649//osteoblast differentiation;GO:0006897//endocytosis;GO:0030574//collagen catabolic process	--
ENSG00000011052	10.072	6.583	343.907	196.020	NME1-NME2	NME1-NME2 readthrough [Source:HGNC Symbol;Acc:HGNC:33531]	Metabolism;Metabolism;Metabolism;Metabolism	Global and overview maps;Nucleotide metabolism;Xenobiotics biodegradation and metabolism;Nucleotide metabolism	ko01100//Metabolic pathways;ko00230//Purine metabolism;ko00983//Drug metabolism - other enzymes;ko00240//Pyrimidine metabolism	K00940;K00940;K00940;K00940	GO:0005829//cytosol	GO:0000166//nucleotide binding;GO:0004550//nucleoside diphosphate kinase activity;GO:0005524//ATP binding;GO:0016301//kinase activity;GO:0016740//transferase activity	GO:0006165//nucleoside diphosphate phosphorylation;GO:0006183//GTP biosynthetic process;GO:0006228//UTP biosynthetic process;GO:0006241//CTP biosynthetic process;GO:0016310//phosphorylation	--
ENSG00000011083	0.000	0.000	0.000	0.000	SLC6A7	solute carrier family 6 member 7 [Source:HGNC Symbol;Acc:HGNC:11054]	Organismal Systems	Nervous system	ko04721//Synaptic vesicle cycle	K05040	GO:0005886//plasma membrane;GO:0016020//membrane;GO:0045202//synapse;GO:0097060//synaptic membrane	GO:0005298//proline:sodium symporter activity;GO:0015193//L-proline transmembrane transporter activity;GO:0015293//symporter activity;GO:0022857//transmembrane transporter activity	GO:0006836//neurotransmitter transport;GO:0006865//amino acid transport;GO:0015824//proline transport;GO:0030163//protein catabolic process;GO:0035524//proline transmembrane transport;GO:0035725//sodium ion transmembrane transport;GO:0055085//transmembrane transport;GO:0071702//organic substance transport;GO:0071705//nitrogen compound transport	--
ENSG00000011105	2.786	7.470	136.460	354.807	TSPAN9	tetraspanin 9 [Source:HGNC Symbol;Acc:HGNC:21640]	-	-	-	-	GO:0005886//plasma membrane;GO:0005925//focal adhesion;GO:0016020//membrane;GO:0097197//tetraspanin-enriched microdomain	GO:0003674//molecular_function	GO:0008150//biological_process	--
ENSG00000011114	3.879	4.379	493.000	501.000	BTBD7	BTB domain containing 7 [Source:HGNC Symbol;Acc:HGNC:18269]	-	-	-	-	GO:0005634//nucleus	GO:0005515//protein binding	GO:0060693//regulation of branching involved in salivary gland morphogenesis;GO:0061138//morphogenesis of a branching epithelium	--
ENSG00000011132	8.834	8.955	423.667	402.333	APBA3	amyloid beta precursor protein binding family A member 3 [Source:HGNC Symbol;Acc:HGNC:580]	-	-	-	-	GO:0005737//cytoplasm;GO:0005886//plasma membrane;GO:0043197//dendritic spine;GO:0048471//perinuclear region of cytoplasm	GO:0001540//amyloid-beta binding;GO:0004857//enzyme inhibitor activity;GO:0005515//protein binding;GO:0019899//enzyme binding	GO:0001701//in utero embryonic development;GO:0007268//chemical synaptic transmission;GO:0010468//regulation of gene expression;GO:0015031//protein transport;GO:0043086//negative regulation of catalytic activity	--
ENSG00000011143	11.079	6.741	788.667	413.667	MKS1	MKS transition zone complex subunit 1 [Source:HGNC Symbol;Acc:HGNC:7121]	-	-	-	-	GO:0005737//cytoplasm;GO:0005813//centrosome;GO:0005814//centriole;GO:0005815//microtubule organizing center;GO:0005829//cytosol;GO:0005856//cytoskeleton;GO:0005929//cilium;GO:0016020//membrane;GO:0035869//ciliary transition zone;GO:0036038//MKS complex;GO:0036064//ciliary basal body;GO:0042995//cell projection	GO:0005515//protein binding	GO:0001843//neural tube closure;GO:0003271//smoothened signaling pathway involved in regulation of secondary heart field cardioblast proliferation;GO:0007368//determination of left/right symmetry;GO:0008589//regulation of smoothened signaling pathway;GO:0010669//epithelial structure maintenance;GO:0030030//cell projection organization;GO:0042733//embryonic digit morphogenesis;GO:0044458//motile c…	--
ENSG00000011198	9.930	10.856	524.333	529.333	ABHD5	abhydrolase domain containing 5, lysophosphatidic acid acyltransferase [Source:HGNC Symbol;Acc:HGNC:21396]	Organismal Systems	Endocrine system	ko04923//Regulation of lipolysis in adipocytes	K13699	GO:0005654//nucleoplasm;GO:0005737//cytoplasm;GO:0005811//lipid droplet;GO:0005829//cytosol;GO:0043231//intracellular membrane-bounded organelle	GO:0003841//1-acylglycerol-3-phosphate O-acyltransferase activity;GO:0005515//protein binding;GO:0008233//peptidase activity;GO:0016740//transferase activity;GO:0016746//acyltransferase activity;GO:0016787//hydrolase activity;GO:0042171//lysophosphatidic acid acyltransferase activity;GO:0052689//carboxylic ester hydrolase activity;GO:0060229//lipase activator activity	GO:0006508//proteolysis;GO:0006629//lipid metabolic process;GO:0006631//fatty acid metabolic process;GO:0006654//phosphatidic acid biosynthetic process;GO:0008654//phospholipid biosynthetic process;GO:0010891//negative regulation of sequestering of triglyceride;GO:0010898//positive regulation of triglyceride catabolic process;GO:0030154//cell differentiation;GO:0050996//positive regulation of lip…	--
ENSG00000011201	0.000	0.002	0.000	0.333	ANOS1	anosmin 1 [Source:HGNC Symbol;Acc:HGNC:6211]	-	-	-	-	GO:0005576//extracellular region;GO:0005615//extracellular space;GO:0005886//plasma membrane;GO:0009986//cell surface;GO:0016020//membrane;GO:0031012//extracellular matrix	GO:0004867//serine-type endopeptidase inhibitor activity;GO:0005201//extracellular matrix structural constituent;GO:0005515//protein binding;GO:0008201//heparin binding;GO:0030414//peptidase inhibitor activity	GO:0006935//chemotaxis;GO:0007155//cell adhesion;GO:0007411//axon guidance;GO:0010466//negative regulation of peptidase activity;GO:0030182//neuron differentiation	--
ENSG00000011243	22.102	24.100	1784.333	1696.000	AKAP8L	A-kinase anchoring protein 8 like [Source:HGNC Symbol;Acc:HGNC:29857]	-	-	-	-	GO:0000785//chromatin;GO:0005634//nucleus;GO:0005737//cytoplasm;GO:0016363//nuclear matrix;GO:0016605//PML body;GO:0016607//nuclear speck;GO:0043229//intracellular organelle;GO:1990904//ribonucleoprotein complex	GO:0003677//DNA binding;GO:0003723//RNA binding;GO:0005515//protein binding;GO:0005521//lamin binding;GO:0016301//kinase activity;GO:0017151//DEAD/H-box RNA helicase binding;GO:0034237//protein kinase A regulatory subunit binding;GO:0042826//histone deacetylase binding;GO:0046872//metal ion binding	GO:0006397//mRNA processing;GO:0007076//mitotic chromosome condensation;GO:0008380//RNA splicing;GO:0010793//regulation of mRNA export from nucleus;GO:0016310//phosphorylation;GO:0044839//cell cycle G2/M phase transition;GO:0045944//positive regulation of transcription by RNA polymerase II;GO:0051081//nuclear membrane disassembly	--
ENSG00000011258	5.394	3.712	771.333	478.333	MBTD1	mbt domain containing 1 [Source:HGNC Symbol;Acc:HGNC:19866]	-	-	-	-	GO:0000786//nucleosome;GO:0005634//nucleus;GO:0005694//chromosome;GO:0035267//NuA4 histone acetyltransferase complex;GO:0035861//site of double-strand break	GO:0005515//protein binding;GO:0008270//zinc ion binding;GO:0035064//methylated histone binding;GO:0046872//metal ion binding;GO:0062060//NuA4 histone acetyltransferase complex binding;GO:0140677//molecular function activator activity;GO:0140678//molecular function inhibitor activity	GO:0000724//double-strand break repair via homologous recombination;GO:0006325//chromatin organization;GO:0006355//regulation of transcription, DNA-templated;GO:0016573//histone acetylation;GO:0042981//regulation of apoptotic process;GO:0043967//histone H4 acetylation;GO:0043968//histone H2A acetylation;GO:0045893//positive regulation of transcription, DNA-templated;GO:0048706//embryonic skeletal…	--
ENSG00000011260	68.777	55.248	4189.333	3031.333	UTP18	UTP18 small subunit processome component [Source:HGNC Symbol;Acc:HGNC:24274]	Genetic Information Processing	Translation	ko03008//Ribosome biogenesis in eukaryotes	K14553	GO:0005634//nucleus;GO:0005654//nucleoplasm;GO:0005730//nucleolus;GO:0016020//membrane;GO:0031965//nuclear membrane;GO:0032040//small-subunit processome;GO:0034388//Pwp2p-containing subcomplex of 90S preribosome	GO:0003723//RNA binding;GO:0005515//protein binding	GO:0006364//rRNA processing;GO:0042274//ribosomal small subunit biogenesis	--
ENSG00000011275	10.572	9.081	1743.333	1342.887	RNF216	ring finger protein 216 [Source:HGNC Symbol;Acc:HGNC:21698]	-	-	-	-	GO:0005634//nucleus;GO:0005654//nucleoplasm;GO:0005737//cytoplasm;GO:0005829//cytosol	GO:0005515//protein binding;GO:0016740//transferase activity;GO:0046872//metal ion binding;GO:0061630//ubiquitin protein ligase activity	GO:0006915//apoptotic process;GO:0016567//protein ubiquitination;GO:0032480//negative regulation of type I interferon production;GO:0032648//regulation of interferon-beta production;GO:0043161//proteasome-mediated ubiquitin-dependent protein catabolic process;GO:0050691//regulation of defense response to virus by host;GO:0070936//protein K48-linked ubiquitination	--
ENSG00000011295	13.889	11.872	1198.333	880.000	TTC19	tetratricopeptide repeat domain 19 [Source:HGNC Symbol;Acc:HGNC:26006]	-	-	-	-	GO:0005739//mitochondrion;GO:0005743//mitochondrial inner membrane;GO:0005813//centrosome;GO:0016020//membrane;GO:0030496//midbody;GO:0070469//respirasome	GO:0005515//protein binding	GO:0000281//mitotic cytokinesis;GO:0007049//cell cycle;GO:0034551//mitochondrial respiratory chain complex III assembly;GO:0051301//cell division	--
ENSG00000011304	66.054	68.860	6030.333	5356.333	PTBP1	polypyrimidine tract binding protein 1 [Source:HGNC Symbol;Acc:HGNC:9583]	-	-	-	-	GO:0005634//nucleus;GO:0005654//nucleoplasm;GO:0005730//nucleolus;GO:0016020//membrane;GO:0070062//extracellular exosome	GO:0003676//nucleic acid binding;GO:0003677//DNA binding;GO:0003723//RNA binding;GO:0003729//mRNA binding;GO:0005515//protein binding;GO:0008187//poly-pyrimidine tract binding;GO:0036002//pre-mRNA binding	GO:0000381//regulation of alternative mRNA splicing, via spliceosome;GO:0006397//mRNA processing;GO:0008380//RNA splicing;GO:0010467//gene expression;GO:0022008//neurogenesis;GO:0033119//negative regulation of RNA splicing;GO:0035307//positive regulation of protein dephosphorylation;GO:0043484//regulation of RNA splicing;GO:0045595//regulation of cell differentiation;GO:0045665//negative regulati…	--
ENSG00000011332	1.213	4.042	81.667	207.333	DPF1	double PHD fingers 1 [Source:HGNC Symbol;Acc:HGNC:20225]	Organismal Systems;Human Diseases	Environmental adaptation;Cancer: specific types	ko04714//Thermogenesis;ko05225//Hepatocellular carcinoma	K22198;K22198	GO:0000785//chromatin;GO:0005634//nucleus;GO:0005737//cytoplasm;GO:0071565//nBAF complex	GO:0005515//protein binding;GO:0046872//metal ion binding;GO:1990837//sequence-specific double-stranded DNA binding	GO:0006338//chromatin remodeling;GO:0006357//regulation of transcription by RNA polymerase II;GO:0006915//apoptotic process;GO:0007399//nervous system development;GO:0030071//regulation of mitotic metaphase/anaphase transition;GO:0045597//positive regulation of cell differentiation;GO:0070316//regulation of G0 to G1 transition;GO:2000045//regulation of G1/S transition of mitotic cell cycle;GO:200…	--
ENSG00000011347	0.097	0.413	13.000	29.667	SYT7	synaptotagmin 7 [Source:HGNC Symbol;Acc:HGNC:11514]	-	-	-	-	GO:0005764//lysosome;GO:0005765//lysosomal membrane;GO:0005777//peroxisome;GO:0005778//peroxisomal membrane;GO:0005829//cytosol;GO:0005886//plasma membrane;GO:0008021//synaptic vesicle;GO:0016020//membrane;GO:0030424//axon;GO:0030658//transport vesicle membrane;GO:0030670//phagocytic vesicle membrane;GO:0030672//synaptic vesicle membrane;GO:0031045//dense core granule;GO:0031410//cytoplasmic vesi…	GO:0000149//SNARE binding;GO:0001786//phosphatidylserine binding;GO:0005509//calcium ion binding;GO:0005515//protein binding;GO:0005516//calmodulin binding;GO:0005544//calcium-dependent phospholipid binding;GO:0005546//phosphatidylinositol-4,5-bisphosphate binding;GO:0019905//syntaxin binding;GO:0030276//clathrin binding;GO:0046872//metal ion binding	GO:0001778//plasma membrane repair;GO:0006887//exocytosis;GO:0006906//vesicle fusion;GO:0006909//phagocytosis;GO:0014059//regulation of dopamine secretion;GO:0017156//calcium-ion regulated exocytosis;GO:0017158//regulation of calcium ion-dependent exocytosis;GO:0036465//synaptic vesicle recycling;GO:0045956//positive regulation of calcium ion-dependent exocytosis;GO:0046850//regulation of bone re…	--
ENSG00000011376	14.190	10.606	2164.333	1470.000	LARS2	leucyl-tRNA synthetase 2, mitochondrial [Source:HGNC Symbol;Acc:HGNC:17095]	Genetic Information Processing	Translation	ko00970//Aminoacyl-tRNA biosynthesis	K01869	GO:0005739//mitochondrion;GO:0005759//mitochondrial matrix	GO:0000166//nucleotide binding;GO:0002161//aminoacyl-tRNA editing activity;GO:0004812//aminoacyl-tRNA ligase activity;GO:0004823//leucine-tRNA ligase activity;GO:0005524//ATP binding;GO:0016874//ligase activity	GO:0006399//tRNA metabolic process;GO:0006412//translation;GO:0006418//tRNA aminoacylation for protein translation;GO:0006429//leucyl-tRNA aminoacylation;GO:0010467//gene expression;GO:0032543//mitochondrial translation;GO:0106074//aminoacyl-tRNA metabolism involved in translational fidelity	--
ENSG00000011405	5.179	5.004	951.667	887.333	PIK3C2A	phosphatidylinositol-4-phosphate 3-kinase catalytic subunit type 2 alpha [Source:HGNC Symbol;Acc:HGNC:8971]	Metabolism;Human Diseases;Environmental Information Processing;Metabolism	Global and overview maps;Infectious disease: bacterial;Signal transduction;Carbohydrate metabolism	ko01100//Metabolic pathways;ko05132//Salmonella infection;ko04070//Phosphatidylinositol signaling system;ko00562//Inositol phosphate metabolism	K00923;K00923;K00923;K00923	GO:0005634//nucleus;GO:0005654//nucleoplasm;GO:0005737//cytoplasm;GO:0005794//Golgi apparatus;GO:0005802//trans-Golgi network;GO:0005829//cytosol;GO:0005886//plasma membrane;GO:0005942//phosphatidylinositol 3-kinase complex;GO:0016020//membrane;GO:0030136//clathrin-coated vesicle;GO:0031410//cytoplasmic vesicle;GO:0031982//vesicle;GO:0043231//intracellular membrane-bounded organelle;GO:0070062//e…	GO:0000166//nucleotide binding;GO:0005524//ATP binding;GO:0016301//kinase activity;GO:0016303//1-phosphatidylinositol-3-kinase activity;GO:0016740//transferase activity;GO:0030276//clathrin binding;GO:0035004//phosphatidylinositol 3-kinase activity;GO:0035005//1-phosphatidylinositol-4-phosphate 3-kinase activity;GO:0035091//phosphatidylinositol binding;GO:0046934//phosphatidylinositol-4,5-bisphos…	GO:0006629//lipid metabolic process;GO:0006661//phosphatidylinositol biosynthetic process;GO:0006887//exocytosis;GO:0006897//endocytosis;GO:0007173//epidermal growth factor receptor signaling pathway;GO:0008286//insulin receptor signaling pathway;GO:0010508//positive regulation of autophagy;GO:0014065//phosphatidylinositol 3-kinase signaling;GO:0014829//vascular associated smooth muscle contracti…	--
ENSG00000011422	15.338	30.045	669.667	1189.333	PLAUR	plasminogen activator, urokinase receptor [Source:HGNC Symbol;Acc:HGNC:9053]	Human Diseases;Organismal Systems	Cancer: overview;Immune system	ko05205//Proteoglycans in cancer;ko04610//Complement and coagulation cascades	K03985;K03985	GO:0005576//extracellular region;GO:0005788//endoplasmic reticulum lumen;GO:0005789//endoplasmic reticulum membrane;GO:0005886//plasma membrane;GO:0005925//focal adhesion;GO:0009986//cell surface;GO:0016020//membrane;GO:0019898//extrinsic component of membrane;GO:0035579//specific granule membrane;GO:0042995//cell projection;GO:0070161//anchoring junction;GO:0098637//protein complex involved in c…	GO:0005102//signaling receptor binding;GO:0005515//protein binding;GO:0019899//enzyme binding;GO:0019904//protein domain specific binding;GO:0030377//urokinase plasminogen activator receptor activity;GO:0038023//signaling receptor activity	GO:0001934//positive regulation of protein phosphorylation;GO:0006935//chemotaxis;GO:0007165//signal transduction;GO:0007596//blood coagulation;GO:0010755//regulation of plasminogen activation;GO:0030155//regulation of cell adhesion;GO:0030162//regulation of proteolysis;GO:0034112//positive regulation of homotypic cell-cell adhesion;GO:0038195//urokinase plasminogen activator signaling pathway;GO…	--
ENSG00000011426	22.697	18.971	2390.667	2288.000	ANLN	anillin, actin binding protein [Source:HGNC Symbol;Acc:HGNC:14082]	-	-	-	-	GO:0005634//nucleus;GO:0005654//nucleoplasm;GO:0005737//cytoplasm;GO:0005826//actomyosin contractile ring;GO:0005829//cytosol;GO:0005856//cytoskeleton;GO:0005938//cell cortex;GO:0015629//actin cytoskeleton;GO:0030496//midbody;GO:0032059//bleb;GO:0042995//cell projection	GO:0003779//actin binding;GO:0005515//protein binding;GO:0045296//cadherin binding	GO:0000281//mitotic cytokinesis;GO:0000915//actomyosin contractile ring assembly;GO:0000921//septin ring assembly;GO:0002244//hematopoietic progenitor cell differentiation;GO:0007049//cell cycle;GO:0007096//regulation of exit from mitosis;GO:0031106//septin ring organization;GO:0051301//cell division;GO:0090521//glomerular visceral epithelial cell migration;GO:1904172//positive regulation of bleb…	--
ENSG00000011451	2.413	1.908	369.667	240.333	WIZ	WIZ zinc finger [Source:HGNC Symbol;Acc:HGNC:30917]	-	-	-	-	GO:0005634//nucleus;GO:0005654//nucleoplasm;GO:0030496//midbody;GO:0070062//extracellular exosome	GO:0000978//RNA polymerase II cis-regulatory region sequence-specific DNA binding;GO:0000981//DNA-binding transcription factor activity, RNA polymerase II-specific;GO:0001222//transcription corepressor binding;GO:0005515//protein binding;GO:0044877//protein-containing complex binding;GO:0046872//metal ion binding;GO:1990226//histone methyltransferase binding	GO:0006357//regulation of transcription by RNA polymerase II;GO:0010571//positive regulation of nuclear cell cycle DNA replication;GO:0050821//protein stabilization	zf-C2H2
ENSG00000011454	10.382	11.612	1057.000	1016.667	RABGAP1	RAB GTPase activating protein 1 [Source:HGNC Symbol;Acc:HGNC:17155]	-	-	-	-	GO:0005737//cytoplasm;GO:0005813//centrosome;GO:0005815//microtubule organizing center;GO:0005829//cytosol;GO:0005856//cytoskeleton;GO:0005875//microtubule associated complex	GO:0005096//GTPase activator activity;GO:0005515//protein binding;GO:0015631//tubulin binding;GO:0031267//small GTPase binding	GO:0007049//cell cycle;GO:0043087//regulation of GTPase activity	--
ENSG00000011465	429.190	240.892	21623.000	10522.333	DCN	decorin [Source:HGNC Symbol;Acc:HGNC:2705]	Human Diseases;Environmental Information Processing	Cancer: overview;Signal transduction	ko05205//Proteoglycans in cancer;ko04350//TGF-beta signaling pathway	K04660;K04660	GO:0005576//extracellular region;GO:0005615//extracellular space;GO:0005796//Golgi lumen;GO:0043202//lysosomal lumen;GO:0062023//collagen-containing extracellular matrix	GO:0003723//RNA binding;GO:0005515//protein binding;GO:0005539//glycosaminoglycan binding;GO:0030021//extracellular matrix structural constituent conferring compression resistance;GO:0050840//extracellular matrix binding	GO:0009887//animal organ morphogenesis;GO:0010508//positive regulation of autophagy;GO:0010596//negative regulation of endothelial cell migration;GO:0014068//positive regulation of phosphatidylinositol 3-kinase signaling;GO:0016239//positive regulation of macroautophagy;GO:0016525//negative regulation of angiogenesis;GO:0019800//peptide cross-linking via chondroitin 4-sulfate glycosaminoglycan;GO…	--
ENSG00000011478	5.070	4.321	304.333	244.000	QPCTL	glutaminyl-peptide cyclotransferase like [Source:HGNC Symbol;Acc:HGNC:25952]	-	-	-	-	GO:0000139//Golgi membrane;GO:0005794//Golgi apparatus;GO:0016020//membrane	GO:0005515//protein binding;GO:0008270//zinc ion binding;GO:0016603//glutaminyl-peptide cyclotransferase activity;GO:0016740//transferase activity;GO:0016746//acyltransferase activity;GO:0046872//metal ion binding	GO:0017186//peptidyl-pyroglutamic acid biosynthetic process, using glutaminyl-peptide cyclotransferase	--
ENSG00000011485	39.306	31.266	2747.667	1848.333	PPP5C	protein phosphatase 5 catalytic subunit [Source:HGNC Symbol;Acc:HGNC:9322]	Environmental Information Processing	Signal transduction	ko04010//MAPK signaling pathway	K04460	GO:0005634//nucleus;GO:0005654//nucleoplasm;GO:0005737//cytoplasm;GO:0005829//cytosol;GO:0005886//plasma membrane;GO:0016020//membrane;GO:0032991//protein-containing complex;GO:0043231//intracellular membrane-bounded organelle;GO:0101031//chaperone complex	GO:0003723//RNA binding;GO:0004721//phosphoprotein phosphatase activity;GO:0004722//protein serine/threonine phosphatase activity;GO:0005515//protein binding;GO:0005524//ATP binding;GO:0008289//lipid binding;GO:0016787//hydrolase activity;GO:0016791//phosphatase activity;GO:0017018//myosin phosphatase activity;GO:0042802//identical protein binding;GO:0043531//ADP binding;GO:0046872//metal ion bin…	GO:0000165//MAPK cascade;GO:0000278//mitotic cell cycle;GO:0006281//DNA repair;GO:0006302//double-strand break repair;GO:0006351//transcription, DNA-templated;GO:0006470//protein dephosphorylation;GO:0006974//cellular response to DNA damage stimulus;GO:0010288//response to lead ion;GO:0035970//peptidyl-threonine dephosphorylation;GO:0043123//positive regulation of I-kappaB kinase/NF-kappaB signal…	--
ENSG00000011523	3.601	6.781	423.000	589.000	CEP68	centrosomal protein 68 [Source:HGNC Symbol;Acc:HGNC:29076]	-	-	-	-	GO:0005654//nucleoplasm;GO:0005737//cytoplasm;GO:0005813//centrosome;GO:0005815//microtubule organizing center;GO:0005829//cytosol;GO:0005856//cytoskeleton;GO:0030054//cell junction;GO:0034451//centriolar satellite	GO:0005515//protein binding;GO:0019901//protein kinase binding;GO:0019904//protein domain specific binding	GO:0007098//centrosome cycle;GO:0010457//centriole-centriole cohesion;GO:0033365//protein localization to organelle	--
ENSG00000011566	10.305	10.240	1260.667	1048.000	MAP4K3	mitogen-activated protein kinase kinase kinase kinase 3 [Source:HGNC Symbol;Acc:HGNC:6865]	Environmental Information Processing	Signal transduction	ko04010//MAPK signaling pathway	K04406	GO:0005737//cytoplasm	GO:0000166//nucleotide binding;GO:0004672//protein kinase activity;GO:0004674//protein serine/threonine kinase activity;GO:0005515//protein binding;GO:0005524//ATP binding;GO:0008349//MAP kinase kinase kinase kinase activity;GO:0016301//kinase activity;GO:0016740//transferase activity;GO:0106310//protein serine kinase activity	GO:0000165//MAPK cascade;GO:0006468//protein phosphorylation;GO:0007254//JNK cascade;GO:0009411//response to UV;GO:0016310//phosphorylation;GO:0034612//response to tumor necrosis factor;GO:0035556//intracellular signal transduction	--
ENSG00000011590	0.000	0.027	0.000	1.333	ZBTB32	zinc finger and BTB domain containing 32 [Source:HGNC Symbol;Acc:HGNC:16763]	-	-	-	-	GO:0000785//chromatin;GO:0005634//nucleus	GO:0000981//DNA-binding transcription factor activity, RNA polymerase II-specific;GO:0001227//DNA-binding transcription repressor activity, RNA polymerase II-specific;GO:0003677//DNA binding;GO:0005515//protein binding;GO:0008270//zinc ion binding;GO:0042802//identical protein binding;GO:0046872//metal ion binding;GO:1990837//sequence-specific double-stranded DNA binding	GO:0000122//negative regulation of transcription by RNA polymerase II;GO:0001817//regulation of cytokine production;GO:0002682//regulation of immune system process	ZBTB
ENSG00000011600	0.311	8.157	5.667	137.000	TYROBP	transmembrane immune signaling adaptor TYROBP [Source:HGNC Symbol;Acc:HGNC:12449]	Organismal Systems;Organismal Systems	Development and regeneration;Immune system	ko04380//Osteoclast differentiation;ko04650//Natural killer cell mediated cytotoxicity	K07992;K07992	GO:0005886//plasma membrane;GO:0009986//cell surface;GO:0016020//membrane;GO:0030667//secretory granule membrane	GO:0005102//signaling receptor binding;GO:0005515//protein binding;GO:0019209//kinase activator activity;GO:0042802//identical protein binding;GO:0042803//protein homodimerization activity;GO:0046872//metal ion binding;GO:0060090//molecular adaptor activity	GO:0002222//stimulatory killer cell immunoglobulin-like receptor signaling pathway;GO:0002223//stimulatory C-type lectin receptor signaling pathway;GO:0002274//myeloid leukocyte activation;GO:0002282//microglial cell activation involved in immune response;GO:0002283//neutrophil activation involved in immune response;GO:0002376//immune system process;GO:0006968//cellular defense response;GO:000716…	--
ENSG00000011638	4.084	7.605	205.333	359.333	LDAF1	lipid droplet assembly factor 1 [Source:HGNC Symbol;Acc:HGNC:30136]	-	-	-	-	GO:0005783//endoplasmic reticulum;GO:0005789//endoplasmic reticulum membrane;GO:0005811//lipid droplet;GO:0016020//membrane	GO:0005515//protein binding	GO:0140042//lipid droplet formation	--
ENSG00000011677	0.002	0.000	0.333	0.000	GABRA3	gamma-aminobutyric acid type A receptor subunit alpha3 [Source:HGNC Symbol;Acc:HGNC:4077]	Environmental Information Processing;Organismal Systems;Human Diseases;Organismal Systems;Organismal Systems;Human Diseases	Signaling molecules and interaction;Nervous system;Substance dependence;Nervous system;Sensory system;Substance dependence	ko04080//Neuroactive ligand-receptor interaction;ko04723//Retrograde endocannabinoid signaling;ko05032//Morphine addiction;ko04727//GABAergic synapse;ko04742//Taste transduction;ko05033//Nicotine addiction	K05175;K05175;K05175;K05175;K05175;K05175	GO:0005886//plasma membrane;GO:0016020//membrane;GO:0032590//dendrite membrane;GO:0034707//chloride channel complex;GO:0045202//synapse;GO:0045211//postsynaptic membrane;GO:0098794//postsynapse;GO:1902711//GABA-A receptor complex	GO:0004888//transmembrane signaling receptor activity;GO:0004890//GABA-A receptor activity;GO:0005216//ion channel activity;GO:0005230//extracellular ligand-gated ion channel activity;GO:0005237//inhibitory extracellular ligand-gated ion channel activity;GO:0005254//chloride channel activity;GO:0005515//protein binding;GO:0008503//benzodiazepine receptor activity;GO:0022851//GABA-gated chloride i…	GO:0006811//ion transport;GO:0006821//chloride transport;GO:0007165//signal transduction;GO:0007214//gamma-aminobutyric acid signaling pathway;GO:0034220//ion transmembrane transport;GO:0050877//nervous system process;GO:0051932//synaptic transmission, GABAergic;GO:0060078//regulation of postsynaptic membrane potential;GO:0099505//regulation of presynaptic membrane potential;GO:1902476//chloride …	--
ENSG00000012048	6.508	5.846	914.000	729.000	BRCA1	BRCA1 DNA repair associated [Source:HGNC Symbol;Acc:HGNC:1100]	Environmental Information Processing;Human Diseases;Human Diseases;Genetic Information Processing;Human Diseases;Genetic Information Processing;Genetic Information Processing	Signal transduction;Cancer: overview;Cancer: specific types;Folding, sorting and degradation;Drug resistance: antineoplastic;Replication and repair;Replication and repair	ko04151//PI3K-Akt signaling pathway;ko05206//MicroRNAs in cancer;ko05224//Breast cancer;ko04120//Ubiquitin mediated proteolysis;ko01524//Platinum drug resistance;ko03460//Fanconi anemia pathway;ko03440//Homologous recombination	K10605;K10605;K10605;K10605;K10605;K10605;K10605	GO:0000151//ubiquitin ligase complex;GO:0000152//nuclear ubiquitin ligase complex;GO:0000793//condensed chromosome;GO:0000794//condensed nuclear chromosome;GO:0000800//lateral element;GO:0000931//gamma-tubulin large complex;GO:0001673//male germ cell nucleus;GO:0001741//XY body;GO:0005634//nucleus;GO:0005654//nucleoplasm;GO:0005694//chromosome;GO:0005737//cytoplasm;GO:0005886//plasma membrane;GO:…	GO:0000976//transcription cis-regulatory region binding;GO:0002039//p53 binding;GO:0003677//DNA binding;GO:0003684//damaged DNA binding;GO:0003713//transcription coactivator activity;GO:0003723//RNA binding;GO:0004842//ubiquitin-protein transferase activity;GO:0005515//protein binding;GO:0008270//zinc ion binding;GO:0015631//tubulin binding;GO:0016740//transferase activity;GO:0019899//enzyme bind…	GO:0000209//protein polyubiquitination;GO:0000724//double-strand break repair via homologous recombination;GO:0006281//DNA repair;GO:0006282//regulation of DNA repair;GO:0006301//postreplication repair;GO:0006302//double-strand break repair;GO:0006310//DNA recombination;GO:0006349//regulation of gene expression by genetic imprinting;GO:0006357//regulation of transcription by RNA polymerase II;GO:…	--
ENSG00000012061	95.308	163.065	3856.000	5919.667	ERCC1	ERCC excision repair 1, endonuclease non-catalytic subunit [Source:HGNC Symbol;Acc:HGNC:3433]	Human Diseases;Genetic Information Processing;Genetic Information Processing	Drug resistance: antineoplastic;Replication and repair;Replication and repair	ko01524//Platinum drug resistance;ko03460//Fanconi anemia pathway;ko03420//Nucleotide excision repair	K10849;K10849;K10849	GO:0000109//nucleotide-excision repair complex;GO:0000110//nucleotide-excision repair factor 1 complex;GO:0000781//chromosome, telomeric region;GO:0005634//nucleus;GO:0005654//nucleoplasm;GO:0005737//cytoplasm;GO:0070522//ERCC4-ERCC1 complex	GO:0000014//single-stranded DNA endodeoxyribonuclease activity;GO:0001094//TFIID-class transcription factor complex binding;GO:0003677//DNA binding;GO:0003684//damaged DNA binding;GO:0003697//single-stranded DNA binding;GO:0005515//protein binding;GO:1990599//3' overhang single-stranded DNA endodeoxyribonuclease activity;GO:1990841//promoter-specific chromatin binding	GO:0000720//pyrimidine dimer repair by nucleotide-excision repair;GO:0006281//DNA repair;GO:0006289//nucleotide-excision repair;GO:0006302//double-strand break repair;GO:0006303//double-strand break repair via nonhomologous end joining;GO:0006310//DNA recombination;GO:0006312//mitotic recombination;GO:0006949//syncytium formation;GO:0006974//cellular response to DNA damage stimulus;GO:0006979//re…	--
ENSG00000012124	0.000	0.010	0.000	0.667	CD22	CD22 molecule [Source:HGNC Symbol;Acc:HGNC:1643]	Environmental Information Processing;Organismal Systems;Organismal Systems	Signaling molecules and interaction;Immune system;Immune system	ko04514//Cell adhesion molecules;ko04640//Hematopoietic cell lineage;ko04662//B cell receptor signaling pathway	K06467;K06467;K06467	GO:0005737//cytoplasm;GO:0005769//early endosome;GO:0005886//plasma membrane;GO:0009897//external side of plasma membrane;GO:0009986//cell surface;GO:0016020//membrane;GO:0032809//neuronal cell body membrane;GO:0055037//recycling endosome;GO:0070062//extracellular exosome	GO:0001791//IgM binding;GO:0005102//signaling receptor binding;GO:0005515//protein binding;GO:0019903//protein phosphatase binding;GO:0030246//carbohydrate binding;GO:0033691//sialic acid binding;GO:0042609//CD4 receptor binding	GO:0002638//negative regulation of immunoglobulin production;GO:0007155//cell adhesion;GO:0030100//regulation of endocytosis;GO:0030888//regulation of B cell proliferation;GO:0042113//B cell activation;GO:0050776//regulation of immune response;GO:0050849//negative regulation of calcium-mediated signaling;GO:0050859//negative regulation of B cell receptor signaling pathway	--
ENSG00000012171	1.662	3.675	120.667	270.000	SEMA3B	semaphorin 3B [Source:HGNC Symbol;Acc:HGNC:10724]	Organismal Systems	Development and regeneration	ko04360//Axon guidance	K06840	GO:0005576//extracellular region;GO:0005783//endoplasmic reticulum;GO:0062023//collagen-containing extracellular matrix	GO:0005515//protein binding;GO:0030215//semaphorin receptor binding;GO:0045499//chemorepellent activity	GO:0001755//neural crest cell migration;GO:0007267//cell-cell signaling;GO:0007411//axon guidance;GO:0030335//positive regulation of cell migration;GO:0048843//negative regulation of axon extension involved in axon guidance;GO:0050919//negative chemotaxis;GO:0061643//chemorepulsion of axon;GO:0071526//semaphorin-plexin signaling pathway	--
ENSG00000012174	3.080	3.046	445.667	400.333	MBTPS2	membrane bound transcription factor peptidase, site 2 [Source:HGNC Symbol;Acc:HGNC:15455]	Genetic Information Processing	Folding, sorting and degradation	ko04141//Protein processing in endoplasmic reticulum	K07765	GO:0000139//Golgi membrane;GO:0005737//cytoplasm;GO:0016020//membrane	GO:0004222//metalloendopeptidase activity;GO:0005515//protein binding;GO:0008233//peptidase activity;GO:0008237//metallopeptidase activity;GO:0016787//hydrolase activity;GO:0046872//metal ion binding	GO:0006508//proteolysis;GO:0006629//lipid metabolic process;GO:0008202//steroid metabolic process;GO:0008203//cholesterol metabolic process;GO:0030968//endoplasmic reticulum unfolded protein response;GO:0031293//membrane protein intracellular domain proteolysis;GO:0034976//response to endoplasmic reticulum stress;GO:0036500//ATF6-mediated unfolded protein response;GO:0045540//regulation of choles…	--
ENSG00000012211	3.370	4.087	199.333	201.333	PRICKLE3	prickle planar cell polarity protein 3 [Source:HGNC Symbol;Acc:HGNC:6645]	Environmental Information Processing	Signal transduction	ko04310//Wnt signaling pathway	K04511	GO:0005737//cytoplasm;GO:0005739//mitochondrion;GO:0005886//plasma membrane;GO:0016020//membrane	GO:0005515//protein binding;GO:0008270//zinc ion binding;GO:0046872//metal ion binding	GO:0008150//biological_process;GO:0030030//cell projection organization	--
ENSG00000012223	0.008	0.017	0.667	1.000	LTF	lactotransferrin [Source:HGNC Symbol;Acc:HGNC:6720]	-	-	-	-	GO:0005576//extracellular region;GO:0005615//extracellular space;GO:0005634//nucleus;GO:0005737//cytoplasm;GO:0005769//early endosome;GO:0005886//plasma membrane;GO:0009986//cell surface;GO:0030141//secretory granule;GO:0032991//protein-containing complex;GO:0035580//specific granule lumen;GO:0042581//specific granule;GO:0055037//recycling endosome;GO:0070062//extracellular exosome;GO:0097013//ph…	GO:0001530//lipopolysaccharide binding;GO:0003677//DNA binding;GO:0004252//serine-type endopeptidase activity;GO:0004869//cysteine-type endopeptidase inhibitor activity;GO:0005506//iron ion binding;GO:0005515//protein binding;GO:0008201//heparin binding;GO:0008233//peptidase activity;GO:0008236//serine-type peptidase activity;GO:0016787//hydrolase activity;GO:0043539//protein serine/threonine kin…	GO:0001503//ossification;GO:0001817//regulation of cytokine production;GO:0001895//retina homeostasis;GO:0002227//innate immune response in mucosa;GO:0002376//immune system process;GO:0006508//proteolysis;GO:0006811//ion transport;GO:0006826//iron ion transport;GO:0006959//humoral immune response;GO:0019731//antibacterial humoral response;GO:0019732//antifungal humoral response;GO:0031640//killin…	Others
ENSG00000012232	10.277	11.963	2082.333	2206.667	EXTL3	exostosin like glycosyltransferase 3 [Source:HGNC Symbol;Acc:HGNC:3518]	Metabolism;Metabolism	Global and overview maps;Glycan biosynthesis and metabolism	ko01100//Metabolic pathways;ko00534//Glycosaminoglycan biosynthesis - heparan sulfate / heparin	K02370;K02370	GO:0005634//nucleus;GO:0005783//endoplasmic reticulum;GO:0005789//endoplasmic reticulum membrane;GO:0005794//Golgi apparatus;GO:0005886//plasma membrane;GO:0016020//membrane	GO:0000287//magnesium ion binding;GO:0001888//glucuronyl-galactosyl-proteoglycan 4-alpha-N-acetylglucosaminyltransferase activity;GO:0005515//protein binding;GO:0016500//protein-hormone receptor activity;GO:0016740//transferase activity;GO:0016757//glycosyltransferase activity;GO:0016758//hexosyltransferase activity;GO:0046872//metal ion binding	GO:0006486//protein glycosylation;GO:0014068//positive regulation of phosphatidylinositol 3-kinase signaling;GO:0015012//heparan sulfate proteoglycan biosynthetic process;GO:0030307//positive regulation of cell growth;GO:0050728//negative regulation of inflammatory response;GO:0106015//negative regulation of inflammatory response to wounding;GO:1900016//negative regulation of cytokine production …	--
ENSG00000012504	0.000	0.000	0.000	0.000	NR1H4	nuclear receptor subfamily 1 group H member 4 [Source:HGNC Symbol;Acc:HGNC:7967]	Organismal Systems	Digestive system	ko04976//Bile secretion	K08537	GO:0000785//chromatin;GO:0000791//euchromatin;GO:0005634//nucleus;GO:0005654//nucleoplasm;GO:0043235//receptor complex	GO:0000976//transcription cis-regulatory region binding;GO:0000977//RNA polymerase II transcription regulatory region sequence-specific DNA binding;GO:0000978//RNA polymerase II cis-regulatory region sequence-specific DNA binding;GO:0000981//DNA-binding transcription factor activity, RNA polymerase II-specific;GO:0001221//transcription coregulator binding;GO:0001228//DNA-binding transcription act…	GO:0000122//negative regulation of transcription by RNA polymerase II;GO:0001080//nitrogen catabolite activation of transcription from RNA polymerase II promoter;GO:0001678//cellular glucose homeostasis;GO:0002376//immune system process;GO:0006351//transcription, DNA-templated;GO:0006355//regulation of transcription, DNA-templated;GO:0006357//regulation of transcription by RNA polymerase II;GO:00…	THR-like
ENSG00000012660	76.892	91.910	5553.667	5745.333	ELOVL5	ELOVL fatty acid elongase 5 [Source:HGNC Symbol;Acc:HGNC:21308]	Metabolism;Metabolism;Metabolism;Metabolism	Global and overview maps;Global and overview maps;Lipid metabolism;Lipid metabolism	ko01100//Metabolic pathways;ko01212//Fatty acid metabolism;ko00062//Fatty acid elongation;ko01040//Biosynthesis of unsaturated fatty acids	K10244;K10244;K10244;K10244	GO:0005783//endoplasmic reticulum;GO:0005789//endoplasmic reticulum membrane;GO:0016020//membrane;GO:0030425//dendrite;GO:0042995//cell projection;GO:0043025//neuronal cell body;GO:0097447//dendritic tree	GO:0005515//protein binding;GO:0009922//fatty acid elongase activity;GO:0016740//transferase activity;GO:0102756//very-long-chain 3-ketoacyl-CoA synthase activity	GO:0006629//lipid metabolic process;GO:0006631//fatty acid metabolic process;GO:0006633//fatty acid biosynthetic process;GO:0006636//unsaturated fatty acid biosynthetic process;GO:0019367//fatty acid elongation, saturated fatty acid;GO:0030148//sphingolipid biosynthetic process;GO:0030497//fatty acid elongation;GO:0034625//fatty acid elongation, monounsaturated fatty acid;GO:0034626//fatty acid e…	--
ENSG00000012779	0.009	0.077	0.667	5.667	ALOX5	arachidonate 5-lipoxygenase [Source:HGNC Symbol;Acc:HGNC:435]	Metabolism;Organismal Systems;Human Diseases;Organismal Systems;Metabolism;Organismal Systems	Global and overview maps;Nervous system;Infectious disease: parasitic;Immune system;Lipid metabolism;Endocrine system	ko01100//Metabolic pathways;ko04726//Serotonergic synapse;ko05145//Toxoplasmosis;ko04664//Fc epsilon RI signaling pathway;ko00590//Arachidonic acid metabolism;ko04913//Ovarian steroidogenesis	K00461;K00461;K00461;K00461;K00461;K00461	GO:0005576//extracellular region;GO:0005615//extracellular space;GO:0005634//nucleus;GO:0005635//nuclear envelope;GO:0005641//nuclear envelope lumen;GO:0005654//nucleoplasm;GO:0005737//cytoplasm;GO:0005829//cytosol;GO:0016020//membrane;GO:0016363//nuclear matrix;GO:0031965//nuclear membrane;GO:0034774//secretory granule lumen;GO:0048471//perinuclear region of cytoplasm;GO:1904813//ficolin-1-rich …	GO:0004051//arachidonate 5-lipoxygenase activity;GO:0004052//arachidonate 12(S)-lipoxygenase activity;GO:0005506//iron ion binding;GO:0005515//protein binding;GO:0016491//oxidoreductase activity;GO:0016702//oxidoreductase activity, acting on single donors with incorporation of molecular oxygen, incorporation of two atoms of oxygen;GO:0016787//hydrolase activity;GO:0036403//arachidonate 8(S)-lipox…	GO:0001676//long-chain fatty acid metabolic process;GO:0001937//negative regulation of endothelial cell proliferation;GO:0002232//leukocyte chemotaxis involved in inflammatory response;GO:0002523//leukocyte migration involved in inflammatory response;GO:0002540//leukotriene production involved in inflammatory response;GO:0006629//lipid metabolic process;GO:0006690//icosanoid metabolic process;GO:…	--
ENSG00000012817	0.000	0.000	0.000	0.000	KDM5D	lysine demethylase 5D [Source:HGNC Symbol;Acc:HGNC:11115]	-	-	-	-	GO:0001650//fibrillar center;GO:0005634//nucleus;GO:0005654//nucleoplasm	GO:0003677//DNA binding;GO:0005515//protein binding;GO:0016491//oxidoreductase activity;GO:0032452//histone demethylase activity;GO:0032453//histone H3-methyl-lysine-4 demethylase activity;GO:0034647//histone H3-tri/di/monomethyl-lysine-4 demethylase activity;GO:0046872//metal ion binding;GO:0050681//androgen receptor binding;GO:0051213//dioxygenase activity	GO:0002457//T cell antigen processing and presentation;GO:0006325//chromatin organization;GO:0006338//chromatin remodeling;GO:0060765//regulation of androgen receptor signaling pathway	--
ENSG00000012822	14.278	32.970	769.000	1549.000	CALCOCO1	calcium binding and coiled-coil domain 1 [Source:HGNC Symbol;Acc:HGNC:29306]	-	-	-	-	GO:0000785//chromatin;GO:0005634//nucleus;GO:0005737//cytoplasm;GO:0005829//cytosol;GO:0043231//intracellular membrane-bounded organelle	GO:0000976//transcription cis-regulatory region binding;GO:0000978//RNA polymerase II cis-regulatory region sequence-specific DNA binding;GO:0003682//chromatin binding;GO:0003712//transcription coregulator activity;GO:0003713//transcription coactivator activity;GO:0005515//protein binding;GO:0008013//beta-catenin binding;GO:0030374//nuclear receptor coactivator activity;GO:0043565//sequence-speci…	GO:0006351//transcription, DNA-templated;GO:0007165//signal transduction;GO:0010628//positive regulation of gene expression;GO:0016055//Wnt signaling pathway;GO:0030518//intracellular steroid hormone receptor signaling pathway;GO:0045893//positive regulation of transcription, DNA-templated;GO:0045944//positive regulation of transcription by RNA polymerase II	--
ENSG00000012963	18.237	33.189	1851.333	3081.333	UBR7	ubiquitin protein ligase E3 component n-recognin 7 [Source:HGNC Symbol;Acc:HGNC:20344]	-	-	-	-	-	GO:0003674//molecular_function;GO:0008270//zinc ion binding;GO:0016740//transferase activity;GO:0046872//metal ion binding;GO:0061630//ubiquitin protein ligase activity	GO:0008150//biological_process;GO:0016567//protein ubiquitination	--
ENSG00000012983	6.990	6.165	839.667	634.667	MAP4K5	mitogen-activated protein kinase kinase kinase kinase 5 [Source:HGNC Symbol;Acc:HGNC:6867]	-	-	-	-	GO:0005737//cytoplasm;GO:0005829//cytosol;GO:0005886//plasma membrane	GO:0000166//nucleotide binding;GO:0004672//protein kinase activity;GO:0004674//protein serine/threonine kinase activity;GO:0005515//protein binding;GO:0005524//ATP binding;GO:0008349//MAP kinase kinase kinase kinase activity;GO:0016301//kinase activity;GO:0016740//transferase activity;GO:0106310//protein serine kinase activity	GO:0000165//MAPK cascade;GO:0006468//protein phosphorylation;GO:0016310//phosphorylation;GO:0035556//intracellular signal transduction	--
ENSG00000013016	3.613	4.309	579.667	613.333	EHD3	EH domain containing 3 [Source:HGNC Symbol;Acc:HGNC:3244]	Cellular Processes	Transport and catabolism	ko04144//Endocytosis	K12476	GO:0005634//nucleus;GO:0005737//cytoplasm;GO:0005768//endosome;GO:0005769//early endosome;GO:0005829//cytosol;GO:0005886//plasma membrane;GO:0005925//focal adhesion;GO:0005929//cilium;GO:0010008//endosome membrane;GO:0016020//membrane;GO:0020018//ciliary pocket membrane;GO:0030139//endocytic vesicle;GO:0042995//cell projection;GO:0048471//perinuclear region of cytoplasm;GO:0055038//recycling endo…	GO:0000166//nucleotide binding;GO:0003676//nucleic acid binding;GO:0005509//calcium ion binding;GO:0005515//protein binding;GO:0005524//ATP binding;GO:0005525//GTP binding;GO:0046872//metal ion binding	GO:0001881//receptor recycling;GO:0006897//endocytosis;GO:0015031//protein transport;GO:0030030//cell projection organization;GO:0032456//endocytic recycling;GO:0034498//early endosome to Golgi transport;GO:0051260//protein homooligomerization;GO:0055117//regulation of cardiac muscle contraction;GO:0060271//cilium assembly;GO:0072659//protein localization to plasma membrane;GO:0086036//regulation…	--
ENSG00000013275	96.467	96.193	5152.000	4596.667	PSMC4	proteasome 26S subunit, ATPase 4 [Source:HGNC Symbol;Acc:HGNC:9551]	Human Diseases;Human Diseases;Human Diseases;Human Diseases;Human Diseases;Human Diseases;Human Diseases;Human Diseases;Genetic Information Processing	Neurodegenerative disease;Neurodegenerative disease;Neurodegenerative disease;Neurodegenerative disease;Neurodegenerative disease;Neurodegenerative disease;Infectious disease: viral;Neurodegenerative disease;Folding, sorting and degradation	ko05022//Pathways of neurodegeneration - multiple diseases;ko05010//Alzheimer disease;ko05014//Amyotrophic lateral sclerosis;ko05016//Huntington disease;ko05020//Prion disease;ko05012//Parkinson disease;ko05169//Epstein-Barr virus infection;ko05017//Spinocerebellar ataxia;ko03050//Proteasome	K03063;K03063;K03063;K03063;K03063;K03063;K03063;K03063;K03063	GO:0000502//proteasome complex;GO:0005634//nucleus;GO:0005654//nucleoplasm;GO:0005737//cytoplasm;GO:0005829//cytosol;GO:0008540//proteasome regulatory particle, base subcomplex;GO:0016020//membrane;GO:0022624//proteasome accessory complex	GO:0000166//nucleotide binding;GO:0005515//protein binding;GO:0005524//ATP binding;GO:0016887//ATP hydrolysis activity;GO:0036402//proteasome-activating activity	GO:0001824//blastocyst development;GO:0006508//proteolysis;GO:0030163//protein catabolic process;GO:0043161//proteasome-mediated ubiquitin-dependent protein catabolic process;GO:1901800//positive regulation of proteasomal protein catabolic process	--
ENSG00000013288	1.726	2.666	307.333	387.667	MAN2B2	mannosidase alpha class 2B member 2 [Source:HGNC Symbol;Acc:HGNC:29623]	Metabolism	Glycan biosynthesis and metabolism	ko00511//Other glycan degradation	K12312	GO:0005576//extracellular region;GO:0005764//lysosome;GO:0043202//lysosomal lumen;GO:0070062//extracellular exosome	GO:0003824//catalytic activity;GO:0004559//alpha-mannosidase activity;GO:0005515//protein binding;GO:0016787//hydrolase activity;GO:0016798//hydrolase activity, acting on glycosyl bonds;GO:0030246//carbohydrate binding;GO:0046872//metal ion binding	GO:0005975//carbohydrate metabolic process;GO:0006013//mannose metabolic process;GO:0008152//metabolic process;GO:0009313//oligosaccharide catabolic process	--
ENSG00000013293	0.000	0.000	0.000	0.000	SLC7A14	solute carrier family 7 member 14 [Source:HGNC Symbol;Acc:HGNC:29326]	-	-	-	-	GO:0005654//nucleoplasm;GO:0005764//lysosome;GO:0005765//lysosomal membrane;GO:0005829//cytosol;GO:0005886//plasma membrane;GO:0016020//membrane;GO:0043231//intracellular membrane-bounded organelle	GO:0005515//protein binding;GO:0015171//amino acid transmembrane transporter activity;GO:0022857//transmembrane transporter activity	GO:0003333//amino acid transmembrane transport;GO:0006865//amino acid transport;GO:0055085//transmembrane transport	--
ENSG00000013297	0.069	0.310	6.443	24.883	CLDN11	claudin 11 [Source:HGNC Symbol;Acc:HGNC:8514]	Human Diseases;Cellular Processes;Human Diseases;Environmental Information Processing;Organismal Systems	Infectious disease: bacterial;Cellular community - eukaryotes;Infectious disease: viral;Signaling molecules and interaction;Immune system	ko05130//Pathogenic Escherichia coli infection;ko04530//Tight junction;ko05160//Hepatitis C;ko04514//Cell adhesion molecules;ko04670//Leukocyte transendothelial migration	K06087;K06087;K06087;K06087;K06087	GO:0005811//lipid droplet;GO:0005883//neurofilament;GO:0005886//plasma membrane;GO:0005923//bicellular tight junction;GO:0016020//membrane;GO:0030054//cell junction;GO:0030424//axon;GO:0045178//basal part of cell;GO:0070160//tight junction;GO:0070161//anchoring junction	GO:0005198//structural molecule activity;GO:0005515//protein binding;GO:0042802//identical protein binding	GO:0007155//cell adhesion;GO:0007283//spermatogenesis;GO:0008366//axon ensheathment;GO:0016338//calcium-independent cell-cell adhesion via plasma membrane cell-adhesion molecules;GO:0070830//bicellular tight junction assembly;GO:0120192//tight junction assembly	--
ENSG00000013306	125.895	116.247	6573.667	5296.333	SLC25A39	solute carrier family 25 member 39 [Source:HGNC Symbol;Acc:HGNC:24279]	-	-	-	-	GO:0005739//mitochondrion;GO:0005743//mitochondrial inner membrane;GO:0016020//membrane	-	GO:0006783//heme biosynthetic process;GO:0055085//transmembrane transport;GO:1990542//mitochondrial transmembrane transport	--
ENSG00000013364	3.646	7.457	338.333	556.667	MVP	major vault protein [Source:HGNC Symbol;Acc:HGNC:7531]	-	-	-	-	GO:0005576//extracellular region;GO:0005634//nucleus;GO:0005643//nuclear pore;GO:0005737//cytoplasm;GO:0005829//cytosol;GO:0005856//cytoskeleton;GO:0016020//membrane;GO:0034774//secretory granule lumen;GO:0048471//perinuclear region of cytoplasm;GO:0070062//extracellular exosome;GO:1904813//ficolin-1-rich granule lumen;GO:1990904//ribonucleoprotein complex	GO:0005515//protein binding;GO:0019901//protein kinase binding;GO:0019903//protein phosphatase binding;GO:0042802//identical protein binding	GO:0015031//protein transport;GO:0031953//negative regulation of protein autophosphorylation;GO:0038127//ERBB signaling pathway;GO:0042059//negative regulation of epidermal growth factor receptor signaling pathway;GO:0051028//mRNA transport;GO:0061099//negative regulation of protein tyrosine kinase activity	--
ENSG00000013374	27.297	24.055	1228.333	1109.000	NUB1	negative regulator of ubiquitin like proteins 1 [Source:HGNC Symbol;Acc:HGNC:17623]	-	-	-	-	GO:0005634//nucleus;GO:0005654//nucleoplasm;GO:0005730//nucleolus;GO:0005829//cytosol	GO:0005515//protein binding	GO:0006511//ubiquitin-dependent protein catabolic process;GO:0016567//protein ubiquitination;GO:0032436//positive regulation of proteasomal ubiquitin-dependent protein catabolic process;GO:0034341//response to interferon-gamma;GO:0034612//response to tumor necrosis factor;GO:2000058//regulation of ubiquitin-dependent protein catabolic process	--
ENSG00000013375	12.579	23.017	1271.000	1982.000	PGM3	phosphoglucomutase 3 [Source:HGNC Symbol;Acc:HGNC:8907]	Metabolism;Metabolism	Global and overview maps;Carbohydrate metabolism	ko01100//Metabolic pathways;ko00520//Amino sugar and nucleotide sugar metabolism	K01836;K01836	GO:0005575//cellular_component;GO:0005829//cytosol	GO:0000287//magnesium ion binding;GO:0003824//catalytic activity;GO:0004610//phosphoacetylglucosamine mutase activity;GO:0016853//isomerase activity;GO:0016868//intramolecular transferase activity, phosphotransferases;GO:0046872//metal ion binding	GO:0005975//carbohydrate metabolic process;GO:0006041//glucosamine metabolic process;GO:0006048//UDP-N-acetylglucosamine biosynthetic process;GO:0006487//protein N-linked glycosylation;GO:0006493//protein O-linked glycosylation;GO:0007283//spermatogenesis;GO:0030097//hemopoiesis;GO:0071704//organic substance metabolic process	--
ENSG00000013392	1.149	1.583	142.333	178.000	RWDD2A	RWD domain containing 2A [Source:HGNC Symbol;Acc:HGNC:21385]	-	-	-	-	-	GO:0005515//protein binding	-	--
ENSG00000013441	12.550	18.315	768.667	1066.667	CLK1	CDC like kinase 1 [Source:HGNC Symbol;Acc:HGNC:2068]	Human Diseases	Infectious disease: bacterial	ko05134//Legionellosis	K23561	GO:0005634//nucleus	GO:0000166//nucleotide binding;GO:0004672//protein kinase activity;GO:0004674//protein serine/threonine kinase activity;GO:0004712//protein serine/threonine/tyrosine kinase activity;GO:0004713//protein tyrosine kinase activity;GO:0004715//non-membrane spanning protein tyrosine kinase activity;GO:0005515//protein binding;GO:0005524//ATP binding;GO:0016301//kinase activity;GO:0016740//transferase a…	GO:0006468//protein phosphorylation;GO:0016310//phosphorylation;GO:0018105//peptidyl-serine phosphorylation;GO:0018107//peptidyl-threonine phosphorylation;GO:0018108//peptidyl-tyrosine phosphorylation;GO:0043484//regulation of RNA splicing;GO:0046777//protein autophosphorylation	--
ENSG00000013503	2.013	1.629	255.667	199.000	POLR3B	RNA polymerase III subunit B [Source:HGNC Symbol;Acc:HGNC:30348]	Organismal Systems;Genetic Information Processing	Immune system;Transcription	ko04623//Cytosolic DNA-sensing pathway;ko03020//RNA polymerase	K03021;K03021	GO:0000428//DNA-directed RNA polymerase complex;GO:0005634//nucleus;GO:0005654//nucleoplasm;GO:0005666//RNA polymerase III complex;GO:0005829//cytosol	GO:0001056//RNA polymerase III activity;GO:0003677//DNA binding;GO:0003899//DNA-directed 5'-3' RNA polymerase activity;GO:0016740//transferase activity;GO:0016779//nucleotidyltransferase activity;GO:0032549//ribonucleoside binding;GO:0034062//5'-3' RNA polymerase activity;GO:0046872//metal ion binding	GO:0002376//immune system process;GO:0006351//transcription, DNA-templated;GO:0006383//transcription by RNA polymerase III;GO:0032728//positive regulation of interferon-beta production;GO:0045087//innate immune response;GO:0045089//positive regulation of innate immune response;GO:0051607//defense response to virus	--
ENSG00000013523	4.437	4.269	628.667	536.777	ANGEL1	angel homolog 1 [Source:HGNC Symbol;Acc:HGNC:19961]	-	-	-	-	GO:0005634//nucleus;GO:0005783//endoplasmic reticulum;GO:0005801//cis-Golgi network;GO:0005829//cytosol;GO:0048471//perinuclear region of cytoplasm	GO:0000175//3'-5'-exoribonuclease activity;GO:0003824//catalytic activity;GO:0008190//eukaryotic initiation factor 4E binding;GO:0019904//protein domain specific binding	GO:0090503//RNA phosphodiester bond hydrolysis, exonucleolytic	--
ENSG00000013561	15.998	20.058	991.033	1082.333	RNF14	ring finger protein 14 [Source:HGNC Symbol;Acc:HGNC:10058]	-	-	-	-	GO:0000151//ubiquitin ligase complex;GO:0005634//nucleus;GO:0005654//nucleoplasm;GO:0005737//cytoplasm;GO:0005829//cytosol;GO:0022626//cytosolic ribosome	GO:0003713//transcription coactivator activity;GO:0004842//ubiquitin-protein transferase activity;GO:0005515//protein binding;GO:0016740//transferase activity;GO:0019787//ubiquitin-like protein transferase activity;GO:0031624//ubiquitin conjugating enzyme binding;GO:0046872//metal ion binding;GO:0050681//androgen receptor binding;GO:0061630//ubiquitin protein ligase activity;GO:0140678//molecular…	GO:0000209//protein polyubiquitination;GO:0006355//regulation of transcription, DNA-templated;GO:0006357//regulation of transcription by RNA polymerase II;GO:0006511//ubiquitin-dependent protein catabolic process;GO:0007165//signal transduction;GO:0016567//protein ubiquitination;GO:0019538//protein metabolic process;GO:0030521//androgen receptor signaling pathway;GO:0032436//positive regulation o…	--
ENSG00000013563	19.069	26.324	1091.667	1361.000	DNASE1L1	deoxyribonuclease 1 like 1 [Source:HGNC Symbol;Acc:HGNC:2957]	-	-	-	-	GO:0005576//extracellular region;GO:0005634//nucleus;GO:0005783//endoplasmic reticulum;GO:0035580//specific granule lumen	GO:0003677//DNA binding;GO:0003824//catalytic activity;GO:0004518//nuclease activity;GO:0004519//endonuclease activity;GO:0004536//deoxyribonuclease activity;GO:0005515//protein binding;GO:0016787//hydrolase activity	GO:0006259//DNA metabolic process;GO:0006308//DNA catabolic process	--
ENSG00000013573	16.945	22.777	1353.860	1548.660	DDX11	DEAD/H-box helicase 11 [Source:HGNC Symbol;Acc:HGNC:2736]	-	-	-	-	GO:0000785//chromatin;GO:0000922//spindle pole;GO:0005634//nucleus;GO:0005654//nucleoplasm;GO:0005694//chromosome;GO:0005730//nucleolus;GO:0005737//cytoplasm;GO:0005813//centrosome;GO:0005815//microtubule organizing center;GO:0005856//cytoskeleton;GO:0030496//midbody;GO:0031390//Ctf18 RFC-like complex;GO:0070062//extracellular exosome	GO:0000166//nucleotide binding;GO:0003676//nucleic acid binding;GO:0003677//DNA binding;GO:0003678//DNA helicase activity;GO:0003682//chromatin binding;GO:0003688//DNA replication origin binding;GO:0003690//double-stranded DNA binding;GO:0003697//single-stranded DNA binding;GO:0003723//RNA binding;GO:0003727//single-stranded RNA binding;GO:0004386//helicase activity;GO:0005515//protein binding;GO…	GO:0006139//nucleobase-containing compound metabolic process;GO:0006260//DNA replication;GO:0006281//DNA repair;GO:0006974//cellular response to DNA damage stimulus;GO:0007062//sister chromatid cohesion;GO:0016043//cellular component organization;GO:0031297//replication fork processing;GO:0032079//positive regulation of endodeoxyribonuclease activity;GO:0032091//negative regulation of protein bin…	--
ENSG00000013583	5.386	6.559	203.333	221.667	HEBP1	heme binding protein 1 [Source:HGNC Symbol;Acc:HGNC:17176]	-	-	-	-	GO:0005576//extracellular region;GO:0005737//cytoplasm;GO:0070062//extracellular exosome;GO:0110165//cellular anatomical entity	GO:0020037//heme binding	GO:0007623//circadian rhythm	--
ENSG00000013588	0.000	0.000	0.000	0.000	GPRC5A	G protein-coupled receptor class C group 5 member A [Source:HGNC Symbol;Acc:HGNC:9836]	-	-	-	-	GO:0005730//nucleolus;GO:0005886//plasma membrane;GO:0016020//membrane;GO:0030659//cytoplasmic vesicle membrane;GO:0031410//cytoplasmic vesicle;GO:0031982//vesicle;GO:0043231//intracellular membrane-bounded organelle;GO:0043235//receptor complex;GO:0070062//extracellular exosome	GO:0004930//G protein-coupled receptor activity;GO:0005515//protein binding;GO:0030295//protein kinase activator activity;GO:0045296//cadherin binding	GO:0007165//signal transduction;GO:0007175//negative regulation of epidermal growth factor-activated receptor activity;GO:0007186//G protein-coupled receptor signaling pathway	--
ENSG00000013619	0.000	0.000	0.000	0.000	MAMLD1	mastermind like domain containing 1 [Source:HGNC Symbol;Acc:HGNC:2568]	-	-	-	-	GO:0005634//nucleus;GO:0005654//nucleoplasm;GO:0005794//Golgi apparatus;GO:0005813//centrosome;GO:0016604//nuclear body	GO:0003674//molecular_function	GO:0006357//regulation of transcription by RNA polymerase II;GO:0008584//male gonad development	--
ENSG00000013725	0.000	0.004	0.000	0.333	CD6	CD6 molecule [Source:HGNC Symbol;Acc:HGNC:1691]	Environmental Information Processing	Signaling molecules and interaction	ko04514//Cell adhesion molecules	K06456	GO:0001772//immunological synapse;GO:0005576//extracellular region;GO:0005886//plasma membrane;GO:0009986//cell surface;GO:0016020//membrane;GO:0042101//T cell receptor complex	GO:0001530//lipopolysaccharide binding;GO:0005044//scavenger receptor activity;GO:0005515//protein binding;GO:0019901//protein kinase binding;GO:0042802//identical protein binding;GO:0070891//lipoteichoic acid binding	GO:0001771//immunological synapse formation;GO:0001934//positive regulation of protein phosphorylation;GO:0002250//adaptive immune response;GO:0002376//immune system process;GO:0002438//acute inflammatory response to antigenic stimulus;GO:0006897//endocytosis;GO:0007155//cell adhesion;GO:0007157//heterophilic cell-cell adhesion via plasma membrane cell adhesion molecules;GO:0031663//lipopolysacch…	--
ENSG00000013810	19.420	15.098	1566.333	1050.000	TACC3	transforming acidic coiled-coil containing protein 3 [Source:HGNC Symbol;Acc:HGNC:11524]	-	-	-	-	GO:0000922//spindle pole;GO:0005737//cytoplasm;GO:0005815//microtubule organizing center;GO:0005819//spindle;GO:0005829//cytosol;GO:0005856//cytoskeleton;GO:0034451//centriolar satellite;GO:0043231//intracellular membrane-bounded organelle;GO:0072686//mitotic spindle	GO:0005515//protein binding	GO:0000226//microtubule cytoskeleton organization;GO:0007049//cell cycle;GO:0007052//mitotic spindle organization;GO:0007091//metaphase/anaphase transition of mitotic cell cycle;GO:0008283//cell population proliferation;GO:0021987//cerebral cortex development;GO:0051301//cell division;GO:0060236//regulation of mitotic spindle organization;GO:1902850//microtubule cytoskeleton organization involved…	--
ENSG00000014123	2.904	3.145	405.667	391.333	UFL1	UFM1 specific ligase 1 [Source:HGNC Symbol;Acc:HGNC:23039]	-	-	-	-	GO:0005634//nucleus;GO:0005694//chromosome;GO:0005737//cytoplasm;GO:0005783//endoplasmic reticulum;GO:0005789//endoplasmic reticulum membrane;GO:0005829//cytosol;GO:0016020//membrane;GO:0032991//protein-containing complex;GO:0035861//site of double-strand break;GO:0043005//neuron projection	GO:0005515//protein binding;GO:0016740//transferase activity;GO:0019901//protein kinase binding;GO:0061666//UFM1 ligase activity;GO:0071568//UFM1 transferase activity	GO:0000077//DNA damage checkpoint signaling;GO:0001649//osteoblast differentiation;GO:0006281//DNA repair;GO:0006974//cellular response to DNA damage stimulus;GO:0008284//positive regulation of cell population proliferation;GO:0010468//regulation of gene expression;GO:0010508//positive regulation of autophagy;GO:0030218//erythrocyte differentiation;GO:0031397//negative regulation of protein ubiqu…	--
ENSG00000014138	22.195	24.763	1802.147	1860.150	POLA2	DNA polymerase alpha 2, accessory subunit [Source:HGNC Symbol;Acc:HGNC:30073]	Genetic Information Processing	Replication and repair	ko03030//DNA replication	K02321	GO:0005634//nucleus;GO:0005654//nucleoplasm;GO:0005658//alpha DNA polymerase:primase complex;GO:0005829//cytosol	GO:0003674//molecular_function;GO:0003677//DNA binding;GO:0005515//protein binding	GO:0006259//DNA metabolic process;GO:0006260//DNA replication;GO:0006269//DNA replication, synthesis of RNA primer;GO:0006270//DNA replication initiation;GO:0006606//protein import into nucleus	--
ENSG00000014164	1.669	2.468	184.333	240.333	ZC3H3	zinc finger CCCH-type containing 3 [Source:HGNC Symbol;Acc:HGNC:28972]	-	-	-	-	GO:0005634//nucleus;GO:0005847//mRNA cleavage and polyadenylation specificity factor complex	GO:0003674//molecular_function;GO:0003677//DNA binding;GO:0046332//SMAD binding;GO:0046872//metal ion binding;GO:0070412//R-SMAD binding	GO:0031124//mRNA 3'-end processing;GO:0032927//positive regulation of activin receptor signaling pathway;GO:0051028//mRNA transport;GO:1900363//regulation of mRNA polyadenylation	--
ENSG00000014216	14.506	20.436	1334.000	1508.333	CAPN1	calpain 1 [Source:HGNC Symbol;Acc:HGNC:1476]	Human Diseases;Human Diseases;Human Diseases;Genetic Information Processing;Cellular Processes;Cellular Processes;Cellular Processes	Neurodegenerative disease;Neurodegenerative disease;Infectious disease: bacterial;Folding, sorting and degradation;Cell growth and death;Cell growth and death;Cell growth and death	ko05022//Pathways of neurodegeneration - multiple diseases;ko05010//Alzheimer disease;ko05131//Shigellosis;ko04141//Protein processing in endoplasmic reticulum;ko04217//Necroptosis;ko04218//Cellular senescence;ko04210//Apoptosis	K01367;K01367;K01367;K01367;K01367;K01367;K01367	GO:0001533//cornified envelope;GO:0005576//extracellular region;GO:0005737//cytoplasm;GO:0005739//mitochondrion;GO:0005764//lysosome;GO:0005829//cytosol;GO:0005886//plasma membrane;GO:0005925//focal adhesion;GO:0016020//membrane;GO:0070062//extracellular exosome;GO:0110158//calpain complex;GO:1904813//ficolin-1-rich granule lumen	GO:0004198//calcium-dependent cysteine-type endopeptidase activity;GO:0005509//calcium ion binding;GO:0005515//protein binding;GO:0008233//peptidase activity;GO:0008234//cysteine-type peptidase activity;GO:0016787//hydrolase activity;GO:0046872//metal ion binding	GO:0006508//proteolysis;GO:0008284//positive regulation of cell population proliferation;GO:0016241//regulation of macroautophagy;GO:0032801//receptor catabolic process;GO:0050790//regulation of catalytic activity;GO:0060056//mammary gland involution;GO:0097264//self proteolysis;GO:2000310//regulation of NMDA receptor activity	--
ENSG00000014257	0.000	0.000	0.000	0.000	ACP3	acid phosphatase 3 [Source:HGNC Symbol;Acc:HGNC:125]	-	-	-	-	GO:0005576//extracellular region;GO:0005615//extracellular space;GO:0005634//nucleus;GO:0005737//cytoplasm;GO:0005764//lysosome;GO:0005765//lysosomal membrane;GO:0005771//multivesicular body;GO:0005829//cytosol;GO:0005886//plasma membrane;GO:0012506//vesicle membrane;GO:0016020//membrane;GO:0030141//secretory granule;GO:0030175//filopodium;GO:0031985//Golgi cisterna;GO:0035577//azurophil granule …	GO:0003993//acid phosphatase activity;GO:0004725//protein tyrosine phosphatase activity;GO:0005515//protein binding;GO:0008253//5'-nucleotidase activity;GO:0016787//hydrolase activity;GO:0016791//phosphatase activity;GO:0033265//choline binding;GO:0042131//thiamine phosphate phosphatase activity;GO:0042802//identical protein binding;GO:0042803//protein homodimerization activity;GO:0052642//lysoph…	GO:0006144//purine nucleobase metabolic process;GO:0006629//lipid metabolic process;GO:0006772//thiamine metabolic process;GO:0007040//lysosome organization;GO:0009117//nucleotide metabolic process;GO:0016311//dephosphorylation;GO:0046085//adenosine metabolic process;GO:0051930//regulation of sensory perception of pain;GO:0060168//positive regulation of adenosine receptor signaling pathway	--
ENSG00000014641	192.686	230.115	8187.000	8741.333	MDH1	malate dehydrogenase 1 [Source:HGNC Symbol;Acc:HGNC:6970]	Metabolism;Metabolism;Metabolism;Metabolism;Metabolism;Metabolism;Organismal Systems	Global and overview maps;Global and overview maps;Amino acid metabolism;Carbohydrate metabolism;Carbohydrate metabolism;Carbohydrate metabolism;Excretory system	ko01100//Metabolic pathways;ko01200//Carbon metabolism;ko00270//Cysteine and methionine metabolism;ko00620//Pyruvate metabolism;ko00020//Citrate cycle (TCA cycle);ko00630//Glyoxylate and dicarboxylate metabolism;ko04964//Proximal tubule bicarbonate reclamation	K00025;K00025;K00025;K00025;K00025;K00025;K00025	GO:0005615//extracellular space;GO:0005737//cytoplasm;GO:0005813//centrosome;GO:0005829//cytosol;GO:0070062//extracellular exosome	GO:0003824//catalytic activity;GO:0004470//malic enzyme activity;GO:0005515//protein binding;GO:0016491//oxidoreductase activity;GO:0016615//malate dehydrogenase activity;GO:0016616//oxidoreductase activity, acting on the CH-OH group of donors, NAD or NADP as acceptor;GO:0030060//L-malate dehydrogenase activity;GO:0047860//diiodophenylpyruvate reductase activity;GO:0047995//hydroxyphenylpyruvate …	GO:0006094//gluconeogenesis;GO:0006099//tricarboxylic acid cycle;GO:0006107//oxaloacetate metabolic process;GO:0006108//malate metabolic process;GO:0006734//NADH metabolic process;GO:0006739//NADP metabolic process;GO:0019752//carboxylic acid metabolic process	--
ENSG00000014824	28.115	29.264	2875.000	2605.000	SLC30A9	solute carrier family 30 member 9 [Source:HGNC Symbol;Acc:HGNC:1329]	-	-	-	-	GO:0005634//nucleus;GO:0005739//mitochondrion;GO:0005783//endoplasmic reticulum;GO:0005856//cytoskeleton;GO:0016020//membrane;GO:0031410//cytoplasmic vesicle;GO:0031966//mitochondrial membrane	GO:0003682//chromatin binding;GO:0005385//zinc ion transmembrane transporter activity;GO:0008324//cation transmembrane transporter activity;GO:0015297//antiporter activity;GO:0016922//nuclear receptor binding;GO:0030374//nuclear receptor coactivator activity	GO:0000041//transition metal ion transport;GO:0006289//nucleotide-excision repair;GO:0006811//ion transport;GO:0006812//cation transport;GO:0006829//zinc ion transport;GO:0006882//cellular zinc ion homeostasis;GO:0010821//regulation of mitochondrion organization;GO:0045944//positive regulation of transcription by RNA polymerase II;GO:0055085//transmembrane transport;GO:0071577//zinc ion transmemb…	--
ENSG00000014914	24.976	26.971	2185.000	2063.667	MTMR11	myotubularin related protein 11 [Source:HGNC Symbol;Acc:HGNC:24307]	-	-	-	-	GO:0005737//cytoplasm;GO:0070062//extracellular exosome	-	-	--
ENSG00000014919	12.896	13.486	1701.653	1525.333	COX15	cytochrome c oxidase assembly homolog COX15 [Source:HGNC Symbol;Acc:HGNC:2263]	Metabolism;Organismal Systems;Metabolism;Metabolism	Global and overview maps;Environmental adaptation;Energy metabolism;Metabolism of cofactors and vitamins	ko01100//Metabolic pathways;ko04714//Thermogenesis;ko00190//Oxidative phosphorylation;ko00860//Porphyrin metabolism	K02259;K02259;K02259;K02259	GO:0005654//nucleoplasm;GO:0005739//mitochondrion;GO:0005743//mitochondrial inner membrane;GO:0005746//mitochondrial respirasome;GO:0016020//membrane;GO:0031966//mitochondrial membrane;GO:0070069//cytochrome complex	GO:0004129//cytochrome-c oxidase activity;GO:0005515//protein binding;GO:0016627//oxidoreductase activity, acting on the CH-CH group of donors;GO:0016653//oxidoreductase activity, acting on NAD(P)H, heme protein as acceptor;GO:0020037//heme binding;GO:0060090//molecular adaptor activity	GO:0006123//mitochondrial electron transport, cytochrome c to oxygen;GO:0006783//heme biosynthetic process;GO:0006784//heme A biosynthetic process;GO:0007585//respiratory gaseous exchange by respiratory system;GO:0008535//respiratory chain complex IV assembly;GO:0045333//cellular respiration;GO:1902600//proton transmembrane transport	--
ENSG00000015133	1.389	0.989	156.667	102.000	CCDC88C	coiled-coil domain containing 88C [Source:HGNC Symbol;Acc:HGNC:19967]	-	-	-	-	GO:0005737//cytoplasm;GO:0005813//centrosome;GO:0030054//cell junction;GO:0070161//anchoring junction	GO:0001965//G-protein alpha-subunit binding;GO:0005085//guanyl-nucleotide exchange factor activity;GO:0005109//frizzled binding;GO:0005515//protein binding;GO:0008017//microtubule binding;GO:0030165//PDZ domain binding;GO:0042802//identical protein binding;GO:0043621//protein self-association;GO:0051959//dynein light intermediate chain binding	GO:0001932//regulation of protein phosphorylation;GO:0003383//apical constriction;GO:0007264//small GTPase mediated signal transduction;GO:0016055//Wnt signaling pathway;GO:0030705//cytoskeleton-dependent intracellular transport;GO:0031098//stress-activated protein kinase signaling cascade;GO:0031122//cytoplasmic microtubule organization;GO:0031648//protein destabilization;GO:0035567//non-canonic…	--
ENSG00000015153	5.963	5.281	398.333	370.000	YAF2	YY1 associated factor 2 [Source:HGNC Symbol;Acc:HGNC:17363]	-	-	-	-	GO:0005634//nucleus;GO:0005654//nucleoplasm;GO:0005829//cytosol	GO:0003677//DNA binding;GO:0003712//transcription coregulator activity;GO:0003713//transcription coactivator activity;GO:0003714//transcription corepressor activity;GO:0005515//protein binding;GO:0046872//metal ion binding	GO:0006351//transcription, DNA-templated;GO:0006355//regulation of transcription, DNA-templated;GO:0045892//negative regulation of transcription, DNA-templated;GO:0045893//positive regulation of transcription, DNA-templated	--
ENSG00000015171	19.001	15.669	2077.667	1633.000	ZMYND11	zinc finger MYND-type containing 11 [Source:HGNC Symbol;Acc:HGNC:16966]	-	-	-	-	GO:0005634//nucleus;GO:0005654//nucleoplasm;GO:0005694//chromosome	GO:0003677//DNA binding;GO:0003690//double-stranded DNA binding;GO:0003714//transcription corepressor activity;GO:0005515//protein binding;GO:0008270//zinc ion binding;GO:0035064//methylated histone binding;GO:0046872//metal ion binding	GO:0006325//chromatin organization;GO:0007049//cell cycle;GO:0009966//regulation of signal transduction;GO:0034243//regulation of transcription elongation from RNA polymerase II promoter;GO:0043124//negative regulation of I-kappaB kinase/NF-kappaB signaling;GO:0045892//negative regulation of transcription, DNA-templated;GO:0046329//negative regulation of JNK cascade;GO:0051607//defense response t…	--
ENSG00000015285	0.212	0.109	5.667	4.000	WAS	WASP actin nucleation promoting factor [Source:HGNC Symbol;Acc:HGNC:12731]	Organismal Systems;Cellular Processes;Human Diseases;Human Diseases;Organismal Systems;Cellular Processes	Immune system;Cellular community - eukaryotes;Infectious disease: bacterial;Cancer: overview;Immune system;Cellular community - eukaryotes	ko04062//Chemokine signaling pathway;ko04530//Tight junction;ko05135//Yersinia infection;ko05231//Choline metabolism in cancer;ko04666//Fc gamma R-mediated phagocytosis;ko04520//Adherens junction	K05747;K05747;K05747;K05747;K05747;K05747	GO:0005634//nucleus;GO:0005737//cytoplasm;GO:0005829//cytosol;GO:0005856//cytoskeleton;GO:0005884//actin filament;GO:0005886//plasma membrane;GO:0005911//cell-cell junction;GO:0012506//vesicle membrane;GO:0015629//actin cytoskeleton;GO:0035861//site of double-strand break;GO:0045335//phagocytic vesicle;GO:0070062//extracellular exosome	GO:0003779//actin binding;GO:0005515//protein binding;GO:0017124//SH3 domain binding;GO:0019901//protein kinase binding;GO:0030695//GTPase regulator activity;GO:0031267//small GTPase binding;GO:0042802//identical protein binding;GO:0043274//phospholipase binding	GO:0002625//regulation of T cell antigen processing and presentation;GO:0006952//defense response;GO:0006955//immune response;GO:0007015//actin filament organization;GO:0007596//blood coagulation;GO:0008064//regulation of actin polymerization or depolymerization;GO:0008154//actin polymerization or depolymerization;GO:0008544//epidermis development;GO:0010591//regulation of lamellipodium assembly;…	--
ENSG00000015413	0.376	1.344	16.333	45.667	DPEP1	dipeptidase 1 [Source:HGNC Symbol;Acc:HGNC:3002]	-	-	-	-	GO:0005615//extracellular space;GO:0005654//nucleoplasm;GO:0005886//plasma membrane;GO:0016020//membrane;GO:0016324//apical plasma membrane;GO:0030054//cell junction;GO:0031528//microvillus membrane;GO:0042995//cell projection;GO:0045177//apical part of cell;GO:0070062//extracellular exosome	GO:0005515//protein binding;GO:0008233//peptidase activity;GO:0008235//metalloexopeptidase activity;GO:0008237//metallopeptidase activity;GO:0008270//zinc ion binding;GO:0008800//beta-lactamase activity;GO:0016787//hydrolase activity;GO:0016805//dipeptidase activity;GO:0034235//GPI anchor binding;GO:0043027//cysteine-type endopeptidase inhibitor activity involved in apoptotic process;GO:0046872//…	GO:0006508//proteolysis;GO:0006629//lipid metabolic process;GO:0006691//leukotriene metabolic process;GO:0006749//glutathione metabolic process;GO:0006751//glutathione catabolic process;GO:0006915//apoptotic process;GO:0006954//inflammatory response;GO:0016999//antibiotic metabolic process;GO:0030336//negative regulation of cell migration;GO:0030593//neutrophil chemotaxis;GO:0043066//negative reg…	--
ENSG00000015475	40.093	50.921	1556.000	1784.333	BID	BH3 interacting domain death agonist [Source:HGNC Symbol;Acc:HGNC:1050]	Human Diseases;Human Diseases;Human Diseases;Human Diseases;Human Diseases;Human Diseases;Human Diseases;Human Diseases;Human Diseases;Human Diseases;Human Diseases;Human Diseases;Human Diseases;Cellular Processes;Human Diseases;Human Diseases;Human Diseases;Cellular Processes;Environmental Information Processing;Organismal Systems;Cellular Processes;Human Diseases;Human Diseases;Cellular Process…	Cancer: overview;Infectious disease: viral;Neurodegenerative disease;Neurodegenerative disease;Neurodegenerative disease;Infectious disease: viral;Cardiovascular disease;Infectious disease: viral;Infectious disease: viral;Infectious disease: viral;Infectious disease: bacterial;Infectious disease: viral;Infectious disease: viral;Cell growth and death;Infectious disease: viral;Endocrine and metabol…	ko05200//Pathways in cancer;ko05168//Herpes simplex virus 1 infection;ko05022//Pathways of neurodegeneration - multiple diseases;ko05010//Alzheimer disease;ko05014//Amyotrophic lateral sclerosis;ko05163//Human cytomegalovirus infection;ko05417//Lipid and atherosclerosis;ko05170//Human immunodeficiency virus 1 infection;ko05169//Epstein-Barr virus infection;ko05167//Kaposi sarcoma-associated herpe…	K04726;K04726;K04726;K04726;K04726;K04726;K04726;K04726;K04726;K04726;K04726;K04726;K04726;K04726;K04726;K04726;K04726;K04726;K04726;K04726;K04726;K04726;K04726;K04726	GO:0005737//cytoplasm;GO:0005739//mitochondrion;GO:0005741//mitochondrial outer membrane;GO:0005829//cytosol;GO:0016020//membrane;GO:0031966//mitochondrial membrane	GO:0005123//death receptor binding;GO:0005515//protein binding;GO:0031625//ubiquitin protein ligase binding;GO:0043028//cysteine-type endopeptidase regulator activity involved in apoptotic process	GO:0001836//release of cytochrome c from mitochondria;GO:0006626//protein targeting to mitochondrion;GO:0006915//apoptotic process;GO:0006919//activation of cysteine-type endopeptidase activity involved in apoptotic process;GO:0008625//extrinsic apoptotic signaling pathway via death domain receptors;GO:0008637//apoptotic mitochondrial changes;GO:0010918//positive regulation of mitochondrial membr…	--
ENSG00000015479	69.135	36.049	5965.007	2801.930	MATR3	matrin 3 [Source:HGNC Symbol;Acc:HGNC:6912]	Human Diseases	Neurodegenerative disease	ko05014//Amyotrophic lateral sclerosis	K13213	GO:0005634//nucleus;GO:0005637//nuclear inner membrane;GO:0016020//membrane;GO:0016363//nuclear matrix	GO:0003676//nucleic acid binding;GO:0003723//RNA binding;GO:0005198//structural molecule activity;GO:0005515//protein binding;GO:0008270//zinc ion binding;GO:0035198//miRNA binding;GO:0042802//identical protein binding;GO:0046872//metal ion binding	GO:0001825//blastocyst formation;GO:0002218//activation of innate immune response;GO:0002376//immune system process;GO:0003170//heart valve development;GO:0003281//ventricular septum development;GO:0010608//posttranscriptional regulation of gene expression;GO:0045087//innate immune response	--
ENSG00000015520	0.021	0.060	3.000	7.000	NPC1L1	NPC1 like intracellular cholesterol transporter 1 [Source:HGNC Symbol;Acc:HGNC:7898]	Organismal Systems	Digestive system	ko04975//Fat digestion and absorption	K14461	GO:0005886//plasma membrane;GO:0016020//membrane;GO:0016324//apical plasma membrane;GO:0030659//cytoplasmic vesicle membrane;GO:0031410//cytoplasmic vesicle;GO:0031526//brush border membrane	GO:0005319//lipid transporter activity;GO:0005515//protein binding;GO:0008431//vitamin E binding;GO:0015485//cholesterol binding;GO:0031267//small GTPase binding;GO:0031489//myosin V binding;GO:0042803//protein homodimerization activity;GO:1901363//heterocyclic compound binding	GO:0006629//lipid metabolic process;GO:0006695//cholesterol biosynthetic process;GO:0008202//steroid metabolic process;GO:0008203//cholesterol metabolic process;GO:0009410//response to xenobiotic stimulus;GO:0014850//response to muscle activity;GO:0030299//intestinal cholesterol absorption;GO:0030301//cholesterol transport;GO:0042157//lipoprotein metabolic process;GO:0042360//vitamin E metabolic …	--
ENSG00000015532	3.680	4.428	341.333	392.333	XYLT2	xylosyltransferase 2 [Source:HGNC Symbol;Acc:HGNC:15517]	Metabolism;Metabolism;Metabolism	Global and overview maps;Glycan biosynthesis and metabolism;Glycan biosynthesis and metabolism	ko01100//Metabolic pathways;ko00534//Glycosaminoglycan biosynthesis - heparan sulfate / heparin;ko00532//Glycosaminoglycan biosynthesis - chondroitin sulfate / dermatan sulfate	K00771;K00771;K00771	GO:0000139//Golgi membrane;GO:0005576//extracellular region;GO:0005615//extracellular space;GO:0005794//Golgi apparatus;GO:0016020//membrane	GO:0000287//magnesium ion binding;GO:0016740//transferase activity;GO:0016757//glycosyltransferase activity;GO:0030145//manganese ion binding;GO:0030158//protein xylosyltransferase activity;GO:0046872//metal ion binding	GO:0006024//glycosaminoglycan biosynthetic process;GO:0009059//macromolecule biosynthetic process;GO:0015012//heparan sulfate proteoglycan biosynthetic process;GO:0030166//proteoglycan biosynthetic process;GO:0030203//glycosaminoglycan metabolic process;GO:0030206//chondroitin sulfate biosynthetic process;GO:0030210//heparin biosynthetic process;GO:0050650//chondroitin sulfate proteoglycan biosyn…	--
ENSG00000015568	0.868	6.143	67.443	703.650	RGPD5	RANBP2 like and GRIP domain containing 5 [Source:HGNC Symbol;Acc:HGNC:32418]	-	-	-	-	GO:0005643//nuclear pore;GO:0005737//cytoplasm	GO:0005096//GTPase activator activity;GO:0005515//protein binding	GO:0006607//NLS-bearing protein import into nucleus;GO:0046907//intracellular transport	--
ENSG00000015592	0.000	0.000	0.000	0.000	STMN4	stathmin 4 [Source:HGNC Symbol;Acc:HGNC:16078]	-	-	-	-	GO:0005737//cytoplasm;GO:0005794//Golgi apparatus;GO:0030424//axon;GO:0030426//growth cone;GO:0042995//cell projection;GO:0043005//neuron projection	GO:0005515//protein binding;GO:0015631//tubulin binding	GO:0007019//microtubule depolymerization;GO:0031110//regulation of microtubule polymerization or depolymerization;GO:0031175//neuron projection development	--
ENSG00000015676	17.341	15.243	2305.667	1761.667	NUDCD3	NudC domain containing 3 [Source:HGNC Symbol;Acc:HGNC:22208]	-	-	-	-	GO:0005737//cytoplasm;GO:0005868//cytoplasmic dynein complex	GO:0005515//protein binding;GO:0051082//unfolded protein binding	GO:0006457//protein folding;GO:0060271//cilium assembly;GO:1905793//protein localization to pericentriolar material	--
ENSG00000016082	6.132	4.822	484.000	341.667	ISL1	ISL LIM homeobox 1 [Source:HGNC Symbol;Acc:HGNC:6132]	Cellular Processes	Cellular community - eukaryotes	ko04550//Signaling pathways regulating pluripotency of stem cells	K09370	GO:0000785//chromatin;GO:0005634//nucleus;GO:0005737//cytoplasm	GO:0000976//transcription cis-regulatory region binding;GO:0000978//RNA polymerase II cis-regulatory region sequence-specific DNA binding;GO:0000981//DNA-binding transcription factor activity, RNA polymerase II-specific;GO:0000987//cis-regulatory region sequence-specific DNA binding;GO:0001228//DNA-binding transcription activator activity, RNA polymerase II-specific;GO:0003677//DNA binding;GO:000…	GO:0000122//negative regulation of transcription by RNA polymerase II;GO:0001755//neural crest cell migration;GO:0003007//heart morphogenesis;GO:0003139//secondary heart field specification;GO:0003148//outflow tract septum morphogenesis;GO:0003151//outflow tract morphogenesis;GO:0003203//endocardial cushion morphogenesis;GO:0003215//cardiac right ventricle morphogenesis;GO:0003266//regulation of …	Homeobox
ENSG00000016391	2.288	3.442	377.667	440.667	CHDH	choline dehydrogenase [Source:HGNC Symbol;Acc:HGNC:24288]	Metabolism;Metabolism	Global and overview maps;Amino acid metabolism	ko01100//Metabolic pathways;ko00260//Glycine, serine and threonine metabolism	K00108;K00108	GO:0005739//mitochondrion;GO:0005743//mitochondrial inner membrane;GO:0016020//membrane	GO:0005515//protein binding;GO:0008812//choline dehydrogenase activity;GO:0016491//oxidoreductase activity;GO:0016614//oxidoreductase activity, acting on CH-OH group of donors;GO:0050660//flavin adenine dinucleotide binding	GO:0019285//glycine betaine biosynthetic process from choline;GO:0042426//choline catabolic process	--
ENSG00000016402	0.000	0.000	0.000	0.000	IL20RA	interleukin 20 receptor subunit alpha [Source:HGNC Symbol;Acc:HGNC:6003]	Environmental Information Processing;Environmental Information Processing;Environmental Information Processing	Signaling molecules and interaction;Signal transduction;Signaling molecules and interaction	ko04060//Cytokine-cytokine receptor interaction;ko04630//JAK-STAT signaling pathway;ko04061//Viral protein interaction with cytokine and cytokine receptor	K05136;K05136;K05136	GO:0005886//plasma membrane;GO:0016020//membrane	GO:0005515//protein binding;GO:0042015//interleukin-20 binding	GO:0019221//cytokine-mediated signaling pathway;GO:0045124//regulation of bone resorption;GO:2001244//positive regulation of intrinsic apoptotic signaling pathway	--
ENSG00000016490	0.000	0.000	0.000	0.000	CLCA1	chloride channel accessory 1 [Source:HGNC Symbol;Acc:HGNC:2015]	Organismal Systems;Organismal Systems	Digestive system;Endocrine system	ko04972//Pancreatic secretion;ko04924//Renin secretion	K05027;K05027	GO:0005576//extracellular region;GO:0005615//extracellular space;GO:0005886//plasma membrane;GO:0005902//microvillus;GO:0016020//membrane;GO:0030141//secretory granule;GO:0042589//zymogen granule membrane	GO:0004222//metalloendopeptidase activity;GO:0005229//intracellular calcium activated chloride channel activity;GO:0005254//chloride channel activity;GO:0008233//peptidase activity;GO:0008237//metallopeptidase activity;GO:0016787//hydrolase activity;GO:0046872//metal ion binding	GO:0006508//proteolysis;GO:0006811//ion transport;GO:0006816//calcium ion transport;GO:0006821//chloride transport;GO:0034220//ion transmembrane transport;GO:0071456//cellular response to hypoxia;GO:1902476//chloride transmembrane transport	--
ENSG00000016602	0.000	0.000	0.000	0.000	CLCA4	chloride channel accessory 4 [Source:HGNC Symbol;Acc:HGNC:2018]	Organismal Systems;Organismal Systems	Digestive system;Endocrine system	ko04972//Pancreatic secretion;ko04924//Renin secretion	K05030;K05030	GO:0005576//extracellular region;GO:0005886//plasma membrane;GO:0016020//membrane;GO:0016324//apical plasma membrane	GO:0004222//metalloendopeptidase activity;GO:0005229//intracellular calcium activated chloride channel activity;GO:0005254//chloride channel activity;GO:0008233//peptidase activity;GO:0008237//metallopeptidase activity;GO:0016787//hydrolase activity;GO:0046872//metal ion binding	GO:0006508//proteolysis;GO:0006821//chloride transport;GO:0034220//ion transmembrane transport;GO:1902476//chloride transmembrane transport	--
ENSG00000016864	20.689	18.270	982.667	794.667	GLT8D1	glycosyltransferase 8 domain containing 1 [Source:HGNC Symbol;Acc:HGNC:24870]	-	-	-	-	GO:0005794//Golgi apparatus;GO:0016020//membrane	GO:0008194//UDP-glycosyltransferase activity;GO:0016740//transferase activity;GO:0016757//glycosyltransferase activity	-	--
ENSG00000017260	21.862	24.684	2472.667	2601.667	ATP2C1	ATPase secretory pathway Ca2+ transporting 1 [Source:HGNC Symbol;Acc:HGNC:13211]	-	-	-	-	GO:0000139//Golgi membrane;GO:0005783//endoplasmic reticulum;GO:0005794//Golgi apparatus;GO:0005802//trans-Golgi network;GO:0005886//plasma membrane;GO:0016020//membrane;GO:0032580//Golgi cisterna membrane;GO:0033106//cis-Golgi network membrane	GO:0000166//nucleotide binding;GO:0005215//transporter activity;GO:0005388//P-type calcium transporter activity;GO:0005509//calcium ion binding;GO:0005524//ATP binding;GO:0016887//ATP hydrolysis activity;GO:0046872//metal ion binding;GO:0140613//P-type manganese transporter activity	GO:0006811//ion transport;GO:0006816//calcium ion transport;GO:0006828//manganese ion transport;GO:0006874//cellular calcium ion homeostasis;GO:0008544//epidermis development;GO:0016339//calcium-dependent cell-cell adhesion via plasma membrane cell adhesion molecules;GO:0031532//actin cytoskeleton reorganization;GO:0032468//Golgi calcium ion homeostasis;GO:0032472//Golgi calcium ion transport;GO:…	--
ENSG00000017427	0.000	0.000	0.000	0.000	IGF1	insulin like growth factor 1 [Source:HGNC Symbol;Acc:HGNC:5464]	Human Diseases;Environmental Information Processing;Environmental Information Processing;Environmental Information Processing;Environmental Information Processing;Human Diseases;Cellular Processes;Human Diseases;Environmental Information Processing;Human Diseases;Cellular Processes;Environmental Information Processing;Cellular Processes;Environmental Information Processing;Organismal Systems;Envi…	Cancer: overview;Signal transduction;Signal transduction;Signal transduction;Signal transduction;Cancer: overview;Cellular community - eukaryotes;Cancer: overview;Signal transduction;Cancer: specific types;Cellular community - eukaryotes;Signal transduction;Cell growth and death;Signal transduction;Endocrine system;Signal transduction;Endocrine system;Sensory system;Cancer: specific types;Drug re…	ko05200//Pathways in cancer;ko04151//PI3K-Akt signaling pathway;ko04010//MAPK signaling pathway;ko04014//Ras signaling pathway;ko04015//Rap1 signaling pathway;ko05205//Proteoglycans in cancer;ko04510//Focal adhesion;ko05202//Transcriptional misregulation in cancer;ko04150//mTOR signaling pathway;ko05224//Breast cancer;ko04550//Signaling pathways regulating pluripotency of stem cells;ko04068//FoxO…	K05459;K05459;K05459;K05459;K05459;K05459;K05459;K05459;K05459;K05459;K05459;K05459;K05459;K05459;K05459;K05459;K05459;K05459;K05459;K05459;K05459;K05459;K05459;K05459;K05459;K05459;K05459;K05459;K05459;K05459;K05459	GO:0005576//extracellular region;GO:0005615//extracellular space;GO:0016942//insulin-like growth factor binding protein complex;GO:0031093//platelet alpha granule lumen;GO:0035867//alphav-beta3 integrin-IGF-1-IGF1R complex;GO:0042567//insulin-like growth factor ternary complex;GO:0070382//exocytic vesicle	GO:0005158//insulin receptor binding;GO:0005159//insulin-like growth factor receptor binding;GO:0005178//integrin binding;GO:0005179//hormone activity;GO:0005515//protein binding;GO:0008083//growth factor activity	GO:0001501//skeletal system development;GO:0001775//cell activation;GO:0001837//epithelial to mesenchymal transition;GO:0001932//regulation of protein phosphorylation;GO:0007165//signal transduction;GO:0007265//Ras protein signal transduction;GO:0007517//muscle organ development;GO:0008283//cell population proliferation;GO:0008284//positive regulation of cell population proliferation;GO:0009408//…	--
ENSG00000017483	0.124	0.200	4.333	4.667	SLC38A5	solute carrier family 38 member 5 [Source:HGNC Symbol;Acc:HGNC:18070]	Organismal Systems	Nervous system	ko04727//GABAergic synapse	K14992	GO:0005886//plasma membrane;GO:0016020//membrane	GO:0005290//L-histidine transmembrane transporter activity;GO:0015171//amino acid transmembrane transporter activity;GO:0015182//L-asparagine transmembrane transporter activity;GO:0015186//L-glutamine transmembrane transporter activity;GO:0015187//glycine transmembrane transporter activity;GO:0015194//L-serine transmembrane transporter activity;GO:0022858//alanine transmembrane transporter activi…	GO:0006865//amino acid transport;GO:0006867//asparagine transport;GO:0006868//glutamine transport;GO:0015804//neutral amino acid transport;GO:0015816//glycine transport;GO:0015825//L-serine transport;GO:0032329//serine transport;GO:0032973//amino acid export across plasma membrane;GO:0035725//sodium ion transmembrane transport;GO:0089709//L-histidine transmembrane transport;GO:0089718//amino acid…	--
ENSG00000017797	10.470	13.355	1319.667	1546.000	RALBP1	ralA binding protein 1 [Source:HGNC Symbol;Acc:HGNC:9841]	Human Diseases;Environmental Information Processing;Human Diseases	Cancer: overview;Signal transduction;Cancer: specific types	ko05200//Pathways in cancer;ko04014//Ras signaling pathway;ko05212//Pancreatic cancer	K08773;K08773;K08773	GO:0000922//spindle pole;GO:0005634//nucleus;GO:0005654//nucleoplasm;GO:0005737//cytoplasm;GO:0005739//mitochondrion;GO:0005829//cytosol;GO:0005856//cytoskeleton;GO:0005886//plasma membrane;GO:0016020//membrane;GO:0016604//nuclear body	GO:0000166//nucleotide binding;GO:0005096//GTPase activator activity;GO:0005515//protein binding;GO:0005524//ATP binding;GO:0008559//ABC-type xenobiotic transporter activity;GO:0015431//ABC-type glutathione S-conjugate transporter activity;GO:0022857//transmembrane transporter activity;GO:0031267//small GTPase binding;GO:0042626//ATPase-coupled transmembrane transporter activity;GO:0042910//xenob…	GO:0001934//positive regulation of protein phosphorylation;GO:0006897//endocytosis;GO:0006935//chemotaxis;GO:0007165//signal transduction;GO:0007264//small GTPase mediated signal transduction;GO:0032489//regulation of Cdc42 protein signal transduction;GO:0043087//regulation of GTPase activity;GO:0043547//positive regulation of GTPase activity;GO:0051056//regulation of small GTPase mediated signal…	--
ENSG00000018189	6.357	5.977	504.000	562.333	RUFY3	RUN and FYVE domain containing 3 [Source:HGNC Symbol;Acc:HGNC:30285]	-	-	-	-	GO:0005737//cytoplasm;GO:0005829//cytosol;GO:0012505//endomembrane system;GO:0016020//membrane;GO:0030027//lamellipodium;GO:0030175//filopodium;GO:0030424//axon;GO:0030425//dendrite;GO:0030426//growth cone;GO:0042995//cell projection;GO:0043025//neuronal cell body;GO:0043204//perikaryon;GO:0070161//anchoring junction;GO:0110165//cellular anatomical entity	GO:0005515//protein binding;GO:0046872//metal ion binding	GO:0007015//actin filament organization;GO:0007399//nervous system development;GO:0030154//cell differentiation;GO:0030335//positive regulation of cell migration;GO:0045773//positive regulation of axon extension;GO:0050770//regulation of axonogenesis;GO:0050771//negative regulation of axonogenesis;GO:0090316//positive regulation of intracellular protein transport;GO:2000114//regulation of establi…	--
ENSG00000018236	0.022	0.018	2.333	2.000	CNTN1	contactin 1 [Source:HGNC Symbol;Acc:HGNC:2171]	Environmental Information Processing	Signaling molecules and interaction	ko04514//Cell adhesion molecules	K06759	GO:0005886//plasma membrane;GO:0016020//membrane;GO:0030424//axon;GO:0042734//presynaptic membrane;GO:0045211//postsynaptic membrane;GO:0070062//extracellular exosome	GO:0005515//protein binding;GO:0030246//carbohydrate binding;GO:0098632//cell-cell adhesion mediator activity	GO:0007155//cell adhesion;GO:0007219//Notch signaling pathway;GO:0007411//axon guidance;GO:0007420//brain development;GO:0007626//locomotory behavior;GO:0010467//gene expression;GO:0010628//positive regulation of gene expression;GO:0010765//positive regulation of sodium ion transport;GO:0010976//positive regulation of neuron projection development;GO:0021549//cerebellum development;GO:0031175//ne…	--
ENSG00000018280	0.239	0.173	30.000	18.333	SLC11A1	solute carrier family 11 member 1 [Source:HGNC Symbol;Acc:HGNC:10907]	Cellular Processes	Transport and catabolism	ko04142//Lysosome	K12347	GO:0005575//cellular_component;GO:0005764//lysosome;GO:0005770//late endosome;GO:0005886//plasma membrane;GO:0010008//endosome membrane;GO:0016020//membrane;GO:0030670//phagocytic vesicle membrane;GO:0031902//late endosome membrane;GO:0070821//tertiary granule membrane;GO:0101003//ficolin-1-rich granule membrane	GO:0003674//molecular_function;GO:0005381//iron ion transmembrane transporter activity;GO:0005384//manganese ion transmembrane transporter activity;GO:0015086//cadmium ion transmembrane transporter activity;GO:0042803//protein homodimerization activity;GO:0046873//metal ion transmembrane transporter activity;GO:0046915//transition metal ion transmembrane transporter activity;GO:0051139//metal ion…	GO:0001818//negative regulation of cytokine production;GO:0001819//positive regulation of cytokine production;GO:0002309//T cell proliferation involved in immune response;GO:0002606//positive regulation of dendritic cell antigen processing and presentation;GO:0002827//positive regulation of T-helper 1 type immune response;GO:0006811//ion transport;GO:0006826//iron ion transport;GO:0006828//mangan…	--
ENSG00000018408	4.007	6.466	504.333	844.000	WWTR1	WW domain containing transcription regulator 1 [Source:HGNC Symbol;Acc:HGNC:24042]	Environmental Information Processing;Environmental Information Processing	Signal transduction;Signal transduction	ko04390//Hippo signaling pathway;ko04392//Hippo signaling pathway - multiple species	K16820;K16820	GO:0005634//nucleus;GO:0005654//nucleoplasm;GO:0005667//transcription regulator complex;GO:0005737//cytoplasm;GO:0005829//cytosol;GO:0005886//plasma membrane;GO:0016020//membrane;GO:0016604//nuclear body	GO:0003713//transcription coactivator activity;GO:0003714//transcription corepressor activity;GO:0005515//protein binding;GO:0042803//protein homodimerization activity	GO:0000122//negative regulation of transcription by RNA polymerase II;GO:0001649//osteoblast differentiation;GO:0001894//tissue homeostasis;GO:0001933//negative regulation of protein phosphorylation;GO:0003015//heart process;GO:0006355//regulation of transcription, DNA-templated;GO:0006469//negative regulation of protein kinase activity;GO:0008284//positive regulation of cell population prolifera…	--
ENSG00000018510	7.706	7.363	785.577	718.000	AGPS	alkylglycerone phosphate synthase [Source:HGNC Symbol;Acc:HGNC:327]	Metabolism;Cellular Processes;Metabolism	Global and overview maps;Transport and catabolism;Lipid metabolism	ko01100//Metabolic pathways;ko04146//Peroxisome;ko00565//Ether lipid metabolism	K00803;K00803;K00803	GO:0005739//mitochondrion;GO:0005777//peroxisome;GO:0005778//peroxisomal membrane;GO:0005782//peroxisomal matrix;GO:0005829//cytosol;GO:0016020//membrane	GO:0003824//catalytic activity;GO:0005515//protein binding;GO:0008609//alkylglycerone-phosphate synthase activity;GO:0016740//transferase activity;GO:0050660//flavin adenine dinucleotide binding;GO:0071949//FAD binding	GO:0006629//lipid metabolic process;GO:0008610//lipid biosynthetic process;GO:0008611//ether lipid biosynthetic process	--
ENSG00000018610	27.035	23.725	1235.667	1003.333	STEEP1	STING1 ER exit protein 1 [Source:HGNC Symbol;Acc:HGNC:26239]	-	-	-	-	GO:0005634//nucleus;GO:0005654//nucleoplasm;GO:0005737//cytoplasm;GO:0005813//centrosome;GO:0044297//cell body	GO:0005515//protein binding	GO:0006888//endoplasmic reticulum to Golgi vesicle-mediated transport;GO:0090158//endoplasmic reticulum membrane organization	--
ENSG00000018625	0.004	0.000	0.333	0.000	ATP1A2	ATPase Na+/K+ transporting subunit alpha 2 [Source:HGNC Symbol;Acc:HGNC:800]	Environmental Information Processing;Environmental Information Processing;Organismal Systems;Organismal Systems;Organismal Systems;Organismal Systems;Organismal Systems;Organismal Systems;Organismal Systems;Organismal Systems;Organismal Systems;Organismal Systems;Organismal Systems;Organismal Systems;Organismal Systems;Organismal Systems;Organismal Systems;Organismal Systems	Signal transduction;Signal transduction;Circulatory system;Endocrine system;Digestive system;Digestive system;Endocrine system;Digestive system;Digestive system;Circulatory system;Endocrine system;Digestive system;Endocrine system;Digestive system;Excretory system;Digestive system;Excretory system;Excretory system	ko04024//cAMP signaling pathway;ko04022//cGMP-PKG signaling pathway;ko04261//Adrenergic signaling in cardiomyocytes;ko04919//Thyroid hormone signaling pathway;ko04974//Protein digestion and absorption;ko04972//Pancreatic secretion;ko04925//Aldosterone synthesis and secretion;ko04970//Salivary secretion;ko04976//Bile secretion;ko04260//Cardiac muscle contraction;ko04911//Insulin secretion;ko04971/…	K01539;K01539;K01539;K01539;K01539;K01539;K01539;K01539;K01539;K01539;K01539;K01539;K01539;K01539;K01539;K01539;K01539;K01539	GO:0005737//cytoplasm;GO:0005768//endosome;GO:0005886//plasma membrane;GO:0005890//sodium:potassium-exchanging ATPase complex;GO:0005901//caveola;GO:0014704//intercalated disc;GO:0016020//membrane;GO:0030315//T-tubule;GO:0031090//organelle membrane;GO:0042383//sarcolemma;GO:0042995//cell projection;GO:0043025//neuronal cell body;GO:0043197//dendritic spine;GO:1903561//extracellular vesicle	GO:0000166//nucleotide binding;GO:0005215//transporter activity;GO:0005391//P-type sodium:potassium-exchanging transporter activity;GO:0005496//steroid binding;GO:0005515//protein binding;GO:0005524//ATP binding;GO:0008556//P-type potassium transmembrane transporter activity;GO:0016791//phosphatase activity;GO:0016887//ATP hydrolysis activity;GO:0019829//ATPase-coupled cation transmembrane transp…	GO:0001504//neurotransmitter uptake;GO:0001662//behavioral fear response;GO:0002026//regulation of the force of heart contraction;GO:0002087//regulation of respiratory gaseous exchange by nervous system process;GO:0006811//ion transport;GO:0006813//potassium ion transport;GO:0006814//sodium ion transport;GO:0006883//cellular sodium ion homeostasis;GO:0006937//regulation of muscle contraction;GO:0…	--
ENSG00000018699	16.409	11.308	1357.667	865.000	TTC27	tetratricopeptide repeat domain 27 [Source:HGNC Symbol;Acc:HGNC:25986]	-	-	-	-	GO:0005575//cellular_component	GO:0003674//molecular_function;GO:0005515//protein binding	GO:0008150//biological_process	--
ENSG00000018869	0.035	0.093	1.333	3.333	ZNF582	zinc finger protein 582 [Source:HGNC Symbol;Acc:HGNC:26421]	Human Diseases	Infectious disease: viral	ko05168//Herpes simplex virus 1 infection	K09228	GO:0005634//nucleus	GO:0001227//DNA-binding transcription repressor activity, RNA polymerase II-specific;GO:0003677//DNA binding;GO:0046872//metal ion binding	GO:0000122//negative regulation of transcription by RNA polymerase II;GO:0006355//regulation of transcription, DNA-templated	zf-C2H2
ENSG00000019102	0.000	0.000	0.000	0.000	VSIG2	V-set and immunoglobulin domain containing 2 [Source:HGNC Symbol;Acc:HGNC:17149]	-	-	-	-	GO:0005886//plasma membrane;GO:0016020//membrane	-	GO:0006629//lipid metabolic process	--
ENSG00000019144	4.678	5.368	693.000	686.333	PHLDB1	pleckstrin homology like domain family B member 1 [Source:HGNC Symbol;Acc:HGNC:23697]	-	-	-	-	GO:0005829//cytosol;GO:0005886//plasma membrane;GO:0043231//intracellular membrane-bounded organelle;GO:0045171//intercellular bridge;GO:0045180//basal cortex	GO:0005515//protein binding	GO:0010470//regulation of gastrulation;GO:0010717//regulation of epithelial to mesenchymal transition;GO:0070507//regulation of microtubule cytoskeleton organization;GO:1904261//positive regulation of basement membrane assembly involved in embryonic body morphogenesis	--
ENSG00000019169	0.000	0.000	0.000	0.000	MARCO	macrophage receptor with collagenous structure [Source:HGNC Symbol;Acc:HGNC:6895]	Cellular Processes	Transport and catabolism	ko04145//Phagosome	K13884	GO:0005581//collagen trimer;GO:0005737//cytoplasm;GO:0005886//plasma membrane;GO:0016020//membrane;GO:0030666//endocytic vesicle membrane	GO:0001540//amyloid-beta binding;GO:0001664//G protein-coupled receptor binding;GO:0004888//transmembrane signaling receptor activity;GO:0005044//scavenger receptor activity;GO:0038024//cargo receptor activity;GO:0038187//pattern recognition receptor activity	GO:0001934//positive regulation of protein phosphorylation;GO:0002376//immune system process;GO:0006897//endocytosis;GO:0006898//receptor-mediated endocytosis;GO:0006911//phagocytosis, engulfment;GO:0007166//cell surface receptor signaling pathway;GO:0007193//adenylate cyclase-inhibiting G protein-coupled receptor signaling pathway;GO:0043277//apoptotic cell clearance;GO:0045087//innate immune re…	--
ENSG00000019186	0.040	0.007	2.000	0.333	CYP24A1	cytochrome P450 family 24 subfamily A member 1 [Source:HGNC Symbol;Acc:HGNC:2602]	Metabolism;Human Diseases;Organismal Systems;Metabolism	Global and overview maps;Cancer: overview;Endocrine system;Lipid metabolism	ko01100//Metabolic pathways;ko05206//MicroRNAs in cancer;ko04928//Parathyroid hormone synthesis, secretion and action;ko00100//Steroid biosynthesis	K07436;K07436;K07436;K07436	GO:0005739//mitochondrion;GO:0005743//mitochondrial inner membrane	GO:0004497//monooxygenase activity;GO:0005506//iron ion binding;GO:0008403//25-hydroxycholecalciferol-24-hydroxylase activity;GO:0016491//oxidoreductase activity;GO:0016705//oxidoreductase activity, acting on paired donors, with incorporation or reduction of molecular oxygen;GO:0020037//heme binding;GO:0030342//1-alpha,25-dihydroxyvitamin D3 24-hydroxylase activity;GO:0046872//metal ion binding;G…	GO:0001649//osteoblast differentiation;GO:0006629//lipid metabolic process;GO:0006766//vitamin metabolic process;GO:0033280//response to vitamin D;GO:0042359//vitamin D metabolic process;GO:0042369//vitamin D catabolic process;GO:0070561//vitamin D receptor signaling pathway;GO:0071305//cellular response to vitamin D	--
ENSG00000019485	1.005	1.784	141.333	251.667	PRDM11	PR/SET domain 11 [Source:HGNC Symbol;Acc:HGNC:13996]	-	-	-	-	GO:0005634//nucleus;GO:0005737//cytoplasm;GO:0005829//cytosol	GO:0003682//chromatin binding;GO:0005515//protein binding;GO:0008168//methyltransferase activity;GO:0016740//transferase activity	GO:0030308//negative regulation of cell growth;GO:0032259//methylation;GO:0043408//regulation of MAPK cascade;GO:0045892//negative regulation of transcription, DNA-templated;GO:0045893//positive regulation of transcription, DNA-templated;GO:0051726//regulation of cell cycle;GO:2000271//positive regulation of fibroblast apoptotic process	Others
ENSG00000019505	0.002	0.021	0.333	2.000	SYT13	synaptotagmin 13 [Source:HGNC Symbol;Acc:HGNC:14962]	-	-	-	-	GO:0005886//plasma membrane;GO:0016020//membrane;GO:0030133//transport vesicle;GO:0043231//intracellular membrane-bounded organelle	GO:0001786//phosphatidylserine binding;GO:0005509//calcium ion binding;GO:0005544//calcium-dependent phospholipid binding;GO:0019905//syntaxin binding;GO:0030276//clathrin binding	GO:0014059//regulation of dopamine secretion;GO:0016192//vesicle-mediated transport;GO:0017156//calcium-ion regulated exocytosis;GO:0017158//regulation of calcium ion-dependent exocytosis;GO:0071277//cellular response to calcium ion	--
ENSG00000019549	4.191	3.828	278.667	237.667	SNAI2	snail family transcriptional repressor 2 [Source:HGNC Symbol;Acc:HGNC:11094]	Environmental Information Processing;Cellular Processes	Signal transduction;Cellular community - eukaryotes	ko04390//Hippo signaling pathway;ko04520//Adherens junction	K05706;K05706	GO:0000785//chromatin;GO:0005634//nucleus;GO:0005654//nucleoplasm;GO:0005737//cytoplasm	GO:0000977//RNA polymerase II transcription regulatory region sequence-specific DNA binding;GO:0000978//RNA polymerase II cis-regulatory region sequence-specific DNA binding;GO:0000981//DNA-binding transcription factor activity, RNA polymerase II-specific;GO:0001227//DNA-binding transcription repressor activity, RNA polymerase II-specific;GO:0003677//DNA binding;GO:0003682//chromatin binding;GO:0…	GO:0000122//negative regulation of transcription by RNA polymerase II;GO:0001649//osteoblast differentiation;GO:0001837//epithelial to mesenchymal transition;GO:0003180//aortic valve morphogenesis;GO:0003198//epithelial to mesenchymal transition involved in endocardial cushion formation;GO:0003273//cell migration involved in endocardial cushion formation;GO:0006325//chromatin organization;GO:0006…	zf-C2H2
ENSG00000019582	0.097	0.198	5.000	6.333	CD74	CD74 molecule [Source:HGNC Symbol;Acc:HGNC:1697]	Human Diseases;Human Diseases;Organismal Systems	Infectious disease: viral;Infectious disease: bacterial;Immune system	ko05168//Herpes simplex virus 1 infection;ko05152//Tuberculosis;ko04612//Antigen processing and presentation	K06505;K06505;K06505	GO:0000139//Golgi membrane;GO:0005576//extracellular region;GO:0005634//nucleus;GO:0005737//cytoplasm;GO:0005764//lysosome;GO:0005765//lysosomal membrane;GO:0005768//endosome;GO:0005770//late endosome;GO:0005771//multivesicular body;GO:0005773//vacuole;GO:0005783//endoplasmic reticulum;GO:0005789//endoplasmic reticulum membrane;GO:0005794//Golgi apparatus;GO:0005886//plasma membrane;GO:0009897//e…	GO:0001540//amyloid-beta binding;GO:0004896//cytokine receptor activity;GO:0005515//protein binding;GO:0019955//cytokine binding;GO:0023026//MHC class II protein complex binding;GO:0035718//macrophage migration inhibitory factor binding;GO:0042289//MHC class II protein binding;GO:0042609//CD4 receptor binding;GO:0042658//MHC class II protein binding, via antigen binding groove;GO:0042802//identic…	GO:0001516//prostaglandin biosynthetic process;GO:0001934//positive regulation of protein phosphorylation;GO:0001961//positive regulation of cytokine-mediated signaling pathway;GO:0002250//adaptive immune response;GO:0002286//T cell activation involved in immune response;GO:0002376//immune system process;GO:0002606//positive regulation of dendritic cell antigen processing and presentation;GO:0002…	--
ENSG00000019991	404.765	119.034	26550.667	8145.667	HGF	hepatocyte growth factor [Source:HGNC Symbol;Acc:HGNC:4893]	Human Diseases;Environmental Information Processing;Environmental Information Processing;Environmental Information Processing;Environmental Information Processing;Human Diseases;Environmental Information Processing;Human Diseases;Cellular Processes;Human Diseases;Human Diseases;Human Diseases;Human Diseases;Human Diseases;Human Diseases;Human Diseases	Cancer: overview;Signal transduction;Signal transduction;Signal transduction;Signal transduction;Cancer: overview;Signal transduction;Cancer: overview;Cellular community - eukaryotes;Cancer: specific types;Cancer: specific types;Drug resistance: antineoplastic;Cancer: specific types;Cancer: specific types;Cancer: specific types;Infectious disease: parasitic	ko05200//Pathways in cancer;ko04151//PI3K-Akt signaling pathway;ko04010//MAPK signaling pathway;ko04020//Calcium signaling pathway;ko04014//Ras signaling pathway;ko05208//Chemical carcinogenesis - reactive oxygen species;ko04015//Rap1 signaling pathway;ko05205//Proteoglycans in cancer;ko04510//Focal adhesion;ko05225//Hepatocellular carcinoma;ko05226//Gastric cancer;ko01521//EGFR tyrosine kinase i…	K05460;K05460;K05460;K05460;K05460;K05460;K05460;K05460;K05460;K05460;K05460;K05460;K05460;K05460;K05460;K05460	GO:0005576//extracellular region;GO:0005615//extracellular space;GO:0016020//membrane;GO:0031093//platelet alpha granule lumen	GO:0004252//serine-type endopeptidase activity;GO:0005102//signaling receptor binding;GO:0005515//protein binding;GO:0008083//growth factor activity;GO:0042056//chemoattractant activity;GO:0042802//identical protein binding	GO:0000278//mitotic cell cycle;GO:0000902//cell morphogenesis;GO:0001837//epithelial to mesenchymal transition;GO:0001889//liver development;GO:0006508//proteolysis;GO:0010507//negative regulation of autophagy;GO:0014068//positive regulation of phosphatidylinositol 3-kinase signaling;GO:0014856//skeletal muscle cell proliferation;GO:0030335//positive regulation of cell migration;GO:0032715//negat…	--
ENSG00000019995	5.282	4.635	1001.813	790.623	ZRANB1	zinc finger RANBP2-type containing 1 [Source:HGNC Symbol;Acc:HGNC:18224]	-	-	-	-	GO:0005634//nucleus;GO:0005654//nucleoplasm;GO:0005737//cytoplasm;GO:0005829//cytosol;GO:0043231//intracellular membrane-bounded organelle	GO:0004843//thiol-dependent deubiquitinase;GO:0005515//protein binding;GO:0008233//peptidase activity;GO:0008234//cysteine-type peptidase activity;GO:0016787//hydrolase activity;GO:0019209//kinase activator activity;GO:0031593//polyubiquitin modification-dependent protein binding;GO:0046872//metal ion binding;GO:0070530//K63-linked polyubiquitin modification-dependent protein binding;GO:0101005//…	GO:0006508//proteolysis;GO:0007010//cytoskeleton organization;GO:0016055//Wnt signaling pathway;GO:0016477//cell migration;GO:0016579//protein deubiquitination;GO:0022604//regulation of cell morphogenesis;GO:0030177//positive regulation of Wnt signaling pathway;GO:0035523//protein K29-linked deubiquitination;GO:0070536//protein K63-linked deubiquitination;GO:0071947//protein deubiquitination invo…	--
ENSG00000020129	8.725	11.698	820.667	1008.193	NCDN	neurochondrin [Source:HGNC Symbol;Acc:HGNC:17597]	-	-	-	-	GO:0005737//cytoplasm;GO:0005768//endosome;GO:0005829//cytosol;GO:0010008//endosome membrane;GO:0016020//membrane;GO:0030425//dendrite;GO:0042995//cell projection;GO:0043005//neuron projection;GO:0043025//neuronal cell body;GO:0043204//perikaryon;GO:0045202//synapse;GO:0098794//postsynapse	GO:0005515//protein binding	GO:0031175//neuron projection development;GO:0045453//bone resorption;GO:0048168//regulation of neuronal synaptic plasticity	--
ENSG00000020181	7.933	8.767	1838.000	1799.667	ADGRA2	adhesion G protein-coupled receptor A2 [Source:HGNC Symbol;Acc:HGNC:17849]	-	-	-	-	GO:0005886//plasma membrane;GO:0009986//cell surface;GO:0016020//membrane;GO:0030175//filopodium;GO:0042995//cell projection;GO:0043231//intracellular membrane-bounded organelle;GO:1990909//Wnt signalosome	GO:0004888//transmembrane signaling receptor activity;GO:0004930//G protein-coupled receptor activity;GO:0005515//protein binding	GO:0001525//angiogenesis;GO:0002040//sprouting angiogenesis;GO:0007165//signal transduction;GO:0007166//cell surface receptor signaling pathway;GO:0007186//G protein-coupled receptor signaling pathway;GO:0007417//central nervous system development;GO:0010595//positive regulation of endothelial cell migration;GO:0016055//Wnt signaling pathway;GO:0043542//endothelial cell migration;GO:0045765//regu…	--
ENSG00000020256	50.115	24.414	2857.000	1301.667	ZFP64	ZFP64 zinc finger protein [Source:HGNC Symbol;Acc:HGNC:15940]	-	-	-	-	GO:0005634//nucleus;GO:0005737//cytoplasm;GO:0043076//megasporocyte nucleus	GO:0003677//DNA binding;GO:0005515//protein binding;GO:0046872//metal ion binding	GO:0010468//regulation of gene expression;GO:0048762//mesenchymal cell differentiation	zf-C2H2
ENSG00000020426	66.833	36.267	2344.000	1078.333	MNAT1	MNAT1 component of CDK activating kinase [Source:HGNC Symbol;Acc:HGNC:7181]	Genetic Information Processing;Genetic Information Processing	Replication and repair;Transcription	ko03420//Nucleotide excision repair;ko03022//Basal transcription factors	K10842;K10842	GO:0000439//transcription factor TFIIH core complex;GO:0005634//nucleus;GO:0005654//nucleoplasm;GO:0005675//transcription factor TFIIH holo complex;GO:0019907//cyclin-dependent protein kinase activating kinase holoenzyme complex;GO:0070516//CAK-ERCC2 complex;GO:0070985//transcription factor TFIIK complex	GO:0005515//protein binding;GO:0008270//zinc ion binding;GO:0046872//metal ion binding;GO:0061575//cyclin-dependent protein serine/threonine kinase activator activity	GO:0000079//regulation of cyclin-dependent protein serine/threonine kinase activity;GO:0000082//G1/S transition of mitotic cell cycle;GO:0006281//DNA repair;GO:0006289//nucleotide-excision repair;GO:0006355//regulation of transcription, DNA-templated;GO:0006357//regulation of transcription by RNA polymerase II;GO:0006366//transcription by RNA polymerase II;GO:0007049//cell cycle;GO:0007512//adult…	--
ENSG00000020577	1.578	1.404	335.000	208.000	SAMD4A	sterile alpha motif domain containing 4A [Source:HGNC Symbol;Acc:HGNC:23023]	-	-	-	-	GO:0000932//P-body;GO:0001650//fibrillar center;GO:0005737//cytoplasm;GO:0005829//cytosol;GO:0030054//cell junction;GO:0030425//dendrite;GO:0042995//cell projection;GO:0043005//neuron projection;GO:0045202//synapse	GO:0003723//RNA binding;GO:0003729//mRNA binding;GO:0005515//protein binding;GO:0030371//translation repressor activity	GO:0000289//nuclear-transcribed mRNA poly(A) tail shortening;GO:0006417//regulation of translation;GO:0017148//negative regulation of translation;GO:0043488//regulation of mRNA stability;GO:0045727//positive regulation of translation	--
ENSG00000020633	0.679	0.776	97.000	98.333	RUNX3	RUNX family transcription factor 3 [Source:HGNC Symbol;Acc:HGNC:10473]	Human Diseases;Organismal Systems	Infectious disease: viral;Immune system	ko05169//Epstein-Barr virus infection;ko04658//Th1 and Th2 cell differentiation	K09279;K09279	GO:0000785//chromatin;GO:0005634//nucleus;GO:0005654//nucleoplasm;GO:0005730//nucleolus;GO:0005737//cytoplasm;GO:0005829//cytosol;GO:0016513//core-binding factor complex;GO:0043231//intracellular membrane-bounded organelle	GO:0000977//RNA polymerase II transcription regulatory region sequence-specific DNA binding;GO:0000978//RNA polymerase II cis-regulatory region sequence-specific DNA binding;GO:0000981//DNA-binding transcription factor activity, RNA polymerase II-specific;GO:0001222//transcription corepressor binding;GO:0003677//DNA binding;GO:0003700//DNA-binding transcription factor activity;GO:0005515//protein…	GO:0000122//negative regulation of transcription by RNA polymerase II;GO:0006355//regulation of transcription, DNA-templated;GO:0006357//regulation of transcription by RNA polymerase II;GO:0006468//protein phosphorylation;GO:0030097//hemopoiesis;GO:0030182//neuron differentiation;GO:0043371//negative regulation of CD4-positive, alpha-beta T cell differentiation;GO:0043378//positive regulation of …	Runt
ENSG00000020922	5.272	7.011	507.667	633.667	MRE11	MRE11 homolog, double strand break repair nuclease [Source:HGNC Symbol;Acc:HGNC:7230]	Cellular Processes;Genetic Information Processing;Genetic Information Processing	Cell growth and death;Replication and repair;Replication and repair	ko04218//Cellular senescence;ko03440//Homologous recombination;ko03450//Non-homologous end-joining	K10865;K10865;K10865	GO:0000781//chromosome, telomeric region;GO:0005634//nucleus;GO:0005654//nucleoplasm;GO:0005657//replication fork;GO:0005694//chromosome;GO:0005737//cytoplasm;GO:0005829//cytosol;GO:0016605//PML body;GO:0030870//Mre11 complex;GO:0035861//site of double-strand break;GO:0070533//BRCA1-C complex;GO:0098687//chromosomal region	GO:0000014//single-stranded DNA endodeoxyribonuclease activity;GO:0003677//DNA binding;GO:0003678//DNA helicase activity;GO:0003690//double-stranded DNA binding;GO:0004518//nuclease activity;GO:0004519//endonuclease activity;GO:0004520//endodeoxyribonuclease activity;GO:0004527//exonuclease activity;GO:0005515//protein binding;GO:0008296//3'-5'-exodeoxyribonuclease activity;GO:0008408//3'-5' exon…	GO:0000019//regulation of mitotic recombination;GO:0000723//telomere maintenance;GO:0000724//double-strand break repair via homologous recombination;GO:0000729//DNA double-strand break processing;GO:0006281//DNA repair;GO:0006302//double-strand break repair;GO:0006303//double-strand break repair via nonhomologous end joining;GO:0006310//DNA recombination;GO:0006974//cellular response to DNA damag…	--
ENSG00000021300	4.077	8.339	247.667	434.000	PLEKHB1	pleckstrin homology domain containing B1 [Source:HGNC Symbol;Acc:HGNC:19079]	-	-	-	-	GO:0005737//cytoplasm;GO:0016020//membrane	GO:0005515//protein binding	GO:0007602//phototransduction;GO:0045595//regulation of cell differentiation	--
ENSG00000021355	6.240	8.122	513.333	596.333	SERPINB1	serpin family B member 1 [Source:HGNC Symbol;Acc:HGNC:3311]	-	-	-	-	GO:0005576//extracellular region;GO:0005615//extracellular space;GO:0005737//cytoplasm;GO:0005764//lysosome;GO:0005768//endosome;GO:0005769//early endosome;GO:0016020//membrane;GO:0034774//secretory granule lumen;GO:0036464//cytoplasmic ribonucleoprotein granule;GO:0044194//cytolytic granule;GO:0062023//collagen-containing extracellular matrix;GO:0070062//extracellular exosome	GO:0004867//serine-type endopeptidase inhibitor activity;GO:0005515//protein binding;GO:0030414//peptidase inhibitor activity	GO:0010466//negative regulation of peptidase activity;GO:0010951//negative regulation of endopeptidase activity;GO:0032691//negative regulation of interleukin-1 beta production;GO:0044342//type B pancreatic cell proliferation	--
ENSG00000021461	0.000	0.000	0.000	0.000	CYP3A43	cytochrome P450 family 3 subfamily A member 43 [Source:HGNC Symbol;Acc:HGNC:17450]	Human Diseases	Cancer: overview	ko05204//Chemical carcinogenesis - DNA adducts	K17692	GO:0005783//endoplasmic reticulum;GO:0005789//endoplasmic reticulum membrane;GO:0016020//membrane;GO:0043231//intracellular membrane-bounded organelle	GO:0004497//monooxygenase activity;GO:0005506//iron ion binding;GO:0016491//oxidoreductase activity;GO:0016705//oxidoreductase activity, acting on paired donors, with incorporation or reduction of molecular oxygen;GO:0016712//oxidoreductase activity, acting on paired donors, with incorporation or reduction of molecular oxygen, reduced flavin or flavoprotein as one donor, and incorporation of one …	GO:0070989//oxidative demethylation	--
ENSG00000021488	0.013	0.036	0.667	1.333	SLC7A9	solute carrier family 7 member 9 [Source:HGNC Symbol;Acc:HGNC:11067]	Organismal Systems	Digestive system	ko04974//Protein digestion and absorption	K13868	GO:0005886//plasma membrane;GO:0016020//membrane;GO:0016324//apical plasma membrane;GO:0031526//brush border membrane	GO:0005515//protein binding;GO:0015171//amino acid transmembrane transporter activity;GO:0015175//neutral amino acid transmembrane transporter activity;GO:0015184//L-cystine transmembrane transporter activity;GO:0015297//antiporter activity;GO:0022857//transmembrane transporter activity;GO:0042605//peptide antigen binding;GO:0046982//protein heterodimerization activity	GO:0003333//amino acid transmembrane transport;GO:0006865//amino acid transport;GO:0015804//neutral amino acid transport;GO:0015811//L-cystine transport;GO:0055085//transmembrane transport;GO:0065003//protein-containing complex assembly	--
ENSG00000021574	15.800	10.351	1540.667	896.000	SPAST	spastin [Source:HGNC Symbol;Acc:HGNC:11233]	-	-	-	-	GO:0000922//spindle pole;GO:0005634//nucleus;GO:0005654//nucleoplasm;GO:0005737//cytoplasm;GO:0005768//endosome;GO:0005783//endoplasmic reticulum;GO:0005789//endoplasmic reticulum membrane;GO:0005811//lipid droplet;GO:0005813//centrosome;GO:0005815//microtubule organizing center;GO:0005819//spindle;GO:0005829//cytosol;GO:0005856//cytoskeleton;GO:0005874//microtubule;GO:0015630//microtubule cytosk…	GO:0000166//nucleotide binding;GO:0003824//catalytic activity;GO:0005515//protein binding;GO:0005524//ATP binding;GO:0008017//microtubule binding;GO:0008568//microtubule-severing ATPase activity;GO:0016853//isomerase activity;GO:0016887//ATP hydrolysis activity;GO:0043014//alpha-tubulin binding;GO:0044877//protein-containing complex binding;GO:0048487//beta-tubulin binding	GO:0000226//microtubule cytoskeleton organization;GO:0000281//mitotic cytokinesis;GO:0001578//microtubule bundle formation;GO:0006888//endoplasmic reticulum to Golgi vesicle-mediated transport;GO:0006996//organelle organization;GO:0007049//cell cycle;GO:0007084//mitotic nuclear membrane reassembly;GO:0007399//nervous system development;GO:0007409//axonogenesis;GO:0008089//anterograde axonal trans…	--
ENSG00000021645	0.000	0.000	0.000	0.000	NRXN3	neurexin 3 [Source:HGNC Symbol;Acc:HGNC:8010]	Environmental Information Processing	Signaling molecules and interaction	ko04514//Cell adhesion molecules	K07377	GO:0005886//plasma membrane;GO:0016020//membrane;GO:0032991//protein-containing complex;GO:0042734//presynaptic membrane;GO:0042995//cell projection;GO:0045202//synapse;GO:0098793//presynapse;GO:0098978//glutamatergic synapse;GO:0098982//GABA-ergic synapse	GO:0004888//transmembrane signaling receptor activity;GO:0005246//calcium channel regulator activity;GO:0005515//protein binding;GO:0038023//signaling receptor activity;GO:0046872//metal ion binding;GO:0050839//cell adhesion molecule binding;GO:0097109//neuroligin family protein binding	GO:0001525//angiogenesis;GO:0007155//cell adhesion;GO:0007158//neuron cell-cell adhesion;GO:0007165//signal transduction;GO:0007268//chemical synaptic transmission;GO:0007269//neurotransmitter secretion;GO:0007411//axon guidance;GO:0007416//synapse assembly;GO:0007612//learning;GO:0030534//adult behavior;GO:0035176//social behavior;GO:0071625//vocalization behavior;GO:0097107//postsynaptic densit…	--
ENSG00000021762	3.887	3.980	399.667	342.667	OSBPL5	oxysterol binding protein like 5 [Source:HGNC Symbol;Acc:HGNC:16392]	Organismal Systems	Digestive system	ko04979//Cholesterol metabolism	K20464	GO:0005783//endoplasmic reticulum;GO:0005789//endoplasmic reticulum membrane;GO:0005829//cytosol;GO:0016020//membrane;GO:0043231//intracellular membrane-bounded organelle;GO:0140268//endoplasmic reticulum-plasma membrane contact site	GO:0001786//phosphatidylserine binding;GO:0005548//phospholipid transporter activity;GO:0008142//oxysterol binding;GO:0008289//lipid binding;GO:0015248//sterol transporter activity;GO:0015485//cholesterol binding;GO:0032934//sterol binding;GO:0070273//phosphatidylinositol-4-phosphate binding;GO:0140343//phosphatidylserine transfer activity	GO:0006869//lipid transport;GO:0006893//Golgi to plasma membrane transport;GO:0008203//cholesterol metabolic process;GO:0015914//phospholipid transport;GO:0030301//cholesterol transport;GO:0036150//phosphatidylserine acyl-chain remodeling;GO:0120009//intermembrane lipid transfer	--
ENSG00000021776	20.134	15.149	4059.333	2846.000	AQR	aquarius intron-binding spliceosomal factor [Source:HGNC Symbol;Acc:HGNC:29513]	Genetic Information Processing	Transcription	ko03040//Spliceosome	K12874	GO:0005634//nucleus;GO:0005654//nucleoplasm;GO:0005681//spliceosomal complex;GO:0016020//membrane;GO:0071007//U2-type catalytic step 2 spliceosome;GO:0071013//catalytic step 2 spliceosome	GO:0000166//nucleotide binding;GO:0003723//RNA binding;GO:0003724//RNA helicase activity;GO:0003727//single-stranded RNA binding;GO:0003729//mRNA binding;GO:0004386//helicase activity;GO:0005515//protein binding;GO:0005524//ATP binding;GO:0016787//hydrolase activity;GO:0016887//ATP hydrolysis activity;GO:0034458//3'-5' RNA helicase activity	GO:0000398//mRNA splicing, via spliceosome;GO:0006397//mRNA processing;GO:0008380//RNA splicing	--
ENSG00000021826	0.902	2.269	157.333	376.333	CPS1	carbamoyl-phosphate synthase 1 [Source:HGNC Symbol;Acc:HGNC:2323]	Metabolism;Metabolism;Metabolism;Metabolism;Metabolism;Metabolism	Global and overview maps;Global and overview maps;Global and overview maps;Amino acid metabolism;Amino acid metabolism;Energy metabolism	ko01100//Metabolic pathways;ko01200//Carbon metabolism;ko01230//Biosynthesis of amino acids;ko00250//Alanine, aspartate and glutamate metabolism;ko00220//Arginine biosynthesis;ko00910//Nitrogen metabolism	K01948;K01948;K01948;K01948;K01948;K01948	GO:0005634//nucleus;GO:0005730//nucleolus;GO:0005737//cytoplasm;GO:0005739//mitochondrion;GO:0005743//mitochondrial inner membrane;GO:0005759//mitochondrial matrix;GO:0005886//plasma membrane;GO:0016020//membrane;GO:0032991//protein-containing complex;GO:0042645//mitochondrial nucleoid	GO:0000166//nucleotide binding;GO:0003824//catalytic activity;GO:0004087//carbamoyl-phosphate synthase (ammonia) activity;GO:0004088//carbamoyl-phosphate synthase (glutamine-hydrolyzing) activity;GO:0004175//endopeptidase activity;GO:0005509//calcium ion binding;GO:0005515//protein binding;GO:0005524//ATP binding;GO:0005543//phospholipid binding;GO:0016595//glutamate binding;GO:0016874//ligase ac…	GO:0000050//urea cycle;GO:0001889//liver development;GO:0006207//'de novo' pyrimidine nucleobase biosynthetic process;GO:0006541//glutamine metabolic process;GO:0006807//nitrogen compound metabolic process;GO:0007494//midgut development;GO:0008152//metabolic process;GO:0009410//response to xenobiotic stimulus;GO:0009636//response to toxic substance;GO:0010043//response to zinc ion;GO:0014075//res…	--
ENSG00000021852	0.000	0.000	0.000	0.000	C8B	complement C8 beta chain [Source:HGNC Symbol;Acc:HGNC:1353]	Human Diseases;Human Diseases;Human Diseases;Human Diseases;Organismal Systems	Neurodegenerative disease;Infectious disease: viral;Immune disease;Infectious disease: parasitic;Immune system	ko05020//Prion disease;ko05171//Coronavirus disease - COVID-19;ko05322//Systemic lupus erythematosus;ko05146//Amoebiasis;ko04610//Complement and coagulation cascades	K03998;K03998;K03998;K03998;K03998	GO:0005576//extracellular region;GO:0005579//membrane attack complex;GO:0005615//extracellular space;GO:0016020//membrane;GO:0070062//extracellular exosome;GO:1903561//extracellular vesicle	GO:0005515//protein binding;GO:0044877//protein-containing complex binding	GO:0002376//immune system process;GO:0006955//immune response;GO:0006956//complement activation;GO:0006957//complement activation, alternative pathway;GO:0006958//complement activation, classical pathway;GO:0031640//killing of cells of other organism;GO:0045087//innate immune response;GO:0050778//positive regulation of immune response	--
ENSG00000022267	5.130	8.112	393.333	566.000	FHL1	four and a half LIM domains 1 [Source:HGNC Symbol;Acc:HGNC:3702]	Environmental Information Processing	Signal transduction	ko04630//JAK-STAT signaling pathway	K14365	GO:0005634//nucleus;GO:0005737//cytoplasm;GO:0005829//cytosol;GO:0005886//plasma membrane;GO:0005925//focal adhesion	GO:0003674//molecular_function;GO:0005515//protein binding;GO:0044325//transmembrane transporter binding;GO:0046872//metal ion binding	GO:0003254//regulation of membrane depolarization;GO:0007517//muscle organ development;GO:0009887//animal organ morphogenesis;GO:0010972//negative regulation of G2/M transition of mitotic cell cycle;GO:0030154//cell differentiation;GO:0030308//negative regulation of cell growth;GO:0043268//positive regulation of potassium ion transport;GO:1901016//regulation of potassium ion transmembrane transpo…	--
ENSG00000022277	36.629	37.279	2068.667	1829.333	RTF2	replication termination factor 2 [Source:HGNC Symbol;Acc:HGNC:15890]	-	-	-	-	GO:0005634//nucleus;GO:0005657//replication fork;GO:0005694//chromosome	GO:0003677//DNA binding;GO:0005515//protein binding	GO:0072711//cellular response to hydroxyurea;GO:0097752//regulation of DNA stability;GO:1902979//mitotic DNA replication termination	--
ENSG00000022355	0.000	0.000	0.000	0.000	GABRA1	gamma-aminobutyric acid type A receptor subunit alpha1 [Source:HGNC Symbol;Acc:HGNC:4075]	Environmental Information Processing;Organismal Systems;Human Diseases;Organismal Systems;Organismal Systems;Human Diseases	Signaling molecules and interaction;Nervous system;Substance dependence;Nervous system;Sensory system;Substance dependence	ko04080//Neuroactive ligand-receptor interaction;ko04723//Retrograde endocannabinoid signaling;ko05032//Morphine addiction;ko04727//GABAergic synapse;ko04742//Taste transduction;ko05033//Nicotine addiction	K05175;K05175;K05175;K05175;K05175;K05175	GO:0005886//plasma membrane;GO:0016020//membrane;GO:0030659//cytoplasmic vesicle membrane;GO:0031410//cytoplasmic vesicle;GO:0032590//dendrite membrane;GO:0034707//chloride channel complex;GO:0045202//synapse;GO:0045211//postsynaptic membrane;GO:0097060//synaptic membrane;GO:0098794//postsynapse;GO:0098982//GABA-ergic synapse;GO:1902710//GABA receptor complex;GO:1902711//GABA-A receptor complex	GO:0004888//transmembrane signaling receptor activity;GO:0004890//GABA-A receptor activity;GO:0005216//ion channel activity;GO:0005230//extracellular ligand-gated ion channel activity;GO:0005237//inhibitory extracellular ligand-gated ion channel activity;GO:0005254//chloride channel activity;GO:0008503//benzodiazepine receptor activity;GO:0016917//GABA receptor activity;GO:0022851//GABA-gated chl…	GO:0006811//ion transport;GO:0006821//chloride transport;GO:0007165//signal transduction;GO:0007214//gamma-aminobutyric acid signaling pathway;GO:0034220//ion transmembrane transport;GO:0050877//nervous system process;GO:0051932//synaptic transmission, GABAergic;GO:0060078//regulation of postsynaptic membrane potential;GO:1902476//chloride transmembrane transport;GO:1904862//inhibitory synapse as…	--
ENSG00000022556	16.219	22.374	1866.667	2171.667	NLRP2	NLR family pyrin domain containing 2 [Source:HGNC Symbol;Acc:HGNC:22948]	-	-	-	-	GO:0000781//chromosome, telomeric region;GO:0005737//cytoplasm;GO:0005794//Golgi apparatus;GO:0005829//cytosol;GO:0043231//intracellular membrane-bounded organelle	GO:0000166//nucleotide binding;GO:0005515//protein binding;GO:0005524//ATP binding;GO:0032090//Pyrin domain binding	GO:0002376//immune system process;GO:0006915//apoptotic process;GO:0006954//inflammatory response;GO:0032088//negative regulation of NF-kappaB transcription factor activity;GO:0032731//positive regulation of interleukin-1 beta production;GO:0043280//positive regulation of cysteine-type endopeptidase activity involved in apoptotic process;GO:0045087//innate immune response;GO:0050727//regulation o…	--
ENSG00000022567	1.843	3.039	169.667	295.333	SLC45A4	solute carrier family 45 member 4 [Source:HGNC Symbol;Acc:HGNC:29196]	-	-	-	-	GO:0016020//membrane	GO:0008506//sucrose:proton symporter activity;GO:0015293//symporter activity	GO:0015770//sucrose transport;GO:0055085//transmembrane transport	--
ENSG00000022840	18.606	21.729	1736.667	1719.333	RNF10	ring finger protein 10 [Source:HGNC Symbol;Acc:HGNC:10055]	-	-	-	-	GO:0005634//nucleus;GO:0005737//cytoplasm;GO:0098978//glutamatergic synapse;GO:0099147//extrinsic component of postsynaptic density membrane	GO:0000976//transcription cis-regulatory region binding;GO:0003677//DNA binding;GO:0005515//protein binding;GO:0046872//metal ion binding;GO:0061630//ubiquitin protein ligase activity	GO:0006513//protein monoubiquitination;GO:0010626//negative regulation of Schwann cell proliferation;GO:0031643//positive regulation of myelination;GO:0045893//positive regulation of transcription, DNA-templated;GO:0045944//positive regulation of transcription by RNA polymerase II;GO:0051865//protein autoubiquitination;GO:0099527//postsynapse to nucleus signaling pathway;GO:1990116//ribosome-asso…	--
ENSG00000022976	8.521	6.001	697.333	441.667	ZNF839	zinc finger protein 839 [Source:HGNC Symbol;Acc:HGNC:20345]	-	-	-	-	-	GO:0046872//metal ion binding	-	--
ENSG00000023041	8.343	12.325	607.333	807.667	ZDHHC6	zinc finger DHHC-type palmitoyltransferase 6 [Source:HGNC Symbol;Acc:HGNC:19160]	-	-	-	-	GO:0005783//endoplasmic reticulum;GO:0005789//endoplasmic reticulum membrane;GO:0005794//Golgi apparatus;GO:0016020//membrane	GO:0005515//protein binding;GO:0016409//palmitoyltransferase activity;GO:0016740//transferase activity;GO:0016746//acyltransferase activity;GO:0019706//protein-cysteine S-palmitoyltransferase activity;GO:0140439//protein-cysteine S-stearoyltransferase activity	GO:0006612//protein targeting to membrane;GO:0010636//positive regulation of mitochondrial fusion;GO:0018230//peptidyl-L-cysteine S-palmitoylation;GO:0018345//protein palmitoylation;GO:0140438//protein stearoylation	--
ENSG00000023171	4.504	3.889	656.000	624.667	GRAMD1B	GRAM domain containing 1B [Source:HGNC Symbol;Acc:HGNC:29214]	-	-	-	-	GO:0005783//endoplasmic reticulum;GO:0005789//endoplasmic reticulum membrane;GO:0005886//plasma membrane;GO:0016020//membrane;GO:0043231//intracellular membrane-bounded organelle;GO:0044232//organelle membrane contact site;GO:0071944//cell periphery;GO:0140268//endoplasmic reticulum-plasma membrane contact site	GO:0001786//phosphatidylserine binding;GO:0008289//lipid binding;GO:0015485//cholesterol binding;GO:0070300//phosphatidic acid binding;GO:0120020//cholesterol transfer activity	GO:0006869//lipid transport;GO:0015918//sterol transport;GO:0032366//intracellular sterol transport;GO:0042632//cholesterol homeostasis;GO:0071397//cellular response to cholesterol;GO:0120009//intermembrane lipid transfer	--
ENSG00000023191	38.059	36.469	2291.667	1956.000	RNH1	ribonuclease/angiogenin inhibitor 1 [Source:HGNC Symbol;Acc:HGNC:10074]	-	-	-	-	GO:0005654//nucleoplasm;GO:0005737//cytoplasm;GO:0005829//cytosol;GO:0005886//plasma membrane;GO:0030027//lamellipodium;GO:0032311//angiogenin-PRI complex;GO:0070062//extracellular exosome	GO:0005515//protein binding;GO:0008428//ribonuclease inhibitor activity	GO:0006402//mRNA catabolic process;GO:0016477//cell migration;GO:0034315//regulation of Arp2/3 complex-mediated actin nucleation;GO:0045765//regulation of angiogenesis;GO:2000249//regulation of actin cytoskeleton reorganization	--
[truncated: 19,884 more rows]
