# Supplementary material for: Identification and Comprehensive Analysis of circRNA-miRNA-mRNA Regulatory Networks in A2780 Cells Treated with Resveratrol
Source: Genes (Basel). 2024 Jul 22;15(7):965. doi: 10.3390/genes15070965 (PMC11276136; doi:10.3390/genes15070965)
Supplement: Supplementary file 1 [file genes-15-00965-s001.zip › Supplementary Materials/Table S6-Differentially expressed mRNAs..xls]

id	C1_count	C2_count	C3_count	T1_count	T2_count	T3_count	C1_tpm	C2_tpm	C3_tpm	T1_tpm	T2_tpm	T3_tpm	C_mean	T_mean	log2(fc)	PValue	FDR	Symbol	Description	KEGG_A_class	KEGG_B_class	Pathway	K_ID	GO Component	GO Function	GO Process	TF_family
ENSG00000124762	411	311	499	24599	28043	26674	6.058	4.916	6.027	367.596	491.028	407.566	5.667	422.063333333333	6.21873048822704	1.18339121761169e-252	1.91176851205168e-248	CDKN1A	cyclin dependent kinase inhibitor 1A [Source:HGNC Symbol;Acc:HGNC:1784]	Human Diseases;Environmental Information Processing;Human Diseases;Human Diseases;Human Diseases;Human Diseases;Human Diseases;Human Diseases;Human Diseases;Human Diseases;Environmental Information Processing;Human Diseases;Human Diseases;Human Diseases;Cellular Processes;Human Diseases;Human Diseases;Organismal Systems;Human Diseases;Human Diseases;Environmental Information Processing;Cellular P…	Cancer: overview;Signal transduction;Infectious disease: viral;Infectious disease: viral;Infectious disease: viral;Cancer: overview;Cancer: overview;Infectious disease: viral;Infectious disease: viral;Cancer: overview;Signal transduction;Cancer: specific types;Infectious disease: viral;Cancer: overview;Cell growth and death;Endocrine and metabolic disease;Infectious disease: viral;Endocrine syste…	ko05200//Pathways in cancer;ko04151//PI3K-Akt signaling pathway;ko05165//Human papillomavirus infection;ko05163//Human cytomegalovirus infection;ko05166//Human T-cell leukemia virus 1 infection;ko05203//Viral carcinogenesis;ko05205//Proteoglycans in cancer;ko05169//Epstein-Barr virus infection;ko05167//Kaposi sarcoma-associated herpesvirus infection;ko05202//Transcriptional misregulation in cance…	K06625;K06625;K06625;K06625;K06625;K06625;K06625;K06625;K06625;K06625;K06625;K06625;K06625;K06625;K06625;K06625;K06625;K06625;K06625;K06625;K06625;K06625;K06625;K06625;K06625;K06625;K06625;K06625;K06625;K06625;K06625;K06625;K06625;K06625;K06625;K06625;K06625;K06625;K06625;K06625;K06625	GO:0000307//cyclin-dependent protein kinase holoenzyme complex;GO:0005634//nucleus;GO:0005654//nucleoplasm;GO:0005730//nucleolus;GO:0005737//cytoplasm;GO:0005829//cytosol;GO:0016604//nuclear body;GO:0032991//protein-containing complex;GO:0048471//perinuclear region of cytoplasm;GO:0070557//PCNA-p21 complex	GO:0004860//protein kinase inhibitor activity;GO:0004861//cyclin-dependent protein serine/threonine kinase inhibitor activity;GO:0005515//protein binding;GO:0016301//kinase activity;GO:0019901//protein kinase binding;GO:0019912//cyclin-dependent protein kinase activating kinase activity;GO:0030332//cyclin binding;GO:0031625//ubiquitin protein ligase binding;GO:0044877//protein-containing complex …	GO:0000079//regulation of cyclin-dependent protein serine/threonine kinase activity;GO:0000082//G1/S transition of mitotic cell cycle;GO:0001933//negative regulation of protein phosphorylation;GO:0001934//positive regulation of protein phosphorylation;GO:0006606//protein import into nucleus;GO:0006974//cellular response to DNA damage stimulus;GO:0006977//DNA damage response, signal transduction b…	--
ENSG00000130513	358	355	560	22397	20689	18183	9.321	9.852	11.971	590.054	638.700	489.949	10.3813333333333	572.901	5.78622220181048	7.68099331256975e-181	6.20432234822822e-177	GDF15	growth differentiation factor 15 [Source:HGNC Symbol;Acc:HGNC:30142]	Environmental Information Processing	Signaling molecules and interaction	ko04060//Cytokine-cytokine receptor interaction	K05504	GO:0005576//extracellular region;GO:0005615//extracellular space;GO:0005634//nucleus;GO:0005737//cytoplasm;GO:0005794//Golgi apparatus;GO:0062023//collagen-containing extracellular matrix;GO:0070062//extracellular exosome	GO:0005125//cytokine activity;GO:0005515//protein binding;GO:0008083//growth factor activity;GO:0042803//protein homodimerization activity	GO:0002023//reduction of food intake in response to dietary excess;GO:0007165//signal transduction;GO:0007179//transforming growth factor beta receptor signaling pathway;GO:0007267//cell-cell signaling;GO:0010862//positive regulation of pathway-restricted SMAD protein phosphorylation;GO:0035860//glial cell-derived neurotrophic factor receptor signaling pathway;GO:0040015//negative regulation of m…	--
ENSG00000273703	17654	15925	15171	1346	1116	984	1183.214	1138.689	832.698	91.013	88.400	68.052	1051.53366666667	82.4883333333333	-3.67216114350651	3.88111813552342e-160	2.08998211597936e-156	H2BC14	H2B clustered histone 14 [Source:HGNC Symbol;Acc:HGNC:4750]	Human Diseases;Organismal Systems;Human Diseases;Human Diseases	Cancer: overview;Immune system;Substance dependence;Immune disease	ko05203//Viral carcinogenesis;ko04613//Neutrophil extracellular trap formation;ko05034//Alcoholism;ko05322//Systemic lupus erythematosus	K11252;K11252;K11252;K11252	GO:0000786//nucleosome;GO:0005634//nucleus;GO:0005654//nucleoplasm;GO:0005694//chromosome;GO:0005829//cytosol;GO:0043229//intracellular organelle;GO:0070062//extracellular exosome	GO:0003677//DNA binding;GO:0030527//structural constituent of chromatin;GO:0046982//protein heterodimerization activity	GO:0006334//nucleosome assembly	--
ENSG00000159388	485	405	542	6751	7211	6539	6.063	5.629	5.623	80.212	99.404	77.961	5.77166666666667	85.859	3.89490948299665	1.05466294274437e-151	4.25951996000883e-148	BTG2	BTG anti-proliferation factor 2 [Source:HGNC Symbol;Acc:HGNC:1131]	Genetic Information Processing	Folding, sorting and degradation	ko03018//RNA degradation	K14443	GO:0005634//nucleus;GO:0005737//cytoplasm;GO:0005829//cytosol;GO:0070062//extracellular exosome	GO:0003714//transcription corepressor activity;GO:0005515//protein binding	GO:0000122//negative regulation of transcription by RNA polymerase II;GO:0006281//DNA repair;GO:0006479//protein methylation;GO:0006974//cellular response to DNA damage stimulus;GO:0007405//neuroblast proliferation;GO:0007406//negative regulation of neuroblast proliferation;GO:0008285//negative regulation of cell population proliferation;GO:0008306//associative learning;GO:0009612//response to me…	--
ENSG00000106366	96	78	102	2676	2351	1729	0.954	0.827	0.830	26.832	27.615	17.732	0.870333333333333	24.0596666666667	4.78890479287083	1.00448153149586e-126	3.24547982826314e-123	SERPINE1	serpin family E member 1 [Source:HGNC Symbol;Acc:HGNC:8583]	Cellular Processes;Environmental Information Processing;Environmental Information Processing;Environmental Information Processing;Human Diseases;Human Diseases;Organismal Systems;Cellular Processes	Cell growth and death;Signal transduction;Signal transduction;Signal transduction;Infectious disease: parasitic;Endocrine and metabolic disease;Immune system;Cell growth and death	ko04218//Cellular senescence;ko04390//Hippo signaling pathway;ko04371//Apelin signaling pathway;ko04066//HIF-1 signaling pathway;ko05142//Chagas disease;ko04933//AGE-RAGE signaling pathway in diabetic complications;ko04610//Complement and coagulation cascades;ko04115//p53 signaling pathway	K03982;K03982;K03982;K03982;K03982;K03982;K03982;K03982	GO:0005576//extracellular region;GO:0005615//extracellular space;GO:0005886//plasma membrane;GO:0031093//platelet alpha granule lumen;GO:0062023//collagen-containing extracellular matrix;GO:0070062//extracellular exosome;GO:0097180//serine protease inhibitor complex;GO:1904090//peptidase inhibitor complex	GO:0002020//protease binding;GO:0004867//serine-type endopeptidase inhibitor activity;GO:0005102//signaling receptor binding;GO:0005515//protein binding;GO:0030414//peptidase inhibitor activity	GO:0001525//angiogenesis;GO:0010466//negative regulation of peptidase activity;GO:0010469//regulation of signaling receptor activity;GO:0010757//negative regulation of plasminogen activation;GO:0010951//negative regulation of endopeptidase activity;GO:0014912//negative regulation of smooth muscle cell migration;GO:0030194//positive regulation of blood coagulation;GO:0030195//negative regulation o…	--
ENSG00000175793	40	32	66	2343	2117	1689	0.959	0.819	1.296	56.685	59.999	41.794	1.02466666666667	52.826	5.68802160331999	2.43612607821609e-123	6.55926946559682e-120	SFN	stratifin [Source:HGNC Symbol;Acc:HGNC:10773]	Cellular Processes;Cellular Processes;Organismal Systems	Cell growth and death;Cell growth and death;Excretory system	ko04110//Cell cycle;ko04115//p53 signaling pathway;ko04960//Aldosterone-regulated sodium reabsorption	K06644;K06644;K06644	GO:0005576//extracellular region;GO:0005615//extracellular space;GO:0005634//nucleus;GO:0005737//cytoplasm;GO:0005829//cytosol;GO:0070062//extracellular exosome	GO:0005515//protein binding;GO:0008426//protein kinase C inhibitor activity;GO:0019901//protein kinase binding;GO:0042802//identical protein binding;GO:0045296//cadherin binding;GO:0051219//phosphoprotein binding	GO:0000079//regulation of cyclin-dependent protein serine/threonine kinase activity;GO:0000122//negative regulation of transcription by RNA polymerase II;GO:0001836//release of cytochrome c from mitochondria;GO:0003334//keratinocyte development;GO:0006469//negative regulation of protein kinase activity;GO:0006611//protein export from nucleus;GO:0007165//signal transduction;GO:0008630//intrinsic a…	--
ENSG00000173846	81	92	106	1332	1329	1276	1.086	1.316	1.164	18.013	21.054	17.649	1.18866666666667	18.9053333333333	3.99137717937395	5.49938360229013e-106	1.26917917278567e-102	PLK3	polo like kinase 3 [Source:HGNC Symbol;Acc:HGNC:2154]	Human Diseases;Environmental Information Processing;Organismal Systems	Infectious disease: bacterial;Signal transduction;Immune system	ko05152//Tuberculosis;ko04068//FoxO signaling pathway;ko04625//C-type lectin receptor signaling pathway	K08862;K08862;K08862	GO:0000776//kinetochore;GO:0000922//spindle pole;GO:0005634//nucleus;GO:0005654//nucleoplasm;GO:0005730//nucleolus;GO:0005737//cytoplasm;GO:0005794//Golgi apparatus;GO:0005795//Golgi stack;GO:0005813//centrosome;GO:0005815//microtubule organizing center;GO:0005856//cytoskeleton;GO:0030425//dendrite;GO:0043025//neuronal cell body	GO:0000166//nucleotide binding;GO:0002039//p53 binding;GO:0004672//protein kinase activity;GO:0004674//protein serine/threonine kinase activity;GO:0005515//protein binding;GO:0005524//ATP binding;GO:0016301//kinase activity;GO:0016740//transferase activity;GO:0106310//protein serine kinase activity	GO:0000082//G1/S transition of mitotic cell cycle;GO:0000086//G2/M transition of mitotic cell cycle;GO:0000122//negative regulation of transcription by RNA polymerase II;GO:0000302//response to reactive oxygen species;GO:0006468//protein phosphorylation;GO:0006915//apoptotic process;GO:0006970//response to osmotic stress;GO:0006974//cellular response to DNA damage stimulus;GO:0006977//DNA damage …	--
ENSG00000100292	1289	1112	1965	35211	33465	25396	27.034	24.668	33.296	728.752	811.766	537.527	28.3326666666667	692.681666666667	4.61165419078617	2.5624701316038e-98	5.17458812200743e-95	HMOX1	heme oxygenase 1 [Source:HGNC Symbol;Acc:HGNC:5013]	Metabolism;Human Diseases;Human Diseases;Human Diseases;Human Diseases;Human Diseases;Environmental Information Processing;Organismal Systems;Metabolism;Cellular Processes	Global and overview maps;Cancer: overview;Cancer: overview;Cancer: specific types;Cancer: overview;Cardiovascular disease;Signal transduction;Digestive system;Metabolism of cofactors and vitamins;Cell growth and death	ko01100//Metabolic pathways;ko05200//Pathways in cancer;ko05208//Chemical carcinogenesis - reactive oxygen species;ko05225//Hepatocellular carcinoma;ko05206//MicroRNAs in cancer;ko05418//Fluid shear stress and atherosclerosis;ko04066//HIF-1 signaling pathway;ko04978//Mineral absorption;ko00860//Porphyrin metabolism;ko04216//Ferroptosis	K00510;K00510;K00510;K00510;K00510;K00510;K00510;K00510;K00510;K00510	GO:0005615//extracellular space;GO:0005634//nucleus;GO:0005654//nucleoplasm;GO:0005741//mitochondrial outer membrane;GO:0005783//endoplasmic reticulum;GO:0005789//endoplasmic reticulum membrane;GO:0005829//cytosol;GO:0016020//membrane;GO:0048471//perinuclear region of cytoplasm	GO:0004392//heme oxygenase (decyclizing) activity;GO:0005198//structural molecule activity;GO:0005515//protein binding;GO:0016491//oxidoreductase activity;GO:0019899//enzyme binding;GO:0020037//heme binding;GO:0042802//identical protein binding;GO:0042803//protein homodimerization activity;GO:0046872//metal ion binding	GO:0001525//angiogenesis;GO:0001935//endothelial cell proliferation;GO:0002246//wound healing involved in inflammatory response;GO:0002686//negative regulation of leukocyte migration;GO:0006788//heme oxidation;GO:0006879//cellular iron ion homeostasis;GO:0006915//apoptotic process;GO:0006979//response to oxidative stress;GO:0014806//smooth muscle hyperplasia;GO:0016236//macroautophagy;GO:0016239/…	--
ENSG00000203814	82044	70818	73440	11664	9752	8530	5230.350	4816.623	3833.996	750.214	734.689	561.048	4626.98966666667	681.983666666667	-2.7622647843734	1.9857343211612e-94	3.56439310648436e-91	H2BC18	H2B clustered histone 18 [Source:HGNC Symbol;Acc:HGNC:24700]	Human Diseases;Organismal Systems;Human Diseases;Human Diseases	Cancer: overview;Immune system;Substance dependence;Immune disease	ko05203//Viral carcinogenesis;ko04613//Neutrophil extracellular trap formation;ko05034//Alcoholism;ko05322//Systemic lupus erythematosus	K11252;K11252;K11252;K11252	GO:0000786//nucleosome;GO:0005634//nucleus;GO:0005654//nucleoplasm;GO:0005694//chromosome;GO:0005829//cytosol;GO:0043229//intracellular organelle;GO:0070062//extracellular exosome	GO:0003674//molecular_function;GO:0003677//DNA binding;GO:0030527//structural constituent of chromatin;GO:0046982//protein heterodimerization activity	-	--
ENSG00000100033	53	59	70	976	953	1035	0.610	0.950	1.097	14.433	16.034	15.798	0.885666666666667	15.4216666666667	4.12205105792279	7.19619798757928e-91	1.16254578489343e-87	PRODH	proline dehydrogenase 1 [Source:HGNC Symbol;Acc:HGNC:9453]	Metabolism;Metabolism	Global and overview maps;Amino acid metabolism	ko01100//Metabolic pathways;ko00330//Arginine and proline metabolism	K00318;K00318	GO:0005654//nucleoplasm;GO:0005739//mitochondrion;GO:0005743//mitochondrial inner membrane;GO:0005759//mitochondrial matrix;GO:0043231//intracellular membrane-bounded organelle	GO:0004657//proline dehydrogenase activity;GO:0016491//oxidoreductase activity;GO:0071949//FAD binding	GO:0006560//proline metabolic process;GO:0006562//proline catabolic process;GO:0008631//intrinsic apoptotic signaling pathway in response to oxidative stress;GO:0010133//proline catabolic process to glutamate;GO:0019470//4-hydroxyproline catabolic process;GO:1903376//regulation of oxidative stress-induced neuron intrinsic apoptotic signaling pathway	--
ENSG00000113739	3005	3266	2767	379	372	252	35.444	44.644	21.291	6.619	5.882	3.254	33.793	5.25166666666667	-2.68587717893319	7.93064825283585e-88	1.16472384113239e-84	STC2	stanniocalcin 2 [Source:HGNC Symbol;Acc:HGNC:11374]	-	-	-	-	GO:0005576//extracellular region;GO:0005615//extracellular space;GO:0005783//endoplasmic reticulum;GO:0005788//endoplasmic reticulum lumen;GO:0005794//Golgi apparatus;GO:0048471//perinuclear region of cytoplasm	GO:0005179//hormone activity;GO:0019899//enzyme binding;GO:0020037//heme binding;GO:0042803//protein homodimerization activity	GO:0006874//cellular calcium ion homeostasis;GO:0006979//response to oxidative stress;GO:0007165//signal transduction;GO:0007566//embryo implantation;GO:0010629//negative regulation of gene expression;GO:0030968//endoplasmic reticulum unfolded protein response;GO:0033280//response to vitamin D;GO:0034976//response to endoplasmic reticulum stress;GO:0040015//negative regulation of multicellular or…	--
ENSG00000130720	73	60	83	930	932	897	2.071	1.316	1.877	7.478	8.100	6.647	1.75466666666667	7.40833333333333	2.07795202486925	1.16498831078487e-86	1.56836551339413e-83	FIBCD1	fibrinogen C domain containing 1 [Source:HGNC Symbol;Acc:HGNC:25922]	-	-	-	-	GO:0005615//extracellular space;GO:0016020//membrane;GO:0062023//collagen-containing extracellular matrix	GO:0005515//protein binding;GO:0008061//chitin binding;GO:0046872//metal ion binding	-	--
ENSG00000100979	1487	1444	2036	16617	16740	15883	24.235	24.877	27.616	258.538	303.952	250.024	25.576	270.838	3.40456761649474	1.33387214920609e-86	1.65759265926341e-83	PLTP	phospholipid transfer protein [Source:HGNC Symbol;Acc:HGNC:9093]	Organismal Systems;Organismal Systems	Endocrine system;Digestive system	ko03320//PPAR signaling pathway;ko04979//Cholesterol metabolism	K08761;K08761	GO:0005576//extracellular region;GO:0005615//extracellular space;GO:0005634//nucleus;GO:0034364//high-density lipoprotein particle	GO:0005515//protein binding;GO:0008035//high-density lipoprotein particle binding;GO:0008289//lipid binding;GO:0008429//phosphatidylethanolamine binding;GO:0008525//phosphatidylcholine transporter activity;GO:0008526//phosphatidylinositol transfer activity;GO:0019992//diacylglycerol binding;GO:0030169//low-density lipoprotein particle binding;GO:0031210//phosphatidylcholine binding;GO:0034189//ve…	GO:0006629//lipid metabolic process;GO:0006869//lipid transport;GO:0010189//vitamin E biosynthetic process;GO:0010875//positive regulation of cholesterol efflux;GO:0015914//phospholipid transport;GO:0015918//sterol transport;GO:0030317//flagellated sperm motility;GO:0034375//high-density lipoprotein particle remodeling;GO:0035627//ceramide transport;GO:0046836//glycolipid transport;GO:0120009//in…	--
ENSG00000130066	248	183	251	2002	2106	1709	7.468	5.959	6.125	62.818	77.011	54.835	6.51733333333333	64.888	3.31559800992109	2.53321784646894e-83	2.92315245069326e-80	SAT1	spermidine/spermine N1-acetyltransferase 1 [Source:HGNC Symbol;Acc:HGNC:10540]	Metabolism;Metabolism;Cellular Processes	Global and overview maps;Amino acid metabolism;Cell growth and death	ko01100//Metabolic pathways;ko00330//Arginine and proline metabolism;ko04216//Ferroptosis	K00657;K00657;K00657	GO:0005737//cytoplasm;GO:0005829//cytosol	GO:0004145//diamine N-acetyltransferase activity;GO:0005515//protein binding;GO:0008080//N-acetyltransferase activity;GO:0016740//transferase activity;GO:0016746//acyltransferase activity;GO:0016747//acyltransferase activity, transferring groups other than amino-acyl groups;GO:0019809//spermidine binding;GO:0042802//identical protein binding	GO:0001525//angiogenesis;GO:0006596//polyamine biosynthetic process;GO:0009447//putrescine catabolic process;GO:0032918//spermidine acetylation	--
ENSG00000105650	114	118	183	1876	2262	2057	1.289	1.044	1.843	17.687	26.294	21.130	1.392	21.7036666666667	3.96270767913311	2.80457403388986e-83	3.02052623449938e-80	PDE4C	phosphodiesterase 4C [Source:HGNC Symbol;Acc:HGNC:8782]	Metabolism;Environmental Information Processing;Metabolism;Organismal Systems;Human Diseases	Global and overview maps;Signal transduction;Nucleotide metabolism;Endocrine system;Substance dependence	ko01100//Metabolic pathways;ko04024//cAMP signaling pathway;ko00230//Purine metabolism;ko04928//Parathyroid hormone synthesis, secretion and action;ko05032//Morphine addiction	K13293;K13293;K13293;K13293;K13293	GO:0005615//extracellular space;GO:0005634//nucleus;GO:0005829//cytosol;GO:0005929//cilium;GO:0042995//cell projection;GO:0048471//perinuclear region of cytoplasm	GO:0004114//3',5'-cyclic-nucleotide phosphodiesterase activity;GO:0004115//3',5'-cyclic-AMP phosphodiesterase activity;GO:0005515//protein binding;GO:0008081//phosphoric diester hydrolase activity;GO:0016787//hydrolase activity;GO:0046872//metal ion binding	GO:0006198//cAMP catabolic process;GO:0007165//signal transduction	--
ENSG00000055163	58	88	70	912	1031	811	0.573	1.194	0.652	8.292	10.394	7.510	0.806333333333333	8.732	3.43686386173202	4.98268690206664e-81	5.03095668143041e-78	CYFIP2	cytoplasmic FMR1 interacting protein 2 [Source:HGNC Symbol;Acc:HGNC:13760]	Human Diseases;Cellular Processes;Human Diseases	Infectious disease: bacterial;Cell motility;Infectious disease: bacterial	ko05132//Salmonella infection;ko04810//Regulation of actin cytoskeleton;ko05130//Pathogenic Escherichia coli infection	K05749;K05749;K05749	GO:0005634//nucleus;GO:0005737//cytoplasm;GO:0005829//cytosol;GO:0016020//membrane;GO:0031209//SCAR complex;GO:0043005//neuron projection;GO:0045202//synapse;GO:0048471//perinuclear region of cytoplasm;GO:0070062//extracellular exosome	GO:0005515//protein binding;GO:0031267//small GTPase binding	GO:0000902//cell morphogenesis;GO:0006915//apoptotic process;GO:0007155//cell adhesion;GO:0007411//axon guidance;GO:0030031//cell projection assembly;GO:0030833//regulation of actin filament polymerization;GO:0031175//neuron projection development;GO:0045862//positive regulation of proteolysis;GO:0051388//positive regulation of neurotrophin TRK receptor signaling pathway;GO:0097202//activation of…	--
ENSG00000162490	12	4	15	613	634	607	0.051	0.018	0.053	2.634	3.191	2.668	0.0406666666666667	2.831	6.12132119706402	1.214515566741e-77	1.15414699886476e-74	DRAXIN	dorsal inhibitory axon guidance protein [Source:HGNC Symbol;Acc:HGNC:25054]	-	-	-	-	GO:0005576//extracellular region	GO:0005515//protein binding	GO:0007411//axon guidance;GO:0010977//negative regulation of neuron projection development;GO:0016055//Wnt signaling pathway;GO:0021516//dorsal spinal cord development;GO:0021528//commissural neuron differentiation in spinal cord;GO:0021960//anterior commissure morphogenesis;GO:0030517//negative regulation of axon extension;GO:0030900//forebrain development;GO:0051402//neuron apoptotic process;GO…	--
ENSG00000274290	39463	40435	55060	5411	5155	4231	2630.674	2875.475	3006.106	360.846	404.624	288.657	2837.41833333333	351.375666666667	-3.01349267835278	1.5878643609352e-74	1.42510826393934e-71	H2BC6	H2B clustered histone 6 [Source:HGNC Symbol;Acc:HGNC:4753]	Human Diseases;Organismal Systems;Human Diseases;Human Diseases	Cancer: overview;Immune system;Substance dependence;Immune disease	ko05203//Viral carcinogenesis;ko04613//Neutrophil extracellular trap formation;ko05034//Alcoholism;ko05322//Systemic lupus erythematosus	K11252;K11252;K11252;K11252	GO:0000786//nucleosome;GO:0005615//extracellular space;GO:0005634//nucleus;GO:0005654//nucleoplasm;GO:0005694//chromosome;GO:0005829//cytosol;GO:0043229//intracellular organelle;GO:0070062//extracellular exosome	GO:0003677//DNA binding;GO:0005515//protein binding;GO:0030527//structural constituent of chromatin;GO:0042802//identical protein binding;GO:0046982//protein heterodimerization activity	GO:0002227//innate immune response in mucosa;GO:0006334//nucleosome assembly;GO:0019731//antibacterial humoral response;GO:0042742//defense response to bacterium;GO:0050830//defense response to Gram-positive bacterium;GO:0061844//antimicrobial humoral immune response mediated by antimicrobial peptide	--
ENSG00000277224	23423	21879	24683	3843	3025	2700	1553.272	1547.882	1340.466	257.106	237.081	184.755	1480.54	226.314	-2.70972572960842	3.90644750188519e-74	3.32150838910291e-71	H2BC7	H2B clustered histone 7 [Source:HGNC Symbol;Acc:HGNC:4752]	Human Diseases;Organismal Systems;Human Diseases;Human Diseases	Cancer: overview;Immune system;Substance dependence;Immune disease	ko05203//Viral carcinogenesis;ko04613//Neutrophil extracellular trap formation;ko05034//Alcoholism;ko05322//Systemic lupus erythematosus	K11252;K11252;K11252;K11252	GO:0000786//nucleosome;GO:0005615//extracellular space;GO:0005634//nucleus;GO:0005654//nucleoplasm;GO:0005694//chromosome;GO:0005829//cytosol;GO:0043229//intracellular organelle;GO:0070062//extracellular exosome	GO:0003677//DNA binding;GO:0005515//protein binding;GO:0030527//structural constituent of chromatin;GO:0042802//identical protein binding;GO:0046982//protein heterodimerization activity	GO:0002227//innate immune response in mucosa;GO:0006334//nucleosome assembly;GO:0019731//antibacterial humoral response;GO:0042742//defense response to bacterium;GO:0050830//defense response to Gram-positive bacterium;GO:0061844//antimicrobial humoral immune response mediated by antimicrobial peptide	--
ENSG00000164938	219	238	226	1436	2072	1680	1.222	1.417	1.033	8.084	13.664	9.671	1.224	10.473	3.09699929958126	1.15539252382778e-71	9.33268311121893e-69	TP53INP1	tumor protein p53 inducible nuclear protein 1 [Source:HGNC Symbol;Acc:HGNC:18022]	-	-	-	-	GO:0005634//nucleus;GO:0005654//nucleoplasm;GO:0005737//cytoplasm;GO:0005776//autophagosome;GO:0005829//cytosol;GO:0016605//PML body;GO:0031410//cytoplasmic vesicle	GO:0005515//protein binding;GO:0016209//antioxidant activity	GO:0000045//autophagosome assembly;GO:0006914//autophagy;GO:0006915//apoptotic process;GO:0008285//negative regulation of cell population proliferation;GO:0009408//response to heat;GO:0010508//positive regulation of autophagy;GO:0010628//positive regulation of gene expression;GO:0010629//negative regulation of gene expression;GO:0030336//negative regulation of cell migration;GO:0034644//cellular …	--
ENSG00000128965	5068	5276	6238	920	925	814	105.423	116.392	106.016	19.163	22.438	17.382	109.277	19.661	-2.47458117555763	1.03802927635824e-69	7.98541093312735e-67	CHAC1	ChaC glutathione specific gamma-glutamylcyclotransferase 1 [Source:HGNC Symbol;Acc:HGNC:28680]	Metabolism;Metabolism	Global and overview maps;Metabolism of other amino acids	ko01100//Metabolic pathways;ko00480//Glutathione metabolism	K07232;K07232	GO:0005737//cytoplasm;GO:0005794//Golgi apparatus;GO:0005802//trans-Golgi network;GO:0005829//cytosol	GO:0003839//gamma-glutamylcyclotransferase activity;GO:0005112//Notch binding;GO:0005515//protein binding;GO:0016829//lyase activity;GO:0061928//glutathione specific gamma-glutamylcyclotransferase activity	GO:0006750//glutathione biosynthetic process;GO:0006751//glutathione catabolic process;GO:0006915//apoptotic process;GO:0006986//response to unfolded protein;GO:0007219//Notch signaling pathway;GO:0007399//nervous system development;GO:0010955//negative regulation of protein processing;GO:0022008//neurogenesis;GO:0045746//negative regulation of Notch signaling pathway;GO:0070059//intrinsic apopto…	--
ENSG00000185567	387	395	439	2112	2518	2214	1.226	1.202	0.839	4.959	6.936	4.837	1.089	5.57733333333333	2.35657154320597	1.66589984724339e-69	1.22330054691895e-66	AHNAK2	AHNAK nucleoprotein 2 [Source:HGNC Symbol;Acc:HGNC:20125]	Human Diseases	Infectious disease: bacterial	ko05132//Salmonella infection	K23934	GO:0005634//nucleus;GO:0005737//cytoplasm;GO:0005829//cytosol;GO:0005886//plasma membrane;GO:0030315//T-tubule;GO:0042383//sarcolemma;GO:0043034//costamere	GO:0005515//protein binding	GO:0043484//regulation of RNA splicing	--
ENSG00000158050	198	188	315	3045	2846	2663	3.740	3.783	4.965	58.421	64.886	53.225	4.16266666666667	58.844	3.8213153773535	3.75610192418196e-69	2.63825332978955e-66	DUSP2	dual specificity phosphatase 2 [Source:HGNC Symbol;Acc:HGNC:3068]	Environmental Information Processing	Signal transduction	ko04010//MAPK signaling pathway	K04459	GO:0005634//nucleus;GO:0005654//nucleoplasm;GO:0005737//cytoplasm;GO:0031965//nuclear membrane	GO:0004721//phosphoprotein phosphatase activity;GO:0004722//protein serine/threonine phosphatase activity;GO:0004725//protein tyrosine phosphatase activity;GO:0005515//protein binding;GO:0008138//protein tyrosine/serine/threonine phosphatase activity;GO:0008330//protein tyrosine/threonine phosphatase activity;GO:0016787//hydrolase activity;GO:0016791//phosphatase activity;GO:0017017//MAP kinase t…	GO:0001706//endoderm formation;GO:0006470//protein dephosphorylation;GO:0016311//dephosphorylation;GO:0043409//negative regulation of MAPK cascade	--
ENSG00000171223	2901	2412	2971	23463	19008	15772	49.724	44.106	41.703	405.728	385.050	278.952	45.1776666666667	356.576666666667	2.98053063476748	5.82515019119867e-68	3.9210542224506e-65	JUNB	JunB proto-oncogene, AP-1 transcription factor subunit [Source:HGNC Symbol;Acc:HGNC:6205]	Organismal Systems;Organismal Systems;Environmental Information Processing	Development and regeneration;Endocrine system;Signal transduction	ko04380//Osteoclast differentiation;ko04935//Growth hormone synthesis, secretion and action;ko04668//TNF signaling pathway	K09028;K09028;K09028	GO:0000785//chromatin;GO:0005634//nucleus;GO:0005654//nucleoplasm;GO:0005667//transcription regulator complex;GO:0035976//transcription factor AP-1 complex;GO:0090575//RNA polymerase II transcription regulator complex	GO:0000977//RNA polymerase II transcription regulatory region sequence-specific DNA binding;GO:0000978//RNA polymerase II cis-regulatory region sequence-specific DNA binding;GO:0000981//DNA-binding transcription factor activity, RNA polymerase II-specific;GO:0001228//DNA-binding transcription activator activity, RNA polymerase II-specific;GO:0003677//DNA binding;GO:0003690//double-stranded DNA bi…	GO:0001570//vasculogenesis;GO:0001649//osteoblast differentiation;GO:0001701//in utero embryonic development;GO:0001829//trophectodermal cell differentiation;GO:0002158//osteoclast proliferation;GO:0006355//regulation of transcription, DNA-templated;GO:0006357//regulation of transcription by RNA polymerase II;GO:0030154//cell differentiation;GO:0030316//osteoclast differentiation;GO:0033687//oste…	TF_bZIP
ENSG00000198576	32	44	85	1422	1376	1262	0.340	0.499	0.740	15.254	17.291	13.846	0.526333333333333	15.4636666666667	4.87676186880974	8.14567499150813e-68	5.26373517951255e-65	ARC	activity regulated cytoskeleton associated protein [Source:HGNC Symbol;Acc:HGNC:648]	Human Diseases	Substance dependence	ko05031//Amphetamine addiction	K15867	GO:0001669//acrosomal vesicle;GO:0005737//cytoplasm;GO:0005768//endosome;GO:0005829//cytosol;GO:0005856//cytoskeleton;GO:0005886//plasma membrane;GO:0005938//cell cortex;GO:0014069//postsynaptic density;GO:0015629//actin cytoskeleton;GO:0016020//membrane;GO:0030425//dendrite;GO:0031410//cytoplasmic vesicle;GO:0031901//early endosome membrane;GO:0042995//cell projection;GO:0043025//neuronal cell b…	GO:0003723//RNA binding;GO:0003729//mRNA binding;GO:0005515//protein binding	GO:0006897//endocytosis;GO:0007010//cytoskeleton organization;GO:0007492//endoderm development;GO:0007612//learning;GO:0007616//long-term memory;GO:0009952//anterior/posterior pattern specification;GO:0016477//cell migration;GO:0022604//regulation of cell morphogenesis;GO:0048168//regulation of neuronal synaptic plasticity;GO:0050804//modulation of chemical synaptic transmission;GO:0051028//mRNA …	--
ENSG00000101000	621	590	567	2943	2723	2519	14.382	14.715	10.767	68.865	74.904	60.877	13.288	68.2153333333333	2.35997208396814	1.34086014830626e-67	8.33138295995677e-65	PROCR	protein C receptor [Source:HGNC Symbol;Acc:HGNC:9452]	Organismal Systems	Immune system	ko04610//Complement and coagulation cascades	K06557	GO:0005576//extracellular region;GO:0005615//extracellular space;GO:0005813//centrosome;GO:0005886//plasma membrane;GO:0005925//focal adhesion;GO:0009986//cell surface;GO:0016020//membrane;GO:0048471//perinuclear region of cytoplasm;GO:0070062//extracellular exosome	GO:0005515//protein binding;GO:0038023//signaling receptor activity	GO:0007596//blood coagulation;GO:0007599//hemostasis;GO:0050819//negative regulation of coagulation	--
ENSG00000196866	65330	59987	70019	9773	7100	6020	4017.960	3936.014	3526.688	606.381	516.061	382.055	3826.88733333333	501.499	-2.93185269833219	1.94097363611795e-66	1.16134922561057e-63	H2AC7	H2A clustered histone 7 [Source:HGNC Symbol;Acc:HGNC:4729]	Organismal Systems;Human Diseases;Cellular Processes;Human Diseases	Immune system;Substance dependence;Cell growth and death;Immune disease	ko04613//Neutrophil extracellular trap formation;ko05034//Alcoholism;ko04217//Necroptosis;ko05322//Systemic lupus erythematosus	K11251;K11251;K11251;K11251	GO:0000786//nucleosome;GO:0005634//nucleus;GO:0005694//chromosome;GO:0043229//intracellular organelle;GO:0070062//extracellular exosome	GO:0003674//molecular_function;GO:0003677//DNA binding;GO:0030527//structural constituent of chromatin;GO:0046982//protein heterodimerization activity	GO:0008150//biological_process	--
ENSG00000115129	1872	1632	2373	13373	14339	13284	49.243	44.404	53.425	289.052	386.318	301.947	49.024	325.772333333333	2.73230397870294	6.80697560681277e-66	3.9273818188593e-63	TP53I3	tumor protein p53 inducible protein 3 [Source:HGNC Symbol;Acc:HGNC:19373]	Cellular Processes	Cell growth and death	ko04115//p53 signaling pathway	K10133	GO:0005829//cytosol	GO:0003960//NADPH:quinone reductase activity;GO:0016491//oxidoreductase activity;GO:0042803//protein homodimerization activity;GO:0048038//quinone binding;GO:0070402//NADPH binding	GO:0006739//NADP metabolic process;GO:0008152//metabolic process	--
ENSG00000276903	18026	17118	20089	3017	2242	1986	1173.055	1188.441	1070.608	198.076	172.433	133.360	1144.03466666667	167.956333333333	-2.7679726663216	1.15017845464065e-63	6.40728721886885e-61	H2AC16	H2A clustered histone 16 [Source:HGNC Symbol;Acc:HGNC:4730]	Organismal Systems;Human Diseases;Cellular Processes;Human Diseases	Immune system;Substance dependence;Cell growth and death;Immune disease	ko04613//Neutrophil extracellular trap formation;ko05034//Alcoholism;ko04217//Necroptosis;ko05322//Systemic lupus erythematosus	K11251;K11251;K11251;K11251	GO:0000786//nucleosome;GO:0005634//nucleus;GO:0005694//chromosome;GO:0043229//intracellular organelle;GO:0070062//extracellular exosome	GO:0003677//DNA binding;GO:0005515//protein binding;GO:0019899//enzyme binding;GO:0030527//structural constituent of chromatin;GO:0046982//protein heterodimerization activity	GO:0008150//biological_process	--
ENSG00000161011	2448	2147	3311	24679	22966	18733	48.439	36.087	50.002	348.571	371.787	304.805	44.8426666666667	341.721	2.92987493055185	1.26407901378313e-63	6.80706548922217e-61	SQSTM1	sequestosome 1 [Source:HGNC Symbol;Acc:HGNC:11280]	Human Diseases;Human Diseases;Human Diseases;Cellular Processes;Cellular Processes;Cellular Processes;Human Diseases;Organismal Systems;Cellular Processes	Neurodegenerative disease;Neurodegenerative disease;Infectious disease: bacterial;Cell growth and death;Cell growth and death;Transport and catabolism;Cardiovascular disease;Development and regeneration;Transport and catabolism	ko05022//Pathways of neurodegeneration - multiple diseases;ko05014//Amyotrophic lateral sclerosis;ko05131//Shigellosis;ko04217//Necroptosis;ko04218//Cellular senescence;ko04140//Autophagy - animal;ko05418//Fluid shear stress and atherosclerosis;ko04380//Osteoclast differentiation;ko04137//Mitophagy - animal	K14381;K14381;K14381;K14381;K14381;K14381;K14381;K14381;K14381	GO:0000407//phagophore assembly site;GO:0000932//P-body;GO:0005634//nucleus;GO:0005654//nucleoplasm;GO:0005737//cytoplasm;GO:0005739//mitochondrion;GO:0005764//lysosome;GO:0005768//endosome;GO:0005770//late endosome;GO:0005776//autophagosome;GO:0005783//endoplasmic reticulum;GO:0005829//cytosol;GO:0016234//inclusion body;GO:0016235//aggresome;GO:0016605//PML body;GO:0030017//sarcomere;GO:0031410/…	GO:0004674//protein serine/threonine kinase activity;GO:0005080//protein kinase C binding;GO:0005515//protein binding;GO:0008270//zinc ion binding;GO:0019899//enzyme binding;GO:0019901//protein kinase binding;GO:0030674//protein-macromolecule adaptor activity;GO:0030971//receptor tyrosine kinase binding;GO:0031625//ubiquitin protein ligase binding;GO:0035255//ionotropic glutamate receptor binding…	GO:0000122//negative regulation of transcription by RNA polymerase II;GO:0000422//autophagy of mitochondrion;GO:0000423//mitophagy;GO:0000425//pexophagy;GO:0001659//temperature homeostasis;GO:0001934//positive regulation of protein phosphorylation;GO:0002376//immune system process;GO:0002931//response to ischemia;GO:0006366//transcription by RNA polymerase II;GO:0006468//protein phosphorylation;G…	--
ENSG00000186480	4038	3226	3097	13427	16057	13170	54.327	46.764	35.424	177.570	236.315	174.351	45.505	196.078666666667	2.10733559940593	7.81289824014672e-61	4.0715280990184e-58	INSIG1	insulin induced gene 1 [Source:HGNC Symbol;Acc:HGNC:6083]	-	-	-	-	GO:0005783//endoplasmic reticulum;GO:0005789//endoplasmic reticulum membrane;GO:0016020//membrane;GO:0032937//SREBP-SCAP-Insig complex	GO:0005515//protein binding;GO:0008142//oxysterol binding;GO:0008289//lipid binding;GO:0140311//protein sequestering activity	GO:0006629//lipid metabolic process;GO:0006641//triglyceride metabolic process;GO:0006695//cholesterol biosynthetic process;GO:0006991//response to sterol depletion;GO:0008202//steroid metabolic process;GO:0008203//cholesterol metabolic process;GO:0010894//negative regulation of steroid biosynthetic process;GO:0016126//sterol biosynthetic process;GO:0032869//cellular response to insulin stimulus;…	--
ENSG00000181773	130	96	102	1005	851	779	1.908	1.503	1.226	14.882	14.762	11.798	1.54566666666667	13.814	3.15982999765826	4.20551195861513e-60	2.12312642785711e-57	GPR3	G protein-coupled receptor 3 [Source:HGNC Symbol;Acc:HGNC:4484]	-	-	-	-	GO:0005886//plasma membrane;GO:0016020//membrane	GO:0004930//G protein-coupled receptor activity;GO:0005515//protein binding	GO:0007165//signal transduction;GO:0007186//G protein-coupled receptor signaling pathway;GO:0007189//adenylate cyclase-activating G protein-coupled receptor signaling pathway;GO:0040020//regulation of meiotic nuclear division;GO:0043950//positive regulation of cAMP-mediated signaling;GO:0051480//regulation of cytosolic calcium ion concentration;GO:0120162//positive regulation of cold-induced ther…	--
ENSG00000106511	4737	4691	3530	872	846	694	62.667	66.207	38.244	11.638	13.227	9.474	55.706	11.4463333333333	-2.28294720028095	6.97454755713164e-60	3.4143580541049e-57	MEOX2	mesenchyme homeobox 2 [Source:HGNC Symbol;Acc:HGNC:7014]	-	-	-	-	GO:0000785//chromatin;GO:0005634//nucleus;GO:0005737//cytoplasm;GO:0016607//nuclear speck	GO:0000978//RNA polymerase II cis-regulatory region sequence-specific DNA binding;GO:0000981//DNA-binding transcription factor activity, RNA polymerase II-specific;GO:0001228//DNA-binding transcription activator activity, RNA polymerase II-specific;GO:0003677//DNA binding;GO:0003700//DNA-binding transcription factor activity;GO:0005515//protein binding;GO:0043565//sequence-specific DNA binding;GO…	GO:0001525//angiogenesis;GO:0001757//somite specification;GO:0006355//regulation of transcription, DNA-templated;GO:0006357//regulation of transcription by RNA polymerase II;GO:0007519//skeletal muscle tissue development;GO:0045944//positive regulation of transcription by RNA polymerase II;GO:0060021//roof of mouth development;GO:0060173//limb development;GO:0090051//negative regulation of cell m…	Homeobox
ENSG00000124575	38607	38734	56466	5683	4612	3657	1560.524	1670.329	1869.151	231.750	220.323	152.530	1700.00133333333	201.534333333333	-3.07643833595605	1.00021157152923e-57	4.75247586413371e-55	H1-3	H1.3 linker histone, cluster member [Source:HGNC Symbol;Acc:HGNC:4717]	-	-	-	-	GO:0000785//chromatin;GO:0000786//nucleosome;GO:0000791//euchromatin;GO:0005634//nucleus;GO:0005694//chromosome	GO:0003677//DNA binding;GO:0003690//double-stranded DNA binding;GO:0003723//RNA binding;GO:0030527//structural constituent of chromatin;GO:0031490//chromatin DNA binding;GO:0031492//nucleosomal DNA binding	GO:0000122//negative regulation of transcription by RNA polymerase II;GO:0006325//chromatin organization;GO:0006334//nucleosome assembly;GO:0006357//regulation of transcription by RNA polymerase II;GO:0030261//chromosome condensation;GO:0045910//negative regulation of DNA recombination	--
ENSG00000173334	126	102	166	1292	1412	990	1.392	1.023	1.229	13.317	16.186	9.529	1.21466666666667	13.0106666666667	3.42106252412398	1.23355046684671e-57	5.69371651197389e-55	TRIB1	tribbles pseudokinase 1 [Source:HGNC Symbol;Acc:HGNC:16891]	-	-	-	-	GO:0005634//nucleus;GO:0005737//cytoplasm;GO:0005829//cytosol	GO:0004672//protein kinase activity;GO:0004860//protein kinase inhibitor activity;GO:0005515//protein binding;GO:0005524//ATP binding;GO:0031434//mitogen-activated protein kinase kinase binding;GO:0031625//ubiquitin protein ligase binding;GO:0055106//ubiquitin-protein transferase regulator activity;GO:0061629//RNA polymerase II-specific DNA-binding transcription factor binding	GO:0006468//protein phosphorylation;GO:0006469//negative regulation of protein kinase activity;GO:0007254//JNK cascade;GO:0014912//negative regulation of smooth muscle cell migration;GO:0031665//negative regulation of lipopolysaccharide-mediated signaling pathway;GO:0032436//positive regulation of proteasomal ubiquitin-dependent protein catabolic process;GO:0032496//response to lipopolysaccharide…	--
ENSG00000065320	60	67	72	644	578	601	0.314	0.375	0.309	3.473	3.580	3.250	0.332666666666667	3.43433333333333	3.36788085287712	1.31455528646016e-57	5.89906684798997e-55	NTN1	netrin 1 [Source:HGNC Symbol;Acc:HGNC:8029]	Organismal Systems	Development and regeneration	ko04360//Axon guidance	K06843	GO:0005576//extracellular region;GO:0005604//basement membrane;GO:0005654//nucleoplasm;GO:0005737//cytoplasm;GO:0005829//cytosol;GO:0015629//actin cytoskeleton;GO:0110165//cellular anatomical entity	GO:0000978//RNA polymerase II cis-regulatory region sequence-specific DNA binding;GO:0000981//DNA-binding transcription factor activity, RNA polymerase II-specific;GO:0005515//protein binding	GO:0001764//neuron migration;GO:0006357//regulation of transcription by RNA polymerase II;GO:0006915//apoptotic process;GO:0006930//substrate-dependent cell migration, cell extension;GO:0007097//nuclear migration;GO:0007265//Ras protein signal transduction;GO:0007409//axonogenesis;GO:0007411//axon guidance;GO:0008283//cell population proliferation;GO:0014009//glial cell proliferation;GO:0030334//…	--
ENSG00000137331	426	451	611	5867	5042	3448	10.787	12.185	12.668	149.371	150.480	89.930	11.88	129.927	3.45109452570427	4.2932560023506e-57	1.87452839778308e-54	IER3	immediate early response 3 [Source:HGNC Symbol;Acc:HGNC:5392]	-	-	-	-	GO:0005634//nucleus;GO:0005739//mitochondrion;GO:0005829//cytosol;GO:0016020//membrane	GO:0005515//protein binding	GO:0001562//response to protozoan;GO:0003085//negative regulation of systemic arterial blood pressure;GO:0006096//glycolytic process;GO:0006282//regulation of DNA repair;GO:0006915//apoptotic process;GO:0006974//cellular response to DNA damage stimulus;GO:0007095//mitotic G2 DNA damage checkpoint signaling;GO:0008630//intrinsic apoptotic signaling pathway in response to DNA damage;GO:0009653//ana…	--
ENSG00000165828	2	3	9	511	573	459	0.097	0.135	0.311	22.977	29.620	20.954	0.181	24.517	7.08164894825216	5.15101110376133e-57	2.18985748371748e-54	PRAP1	proline rich acidic protein 1 [Source:HGNC Symbol;Acc:HGNC:23304]	Cellular Processes	Transport and catabolism	ko04140//Autophagy - animal	K21250	GO:0005576//extracellular region;GO:0005783//endoplasmic reticulum	GO:0005515//protein binding;GO:0008289//lipid binding;GO:0017129//triglyceride binding	GO:0006974//cellular response to DNA damage stimulus;GO:0006977//DNA damage response, signal transduction by p53 class mediator resulting in cell cycle arrest;GO:0043066//negative regulation of apoptotic process;GO:0071481//cellular response to X-ray;GO:1902426//deactivation of mitotic spindle assembly checkpoint;GO:1904731//positive regulation of intestinal lipid absorption;GO:1905885//positive …	--
ENSG00000029534	130	100	123	733	880	718	0.624	0.504	0.611	3.646	5.059	3.785	0.579666666666667	4.16333333333333	2.84444363918873	1.12131064333191e-56	4.64481370334025e-54	ANK1	ankyrin 1 [Source:HGNC Symbol;Acc:HGNC:492]	Human Diseases	Cancer: overview	ko05205//Proteoglycans in cancer	K10380	GO:0005737//cytoplasm;GO:0005829//cytosol;GO:0005856//cytoskeleton;GO:0005886//plasma membrane;GO:0009898//cytoplasmic side of plasma membrane;GO:0014731//spectrin-associated cytoskeleton;GO:0016020//membrane;GO:0016323//basolateral plasma membrane;GO:0016529//sarcoplasmic reticulum;GO:0030018//Z disc;GO:0030673//axolemma;GO:0031430//M band;GO:0031672//A band;GO:0042383//sarcolemma;GO:0043005//ne…	GO:0005198//structural molecule activity;GO:0005200//structural constituent of cytoskeleton;GO:0005515//protein binding;GO:0008093//cytoskeletal anchor activity;GO:0019899//enzyme binding;GO:0019903//protein phosphatase binding;GO:0030507//spectrin binding;GO:0044325//transmembrane transporter binding;GO:0051117//ATPase binding	GO:0006887//exocytosis;GO:0006888//endoplasmic reticulum to Golgi vesicle-mediated transport;GO:0007010//cytoskeleton organization;GO:0007165//signal transduction;GO:0010638//positive regulation of organelle organization;GO:0045199//maintenance of epithelial cell apical/basal polarity;GO:0051179//localization;GO:0072659//protein localization to plasma membrane	--
ENSG00000189060	2363	2484	1938	470	400	377	33.629	37.715	22.587	6.748	6.728	5.536	31.3103333333333	6.33733333333333	-2.30469106162042	1.4660274787499e-54	5.92091847980117e-52	H1-0	H1.0 linker histone [Source:HGNC Symbol;Acc:HGNC:4714]	-	-	-	-	GO:0000785//chromatin;GO:0000786//nucleosome;GO:0000791//euchromatin;GO:0005634//nucleus;GO:0005654//nucleoplasm;GO:0005694//chromosome;GO:0005794//Golgi apparatus;GO:0015629//actin cytoskeleton;GO:0016604//nuclear body;GO:0017053//transcription repressor complex	GO:0003677//DNA binding;GO:0003680//minor groove of adenine-thymine-rich DNA binding;GO:0003690//double-stranded DNA binding;GO:0003723//RNA binding;GO:0005515//protein binding;GO:0030527//structural constituent of chromatin;GO:0031490//chromatin DNA binding;GO:0031492//nucleosomal DNA binding	GO:0006334//nucleosome assembly;GO:0030261//chromosome condensation;GO:0031507//heterochromatin assembly;GO:0045910//negative regulation of DNA recombination;GO:2000679//positive regulation of transcription regulatory region DNA binding	--
ENSG00000132002	2014	1721	2002	7153	7825	6335	29.781	27.473	23.020	98.679	127.721	89.580	26.758	105.326666666667	1.97682855265783	3.25325403320739e-54	1.28186143674306e-51	DNAJB1	DnaJ heat shock protein family (Hsp40) member B1 [Source:HGNC Symbol;Acc:HGNC:5270]	Human Diseases;Genetic Information Processing	Infectious disease: viral;Folding, sorting and degradation	ko05164//Influenza A;ko04141//Protein processing in endoplasmic reticulum	K09507;K09507	GO:0005634//nucleus;GO:0005654//nucleoplasm;GO:0005730//nucleolus;GO:0005737//cytoplasm;GO:0005829//cytosol;GO:0014069//postsynaptic density;GO:0043025//neuronal cell body;GO:0043197//dendritic spine;GO:0061827//sperm head;GO:0070062//extracellular exosome;GO:0098794//postsynapse;GO:0098978//glutamatergic synapse	GO:0001671//ATPase activator activity;GO:0003714//transcription corepressor activity;GO:0005515//protein binding;GO:0030544//Hsp70 protein binding;GO:0044183//protein folding chaperone;GO:0045296//cadherin binding;GO:0051082//unfolded protein binding;GO:0051087//chaperone binding;GO:0051117//ATPase binding;GO:0140416//transcription regulator inhibitor activity	GO:0000122//negative regulation of transcription by RNA polymerase II;GO:0006457//protein folding;GO:0006986//response to unfolded protein;GO:0030900//forebrain development;GO:0032781//positive regulation of ATPase activity;GO:0034605//cellular response to heat;GO:0051085//chaperone cofactor-dependent protein refolding;GO:0090084//negative regulation of inclusion body assembly;GO:1900034//regulat…	--
ENSG00000175274	45	28	54	515	568	582	0.608	0.587	0.538	7.010	9.196	8.469	0.577666666666667	8.225	3.83170652507095	7.94360553715259e-54	3.05545112982619e-51	TP53I11	tumor protein p53 inducible protein 11 [Source:HGNC Symbol;Acc:HGNC:16842]	-	-	-	-	GO:0016020//membrane	-	GO:0008285//negative regulation of cell population proliferation	--
ENSG00000187730	93	81	98	649	661	547	1.517	1.788	1.351	11.386	13.314	9.389	1.552	11.363	2.87214331531523	3.44266678695839e-53	1.29340190565844e-50	GABRD	gamma-aminobutyric acid type A receptor subunit delta [Source:HGNC Symbol;Acc:HGNC:4084]	Environmental Information Processing;Organismal Systems;Human Diseases;Organismal Systems;Human Diseases	Signaling molecules and interaction;Nervous system;Substance dependence;Nervous system;Substance dependence	ko04080//Neuroactive ligand-receptor interaction;ko04723//Retrograde endocannabinoid signaling;ko05032//Morphine addiction;ko04727//GABAergic synapse;ko05033//Nicotine addiction	K05184;K05184;K05184;K05184;K05184	GO:0005886//plasma membrane;GO:0016020//membrane;GO:0030424//axon;GO:0030425//dendrite;GO:0034707//chloride channel complex;GO:0043025//neuronal cell body;GO:0045202//synapse;GO:0045211//postsynaptic membrane;GO:0097060//synaptic membrane;GO:0098982//GABA-ergic synapse;GO:1902711//GABA-A receptor complex	GO:0004888//transmembrane signaling receptor activity;GO:0004890//GABA-A receptor activity;GO:0005216//ion channel activity;GO:0005230//extracellular ligand-gated ion channel activity;GO:0005254//chloride channel activity;GO:0005515//protein binding;GO:0030594//neurotransmitter receptor activity;GO:1904315//transmitter-gated ion channel activity involved in regulation of postsynaptic membrane pot…	GO:0006811//ion transport;GO:0006821//chloride transport;GO:0007165//signal transduction;GO:0007268//chemical synaptic transmission;GO:0034220//ion transmembrane transport;GO:0042391//regulation of membrane potential;GO:0050877//nervous system process;GO:0060078//regulation of postsynaptic membrane potential;GO:1902476//chloride transmembrane transport	--
ENSG00000176845	65	54	86	594	678	597	1.662	1.538	2.206	15.897	21.861	15.641	1.802	17.7996666666667	3.30417930791355	1.35182968238625e-52	4.96336557248861e-50	METRNL	meteorin like, glial cell differentiation regulator [Source:HGNC Symbol;Acc:HGNC:27584]	-	-	-	-	GO:0005576//extracellular region;GO:0005615//extracellular space;GO:0070062//extracellular exosome	GO:0003674//molecular_function;GO:0005179//hormone activity	GO:0007165//signal transduction;GO:0009409//response to cold;GO:0014850//response to muscle activity;GO:0045444//fat cell differentiation;GO:0050728//negative regulation of inflammatory response;GO:0050873//brown fat cell differentiation;GO:0090336//positive regulation of brown fat cell differentiation;GO:0097009//energy homeostasis	--
ENSG00000187479	3	3	6	437	557	449	0.076	0.081	0.124	11.134	16.625	11.701	0.0936666666666667	13.1533333333333	7.13367701538999	4.77873223326891e-52	1.71556487174354e-49	C11orf96	chromosome 11 open reading frame 96 [Source:HGNC Symbol;Acc:HGNC:38675]	-	-	-	-	-	-	-	--
ENSG00000187608	5369	4885	6849	35899	31080	32927	264.375	256.620	276.176	1783.361	1808.728	1673.013	265.723666666667	1755.034	2.72350034767282	2.89965920490613e-51	1.0183477055491e-48	ISG15	ISG15 ubiquitin like modifier [Source:HGNC Symbol;Acc:HGNC:4053]	Human Diseases;Human Diseases;Human Diseases;Organismal Systems	Infectious disease: viral;Infectious disease: viral;Infectious disease: viral;Immune system	ko05165//Human papillomavirus infection;ko05171//Coronavirus disease - COVID-19;ko05169//Epstein-Barr virus infection;ko04622//RIG-I-like receptor signaling pathway	K12159;K12159;K12159;K12159	GO:0005576//extracellular region;GO:0005654//nucleoplasm;GO:0005737//cytoplasm;GO:0005829//cytosol	GO:0005178//integrin binding;GO:0005515//protein binding;GO:0031386//protein tag;GO:0031625//ubiquitin protein ligase binding	GO:0002376//immune system process;GO:0007229//integrin-mediated signaling pathway;GO:0009615//response to virus;GO:0009617//response to bacterium;GO:0019941//modification-dependent protein catabolic process;GO:0030501//positive regulation of bone mineralization;GO:0031397//negative regulation of protein ubiquitination;GO:0032020//ISG15-protein conjugation;GO:0032461//positive regulation of protei…	--
ENSG00000180573	45706	47181	65452	8805	7689	6447	2754.082	3035.592	3232.375	534.343	546.299	399.291	3007.34966666667	493.311	-2.60792325837406	7.04775119065085e-51	2.42247703159499e-48	H2AC6	H2A clustered histone 6 [Source:HGNC Symbol;Acc:HGNC:4733]	Organismal Systems;Human Diseases;Cellular Processes;Human Diseases	Immune system;Substance dependence;Cell growth and death;Immune disease	ko04613//Neutrophil extracellular trap formation;ko05034//Alcoholism;ko04217//Necroptosis;ko05322//Systemic lupus erythematosus	K11251;K11251;K11251;K11251	GO:0000786//nucleosome;GO:0005634//nucleus;GO:0005654//nucleoplasm;GO:0005694//chromosome;GO:0043229//intracellular organelle;GO:0070062//extracellular exosome	GO:0003674//molecular_function;GO:0003677//DNA binding;GO:0005515//protein binding;GO:0030527//structural constituent of chromatin;GO:0046982//protein heterodimerization activity	GO:0008285//negative regulation of cell population proliferation	--
ENSG00000087086	4372	3622	5002	24109	22262	18848	157.445	139.156	147.518	875.919	947.497	700.391	148.039666666667	841.269	2.50658339094297	5.72420261513594e-50	1.92655194265669e-47	FTL	ferritin light chain [Source:HGNC Symbol;Acc:HGNC:3999]	Cellular Processes;Organismal Systems;Cellular Processes	Cell growth and death;Digestive system;Cell growth and death	ko04217//Necroptosis;ko04978//Mineral absorption;ko04216//Ferroptosis	K13625;K13625;K13625	GO:0005576//extracellular region;GO:0005737//cytoplasm;GO:0005829//cytosol;GO:0008043//intracellular ferritin complex;GO:0016020//membrane;GO:0035578//azurophil granule lumen;GO:0044754//autolysosome;GO:0070062//extracellular exosome	GO:0005506//iron ion binding;GO:0005515//protein binding;GO:0008198//ferrous iron binding;GO:0008199//ferric iron binding;GO:0042802//identical protein binding;GO:0046872//metal ion binding	GO:0006826//iron ion transport;GO:0006879//cellular iron ion homeostasis;GO:0006880//intracellular sequestering of iron ion	--
ENSG00000079385	29	23	30	326	384	316	0.317	0.425	0.221	3.295	4.854	3.348	0.321	3.83233333333333	3.57757784854923	3.27783711891721e-49	1.08068282971648e-46	CEACAM1	CEA cell adhesion molecule 1 [Source:HGNC Symbol;Acc:HGNC:1814]	-	-	-	-	GO:0005576//extracellular region;GO:0005886//plasma membrane;GO:0005911//cell-cell junction;GO:0005912//adherens junction;GO:0009925//basal plasma membrane;GO:0009986//cell surface;GO:0016020//membrane;GO:0016324//apical plasma membrane;GO:0016328//lateral plasma membrane;GO:0030054//cell junction;GO:0030658//transport vesicle membrane;GO:0031410//cytoplasmic vesicle;GO:0031528//microvillus membr…	GO:0003674//molecular_function;GO:0003779//actin binding;GO:0005515//protein binding;GO:0005516//calmodulin binding;GO:0015125//bile acid transmembrane transporter activity;GO:0019900//kinase binding;GO:0019903//protein phosphatase binding;GO:0031005//filamin binding;GO:0042802//identical protein binding;GO:0042803//protein homodimerization activity;GO:0046983//protein dimerization activity;GO:19…	GO:0001525//angiogenesis;GO:0001558//regulation of cell growth;GO:0001568//blood vessel development;GO:0001915//negative regulation of T cell mediated cytotoxicity;GO:0002682//regulation of immune system process;GO:0002859//negative regulation of natural killer cell mediated cytotoxicity directed against tumor cell target;GO:0006469//negative regulation of protein kinase activity;GO:0007155//cell…	--
ENSG00000126391	481	426	552	2319	2493	2613	6.493	7.076	6.753	35.560	43.228	39.104	6.774	39.2973333333333	2.53635152442453	1.32804314597393e-48	4.29090740464176e-46	FRMD8	FERM domain containing 8 [Source:HGNC Symbol;Acc:HGNC:25462]	-	-	-	-	GO:0005654//nucleoplasm;GO:0005737//cytoplasm;GO:0005829//cytosol;GO:0005856//cytoskeleton;GO:0005886//plasma membrane;GO:0016020//membrane;GO:0034451//centriolar satellite	GO:0005515//protein binding	GO:0032760//positive regulation of tumor necrosis factor production;GO:0072659//protein localization to plasma membrane;GO:0090090//negative regulation of canonical Wnt signaling pathway	--
ENSG00000277075	28739	29515	36288	5996	4461	3870	1743.601	1910.397	1802.983	367.007	319.870	242.278	1818.99366666667	309.718333333333	-2.554111830933	1.72769403539923e-48	5.47272492977933e-46	H2AC8	H2A clustered histone 8 [Source:HGNC Symbol;Acc:HGNC:4724]	Organismal Systems;Human Diseases;Cellular Processes;Human Diseases	Immune system;Substance dependence;Cell growth and death;Immune disease	ko04613//Neutrophil extracellular trap formation;ko05034//Alcoholism;ko04217//Necroptosis;ko05322//Systemic lupus erythematosus	K11251;K11251;K11251;K11251	GO:0000786//nucleosome;GO:0005634//nucleus;GO:0005694//chromosome;GO:0043229//intracellular organelle;GO:0043505//CENP-A containing nucleosome;GO:0070062//extracellular exosome	GO:0003677//DNA binding;GO:0005515//protein binding;GO:0030527//structural constituent of chromatin;GO:0046982//protein heterodimerization activity	GO:0008285//negative regulation of cell population proliferation;GO:0061644//protein localization to CENP-A containing chromatin	--
ENSG00000166670	2700	2540	2507	9540	8920	7478	48.146	48.321	36.611	187.046	188.859	137.598	44.3593333333333	171.167666666667	1.94810061556715	4.32407318520001e-48	1.34337312128666e-45	MMP10	matrix metallopeptidase 10 [Source:HGNC Symbol;Acc:HGNC:7156]	-	-	-	-	GO:0005576//extracellular region;GO:0005615//extracellular space;GO:0031012//extracellular matrix	GO:0004222//metalloendopeptidase activity;GO:0004252//serine-type endopeptidase activity;GO:0008233//peptidase activity;GO:0008237//metallopeptidase activity;GO:0008270//zinc ion binding;GO:0016787//hydrolase activity;GO:0046872//metal ion binding	GO:0006508//proteolysis;GO:0022617//extracellular matrix disassembly;GO:0030198//extracellular matrix organization;GO:0030574//collagen catabolic process	--
ENSG00000278828	84520	88674	119946	14986	10658	13007	5452.912	6103.886	6337.612	974.278	810.978	864.862	5964.80333333333	883.372666666667	-2.75538047304695	4.33613002660459e-47	1.32170152037353e-44	H3C10	H3 clustered histone 10 [Source:HGNC Symbol;Acc:HGNC:4775]	Human Diseases;Human Diseases;Organismal Systems;Human Diseases;Human Diseases	Infectious disease: bacterial;Cancer: overview;Immune system;Substance dependence;Immune disease	ko05131//Shigellosis;ko05202//Transcriptional misregulation in cancer;ko04613//Neutrophil extracellular trap formation;ko05034//Alcoholism;ko05322//Systemic lupus erythematosus	K11253;K11253;K11253;K11253;K11253	GO:0000785//chromatin;GO:0000786//nucleosome;GO:0005576//extracellular region;GO:0005634//nucleus;GO:0005654//nucleoplasm;GO:0005694//chromosome;GO:0016020//membrane;GO:0032991//protein-containing complex;GO:0070062//extracellular exosome	GO:0003677//DNA binding;GO:0005515//protein binding;GO:0030527//structural constituent of chromatin;GO:0045296//cadherin binding;GO:0046982//protein heterodimerization activity	GO:0006334//nucleosome assembly;GO:0010467//gene expression;GO:0032200//telomere organization;GO:0040029//regulation of gene expression, epigenetic	--
ENSG00000019991	28608	27397	23647	7674	9309	7454	455.772	450.211	308.313	116.109	140.922	100.072	404.765333333333	119.034333333333	-1.76570798053816	1.31548380650892e-46	3.93548905447252e-44	HGF	hepatocyte growth factor [Source:HGNC Symbol;Acc:HGNC:4893]	Human Diseases;Environmental Information Processing;Environmental Information Processing;Environmental Information Processing;Environmental Information Processing;Human Diseases;Environmental Information Processing;Human Diseases;Cellular Processes;Human Diseases;Human Diseases;Human Diseases;Human Diseases;Human Diseases;Human Diseases;Human Diseases	Cancer: overview;Signal transduction;Signal transduction;Signal transduction;Signal transduction;Cancer: overview;Signal transduction;Cancer: overview;Cellular community - eukaryotes;Cancer: specific types;Cancer: specific types;Drug resistance: antineoplastic;Cancer: specific types;Cancer: specific types;Cancer: specific types;Infectious disease: parasitic	ko05200//Pathways in cancer;ko04151//PI3K-Akt signaling pathway;ko04010//MAPK signaling pathway;ko04020//Calcium signaling pathway;ko04014//Ras signaling pathway;ko05208//Chemical carcinogenesis - reactive oxygen species;ko04015//Rap1 signaling pathway;ko05205//Proteoglycans in cancer;ko04510//Focal adhesion;ko05225//Hepatocellular carcinoma;ko05226//Gastric cancer;ko01521//EGFR tyrosine kinase i…	K05460;K05460;K05460;K05460;K05460;K05460;K05460;K05460;K05460;K05460;K05460;K05460;K05460;K05460;K05460;K05460	GO:0005576//extracellular region;GO:0005615//extracellular space;GO:0016020//membrane;GO:0031093//platelet alpha granule lumen	GO:0004252//serine-type endopeptidase activity;GO:0005102//signaling receptor binding;GO:0005515//protein binding;GO:0008083//growth factor activity;GO:0042056//chemoattractant activity;GO:0042802//identical protein binding	GO:0000278//mitotic cell cycle;GO:0000902//cell morphogenesis;GO:0001837//epithelial to mesenchymal transition;GO:0001889//liver development;GO:0006508//proteolysis;GO:0010507//negative regulation of autophagy;GO:0014068//positive regulation of phosphatidylinositol 3-kinase signaling;GO:0014856//skeletal muscle cell proliferation;GO:0030335//positive regulation of cell migration;GO:0032715//negat…	--
ENSG00000197852	126	112	146	685	777	695	1.625	0.630	0.747	3.643	5.843	6.053	1.00066666666667	5.17966666666667	2.37189778116848	2.5490222934547e-45	7.48717366377467e-43	INKA2	inka box actin regulator 2 [Source:HGNC Symbol;Acc:HGNC:28045]	-	-	-	-	GO:0005634//nucleus;GO:0005654//nucleoplasm;GO:0005730//nucleolus;GO:0043231//intracellular membrane-bounded organelle	GO:0019901//protein kinase binding;GO:0030291//protein serine/threonine kinase inhibitor activity	-	--
ENSG00000271303	2197	2255	2308	8508	7977	6691	27.260	29.850	23.452	106.501	116.975	85.669	26.854	103.048333333333	1.94011226748435	5.39165277733995e-45	1.55539554674869e-42	SRXN1	sulfiredoxin 1 [Source:HGNC Symbol;Acc:HGNC:16132]	-	-	-	-	GO:0005737//cytoplasm;GO:0005789//endoplasmic reticulum membrane;GO:0005829//cytosol	GO:0000166//nucleotide binding;GO:0005515//protein binding;GO:0005524//ATP binding;GO:0016209//antioxidant activity;GO:0016491//oxidoreductase activity;GO:0016667//oxidoreductase activity, acting on a sulfur group of donors;GO:0032542//sulfiredoxin activity	GO:0006979//response to oxidative stress;GO:0034599//cellular response to oxidative stress;GO:0098869//cellular oxidant detoxification	--
ENSG00000116701	20	13	20	428	334	267	0.284	0.192	0.227	5.997	5.487	3.811	0.234333333333333	5.09833333333333	4.44339160737303	6.36957979295901e-45	1.80527300974128e-42	NCF2	neutrophil cytosolic factor 2 [Source:HGNC Symbol;Acc:HGNC:7661]	Human Diseases;Human Diseases;Human Diseases;Human Diseases;Organismal Systems;Cellular Processes;Human Diseases;Organismal Systems;Organismal Systems;Human Diseases	Neurodegenerative disease;Cancer: overview;Cardiovascular disease;Cardiovascular disease;Immune system;Transport and catabolism;Cardiovascular disease;Development and regeneration;Immune system;Infectious disease: parasitic	ko05020//Prion disease;ko05208//Chemical carcinogenesis - reactive oxygen species;ko05417//Lipid and atherosclerosis;ko05415//Diabetic cardiomyopathy;ko04613//Neutrophil extracellular trap formation;ko04145//Phagosome;ko05418//Fluid shear stress and atherosclerosis;ko04380//Osteoclast differentiation;ko04670//Leukocyte transendothelial migration;ko05140//Leishmaniasis	K08010;K08010;K08010;K08010;K08010;K08010;K08010;K08010;K08010;K08010	GO:0001669//acrosomal vesicle;GO:0005737//cytoplasm;GO:0005829//cytosol;GO:0016020//membrane;GO:0032010//phagolysosome;GO:0043020//NADPH oxidase complex	GO:0005515//protein binding;GO:0009055//electron transfer activity;GO:0016175//superoxide-generating NAD(P)H oxidase activity;GO:0016176//superoxide-generating NADPH oxidase activator activity;GO:0031267//small GTPase binding	GO:0006801//superoxide metabolic process;GO:0006909//phagocytosis;GO:0006968//cellular defense response;GO:0022900//electron transport chain;GO:0042554//superoxide anion generation;GO:0045087//innate immune response;GO:0045730//respiratory burst	--
ENSG00000052802	2259	2079	1711	6358	7386	6018	33.938	32.351	20.897	98.012	128.050	90.508	29.062	105.523333333333	1.86035614767701	8.62165661770517e-44	2.40142866653495e-41	MSMO1	methylsterol monooxygenase 1 [Source:HGNC Symbol;Acc:HGNC:10545]	Metabolism;Metabolism	Global and overview maps;Lipid metabolism	ko01100//Metabolic pathways;ko00100//Steroid biosynthesis	K07750;K07750	GO:0005783//endoplasmic reticulum;GO:0005789//endoplasmic reticulum membrane;GO:0005886//plasma membrane;GO:0016020//membrane	GO:0000254//C-4 methylsterol oxidase activity;GO:0005506//iron ion binding;GO:0005515//protein binding;GO:0016491//oxidoreductase activity	GO:0006629//lipid metabolic process;GO:0006631//fatty acid metabolic process;GO:0006694//steroid biosynthetic process;GO:0006695//cholesterol biosynthetic process;GO:0008202//steroid metabolic process;GO:0008203//cholesterol metabolic process;GO:0008610//lipid biosynthetic process;GO:0016126//sterol biosynthetic process	--
ENSG00000108984	4631	4702	3546	967	1220	985	50.632	51.471	35.478	11.893	16.489	11.132	45.8603333333333	13.1713333333333	-1.79984544418222	1.06803023987502e-43	2.92441161443745e-41	MAP2K6	mitogen-activated protein kinase kinase 6 [Source:HGNC Symbol;Acc:HGNC:6846]	Human Diseases;Human Diseases;Environmental Information Processing;Human Diseases;Human Diseases;Human Diseases;Environmental Information Processing;Human Diseases;Human Diseases;Human Diseases;Human Diseases;Cellular Processes;Human Diseases;Human Diseases;Human Diseases;Organismal Systems;Organismal Systems;Environmental Information Processing;Human Diseases;Organismal Systems;Organismal System…	Neurodegenerative disease;Neurodegenerative disease;Signal transduction;Infectious disease: bacterial;Infectious disease: viral;Cardiovascular disease;Signal transduction;Infectious disease: viral;Infectious disease: viral;Infectious disease: viral;Infectious disease: viral;Cell growth and death;Endocrine and metabolic disease;Infectious disease: bacterial;Cardiovascular disease;Development and r…	ko05022//Pathways of neurodegeneration - multiple diseases;ko05014//Amyotrophic lateral sclerosis;ko04010//MAPK signaling pathway;ko05132//Salmonella infection;ko05163//Human cytomegalovirus infection;ko05417//Lipid and atherosclerosis;ko04015//Rap1 signaling pathway;ko05170//Human immunodeficiency virus 1 infection;ko05169//Epstein-Barr virus infection;ko05167//Kaposi sarcoma-associated herpesvi…	K04433;K04433;K04433;K04433;K04433;K04433;K04433;K04433;K04433;K04433;K04433;K04433;K04433;K04433;K04433;K04433;K04433;K04433;K04433;K04433;K04433;K04433;K04433;K04433	GO:0005634//nucleus;GO:0005654//nucleoplasm;GO:0005737//cytoplasm;GO:0005829//cytosol;GO:0005856//cytoskeleton	GO:0000166//nucleotide binding;GO:0004672//protein kinase activity;GO:0004674//protein serine/threonine kinase activity;GO:0004708//MAP kinase kinase activity;GO:0004713//protein tyrosine kinase activity;GO:0005515//protein binding;GO:0005524//ATP binding;GO:0016301//kinase activity;GO:0016740//transferase activity;GO:0019901//protein kinase binding;GO:0042802//identical protein binding;GO:010631…	GO:0000165//MAPK cascade;GO:0001649//osteoblast differentiation;GO:0001934//positive regulation of protein phosphorylation;GO:0002931//response to ischemia;GO:0006468//protein phosphorylation;GO:0006915//apoptotic process;GO:0007165//signal transduction;GO:0009410//response to xenobiotic stimulus;GO:0016310//phosphorylation;GO:0022602//ovulation cycle process;GO:0031098//stress-activated protein …	--
ENSG00000187994	95	87	146	918	892	768	1.174	1.144	1.623	13.041	13.626	10.034	1.31366666666667	12.2336666666667	3.21918571843613	1.11272128691533e-43	2.99600206501952e-41	RINL	Ras and Rab interactor like [Source:HGNC Symbol;Acc:HGNC:24795]	-	-	-	-	GO:0001726//ruffle;GO:0005829//cytosol;GO:0015629//actin cytoskeleton;GO:0030139//endocytic vesicle;GO:0031410//cytoplasmic vesicle;GO:0042995//cell projection	GO:0005085//guanyl-nucleotide exchange factor activity;GO:0005096//GTPase activator activity;GO:0031267//small GTPase binding	GO:0006897//endocytosis;GO:0015031//protein transport;GO:0016192//vesicle-mediated transport	--
ENSG00000161509	16	11	4	265	301	314	0.114	0.087	0.024	1.915	2.663	2.391	0.075	2.323	4.95295474831293	3.12469129891171e-43	8.27530949736372e-41	GRIN2C	glutamate ionotropic receptor NMDA type subunit 2C [Source:HGNC Symbol;Acc:HGNC:4587]	Human Diseases;Human Diseases;Human Diseases;Environmental Information Processing;Human Diseases;Environmental Information Processing;Environmental Information Processing;Human Diseases;Human Diseases;Organismal Systems;Organismal Systems;Human Diseases;Organismal Systems;Human Diseases;Human Diseases	Neurodegenerative disease;Neurodegenerative disease;Neurodegenerative disease;Signaling molecules and interaction;Neurodegenerative disease;Signal transduction;Signal transduction;Substance dependence;Neurodegenerative disease;Nervous system;Environmental adaptation;Substance dependence;Nervous system;Substance dependence;Substance dependence	ko05022//Pathways of neurodegeneration - multiple diseases;ko05010//Alzheimer disease;ko05014//Amyotrophic lateral sclerosis;ko04080//Neuroactive ligand-receptor interaction;ko05020//Prion disease;ko04020//Calcium signaling pathway;ko04024//cAMP signaling pathway;ko05034//Alcoholism;ko05017//Spinocerebellar ataxia;ko04724//Glutamatergic synapse;ko04713//Circadian entrainment;ko05031//Amphetamine …	K05211;K05211;K05211;K05211;K05211;K05211;K05211;K05211;K05211;K05211;K05211;K05211;K05211;K05211;K05211	GO:0005789//endoplasmic reticulum membrane;GO:0005886//plasma membrane;GO:0016020//membrane;GO:0017146//NMDA selective glutamate receptor complex;GO:0045202//synapse;GO:0045211//postsynaptic membrane;GO:0097060//synaptic membrane;GO:0098839//postsynaptic density membrane;GO:0098978//glutamatergic synapse	GO:0004970//ionotropic glutamate receptor activity;GO:0004972//NMDA glutamate receptor activity;GO:0005216//ion channel activity;GO:0005261//cation channel activity;GO:0005515//protein binding;GO:0015276//ligand-gated ion channel activity;GO:0022849//glutamate-gated calcium ion channel activity;GO:0022890//inorganic cation transmembrane transporter activity;GO:0038023//signaling receptor activity…	GO:0006811//ion transport;GO:0007215//glutamate receptor signaling pathway;GO:0007420//brain development;GO:0009611//response to wounding;GO:0019722//calcium-mediated signaling;GO:0033058//directional locomotion;GO:0034220//ion transmembrane transport;GO:0035235//ionotropic glutamate receptor signaling pathway;GO:0035249//synaptic transmission, glutamatergic;GO:0042177//negative regulation of pro…	--
ENSG00000197903	66746	62942	77754	17611	15327	15436	4229.471	4255.045	4034.942	1125.825	1147.846	1009.306	4173.15266666667	1094.32566666667	-1.93109555781677	5.26040668696258e-43	1.37067532303033e-40	H2BC12	H2B clustered histone 12 [Source:HGNC Symbol;Acc:HGNC:13954]	Human Diseases;Organismal Systems;Human Diseases;Human Diseases	Cancer: overview;Immune system;Substance dependence;Immune disease	ko05203//Viral carcinogenesis;ko04613//Neutrophil extracellular trap formation;ko05034//Alcoholism;ko05322//Systemic lupus erythematosus	K11252;K11252;K11252;K11252	GO:0000786//nucleosome;GO:0005615//extracellular space;GO:0005634//nucleus;GO:0005654//nucleoplasm;GO:0005694//chromosome;GO:0005829//cytosol;GO:0043229//intracellular organelle	GO:0003674//molecular_function;GO:0003677//DNA binding;GO:0005515//protein binding;GO:0030527//structural constituent of chromatin;GO:0046982//protein heterodimerization activity	GO:0002227//innate immune response in mucosa;GO:0019731//antibacterial humoral response;GO:0031640//killing of cells of other organism;GO:0042742//defense response to bacterium;GO:0050829//defense response to Gram-negative bacterium;GO:0050830//defense response to Gram-positive bacterium;GO:0061844//antimicrobial humoral immune response mediated by antimicrobial peptide	--
ENSG00000085117	50	40	80	613	571	589	1.455	1.250	1.629	13.267	17.076	17.821	1.44466666666667	16.0546666666667	3.47418415374705	9.50335238184512e-43	2.43693107505886e-40	CD82	CD82 molecule [Source:HGNC Symbol;Acc:HGNC:6210]	Cellular Processes	Cell growth and death	ko04115//p53 signaling pathway	K06509	GO:0005886//plasma membrane;GO:0016020//membrane;GO:0070062//extracellular exosome	GO:0005515//protein binding	-	--
ENSG00000278463	16957	16848	29975	2347	2585	2521	1009.263	1069.816	1461.059	140.931	181.837	154.830	1180.046	159.199333333333	-2.88993689960004	1.33601583498066e-42	3.37239622095509e-40	H2AC4	H2A clustered histone 4 [Source:HGNC Symbol;Acc:HGNC:4734]	Organismal Systems;Human Diseases;Cellular Processes;Human Diseases	Immune system;Substance dependence;Cell growth and death;Immune disease	ko04613//Neutrophil extracellular trap formation;ko05034//Alcoholism;ko04217//Necroptosis;ko05322//Systemic lupus erythematosus	K11251;K11251;K11251;K11251	GO:0000786//nucleosome;GO:0005634//nucleus;GO:0005694//chromosome;GO:0043229//intracellular organelle;GO:0043505//CENP-A containing nucleosome;GO:0070062//extracellular exosome	GO:0003677//DNA binding;GO:0005515//protein binding;GO:0030527//structural constituent of chromatin;GO:0046982//protein heterodimerization activity	GO:0008285//negative regulation of cell population proliferation;GO:0061644//protein localization to CENP-A containing chromatin	--
ENSG00000146733	3510	3534	4001	1017	1071	912	88.952	94.470	77.601	24.119	29.770	21.717	87.0076666666667	25.202	-1.78760430061754	2.08251313351011e-42	5.17584610336243e-40	PSPH	phosphoserine phosphatase [Source:HGNC Symbol;Acc:HGNC:9577]	Metabolism;Metabolism;Metabolism;Metabolism	Global and overview maps;Global and overview maps;Global and overview maps;Amino acid metabolism	ko01100//Metabolic pathways;ko01200//Carbon metabolism;ko01230//Biosynthesis of amino acids;ko00260//Glycine, serine and threonine metabolism	K01079;K01079;K01079;K01079	GO:0005737//cytoplasm;GO:0005829//cytosol	GO:0000287//magnesium ion binding;GO:0016787//hydrolase activity;GO:0036424//L-phosphoserine phosphatase activity;GO:0042802//identical protein binding;GO:0042803//protein homodimerization activity;GO:0046872//metal ion binding	GO:0001701//in utero embryonic development;GO:0006563//L-serine metabolic process;GO:0006564//L-serine biosynthetic process;GO:0008652//cellular amino acid biosynthetic process;GO:0009612//response to mechanical stimulus;GO:0016311//dephosphorylation;GO:0031667//response to nutrient levels;GO:0033574//response to testosterone	--
ENSG00000026103	123	93	90	589	635	697	2.308	1.626	1.306	9.566	12.277	14.019	1.74666666666667	11.954	2.77481723172195	2.16676271925909e-42	5.30364420145919e-40	FAS	Fas cell surface death receptor [Source:HGNC Symbol;Acc:HGNC:11920]	Human Diseases;Human Diseases;Human Diseases;Human Diseases;Human Diseases;Environmental Information Processing;Environmental Information Processing;Human Diseases;Human Diseases;Human Diseases;Human Diseases;Human Diseases;Human Diseases;Human Diseases;Human Diseases;Human Diseases;Cellular Processes;Human Diseases;Human Diseases;Human Diseases;Human Diseases;Cellular Processes;Organismal System…	Cancer: overview;Infectious disease: viral;Neurodegenerative disease;Neurodegenerative disease;Infectious disease: viral;Signaling molecules and interaction;Signal transduction;Infectious disease: viral;Cardiovascular disease;Infectious disease: viral;Cancer: overview;Infectious disease: viral;Infectious disease: bacterial;Infectious disease: viral;Infectious disease: viral;Infectious disease: vi…	ko05200//Pathways in cancer;ko05168//Herpes simplex virus 1 infection;ko05022//Pathways of neurodegeneration - multiple diseases;ko05010//Alzheimer disease;ko05165//Human papillomavirus infection;ko04060//Cytokine-cytokine receptor interaction;ko04010//MAPK signaling pathway;ko05163//Human cytomegalovirus infection;ko05417//Lipid and atherosclerosis;ko05170//Human immunodeficiency virus 1 infecti…	K04390;K04390;K04390;K04390;K04390;K04390;K04390;K04390;K04390;K04390;K04390;K04390;K04390;K04390;K04390;K04390;K04390;K04390;K04390;K04390;K04390;K04390;K04390;K04390;K04390;K04390;K04390;K04390;K04390;K04390;K04390;K04390	GO:0005576//extracellular region;GO:0005829//cytosol;GO:0005886//plasma membrane;GO:0009897//external side of plasma membrane;GO:0009986//cell surface;GO:0016020//membrane;GO:0016604//nuclear body;GO:0031264//death-inducing signaling complex;GO:0031265//CD95 death-inducing signaling complex;GO:0045121//membrane raft;GO:0070062//extracellular exosome;GO:0110165//cellular anatomical entity	GO:0004888//transmembrane signaling receptor activity;GO:0005031//tumor necrosis factor-activated receptor activity;GO:0005515//protein binding;GO:0005516//calmodulin binding;GO:0019900//kinase binding;GO:0038023//signaling receptor activity;GO:0042802//identical protein binding	GO:0001934//positive regulation of protein phosphorylation;GO:0006915//apoptotic process;GO:0006924//activation-induced cell death of T cells;GO:0006955//immune response;GO:0007165//signal transduction;GO:0032872//regulation of stress-activated MAPK cascade;GO:0033209//tumor necrosis factor-mediated signaling pathway;GO:0034198//cellular response to amino acid starvation;GO:0036337//Fas signaling…	--
ENSG00000143816	27	25	17	418	292	315	0.211	0.209	0.109	3.303	2.703	2.546	0.176333333333333	2.85066666666667	4.01492222560647	4.66692007457506e-42	1.1252849821606e-39	WNT9A	Wnt family member 9A [Source:HGNC Symbol;Acc:HGNC:12778]	Human Diseases;Human Diseases;Human Diseases;Human Diseases;Human Diseases;Environmental Information Processing;Human Diseases;Environmental Information Processing;Human Diseases;Environmental Information Processing;Human Diseases;Human Diseases;Cellular Processes;Organismal Systems;Human Diseases	Cancer: overview;Neurodegenerative disease;Neurodegenerative disease;Infectious disease: viral;Cancer: overview;Signal transduction;Cancer: specific types;Signal transduction;Endocrine and metabolic disease;Signal transduction;Cancer: specific types;Cancer: specific types;Cellular community - eukaryotes;Endocrine system;Cancer: specific types	ko05200//Pathways in cancer;ko05022//Pathways of neurodegeneration - multiple diseases;ko05010//Alzheimer disease;ko05165//Human papillomavirus infection;ko05205//Proteoglycans in cancer;ko04310//Wnt signaling pathway;ko05225//Hepatocellular carcinoma;ko04390//Hippo signaling pathway;ko04934//Cushing syndrome;ko04150//mTOR signaling pathway;ko05226//Gastric cancer;ko05224//Breast cancer;ko04550//…	K01064;K01064;K01064;K01064;K01064;K01064;K01064;K01064;K01064;K01064;K01064;K01064;K01064;K01064;K01064	GO:0005576//extracellular region;GO:0005615//extracellular space	GO:0005102//signaling receptor binding;GO:0005109//frizzled binding;GO:0005125//cytokine activity;GO:0005515//protein binding;GO:0048018//receptor ligand activity	GO:0007275//multicellular organism development;GO:0008285//negative regulation of cell population proliferation;GO:0016055//Wnt signaling pathway;GO:0030182//neuron differentiation;GO:0032331//negative regulation of chondrocyte differentiation;GO:0045165//cell fate commitment;GO:0060070//canonical Wnt signaling pathway;GO:0061072//iris morphogenesis;GO:0061303//cornea development in camera-type e…	--
ENSG00000286190	137	84	147	788	963	839	2.859	1.884	2.523	16.626	23.790	18.094	2.422	19.5033333333333	3.00944994729114	1.6063444783295e-41	3.81624927167838e-39	-	novel protein	-	-	-	-	GO:0016020//membrane	-	-	--
ENSG00000178184	245	204	285	1200	1286	1351	2.925	3.367	3.318	14.122	20.028	15.982	3.20333333333333	16.7106666666667	2.3831234550109	2.423984931261e-41	5.67528645862631e-39	PARD6G	par-6 family cell polarity regulator gamma [Source:HGNC Symbol;Acc:HGNC:16076]	Human Diseases;Cellular Processes;Environmental Information Processing;Organismal Systems;Cellular Processes;Environmental Information Processing	Infectious disease: viral;Transport and catabolism;Signal transduction;Development and regeneration;Cellular community - eukaryotes;Signal transduction	ko05165//Human papillomavirus infection;ko04144//Endocytosis;ko04015//Rap1 signaling pathway;ko04360//Axon guidance;ko04530//Tight junction;ko04390//Hippo signaling pathway	K06093;K06093;K06093;K06093;K06093;K06093	GO:0005634//nucleus;GO:0005737//cytoplasm;GO:0005829//cytosol;GO:0005886//plasma membrane;GO:0005923//bicellular tight junction;GO:0005938//cell cortex;GO:0016020//membrane;GO:0016324//apical plasma membrane;GO:0070160//tight junction;GO:0070161//anchoring junction;GO:0120157//PAR polarity complex	GO:0005515//protein binding	GO:0007049//cell cycle;GO:0007098//centrosome cycle;GO:0007163//establishment or maintenance of cell polarity;GO:0045197//establishment or maintenance of epithelial cell apical/basal polarity;GO:0051301//cell division;GO:0060341//regulation of cellular localization	--
ENSG00000106236	223	164	172	843	893	885	2.613	2.097	1.629	10.008	12.375	10.709	2.113	11.0306666666667	2.38415531415841	2.48057137128475e-41	5.72480435758644e-39	NPTX2	neuronal pentraxin 2 [Source:HGNC Symbol;Acc:HGNC:7953]	-	-	-	-	GO:0005576//extracellular region;GO:0098978//glutamatergic synapse	GO:0003674//molecular_function;GO:0005515//protein binding;GO:0030246//carbohydrate binding;GO:0046872//metal ion binding	GO:0007268//chemical synaptic transmission;GO:0008306//associative learning;GO:0098962//regulation of postsynaptic neurotransmitter receptor activity	--
ENSG00000125657	105	104	174	1049	993	917	2.016	2.130	2.684	20.315	22.510	18.147	2.27666666666667	20.324	3.15818938634141	2.81044075458768e-41	6.39474230850198e-39	TNFSF9	TNF superfamily member 9 [Source:HGNC Symbol;Acc:HGNC:11939]	Environmental Information Processing	Signaling molecules and interaction	ko04060//Cytokine-cytokine receptor interaction	K05472	GO:0005615//extracellular space;GO:0005886//plasma membrane;GO:0016020//membrane	GO:0005102//signaling receptor binding;GO:0005125//cytokine activity;GO:0005164//tumor necrosis factor receptor binding;GO:0005515//protein binding;GO:0032813//tumor necrosis factor receptor superfamily binding	GO:0006955//immune response;GO:0007154//cell communication;GO:0007165//signal transduction;GO:0007267//cell-cell signaling;GO:0023052//signaling;GO:0042104//positive regulation of activated T cell proliferation;GO:0042129//regulation of T cell proliferation;GO:0042981//regulation of apoptotic process;GO:0045585//positive regulation of cytotoxic T cell differentiation	--
ENSG00000172667	378	392	240	1607	2159	1870	1.888	1.818	1.218	8.829	12.588	9.725	1.64133333333333	10.3806666666667	2.66095893314756	3.21637051364461e-41	7.21673133999009e-39	ZMAT3	zinc finger matrin-type 3 [Source:HGNC Symbol;Acc:HGNC:29983]	Cellular Processes	Cell growth and death	ko04115//p53 signaling pathway	K10137	GO:0005634//nucleus;GO:0005654//nucleoplasm;GO:0005730//nucleolus;GO:0005886//plasma membrane	GO:0003676//nucleic acid binding;GO:0003723//RNA binding;GO:0005515//protein binding;GO:0008270//zinc ion binding;GO:0046872//metal ion binding	GO:0006915//apoptotic process;GO:0006974//cellular response to DNA damage stimulus;GO:0015031//protein transport	--
ENSG00000164331	230	262	245	954	1243	964	5.381	5.817	3.750	18.554	28.505	20.612	4.98266666666667	22.557	2.1785852391248	3.60329847110278e-41	7.97414887680348e-39	ANKRA2	ankyrin repeat family A member 2 [Source:HGNC Symbol;Acc:HGNC:13208]	-	-	-	-	GO:0005634//nucleus;GO:0005737//cytoplasm;GO:0005829//cytosol;GO:0005856//cytoskeleton;GO:0016020//membrane;GO:0032991//protein-containing complex;GO:1990393//3M complex	GO:0005515//protein binding;GO:0019901//protein kinase binding;GO:0031625//ubiquitin protein ligase binding;GO:0042826//histone deacetylase binding;GO:0050750//low-density lipoprotein particle receptor binding	GO:0010468//regulation of gene expression;GO:0043254//regulation of protein-containing complex assembly	--
ENSG00000273802	24626	23616	34375	5044	4859	5135	1579.614	1616.103	1805.731	326.414	368.358	339.879	1667.14933333333	344.883666666667	-2.27320162717764	1.1936704697699e-40	2.60591168096388e-38	H2BC8	H2B clustered histone 8 [Source:HGNC Symbol;Acc:HGNC:4746]	Human Diseases;Organismal Systems;Human Diseases;Human Diseases	Cancer: overview;Immune system;Substance dependence;Immune disease	ko05203//Viral carcinogenesis;ko04613//Neutrophil extracellular trap formation;ko05034//Alcoholism;ko05322//Systemic lupus erythematosus	K11252;K11252;K11252;K11252	GO:0000786//nucleosome;GO:0005615//extracellular space;GO:0005634//nucleus;GO:0005654//nucleoplasm;GO:0005694//chromosome;GO:0005829//cytosol;GO:0043229//intracellular organelle;GO:0070062//extracellular exosome	GO:0003677//DNA binding;GO:0005515//protein binding;GO:0030527//structural constituent of chromatin;GO:0042802//identical protein binding;GO:0046982//protein heterodimerization activity	GO:0002227//innate immune response in mucosa;GO:0006334//nucleosome assembly;GO:0019731//antibacterial humoral response;GO:0042742//defense response to bacterium;GO:0050830//defense response to Gram-positive bacterium;GO:0061844//antimicrobial humoral immune response mediated by antimicrobial peptide	--
ENSG00000278588	21692	21031	26595	5746	4680	4453	1411.623	1460.106	1417.329	377.243	359.940	299.019	1429.686	345.400666666667	-2.04935555207121	2.51694936169402e-40	5.42150892508892e-38	H2BC10	H2B clustered histone 10 [Source:HGNC Symbol;Acc:HGNC:4756]	Human Diseases;Organismal Systems;Human Diseases;Human Diseases	Cancer: overview;Immune system;Substance dependence;Immune disease	ko05203//Viral carcinogenesis;ko04613//Neutrophil extracellular trap formation;ko05034//Alcoholism;ko05322//Systemic lupus erythematosus	K11252;K11252;K11252;K11252	GO:0000786//nucleosome;GO:0005615//extracellular space;GO:0005634//nucleus;GO:0005654//nucleoplasm;GO:0005694//chromosome;GO:0005829//cytosol;GO:0043229//intracellular organelle;GO:0070062//extracellular exosome	GO:0003677//DNA binding;GO:0005515//protein binding;GO:0030527//structural constituent of chromatin;GO:0042802//identical protein binding;GO:0046982//protein heterodimerization activity	GO:0002227//innate immune response in mucosa;GO:0006334//nucleosome assembly;GO:0019731//antibacterial humoral response;GO:0042742//defense response to bacterium;GO:0050830//defense response to Gram-positive bacterium;GO:0061844//antimicrobial humoral immune response mediated by antimicrobial peptide	--
ENSG00000162591	19	11	19	262	275	340	0.099	0.078	0.103	1.765	2.361	2.611	0.0933333333333333	2.24566666666667	4.58860756704232	6.51319683491816e-40	1.38448282721188e-37	MEGF6	multiple EGF like domains 6 [Source:HGNC Symbol;Acc:HGNC:3232]	-	-	-	-	GO:0005575//cellular_component;GO:0005576//extracellular region	GO:0005044//scavenger receptor activity;GO:0005509//calcium ion binding;GO:0005515//protein binding	GO:0006897//endocytosis;GO:0008150//biological_process	--
ENSG00000144596	26	9	19	307	313	251	0.188	0.068	0.247	1.738	2.191	1.529	0.167666666666667	1.81933333333333	3.43974208946861	1.03810347964097e-39	2.17799502774025e-37	GRIP2	glutamate receptor interacting protein 2 [Source:HGNC Symbol;Acc:HGNC:23841]	-	-	-	-	GO:0005737//cytoplasm;GO:0005829//cytosol;GO:0005886//plasma membrane;GO:0014069//postsynaptic density;GO:0016020//membrane;GO:0030425//dendrite;GO:0043025//neuronal cell body;GO:0044309//neuron spine;GO:0045211//postsynaptic membrane;GO:0098978//glutamatergic synapse;GO:0099092//postsynaptic density, intracellular component	GO:0005515//protein binding;GO:0035254//glutamate receptor binding	GO:0007219//Notch signaling pathway;GO:0014824//artery smooth muscle contraction;GO:0045777//positive regulation of blood pressure;GO:0098887//neurotransmitter receptor transport, endosome to postsynaptic membrane;GO:0099003//vesicle-mediated transport in synapse	--
ENSG00000185088	1709	1512	1185	5074	5664	4519	61.210	58.632	35.788	180.636	246.906	166.216	51.8766666666667	197.919333333333	1.93175485853336	3.09647155874159e-39	6.41326897839365e-37	RPS27L	ribosomal protein S27 like [Source:HGNC Symbol;Acc:HGNC:18476]	Human Diseases;Genetic Information Processing	Infectious disease: viral;Translation	ko05171//Coronavirus disease - COVID-19;ko03010//Ribosome	K02978;K02978	GO:0005634//nucleus;GO:0005840//ribosome;GO:0022627//cytosolic small ribosomal subunit;GO:1990904//ribonucleoprotein complex	GO:0003723//RNA binding;GO:0003735//structural constituent of ribosome;GO:0005515//protein binding;GO:0008494//translation activator activity;GO:0008656//cysteine-type endopeptidase activator activity involved in apoptotic process;GO:0046872//metal ion binding	GO:0000028//ribosomal small subunit assembly;GO:0006412//translation;GO:0006919//activation of cysteine-type endopeptidase activity involved in apoptotic process;GO:0006978//DNA damage response, signal transduction by p53 class mediator resulting in transcription of p21 class mediator;GO:0031571//mitotic G1 DNA damage checkpoint signaling;GO:0042771//intrinsic apoptotic signaling pathway in respo…	--
ENSG00000162624	3094	3027	3423	793	1009	813	47.421	49.404	43.012	12.140	18.176	12.795	46.6123333333333	14.3703333333333	-1.69761820667458	4.0411581390064e-39	8.26391262476561e-37	LHX8	LIM homeobox 8 [Source:HGNC Symbol;Acc:HGNC:28838]	-	-	-	-	GO:0000785//chromatin;GO:0001674//female germ cell nucleus;GO:0005634//nucleus	GO:0000977//RNA polymerase II transcription regulatory region sequence-specific DNA binding;GO:0000981//DNA-binding transcription factor activity, RNA polymerase II-specific;GO:0003677//DNA binding;GO:0005515//protein binding;GO:0043565//sequence-specific DNA binding;GO:0046872//metal ion binding;GO:1990837//sequence-specific double-stranded DNA binding	GO:0006355//regulation of transcription, DNA-templated;GO:0006357//regulation of transcription by RNA polymerase II;GO:0007611//learning or memory;GO:0008585//female gonad development;GO:0021879//forebrain neuron differentiation;GO:0021884//forebrain neuron development;GO:0030182//neuron differentiation;GO:0042475//odontogenesis of dentin-containing tooth	Homeobox
ENSG00000170345	2244	2082	1719	5861	6464	5970	52.387	50.814	30.467	118.470	147.993	122.187	44.556	129.55	1.53981738937892	2.06984145178972e-38	4.17978608170786e-36	FOS	Fos proto-oncogene, AP-1 transcription factor subunit [Source:HGNC Symbol;Acc:HGNC:3796]	Human Diseases;Environmental Information Processing;Human Diseases;Human Diseases;Environmental Information Processing;Human Diseases;Human Diseases;Human Diseases;Human Diseases;Human Diseases;Human Diseases;Human Diseases;Human Diseases;Human Diseases;Organismal Systems;Human Diseases;Human Diseases;Cellular Processes;Organismal Systems;Human Diseases;Human Diseases;Organismal Systems;Organisma…	Cancer: overview;Signal transduction;Infectious disease: bacterial;Infectious disease: viral;Signal transduction;Cancer: overview;Infectious disease: viral;Cardiovascular disease;Infectious disease: viral;Infectious disease: bacterial;Cancer: overview;Infectious disease: viral;Infectious disease: viral;Endocrine and metabolic disease;Endocrine system;Cancer: specific types;Infectious disease: vir…	ko05200//Pathways in cancer;ko04010//MAPK signaling pathway;ko05132//Salmonella infection;ko05171//Coronavirus disease - COVID-19;ko04024//cAMP signaling pathway;ko05208//Chemical carcinogenesis - reactive oxygen species;ko05166//Human T-cell leukemia virus 1 infection;ko05417//Lipid and atherosclerosis;ko05170//Human immunodeficiency virus 1 infection;ko05130//Pathogenic Escherichia coli infecti…	K04379;K04379;K04379;K04379;K04379;K04379;K04379;K04379;K04379;K04379;K04379;K04379;K04379;K04379;K04379;K04379;K04379;K04379;K04379;K04379;K04379;K04379;K04379;K04379;K04379;K04379;K04379;K04379;K04379;K04379;K04379;K04379;K04379;K04379;K04379;K04379;K04379;K04379;K04379;K04379;K04379;K04379;K04379;K04379;K04379	GO:0000785//chromatin;GO:0005634//nucleus;GO:0005654//nucleoplasm;GO:0005667//transcription regulator complex;GO:0005737//cytoplasm;GO:0005783//endoplasmic reticulum;GO:0005829//cytosol;GO:0032993//protein-DNA complex;GO:0035976//transcription factor AP-1 complex;GO:0090575//RNA polymerase II transcription regulator complex	GO:0000976//transcription cis-regulatory region binding;GO:0000978//RNA polymerase II cis-regulatory region sequence-specific DNA binding;GO:0000979//RNA polymerase II core promoter sequence-specific DNA binding;GO:0000981//DNA-binding transcription factor activity, RNA polymerase II-specific;GO:0001221//transcription coregulator binding;GO:0001228//DNA-binding transcription activator activity, R…	GO:0001661//conditioned taste aversion;GO:0006306//DNA methylation;GO:0006355//regulation of transcription, DNA-templated;GO:0006357//regulation of transcription by RNA polymerase II;GO:0006366//transcription by RNA polymerase II;GO:0006954//inflammatory response;GO:0007179//transforming growth factor beta receptor signaling pathway;GO:0007399//nervous system development;GO:0007565//female pregna…	TF_bZIP
ENSG00000276180	323	339	471	35	31	25	25.520	28.575	30.475	2.790	2.895	2.038	28.19	2.57433333333333	-3.45291270213862	2.47601655372104e-38	4.9382774599214e-36	H4C9	H4 clustered histone 9 [Source:HGNC Symbol;Acc:HGNC:4793]	Human Diseases;Organismal Systems;Human Diseases;Human Diseases	Cancer: overview;Immune system;Substance dependence;Immune disease	ko05203//Viral carcinogenesis;ko04613//Neutrophil extracellular trap formation;ko05034//Alcoholism;ko05322//Systemic lupus erythematosus	K11254;K11254;K11254;K11254	GO:0000781//chromosome, telomeric region;GO:0000786//nucleosome;GO:0005576//extracellular region;GO:0005634//nucleus;GO:0005654//nucleoplasm;GO:0005694//chromosome;GO:0016020//membrane;GO:0032991//protein-containing complex;GO:0043505//CENP-A containing nucleosome;GO:0070062//extracellular exosome	GO:0003677//DNA binding;GO:0003723//RNA binding;GO:0005515//protein binding;GO:0030527//structural constituent of chromatin;GO:0046982//protein heterodimerization activity	GO:0006334//nucleosome assembly;GO:0032200//telomere organization;GO:0045653//negative regulation of megakaryocyte differentiation;GO:0061644//protein localization to CENP-A containing chromatin	--
ENSG00000062716	4051	3895	3375	12714	13566	9602	40.565	42.315	31.399	112.529	140.317	88.069	38.093	113.638333333333	1.57685176123703	2.69951184271305e-38	5.31836753890602e-36	VMP1	vacuole membrane protein 1 [Source:HGNC Symbol;Acc:HGNC:29559]	Cellular Processes	Transport and catabolism	ko04140//Autophagy - animal	K21248	GO:0000407//phagophore assembly site;GO:0000421//autophagosome membrane;GO:0005730//nucleolus;GO:0005773//vacuole;GO:0005774//vacuolar membrane;GO:0005783//endoplasmic reticulum;GO:0005789//endoplasmic reticulum membrane;GO:0005886//plasma membrane;GO:0012505//endomembrane system;GO:0016020//membrane;GO:0033116//endoplasmic reticulum-Golgi intermediate compartment membrane	GO:0005515//protein binding;GO:0017128//phospholipid scramblase activity	GO:0000045//autophagosome assembly;GO:0006869//lipid transport;GO:0006914//autophagy;GO:0007030//Golgi organization;GO:0007155//cell adhesion;GO:0007566//embryo implantation;GO:0016240//autophagosome membrane docking;GO:0017121//plasma membrane phospholipid scrambling;GO:0034329//cell junction assembly;GO:0042953//lipoprotein transport;GO:0098609//cell-cell adhesion;GO:0140056//organelle localiza…	--
ENSG00000171848	1953	2129	1499	6415	7179	5822	19.594	22.589	12.527	70.896	89.450	66.025	18.2366666666667	75.457	2.04881268799047	5.37217718615237e-38	1.04563280050954e-35	RRM2	ribonucleotide reductase regulatory subunit M2 [Source:HGNC Symbol;Acc:HGNC:10452]	Metabolism;Metabolism;Metabolism;Cellular Processes;Metabolism;Metabolism	Global and overview maps;Nucleotide metabolism;Xenobiotics biodegradation and metabolism;Cell growth and death;Nucleotide metabolism;Metabolism of other amino acids	ko01100//Metabolic pathways;ko00230//Purine metabolism;ko00983//Drug metabolism - other enzymes;ko04115//p53 signaling pathway;ko00240//Pyrimidine metabolism;ko00480//Glutathione metabolism	K10808;K10808;K10808;K10808;K10808;K10808	GO:0005634//nucleus;GO:0005737//cytoplasm;GO:0005829//cytosol;GO:0005971//ribonucleoside-diphosphate reductase complex	GO:0004748//ribonucleoside-diphosphate reductase activity, thioredoxin disulfide as acceptor;GO:0005515//protein binding;GO:0008199//ferric iron binding;GO:0016491//oxidoreductase activity;GO:0042802//identical protein binding;GO:0042803//protein homodimerization activity;GO:0046872//metal ion binding	GO:0001824//blastocyst development;GO:0006260//DNA replication;GO:0009185//ribonucleoside diphosphate metabolic process;GO:0009262//deoxyribonucleotide metabolic process;GO:0009263//deoxyribonucleotide biosynthetic process;GO:0009265//2'-deoxyribonucleotide biosynthetic process;GO:0051290//protein heterotetramerization;GO:0055086//nucleobase-containing small molecule metabolic process;GO:1900087/…	--
ENSG00000168298	73412	70527	80421	22339	18109	16384	2925.893	2998.832	2624.907	898.239	853.005	673.812	2849.87733333333	808.352	-1.8178442609584	7.41895291907472e-38	1.42682362390062e-35	H1-4	H1.4 linker histone, cluster member [Source:HGNC Symbol;Acc:HGNC:4718]	-	-	-	-	GO:0000786//nucleosome;GO:0000792//heterochromatin;GO:0005634//nucleus;GO:0005694//chromosome	GO:0003677//DNA binding;GO:0003690//double-stranded DNA binding;GO:0003723//RNA binding;GO:0005515//protein binding;GO:0030527//structural constituent of chromatin;GO:0031490//chromatin DNA binding;GO:0031492//nucleosomal DNA binding	GO:0000122//negative regulation of transcription by RNA polymerase II;GO:0006325//chromatin organization;GO:0006334//nucleosome assembly;GO:0006357//regulation of transcription by RNA polymerase II;GO:0030261//chromosome condensation;GO:0045910//negative regulation of DNA recombination;GO:0080182//histone H3-K4 trimethylation;GO:0098532//histone H3-K27 trimethylation	--
ENSG00000145632	150	144	124	599	680	531	2.187	2.129	1.419	11.332	16.613	11.857	1.91166666666667	13.2673333333333	2.79497553483194	1.26706501526856e-37	2.40816886137219e-35	PLK2	polo like kinase 2 [Source:HGNC Symbol;Acc:HGNC:19699]	Environmental Information Processing	Signal transduction	ko04068//FoxO signaling pathway	K08861	GO:0000776//kinetochore;GO:0000785//chromatin;GO:0000922//spindle pole;GO:0005634//nucleus;GO:0005737//cytoplasm;GO:0005813//centrosome;GO:0005814//centriole;GO:0005829//cytosol;GO:0005856//cytoskeleton;GO:0030425//dendrite;GO:0042995//cell projection	GO:0000166//nucleotide binding;GO:0004672//protein kinase activity;GO:0004674//protein serine/threonine kinase activity;GO:0005515//protein binding;GO:0005524//ATP binding;GO:0016301//kinase activity;GO:0016740//transferase activity;GO:0043008//ATP-dependent protein binding;GO:0106310//protein serine kinase activity	GO:0000082//G1/S transition of mitotic cell cycle;GO:0000278//mitotic cell cycle;GO:0002862//negative regulation of inflammatory response to antigenic stimulus;GO:0006468//protein phosphorylation;GO:0006977//DNA damage response, signal transduction by p53 class mediator resulting in cell cycle arrest;GO:0007052//mitotic spindle organization;GO:0007265//Ras protein signal transduction;GO:0007613//…	--
ENSG00000172831	519	457	491	1649	1595	1473	5.945	5.131	4.623	17.728	20.361	16.309	5.233	18.1326666666667	1.79288094545531	1.48891994800592e-37	2.79691880930647e-35	CES2	carboxylesterase 2 [Source:HGNC Symbol;Acc:HGNC:1864]	Metabolism	Xenobiotics biodegradation and metabolism	ko00983//Drug metabolism - other enzymes	K03927	GO:0005783//endoplasmic reticulum;GO:0005788//endoplasmic reticulum lumen;GO:0043231//intracellular membrane-bounded organelle	GO:0016787//hydrolase activity;GO:0047374//methylumbelliferyl-acetate deacetylase activity;GO:0052689//carboxylic ester hydrolase activity	GO:0006629//lipid metabolic process;GO:0006693//prostaglandin metabolic process;GO:0006805//xenobiotic metabolic process;GO:0009056//catabolic process	--
ENSG00000275221	10391	10264	14687	2230	1957	2239	657.116	692.479	760.625	142.274	146.265	146.105	703.406666666667	144.881333333333	-2.27948727994796	2.14810266174237e-37	3.98880442533885e-35	H2AC15	H2A clustered histone 15 [Source:HGNC Symbol;Acc:HGNC:4726]	Organismal Systems;Human Diseases;Cellular Processes;Human Diseases	Immune system;Substance dependence;Cell growth and death;Immune disease	ko04613//Neutrophil extracellular trap formation;ko05034//Alcoholism;ko04217//Necroptosis;ko05322//Systemic lupus erythematosus	K11251;K11251;K11251;K11251	GO:0000786//nucleosome;GO:0005634//nucleus;GO:0005694//chromosome;GO:0043229//intracellular organelle;GO:0070062//extracellular exosome	GO:0003677//DNA binding;GO:0005515//protein binding;GO:0019899//enzyme binding;GO:0030527//structural constituent of chromatin;GO:0046982//protein heterodimerization activity	GO:0008150//biological_process	--
ENSG00000187837	109074	105968	144677	29313	25775	23046	4680.260	4850.973	5083.950	1268.954	1307.112	1020.402	4871.72766666667	1198.82266666667	-2.02281522084224	3.34536662879132e-37	6.14140885092315e-35	H1-2	H1.2 linker histone, cluster member [Source:HGNC Symbol;Acc:HGNC:4716]	-	-	-	-	GO:0000786//nucleosome;GO:0000791//euchromatin;GO:0005634//nucleus;GO:0005694//chromosome	GO:0003677//DNA binding;GO:0003690//double-stranded DNA binding;GO:0003723//RNA binding;GO:0005515//protein binding;GO:0030527//structural constituent of chromatin;GO:0031490//chromatin DNA binding;GO:0031492//nucleosomal DNA binding	GO:0000122//negative regulation of transcription by RNA polymerase II;GO:0006325//chromatin organization;GO:0006334//nucleosome assembly;GO:0006357//regulation of transcription by RNA polymerase II;GO:0030261//chromosome condensation;GO:0045910//negative regulation of DNA recombination;GO:0080182//histone H3-K4 trimethylation;GO:0098532//histone H3-K27 trimethylation	--
ENSG00000196890	17289	19896	33598	3149	2932	2897	1188.176	1458.850	1890.814	216.969	236.455	203.860	1512.61333333333	219.094666666667	-2.78741697018301	3.39025565101739e-37	6.15388539799842e-35	H2BC26	H2B clustered histone 26 [Source:HGNC Symbol;Acc:HGNC:20514]	Human Diseases;Organismal Systems;Human Diseases;Human Diseases	Cancer: overview;Immune system;Substance dependence;Immune disease	ko05203//Viral carcinogenesis;ko04613//Neutrophil extracellular trap formation;ko05034//Alcoholism;ko05322//Systemic lupus erythematosus	K11252;K11252;K11252;K11252	GO:0000786//nucleosome;GO:0005634//nucleus;GO:0005654//nucleoplasm;GO:0005694//chromosome;GO:0005829//cytosol;GO:0043229//intracellular organelle	GO:0003674//molecular_function;GO:0003677//DNA binding;GO:0030527//structural constituent of chromatin;GO:0046982//protein heterodimerization activity	-	--
ENSG00000064989	1309	1605	1302	291	388	265	10.666	13.719	7.392	2.201	3.642	1.977	10.5923333333333	2.60666666666667	-2.02274241665353	4.3218606141695e-37	7.75773980243426e-35	CALCRL	calcitonin receptor like receptor [Source:HGNC Symbol;Acc:HGNC:16709]	Environmental Information Processing;Organismal Systems	Signaling molecules and interaction;Circulatory system	ko04080//Neuroactive ligand-receptor interaction;ko04270//Vascular smooth muscle contraction	K04577;K04577	GO:0005737//cytoplasm;GO:0005764//lysosome;GO:0005768//endosome;GO:0005783//endoplasmic reticulum;GO:0005886//plasma membrane;GO:0016020//membrane;GO:1903143//adrenomedullin receptor complex;GO:1990406//CGRP receptor complex	GO:0001605//adrenomedullin receptor activity;GO:0001635//calcitonin gene-related peptide receptor activity;GO:0004888//transmembrane signaling receptor activity;GO:0004930//G protein-coupled receptor activity;GO:0004948//calcitonin receptor activity;GO:0005515//protein binding;GO:1990409//adrenomedullin binding	GO:0001525//angiogenesis;GO:0006816//calcium ion transport;GO:0007165//signal transduction;GO:0007166//cell surface receptor signaling pathway;GO:0007186//G protein-coupled receptor signaling pathway;GO:0007187//G protein-coupled receptor signaling pathway, coupled to cyclic nucleotide second messenger;GO:0007189//adenylate cyclase-activating G protein-coupled receptor signaling pathway;GO:000750…	--
ENSG00000160691	13999	12728	16338	57447	55872	44103	177.066	167.233	165.642	693.424	834.086	489.519	169.980333333333	672.343	1.98382958403888	6.060975500259e-37	1.07598966161191e-34	SHC1	SHC adaptor protein 1 [Source:HGNC Symbol;Acc:HGNC:10840]	Environmental Information Processing;Cellular Processes;Organismal Systems;Human Diseases;Human Diseases;Human Diseases;Human Diseases;Environmental Information Processing;Human Diseases;Organismal Systems;Organismal Systems;Organismal Systems;Organismal Systems;Organismal Systems;Organismal Systems;Human Diseases;Environmental Information Processing;Human Diseases;Human Diseases;Human Diseases;H…	Signal transduction;Cellular community - eukaryotes;Immune system;Substance dependence;Cancer: specific types;Cancer: overview;Cancer: specific types;Signal transduction;Cancer: specific types;Endocrine system;Endocrine system;Endocrine system;Nervous system;Endocrine system;Immune system;Drug resistance: antineoplastic;Signal transduction;Drug resistance: antineoplastic;Infectious disease: bacte…	ko04014//Ras signaling pathway;ko04510//Focal adhesion;ko04062//Chemokine signaling pathway;ko05034//Alcoholism;ko05225//Hepatocellular carcinoma;ko05206//MicroRNAs in cancer;ko05226//Gastric cancer;ko04072//Phospholipase D signaling pathway;ko05224//Breast cancer;ko04910//Insulin signaling pathway;ko04915//Estrogen signaling pathway;ko04926//Relaxin signaling pathway;ko04722//Neurotrophin signal…	K06279;K06279;K06279;K06279;K06279;K06279;K06279;K06279;K06279;K06279;K06279;K06279;K06279;K06279;K06279;K06279;K06279;K06279;K06279;K06279;K06279;K06279	GO:0005737//cytoplasm;GO:0005739//mitochondrion;GO:0005759//mitochondrial matrix;GO:0005829//cytosol;GO:0005886//plasma membrane;GO:0005925//focal adhesion;GO:0070161//anchoring junction;GO:0070435//Shc-EGFR complex	GO:0001784//phosphotyrosine residue binding;GO:0005068//transmembrane receptor protein tyrosine kinase adaptor activity;GO:0005154//epidermal growth factor receptor binding;GO:0005158//insulin receptor binding;GO:0005159//insulin-like growth factor receptor binding;GO:0005168//neurotrophin TRKA receptor binding;GO:0005515//protein binding;GO:0005543//phospholipid binding;GO:0030971//receptor tyro…	GO:0001525//angiogenesis;GO:0007173//epidermal growth factor receptor signaling pathway;GO:0007176//regulation of epidermal growth factor-activated receptor activity;GO:0007507//heart development;GO:0008284//positive regulation of cell population proliferation;GO:0008286//insulin receptor signaling pathway;GO:0016525//negative regulation of angiogenesis;GO:0030036//actin cytoskeleton organization…	--
ENSG00000169248	165	189	176	757	785	632	1.032	1.261	0.901	4.776	5.803	4.079	1.06466666666667	4.886	2.19825205157718	1.43223092772431e-36	2.51496637362893e-34	CXCL11	C-X-C motif chemokine ligand 11 [Source:HGNC Symbol;Acc:HGNC:10638]	Environmental Information Processing;Organismal Systems;Organismal Systems;Environmental Information Processing	Signaling molecules and interaction;Immune system;Immune system;Signaling molecules and interaction	ko04060//Cytokine-cytokine receptor interaction;ko04062//Chemokine signaling pathway;ko04620//Toll-like receptor signaling pathway;ko04061//Viral protein interaction with cytokine and cytokine receptor	K12672;K12672;K12672;K12672	GO:0005576//extracellular region;GO:0005615//extracellular space	GO:0005125//cytokine activity;GO:0005515//protein binding;GO:0008009//chemokine activity;GO:0008201//heparin binding;GO:0045236//CXCR chemokine receptor binding;GO:0048248//CXCR3 chemokine receptor binding	GO:0006935//chemotaxis;GO:0006952//defense response;GO:0006954//inflammatory response;GO:0006955//immune response;GO:0007165//signal transduction;GO:0007189//adenylate cyclase-activating G protein-coupled receptor signaling pathway;GO:0007267//cell-cell signaling;GO:0009605//response to external stimulus;GO:0010818//T cell chemotaxis;GO:0030593//neutrophil chemotaxis;GO:0042127//regulation of cel…	--
ENSG00000135423	231	230	304	1221	1307	993	3.066	3.370	3.572	16.900	21.156	14.350	3.336	17.4686666666667	2.38857830177805	2.02896187703126e-36	3.52450313155268e-34	GLS2	glutaminase 2 [Source:HGNC Symbol;Acc:HGNC:29570]	Metabolism;Human Diseases;Organismal Systems;Organismal Systems;Human Diseases;Metabolism;Organismal Systems;Metabolism;Metabolism	Global and overview maps;Cancer: overview;Nervous system;Nervous system;Cancer: overview;Amino acid metabolism;Excretory system;Amino acid metabolism;Metabolism of other amino acids	ko01100//Metabolic pathways;ko05206//MicroRNAs in cancer;ko04724//Glutamatergic synapse;ko04727//GABAergic synapse;ko05230//Central carbon metabolism in cancer;ko00250//Alanine, aspartate and glutamate metabolism;ko04964//Proximal tubule bicarbonate reclamation;ko00220//Arginine biosynthesis;ko00470//D-Amino acid metabolism	K01425;K01425;K01425;K01425;K01425;K01425;K01425;K01425;K01425	GO:0005739//mitochondrion;GO:0005759//mitochondrial matrix	GO:0004359//glutaminase activity;GO:0005515//protein binding;GO:0016787//hydrolase activity	GO:0006520//cellular amino acid metabolic process;GO:0006537//glutamate biosynthetic process;GO:0006541//glutamine metabolic process;GO:0006543//glutamine catabolic process;GO:0042981//regulation of apoptotic process;GO:0072593//reactive oxygen species metabolic process	--
ENSG00000183696	188	177	229	1434	1190	860	4.318	4.646	4.976	32.039	32.517	22.196	4.64666666666667	28.9173333333333	2.63766645708192	2.76151855900534e-36	4.74599280007779e-34	UPP1	uridine phosphorylase 1 [Source:HGNC Symbol;Acc:HGNC:12576]	Metabolism;Metabolism;Metabolism	Global and overview maps;Xenobiotics biodegradation and metabolism;Nucleotide metabolism	ko01100//Metabolic pathways;ko00983//Drug metabolism - other enzymes;ko00240//Pyrimidine metabolism	K00757;K00757;K00757	GO:0005654//nucleoplasm;GO:0005737//cytoplasm;GO:0005829//cytosol	GO:0003824//catalytic activity;GO:0004850//uridine phosphorylase activity;GO:0009032//thymidine phosphorylase activity;GO:0016740//transferase activity;GO:0016757//glycosyltransferase activity;GO:0016763//pentosyltransferase activity;GO:0042802//identical protein binding;GO:0047847//deoxyuridine phosphorylase activity	GO:0006139//nucleobase-containing compound metabolic process;GO:0006218//uridine catabolic process;GO:0006220//pyrimidine nucleotide metabolic process;GO:0006248//CMP catabolic process;GO:0006249//dCMP catabolic process;GO:0009116//nucleoside metabolic process;GO:0009164//nucleoside catabolic process;GO:0009166//nucleotide catabolic process;GO:0042149//cellular response to glucose starvation;GO:0…	--
ENSG00000197191	37	34	67	619	446	468	1.523	1.493	2.259	25.706	21.698	19.879	1.75833333333333	22.4276666666667	3.67299903467236	5.44352125561157e-36	9.25685114572683e-34	CYSRT1	cysteine rich tail 1 [Source:HGNC Symbol;Acc:HGNC:30529]	-	-	-	-	GO:0070062//extracellular exosome	GO:0005515//protein binding;GO:0042802//identical protein binding	-	--
ENSG00000120738	508	612	442	2300	1986	1917	5.079	6.528	3.619	23.202	23.469	19.779	5.07533333333333	22.15	2.12573221618667	8.23047983686706e-36	1.38503543504778e-33	EGR1	early growth response 1 [Source:HGNC Symbol;Acc:HGNC:3238]	Human Diseases;Human Diseases;Environmental Information Processing;Organismal Systems;Human Diseases;Organismal Systems	Neurodegenerative disease;Infectious disease: viral;Signal transduction;Endocrine system;Endocrine and metabolic disease;Endocrine system	ko05020//Prion disease;ko05166//Human T-cell leukemia virus 1 infection;ko04371//Apelin signaling pathway;ko04928//Parathyroid hormone synthesis, secretion and action;ko04933//AGE-RAGE signaling pathway in diabetic complications;ko04912//GnRH signaling pathway	K09203;K09203;K09203;K09203;K09203;K09203	GO:0000785//chromatin;GO:0005634//nucleus;GO:0005654//nucleoplasm;GO:0005737//cytoplasm	GO:0000976//transcription cis-regulatory region binding;GO:0000977//RNA polymerase II transcription regulatory region sequence-specific DNA binding;GO:0000978//RNA polymerase II cis-regulatory region sequence-specific DNA binding;GO:0000981//DNA-binding transcription factor activity, RNA polymerase II-specific;GO:0001228//DNA-binding transcription activator activity, RNA polymerase II-specific;GO…	GO:0000122//negative regulation of transcription by RNA polymerase II;GO:0001666//response to hypoxia;GO:0002931//response to ischemia;GO:0006355//regulation of transcription, DNA-templated;GO:0006357//regulation of transcription by RNA polymerase II;GO:0009749//response to glucose;GO:0010628//positive regulation of gene expression;GO:0030217//T cell differentiation;GO:0030509//BMP signaling path…	zf-C2H2
ENSG00000185022	301	315	398	2121	1688	1414	3.903	4.377	4.234	27.914	26.011	18.856	4.17133333333333	24.2603333333333	2.54001886457887	2.16136048336163e-35	3.59966789780486e-33	MAFF	MAF bZIP transcription factor F [Source:HGNC Symbol;Acc:HGNC:6780]	-	-	-	-	GO:0000785//chromatin;GO:0005634//nucleus;GO:0005654//nucleoplasm;GO:0005739//mitochondrion;GO:0090575//RNA polymerase II transcription regulator complex	GO:0000978//RNA polymerase II cis-regulatory region sequence-specific DNA binding;GO:0000981//DNA-binding transcription factor activity, RNA polymerase II-specific;GO:0001228//DNA-binding transcription activator activity, RNA polymerase II-specific;GO:0003677//DNA binding;GO:0003700//DNA-binding transcription factor activity;GO:0005515//protein binding;GO:0043565//sequence-specific DNA binding;GO…	GO:0000122//negative regulation of transcription by RNA polymerase II;GO:0001701//in utero embryonic development;GO:0006355//regulation of transcription, DNA-templated;GO:0006357//regulation of transcription by RNA polymerase II;GO:0007567//parturition;GO:0035914//skeletal muscle cell differentiation;GO:0045604//regulation of epidermal cell differentiation;GO:0045944//positive regulation of trans…	TF_bZIP
ENSG00000163071	186	138	132	627	819	649	1.700	1.288	0.903	5.536	8.959	5.958	1.297	6.81766666666667	2.39409958452554	4.57654076243541e-35	7.54428734868817e-33	SPATA18	spermatogenesis associated 18 [Source:HGNC Symbol;Acc:HGNC:29579]	-	-	-	-	GO:0005737//cytoplasm;GO:0005739//mitochondrion;GO:0005741//mitochondrial outer membrane;GO:0016020//membrane;GO:0043231//intracellular membrane-bounded organelle	GO:0005515//protein binding;GO:0042802//identical protein binding	GO:0006974//cellular response to DNA damage stimulus;GO:0035694//mitochondrial protein catabolic process;GO:0035695//mitophagy by induced vacuole formation	--
ENSG00000112984	6511	5402	6186	1999	2250	1843	68.461	60.792	53.287	20.961	28.964	21.051	60.8466666666667	23.6586666666667	-1.36280946075223	5.81689215717361e-35	9.49211038375149e-33	KIF20A	kinesin family member 20A [Source:HGNC Symbol;Acc:HGNC:9787]	-	-	-	-	GO:0005634//nucleus;GO:0005654//nucleoplasm;GO:0005737//cytoplasm;GO:0005794//Golgi apparatus;GO:0005819//spindle;GO:0005856//cytoskeleton;GO:0005871//kinesin complex;GO:0005874//microtubule;GO:0030496//midbody;GO:0045171//intercellular bridge	GO:0000166//nucleotide binding;GO:0003774//cytoskeletal motor activity;GO:0003777//microtubule motor activity;GO:0005515//protein binding;GO:0005524//ATP binding;GO:0008017//microtubule binding;GO:0016887//ATP hydrolysis activity;GO:0019901//protein kinase binding	GO:0000281//mitotic cytokinesis;GO:0001578//microtubule bundle formation;GO:0007018//microtubule-based movement;GO:0015031//protein transport;GO:0032465//regulation of cytokinesis;GO:0061952//midbody abscission	--
ENSG00000185130	25469	26161	35687	7073	6260	5673	1771.353	1941.087	2032.617	496.261	514.552	407.127	1915.019	472.646666666667	-2.01852472038422	7.59299765551203e-35	1.22664877124797e-32	H2BC13	H2B clustered histone 13 [Source:HGNC Symbol;Acc:HGNC:4748]	Human Diseases;Organismal Systems;Human Diseases;Human Diseases	Cancer: overview;Immune system;Substance dependence;Immune disease	ko05203//Viral carcinogenesis;ko04613//Neutrophil extracellular trap formation;ko05034//Alcoholism;ko05322//Systemic lupus erythematosus	K11252;K11252;K11252;K11252	GO:0000786//nucleosome;GO:0005634//nucleus;GO:0005654//nucleoplasm;GO:0005694//chromosome;GO:0005829//cytosol;GO:0043229//intracellular organelle;GO:0070062//extracellular exosome	GO:0003677//DNA binding;GO:0005515//protein binding;GO:0030527//structural constituent of chromatin;GO:0046982//protein heterodimerization activity	GO:0006334//nucleosome assembly	--
ENSG00000196747	90773	93154	115517	26090	20438	16871	5751.982	6297.493	5994.586	1667.927	1530.639	1103.146	6014.687	1433.904	-2.06854122382698	1.4899486697767e-34	2.38318027329135e-32	H2AC13	H2A clustered histone 13 [Source:HGNC Symbol;Acc:HGNC:4725]	Organismal Systems;Human Diseases;Cellular Processes;Human Diseases	Immune system;Substance dependence;Cell growth and death;Immune disease	ko04613//Neutrophil extracellular trap formation;ko05034//Alcoholism;ko04217//Necroptosis;ko05322//Systemic lupus erythematosus	K11251;K11251;K11251;K11251	GO:0000786//nucleosome;GO:0005634//nucleus;GO:0005694//chromosome;GO:0043229//intracellular organelle;GO:0070062//extracellular exosome	GO:0003677//DNA binding;GO:0005515//protein binding;GO:0019899//enzyme binding;GO:0030527//structural constituent of chromatin;GO:0046982//protein heterodimerization activity	GO:0008150//biological_process	--
ENSG00000276368	80358	79522	89228	23281	16847	14481	5295.273	5590.517	4815.197	1547.719	1312.012	984.646	5233.66233333333	1281.459	-2.03003352659189	4.01119549719834e-34	6.35302580953325e-32	H2AC14	H2A clustered histone 14 [Source:HGNC Symbol;Acc:HGNC:4727]	Organismal Systems;Human Diseases;Cellular Processes;Human Diseases	Immune system;Substance dependence;Cell growth and death;Immune disease	ko04613//Neutrophil extracellular trap formation;ko05034//Alcoholism;ko04217//Necroptosis;ko05322//Systemic lupus erythematosus	K11251;K11251;K11251;K11251	GO:0000786//nucleosome;GO:0005634//nucleus;GO:0005694//chromosome;GO:0043229//intracellular organelle;GO:0070062//extracellular exosome	GO:0003674//molecular_function;GO:0003677//DNA binding;GO:0030527//structural constituent of chromatin;GO:0046982//protein heterodimerization activity	GO:0008150//biological_process	--
ENSG00000050555	91	91	153	793	748	714	0.383	0.432	0.556	4.010	4.118	3.586	0.457	3.90466666666667	3.09493332333029	6.00416646815747e-34	9.41721449447416e-32	LAMC3	laminin subunit gamma 3 [Source:HGNC Symbol;Acc:HGNC:6494]	Human Diseases;Environmental Information Processing;Human Diseases;Cellular Processes;Human Diseases;Human Diseases;Human Diseases;Environmental Information Processing	Cancer: overview;Signal transduction;Infectious disease: viral;Cellular community - eukaryotes;Infectious disease: parasitic;Infectious disease: parasitic;Cancer: specific types;Signaling molecules and interaction	ko05200//Pathways in cancer;ko04151//PI3K-Akt signaling pathway;ko05165//Human papillomavirus infection;ko04510//Focal adhesion;ko05145//Toxoplasmosis;ko05146//Amoebiasis;ko05222//Small cell lung cancer;ko04512//ECM-receptor interaction	K06247;K06247;K06247;K06247;K06247;K06247;K06247;K06247	GO:0005576//extracellular region;GO:0005604//basement membrane;GO:0016020//membrane;GO:0031012//extracellular matrix	GO:0005198//structural molecule activity	GO:0000904//cell morphogenesis involved in differentiation;GO:0007155//cell adhesion;GO:0007601//visual perception;GO:0014002//astrocyte development;GO:0060041//retina development in camera-type eye	--
ENSG00000177984	3	3	7	257	245	177	0.123	0.131	0.234	10.603	11.841	7.469	0.162666666666667	9.971	5.93774764880229	6.12194669604046e-34	9.50962008408977e-32	LCN15	lipocalin 15 [Source:HGNC Symbol;Acc:HGNC:33777]	-	-	-	-	GO:0005576//extracellular region	GO:0005515//protein binding;GO:0036094//small molecule binding	-	--
ENSG00000140545	432	414	518	2090	1744	1666	7.208	7.609	7.710	33.905	33.771	27.612	7.509	31.7626666666667	2.08063934362064	7.56052763811919e-34	1.16324118089348e-31	MFGE8	milk fat globule EGF and factor V/VIII domain containing [Source:HGNC Symbol;Acc:HGNC:7036]	-	-	-	-	GO:0002080//acrosomal membrane;GO:0005576//extracellular region;GO:0005615//extracellular space;GO:0005788//endoplasmic reticulum lumen;GO:0009897//external side of plasma membrane;GO:0016020//membrane;GO:0031410//cytoplasmic vesicle;GO:0062023//collagen-containing extracellular matrix;GO:0070062//extracellular exosome;GO:1903561//extracellular vesicle	GO:0001786//phosphatidylserine binding;GO:0005178//integrin binding;GO:0005201//extracellular matrix structural constituent	GO:0001525//angiogenesis;GO:0007155//cell adhesion;GO:0007338//single fertilization;GO:0043277//apoptotic cell clearance	--
ENSG00000198753	12	1	8	200	236	213	0.116	0.005	0.033	1.349	1.413	1.216	0.0513333333333333	1.326	4.69104102013884	1.12608792878277e-33	1.7162217442911e-31	PLXNB3	plexin B3 [Source:HGNC Symbol;Acc:HGNC:9105]	Organismal Systems	Development and regeneration	ko04360//Axon guidance	K06821	GO:0002116//semaphorin receptor complex;GO:0005886//plasma membrane;GO:0009986//cell surface;GO:0016020//membrane	GO:0005515//protein binding;GO:0017154//semaphorin receptor activity;GO:0019904//protein domain specific binding;GO:0051022//Rho GDP-dissociation inhibitor binding;GO:0098632//cell-cell adhesion mediator activity	GO:0001938//positive regulation of endothelial cell proliferation;GO:0007156//homophilic cell adhesion via plasma membrane adhesion molecules;GO:0007162//negative regulation of cell adhesion;GO:0007399//nervous system development;GO:0008360//regulation of cell shape;GO:0010593//negative regulation of lamellipodium assembly;GO:0010976//positive regulation of neuron projection development;GO:003033…	--
ENSG00000108387	42	46	57	313	369	299	0.903	0.932	1.307	6.549	8.790	6.940	1.04733333333333	7.42633333333333	2.82592939256075	1.67299295772329e-33	2.52590665719811e-31	SEPTIN4	septin 4 [Source:HGNC Symbol;Acc:HGNC:9165]	Cellular Processes;Cellular Processes	Cell growth and death;Cell growth and death	ko04210//Apoptosis;ko04215//Apoptosis - multiple species	K16943;K16943	GO:0005634//nucleus;GO:0005654//nucleoplasm;GO:0005737//cytoplasm;GO:0005739//mitochondrion;GO:0005741//mitochondrial outer membrane;GO:0005829//cytosol;GO:0005856//cytoskeleton;GO:0005929//cilium;GO:0005940//septin ring;GO:0008021//synaptic vesicle;GO:0015630//microtubule cytoskeleton;GO:0030133//transport vesicle;GO:0030424//axon;GO:0030425//dendrite;GO:0031105//septin complex;GO:0031410//cytop…	GO:0000166//nucleotide binding;GO:0000287//magnesium ion binding;GO:0003924//GTPase activity;GO:0005198//structural molecule activity;GO:0005515//protein binding;GO:0005525//GTP binding;GO:0042802//identical protein binding;GO:0060090//molecular adaptor activity	GO:0001764//neuron migration;GO:0006915//apoptotic process;GO:0007049//cell cycle;GO:0007283//spermatogenesis;GO:0017157//regulation of exocytosis;GO:0030154//cell differentiation;GO:0030317//flagellated sperm motility;GO:0031398//positive regulation of protein ubiquitination;GO:0042981//regulation of apoptotic process;GO:0043065//positive regulation of apoptotic process;GO:0048515//spermatid dif…	--
ENSG00000184678	84372	81752	101711	27072	23400	20763	1189.949	1230.080	1174.766	385.197	390.037	302.167	1198.265	359.133666666667	-1.73835419124913	1.68933785050978e-33	2.52696786805422e-31	H2BC21	H2B clustered histone 21 [Source:HGNC Symbol;Acc:HGNC:4760]	Human Diseases;Organismal Systems;Human Diseases;Human Diseases	Cancer: overview;Immune system;Substance dependence;Immune disease	ko05203//Viral carcinogenesis;ko04613//Neutrophil extracellular trap formation;ko05034//Alcoholism;ko05322//Systemic lupus erythematosus	K11252;K11252;K11252;K11252	GO:0000786//nucleosome;GO:0005615//extracellular space;GO:0005634//nucleus;GO:0005654//nucleoplasm;GO:0005694//chromosome;GO:0005829//cytosol;GO:0043229//intracellular organelle;GO:0070062//extracellular exosome	GO:0003677//DNA binding;GO:0005515//protein binding;GO:0030527//structural constituent of chromatin;GO:0046982//protein heterodimerization activity	GO:0002227//innate immune response in mucosa;GO:0006334//nucleosome assembly;GO:0019731//antibacterial humoral response;GO:0042742//defense response to bacterium;GO:0050830//defense response to Gram-positive bacterium;GO:0061844//antimicrobial humoral immune response mediated by antimicrobial peptide	--
ENSG00000091592	13	18	15	225	218	180	0.219	0.113	0.150	1.717	2.033	1.443	0.160666666666667	1.731	3.42946317385783	1.88298490972234e-33	2.79079093729949e-31	NLRP1	NLR family pyrin domain containing 1 [Source:HGNC Symbol;Acc:HGNC:14374]	Organismal Systems	Immune system	ko04621//NOD-like receptor signaling pathway	K12798	GO:0005634//nucleus;GO:0005654//nucleoplasm;GO:0005730//nucleolus;GO:0005737//cytoplasm;GO:0005829//cytosol;GO:0061702//inflammasome complex;GO:0072558//NLRP1 inflammasome complex	GO:0000166//nucleotide binding;GO:0003690//double-stranded DNA binding;GO:0003725//double-stranded RNA binding;GO:0005515//protein binding;GO:0005524//ATP binding;GO:0008233//peptidase activity;GO:0008656//cysteine-type endopeptidase activator activity involved in apoptotic process;GO:0016787//hydrolase activity;GO:0016887//ATP hydrolysis activity;GO:0019899//enzyme binding;GO:0019904//protein do…	GO:0002221//pattern recognition receptor signaling pathway;GO:0002376//immune system process;GO:0006508//proteolysis;GO:0006915//apoptotic process;GO:0006919//activation of cysteine-type endopeptidase activity involved in apoptotic process;GO:0006954//inflammatory response;GO:0012501//programmed cell death;GO:0031098//stress-activated protein kinase signaling cascade;GO:0032495//response to muram…	--
ENSG00000174307	1253	1173	1781	6180	6575	6476	18.278	19.482	24.907	92.308	125.032	101.424	20.889	106.254666666667	2.34671087093809	1.95011021587215e-33	2.8640027761286e-31	PHLDA3	pleckstrin homology like domain family A member 3 [Source:HGNC Symbol;Acc:HGNC:8934]	-	-	-	-	GO:0005737//cytoplasm;GO:0005886//plasma membrane;GO:0016020//membrane	GO:0005546//phosphatidylinositol-4,5-bisphosphate binding;GO:0005547//phosphatidylinositol-3,4,5-trisphosphate binding;GO:0010314//phosphatidylinositol-5-phosphate binding;GO:0032266//phosphatidylinositol-3-phosphate binding;GO:0043325//phosphatidylinositol-3,4-bisphosphate binding;GO:0080025//phosphatidylinositol-3,5-bisphosphate binding;GO:1901981//phosphatidylinositol phosphate binding	GO:0006915//apoptotic process;GO:0009653//anatomical structure morphogenesis;GO:0042771//intrinsic apoptotic signaling pathway in response to DNA damage by p53 class mediator;GO:0043065//positive regulation of apoptotic process;GO:0051898//negative regulation of protein kinase B signaling	--
ENSG00000176971	328	351	308	43	52	51	3.457	3.947	2.659	0.457	0.648	0.555	3.35433333333333	0.553333333333333	-2.59980532147155	2.40698149808674e-33	3.50313388302624e-31	FIBIN	fin bud initiation factor homolog [Source:HGNC Symbol;Acc:HGNC:33747]	-	-	-	-	GO:0005575//cellular_component;GO:0005576//extracellular region;GO:0005783//endoplasmic reticulum;GO:0005794//Golgi apparatus	GO:0003674//molecular_function;GO:0042803//protein homodimerization activity	GO:0008150//biological_process;GO:0010042//response to manganese ion;GO:0070528//protein kinase C signaling;GO:0071548//response to dexamethasone	--
ENSG00000162552	6	6	16	196	225	239	0.047	0.051	0.104	2.089	2.309	2.738	0.0673333333333333	2.37866666666667	5.14268841716851	6.02128726289127e-33	8.68516926178647e-31	WNT4	Wnt family member 4 [Source:HGNC Symbol;Acc:HGNC:12783]	Human Diseases;Human Diseases;Human Diseases;Human Diseases;Human Diseases;Organismal Systems;Environmental Information Processing;Human Diseases;Environmental Information Processing;Human Diseases;Environmental Information Processing;Human Diseases;Human Diseases;Cellular Processes;Organismal Systems;Organismal Systems;Human Diseases	Cancer: overview;Neurodegenerative disease;Neurodegenerative disease;Infectious disease: viral;Cancer: overview;Development and regeneration;Signal transduction;Cancer: specific types;Signal transduction;Endocrine and metabolic disease;Signal transduction;Cancer: specific types;Cancer: specific types;Cellular community - eukaryotes;Endocrine system;Endocrine system;Cancer: specific types	ko05200//Pathways in cancer;ko05022//Pathways of neurodegeneration - multiple diseases;ko05010//Alzheimer disease;ko05165//Human papillomavirus infection;ko05205//Proteoglycans in cancer;ko04360//Axon guidance;ko04310//Wnt signaling pathway;ko05225//Hepatocellular carcinoma;ko04390//Hippo signaling pathway;ko04934//Cushing syndrome;ko04150//mTOR signaling pathway;ko05226//Gastric cancer;ko05224//…	K00408;K00408;K00408;K00408;K00408;K00408;K00408;K00408;K00408;K00408;K00408;K00408;K00408;K00408;K00408;K00408;K00408	GO:0005576//extracellular region;GO:0005615//extracellular space;GO:0005737//cytoplasm;GO:0005788//endoplasmic reticulum lumen;GO:0005796//Golgi lumen;GO:0005886//plasma membrane;GO:0009986//cell surface;GO:0030666//endocytic vesicle membrane;GO:0031012//extracellular matrix;GO:0070062//extracellular exosome	GO:0003714//transcription corepressor activity;GO:0005102//signaling receptor binding;GO:0005109//frizzled binding;GO:0005125//cytokine activity;GO:0048018//receptor ligand activity	GO:0001656//metanephros development;GO:0001658//branching involved in ureteric bud morphogenesis;GO:0001822//kidney development;GO:0001823//mesonephros development;GO:0001837//epithelial to mesenchymal transition;GO:0001838//embryonic epithelial tube formation;GO:0001889//liver development;GO:0007275//multicellular organism development;GO:0007276//gamete generation;GO:0007548//sex differentiation…	--
ENSG00000175305	293	242	139	1166	1446	1277	4.220	3.437	1.401	15.145	20.702	17.024	3.01933333333333	17.6236666666667	2.54521216955312	8.94340901237107e-33	1.27859090791907e-30	CCNE2	cyclin E2 [Source:HGNC Symbol;Acc:HGNC:1590]	Human Diseases;Environmental Information Processing;Human Diseases;Human Diseases;Human Diseases;Human Diseases;Human Diseases;Human Diseases;Cellular Processes;Human Diseases;Human Diseases;Human Diseases;Cellular Processes;Cellular Processes;Human Diseases;Human Diseases;Cellular Processes	Cancer: overview;Signal transduction;Infectious disease: viral;Infectious disease: viral;Cancer: overview;Infectious disease: viral;Infectious disease: viral;Cancer: overview;Cell growth and death;Endocrine and metabolic disease;Cancer: specific types;Infectious disease: viral;Cell growth and death;Cell growth and death;Cancer: specific types;Cancer: specific types;Cell growth and death	ko05200//Pathways in cancer;ko04151//PI3K-Akt signaling pathway;ko05165//Human papillomavirus infection;ko05166//Human T-cell leukemia virus 1 infection;ko05203//Viral carcinogenesis;ko05169//Epstein-Barr virus infection;ko05161//Hepatitis B;ko05206//MicroRNAs in cancer;ko04218//Cellular senescence;ko04934//Cushing syndrome;ko05226//Gastric cancer;ko05162//Measles;ko04114//Oocyte meiosis;ko04110/…	K06626;K06626;K06626;K06626;K06626;K06626;K06626;K06626;K06626;K06626;K06626;K06626;K06626;K06626;K06626;K06626;K06626	GO:0005634//nucleus;GO:0005654//nucleoplasm;GO:0005737//cytoplasm;GO:0005813//centrosome;GO:0005829//cytosol;GO:0097134//cyclin E1-CDK2 complex;GO:0097135//cyclin E2-CDK2 complex	GO:0005515//protein binding;GO:0016538//cyclin-dependent protein serine/threonine kinase regulator activity;GO:0019901//protein kinase binding	GO:0000079//regulation of cyclin-dependent protein serine/threonine kinase activity;GO:0000082//G1/S transition of mitotic cell cycle;GO:0000723//telomere maintenance;GO:0006270//DNA replication initiation;GO:0007049//cell cycle;GO:0007129//homologous chromosome pairing at meiosis;GO:0032880//regulation of protein localization;GO:0051301//cell division;GO:0051726//regulation of cell cycle;GO:0070…	--
ENSG00000161513	2358	2354	3682	14723	13595	14239	42.574	48.316	52.830	263.712	279.433	254.676	47.9066666666667	265.940333333333	2.47280425764913	1.05620193798799e-32	1.49163223056992e-30	FDXR	ferredoxin reductase [Source:HGNC Symbol;Acc:HGNC:3642]	-	-	-	-	GO:0005739//mitochondrion;GO:0005743//mitochondrial inner membrane;GO:0005759//mitochondrial matrix;GO:0016020//membrane	GO:0004324//ferredoxin-NADP+ reductase activity;GO:0015039//NADPH-adrenodoxin reductase activity;GO:0016491//oxidoreductase activity	GO:0006091//generation of precursor metabolites and energy;GO:0006629//lipid metabolic process;GO:0006694//steroid biosynthetic process;GO:0006744//ubiquinone biosynthetic process;GO:0008202//steroid metabolic process;GO:0008203//cholesterol metabolic process	--
ENSG00000181218	12630	13235	21302	2805	2739	2675	767.527	858.430	1059.238	167.308	191.709	162.521	895.065	173.846	-2.36418258264226	1.06182424336453e-32	1.49163223056992e-30	H2AC25	H2A clustered histone 25 [Source:HGNC Symbol;Acc:HGNC:20507]	Organismal Systems;Human Diseases;Cellular Processes;Human Diseases	Immune system;Substance dependence;Cell growth and death;Immune disease	ko04613//Neutrophil extracellular trap formation;ko05034//Alcoholism;ko04217//Necroptosis;ko05322//Systemic lupus erythematosus	K11251;K11251;K11251;K11251	GO:0000786//nucleosome;GO:0005634//nucleus;GO:0005694//chromosome;GO:0043229//intracellular organelle;GO:0070062//extracellular exosome	GO:0003677//DNA binding;GO:0005515//protein binding;GO:0030527//structural constituent of chromatin;GO:0046982//protein heterodimerization activity	GO:0006337//nucleosome disassembly;GO:0070914//UV-damage excision repair	--
ENSG00000140961	47	68	72	539	482	349	0.767	1.366	0.962	9.388	10.610	5.877	1.03166666666667	8.625	3.06354754805978	1.36586300700707e-32	1.90219973087925e-30	OSGIN1	oxidative stress induced growth inhibitor 1 [Source:HGNC Symbol;Acc:HGNC:30093]	-	-	-	-	GO:0005575//cellular_component	GO:0005515//protein binding;GO:0008083//growth factor activity	GO:0007165//signal transduction;GO:0030154//cell differentiation;GO:0030308//negative regulation of cell growth;GO:0030334//regulation of cell migration;GO:0042127//regulation of cell population proliferation;GO:0042981//regulation of apoptotic process	--
ENSG00000069812	8	12	3	184	197	207	0.087	0.304	0.035	3.723	4.087	3.045	0.142	3.61833333333333	4.67136248527667	4.42559953438704e-32	6.11073166478826e-30	HES2	hes family bHLH transcription factor 2 [Source:HGNC Symbol;Acc:HGNC:16005]	Human Diseases	Infectious disease: viral	ko05165//Human papillomavirus infection	K09087	GO:0000785//chromatin;GO:0005634//nucleus	GO:0000978//RNA polymerase II cis-regulatory region sequence-specific DNA binding;GO:0000981//DNA-binding transcription factor activity, RNA polymerase II-specific;GO:0001227//DNA-binding transcription repressor activity, RNA polymerase II-specific;GO:0003677//DNA binding;GO:0003690//double-stranded DNA binding;GO:0046983//protein dimerization activity;GO:1990837//sequence-specific double-strande…	GO:0000122//negative regulation of transcription by RNA polymerase II;GO:0006355//regulation of transcription, DNA-templated;GO:0006357//regulation of transcription by RNA polymerase II;GO:0009952//anterior/posterior pattern specification;GO:0045892//negative regulation of transcription, DNA-templated;GO:0050767//regulation of neurogenesis	bHLH
ENSG00000288825	305958	321866	482856	79898	66564	65858	18005.334	20207.815	23270.712	4743.650	4629.629	3999.245	20494.6203333333	4457.508	-2.2009359718196	6.77669258514249e-32	9.2777515858455e-30	H2AC18	H2A clustered histone 18 [Source:HGNC Symbol;Acc:HGNC:4736]	Organismal Systems;Human Diseases;Cellular Processes;Human Diseases	Immune system;Substance dependence;Cell growth and death;Immune disease	ko04613//Neutrophil extracellular trap formation;ko05034//Alcoholism;ko04217//Necroptosis;ko05322//Systemic lupus erythematosus	K11251;K11251;K11251;K11251	GO:0000786//nucleosome;GO:0005634//nucleus;GO:0005694//chromosome;GO:0043229//intracellular organelle;GO:0070062//extracellular exosome	GO:0003674//molecular_function;GO:0003677//DNA binding;GO:0005515//protein binding;GO:0030527//structural constituent of chromatin;GO:0046982//protein heterodimerization activity	GO:0008150//biological_process	--
ENSG00000177614	98	94	135	672	731	479	0.978	0.777	1.056	6.075	7.337	3.941	0.937	5.78433333333333	2.62602973976398	7.47239791433851e-32	1.01442511181629e-29	PGBD5	piggyBac transposable element derived 5 [Source:HGNC Symbol;Acc:HGNC:19405]	-	-	-	-	GO:0005634//nucleus;GO:0005654//nucleoplasm	GO:0004518//nuclease activity;GO:0004519//endonuclease activity;GO:0004803//transposase activity;GO:0016787//hydrolase activity	GO:0032196//transposition;GO:0098038//non-replicative transposition, DNA-mediated	--
ENSG00000186318	306	284	271	907	926	896	2.169	2.189	1.842	6.255	7.282	5.821	2.06666666666667	6.45266666666667	1.64258978555765	8.09760296668399e-32	1.09013979938983e-29	BACE1	beta-secretase 1 [Source:HGNC Symbol;Acc:HGNC:933]	Human Diseases	Neurodegenerative disease	ko05010//Alzheimer disease	K04521	GO:0005764//lysosome;GO:0005768//endosome;GO:0005769//early endosome;GO:0005770//late endosome;GO:0005771//multivesicular body;GO:0005783//endoplasmic reticulum;GO:0005788//endoplasmic reticulum lumen;GO:0005794//Golgi apparatus;GO:0005802//trans-Golgi network;GO:0005886//plasma membrane;GO:0008021//synaptic vesicle;GO:0009986//cell surface;GO:0010008//endosome membrane;GO:0016020//membrane;GO:00…	GO:0001540//amyloid-beta binding;GO:0004175//endopeptidase activity;GO:0004190//aspartic-type endopeptidase activity;GO:0005515//protein binding;GO:0008233//peptidase activity;GO:0008798//beta-aspartyl-peptidase activity;GO:0016787//hydrolase activity;GO:0019899//enzyme binding	GO:0006508//proteolysis;GO:0006509//membrane protein ectodomain proteolysis;GO:0010288//response to lead ion;GO:0016485//protein processing;GO:0034205//amyloid-beta formation;GO:0042987//amyloid precursor protein catabolic process;GO:0043525//positive regulation of neuron apoptotic process;GO:0050435//amyloid-beta metabolic process;GO:0050804//modulation of chemical synaptic transmission;GO:00509…	--
ENSG00000099860	303	249	322	1198	1114	961	7.092	6.398	6.329	30.294	33.912	24.767	6.60633333333333	29.6576666666667	2.1664834273207	1.05562523376112e-31	1.40939054970337e-29	GADD45B	growth arrest and DNA damage inducible beta [Source:HGNC Symbol;Acc:HGNC:4096]	Human Diseases;Environmental Information Processing;Human Diseases;Human Diseases;Human Diseases;Cellular Processes;Human Diseases;Human Diseases;Cellular Processes;Environmental Information Processing;Cellular Processes;Environmental Information Processing;Human Diseases;Human Diseases;Human Diseases;Human Diseases;Human Diseases;Cellular Processes;Human Diseases;Human Diseases;Human Diseases;Hu…	Cancer: overview;Signal transduction;Infectious disease: viral;Cancer: overview;Cancer: specific types;Cell growth and death;Cancer: specific types;Cancer: specific types;Cell growth and death;Signal transduction;Cell growth and death;Signal transduction;Cancer: specific types;Cancer: specific types;Cancer: specific types;Cancer: specific types;Cancer: specific types;Cell growth and death;Cancer:…	ko05200//Pathways in cancer;ko04010//MAPK signaling pathway;ko05169//Epstein-Barr virus infection;ko05202//Transcriptional misregulation in cancer;ko05225//Hepatocellular carcinoma;ko04218//Cellular senescence;ko05226//Gastric cancer;ko05224//Breast cancer;ko04210//Apoptosis;ko04068//FoxO signaling pathway;ko04110//Cell cycle;ko04064//NF-kappa B signaling pathway;ko05222//Small cell lung cancer;k…	K04402;K04402;K04402;K04402;K04402;K04402;K04402;K04402;K04402;K04402;K04402;K04402;K04402;K04402;K04402;K04402;K04402;K04402;K04402;K04402;K04402;K04402;K04402	GO:0005634//nucleus;GO:0005737//cytoplasm	GO:0005515//protein binding	GO:0006469//negative regulation of protein kinase activity;GO:0006915//apoptotic process;GO:0030154//cell differentiation;GO:0043065//positive regulation of apoptotic process;GO:0043410//positive regulation of MAPK cascade;GO:0046330//positive regulation of JNK cascade;GO:0051726//regulation of cell cycle;GO:1900745//positive regulation of p38MAPK cascade	--
ENSG00000204386	3624	3278	4800	16333	15963	13666	44.017	43.177	49.113	201.838	234.670	184.961	45.4356666666667	207.156333333333	2.18882277566662	1.10406572357532e-31	1.46198211183273e-29	NEU1	neuraminidase 1 [Source:HGNC Symbol;Acc:HGNC:7758]	Metabolism;Cellular Processes;Metabolism;Metabolism	Global and overview maps;Transport and catabolism;Lipid metabolism;Glycan biosynthesis and metabolism	ko01100//Metabolic pathways;ko04142//Lysosome;ko00600//Sphingolipid metabolism;ko00511//Other glycan degradation	K01186;K01186;K01186;K01186	GO:0005576//extracellular region;GO:0005737//cytoplasm;GO:0005764//lysosome;GO:0005765//lysosomal membrane;GO:0005886//plasma membrane;GO:0016020//membrane;GO:0030054//cell junction;GO:0031410//cytoplasmic vesicle;GO:0035580//specific granule lumen;GO:0043202//lysosomal lumen;GO:0043231//intracellular membrane-bounded organelle;GO:0070062//extracellular exosome	GO:0004308//exo-alpha-sialidase activity;GO:0005515//protein binding;GO:0016787//hydrolase activity;GO:0016798//hydrolase activity, acting on glycosyl bonds;GO:0016997//alpha-sialidase activity;GO:0052794//exo-alpha-(2->3)-sialidase activity;GO:0052795//exo-alpha-(2->6)-sialidase activity;GO:0052796//exo-alpha-(2->8)-sialidase activity	GO:0005975//carbohydrate metabolic process;GO:0006629//lipid metabolic process;GO:0006689//ganglioside catabolic process;GO:0008152//metabolic process;GO:0009313//oligosaccharide catabolic process;GO:0016042//lipid catabolic process	--
ENSG00000196754	61	41	47	535	331	376	3.175	2.243	2.445	24.029	17.841	19.394	2.621	20.4213333333333	2.96188780580059	1.95831210337375e-31	2.57207577479698e-29	S100A2	S100 calcium binding protein A2 [Source:HGNC Symbol;Acc:HGNC:10492]	-	-	-	-	GO:0005575//cellular_component	GO:0005509//calcium ion binding;GO:0005515//protein binding;GO:0042802//identical protein binding;GO:0046872//metal ion binding;GO:0046914//transition metal ion binding	GO:0043542//endothelial cell migration	--
ENSG00000165868	27	12	19	226	252	193	0.259	0.082	0.087	1.711	2.178	1.369	0.142666666666667	1.75266666666667	3.6188314402169	2.40955034905855e-31	3.13921660395491e-29	HSPA12A	heat shock protein family A (Hsp70) member 12A [Source:HGNC Symbol;Acc:HGNC:19022]	-	-	-	-	GO:0005634//nucleus;GO:0005737//cytoplasm;GO:0070062//extracellular exosome	GO:0000166//nucleotide binding;GO:0003674//molecular_function;GO:0005515//protein binding;GO:0005524//ATP binding	GO:0008150//biological_process	--
ENSG00000054392	85	83	96	430	419	426	0.750	0.855	0.695	3.823	4.370	3.915	0.766666666666667	4.036	2.39625481399578	3.01268188109371e-31	3.89359006312551e-29	HHAT	hedgehog acyltransferase [Source:HGNC Symbol;Acc:HGNC:18270]	Environmental Information Processing	Signal transduction	ko04340//Hedgehog signaling pathway	K24678	GO:0000139//Golgi membrane;GO:0005783//endoplasmic reticulum;GO:0005789//endoplasmic reticulum membrane;GO:0005794//Golgi apparatus;GO:0016020//membrane	GO:0000166//nucleotide binding;GO:0005515//protein binding;GO:0005525//GTP binding;GO:0008374//O-acyltransferase activity;GO:0016409//palmitoyltransferase activity;GO:0016740//transferase activity;GO:0016746//acyltransferase activity	GO:0007224//smoothened signaling pathway;GO:0018009//N-terminal peptidyl-L-cysteine N-palmitoylation;GO:0018345//protein palmitoylation	--
ENSG00000112972	4373	3972	2526	13574	15498	12817	58.202	53.812	25.083	190.548	215.950	158.703	45.699	188.400333333333	2.04356701625612	1.08191869110439e-30	1.38717432180884e-28	HMGCS1	3-hydroxy-3-methylglutaryl-CoA synthase 1 [Source:HGNC Symbol;Acc:HGNC:5007]	Metabolism;Organismal Systems;Metabolism;Metabolism;Metabolism	Global and overview maps;Endocrine system;Amino acid metabolism;Carbohydrate metabolism;Metabolism of terpenoids and polyketides	ko01100//Metabolic pathways;ko03320//PPAR signaling pathway;ko00280//Valine, leucine and isoleucine degradation;ko00650//Butanoate metabolism;ko00900//Terpenoid backbone biosynthesis	K01641;K01641;K01641;K01641;K01641	GO:0005737//cytoplasm;GO:0005829//cytosol	GO:0004421//hydroxymethylglutaryl-CoA synthase activity;GO:0016740//transferase activity;GO:0016746//acyltransferase activity;GO:0042803//protein homodimerization activity	GO:0006084//acetyl-CoA metabolic process;GO:0006629//lipid metabolic process;GO:0006694//steroid biosynthetic process;GO:0006695//cholesterol biosynthetic process;GO:0008202//steroid metabolic process;GO:0008203//cholesterol metabolic process;GO:0008299//isoprenoid biosynthetic process;GO:0010142//farnesyl diphosphate biosynthetic process, mevalonate pathway;GO:0016126//sterol biosynthetic process	--
ENSG00000136048	312	280	231	867	1084	860	3.845	3.915	3.204	8.722	12.517	9.158	3.65466666666667	10.1323333333333	1.47115471214603	1.16215403076612e-30	1.47831483204935e-28	DRAM1	DNA damage regulated autophagy modulator 1 [Source:HGNC Symbol;Acc:HGNC:25645]	-	-	-	-	GO:0005737//cytoplasm;GO:0005764//lysosome;GO:0005765//lysosomal membrane;GO:0016020//membrane;GO:0110165//cellular anatomical entity	GO:0005515//protein binding	GO:0006914//autophagy;GO:0006915//apoptotic process;GO:0010506//regulation of autophagy	--
ENSG00000164236	80	68	79	346	395	356	0.262	0.237	0.212	1.169	1.528	1.294	0.237	1.33033333333333	2.48882881389185	2.54028819981954e-30	3.20612155219412e-28	ANKRD33B	ankyrin repeat domain 33B [Source:HGNC Symbol;Acc:HGNC:35240]	-	-	-	-	-	GO:0005515//protein binding	-	--
ENSG00000196562	4	7	10	174	182	161	0.095	0.062	0.094	1.531	1.906	1.410	0.0836666666666667	1.61566666666667	4.27133281321563	2.72311008161961e-30	3.41022041616781e-28	SULF2	sulfatase 2 [Source:HGNC Symbol;Acc:HGNC:20392]	-	-	-	-	GO:0005576//extracellular region;GO:0005615//extracellular space;GO:0005783//endoplasmic reticulum;GO:0005794//Golgi apparatus;GO:0005795//Golgi stack;GO:0005886//plasma membrane;GO:0009986//cell surface;GO:0110165//cellular anatomical entity	GO:0004065//arylsulfatase activity;GO:0005509//calcium ion binding;GO:0005539//glycosaminoglycan binding;GO:0008449//N-acetylglucosamine-6-sulfatase activity;GO:0008484//sulfuric ester hydrolase activity;GO:0016787//hydrolase activity;GO:0046872//metal ion binding	GO:0001822//kidney development;GO:0002063//chondrocyte development;GO:0003094//glomerular filtration;GO:0009611//response to wounding;GO:0010575//positive regulation of vascular endothelial growth factor production;GO:0014846//esophagus smooth muscle contraction;GO:0030177//positive regulation of Wnt signaling pathway;GO:0030201//heparan sulfate proteoglycan metabolic process;GO:0032836//glomerul…	--
ENSG00000167508	1867	1949	2688	9042	8445	8872	38.112	43.681	43.584	180.342	191.328	177.772	41.7923333333333	183.147333333333	2.13169448122159	4.94238981474885e-30	6.1418698044052e-28	MVD	mevalonate diphosphate decarboxylase [Source:HGNC Symbol;Acc:HGNC:7529]	Metabolism;Metabolism	Global and overview maps;Metabolism of terpenoids and polyketides	ko01100//Metabolic pathways;ko00900//Terpenoid backbone biosynthesis	K01597;K01597	GO:0005737//cytoplasm;GO:0005829//cytosol	GO:0000166//nucleotide binding;GO:0004163//diphosphomevalonate decarboxylase activity;GO:0005524//ATP binding;GO:0016829//lyase activity;GO:0016831//carboxy-lyase activity;GO:0030544//Hsp70 protein binding;GO:0042803//protein homodimerization activity	GO:0006629//lipid metabolic process;GO:0006694//steroid biosynthetic process;GO:0006695//cholesterol biosynthetic process;GO:0008202//steroid metabolic process;GO:0008203//cholesterol metabolic process;GO:0008284//positive regulation of cell population proliferation;GO:0008299//isoprenoid biosynthetic process;GO:0016126//sterol biosynthetic process;GO:0019287//isopentenyl diphosphate biosynthetic…	--
ENSG00000213390	3124	3062	2898	1000	1292	957	23.908	23.982	15.809	7.088	12.660	6.799	21.233	8.849	-1.26272188860004	1.14532927984776e-29	1.41242706228554e-27	ARHGAP19	Rho GTPase activating protein 19 [Source:HGNC Symbol;Acc:HGNC:23724]	-	-	-	-	GO:0005634//nucleus;GO:0005737//cytoplasm;GO:0005829//cytosol;GO:0005886//plasma membrane;GO:0043231//intracellular membrane-bounded organelle	GO:0005096//GTPase activator activity;GO:0005515//protein binding	GO:0007165//signal transduction;GO:0051056//regulation of small GTPase mediated signal transduction	--
ENSG00000184260	121247	120830	147652	36753	29146	20988	7698.554	8185.019	7677.695	2354.339	2187.211	1375.093	7853.756	1972.21433333333	-1.99356642987063	1.38295078568455e-29	1.69254317747984e-27	H2AC20	H2A clustered histone 20 [Source:HGNC Symbol;Acc:HGNC:4738]	Organismal Systems;Human Diseases;Cellular Processes;Human Diseases	Immune system;Substance dependence;Cell growth and death;Immune disease	ko04613//Neutrophil extracellular trap formation;ko05034//Alcoholism;ko04217//Necroptosis;ko05322//Systemic lupus erythematosus	K11251;K11251;K11251;K11251	GO:0000786//nucleosome;GO:0005634//nucleus;GO:0005694//chromosome;GO:0043229//intracellular organelle;GO:0070062//extracellular exosome	GO:0003674//molecular_function;GO:0003677//DNA binding;GO:0030527//structural constituent of chromatin;GO:0046982//protein heterodimerization activity	GO:0008150//biological_process	--
ENSG00000134574	2504	1995	2923	8842	9099	7789	46.708	41.271	42.855	169.636	186.535	155.487	43.6113333333333	170.552666666667	1.96744230844964	1.98695360357389e-29	2.41347635080723e-27	DDB2	damage specific DNA binding protein 2 [Source:HGNC Symbol;Acc:HGNC:2718]	Human Diseases;Human Diseases;Human Diseases;Human Diseases;Human Diseases;Human Diseases;Human Diseases;Genetic Information Processing;Human Diseases;Human Diseases;Human Diseases;Human Diseases;Human Diseases;Cellular Processes;Human Diseases;Human Diseases;Human Diseases;Human Diseases;Genetic Information Processing;Human Diseases	Cancer: overview;Infectious disease: viral;Cancer: overview;Cancer: specific types;Infectious disease: viral;Cancer: specific types;Cancer: specific types;Folding, sorting and degradation;Cancer: specific types;Cancer: specific types;Cancer: specific types;Cancer: specific types;Cancer: specific types;Cell growth and death;Cancer: specific types;Cancer: specific types;Cancer: specific types;Cance…	ko05200//Pathways in cancer;ko05169//Epstein-Barr virus infection;ko05202//Transcriptional misregulation in cancer;ko05225//Hepatocellular carcinoma;ko05161//Hepatitis B;ko05226//Gastric cancer;ko05224//Breast cancer;ko04120//Ubiquitin mediated proteolysis;ko05222//Small cell lung cancer;ko05210//Colorectal cancer;ko05212//Pancreatic cancer;ko05220//Chronic myeloid leukemia;ko05214//Glioma;ko0411…	K10140;K10140;K10140;K10140;K10140;K10140;K10140;K10140;K10140;K10140;K10140;K10140;K10140;K10140;K10140;K10140;K10140;K10140;K10140;K10140	GO:0000785//chromatin;GO:0005634//nucleus;GO:0005654//nucleoplasm;GO:0005694//chromosome;GO:0030054//cell junction;GO:0031464//Cul4A-RING E3 ubiquitin ligase complex;GO:0031465//Cul4B-RING E3 ubiquitin ligase complex;GO:0032991//protein-containing complex;GO:0080008//Cul4-RING E3 ubiquitin ligase complex;GO:0090734//site of DNA damage	GO:0003677//DNA binding;GO:0003684//damaged DNA binding;GO:0004842//ubiquitin-protein transferase activity;GO:0005515//protein binding;GO:0044877//protein-containing complex binding	GO:0000209//protein polyubiquitination;GO:0006281//DNA repair;GO:0006289//nucleotide-excision repair;GO:0006290//pyrimidine dimer repair;GO:0006974//cellular response to DNA damage stimulus;GO:0009411//response to UV;GO:0016567//protein ubiquitination;GO:0034644//cellular response to UV;GO:0051865//protein autoubiquitination;GO:0070914//UV-damage excision repair	--
ENSG00000183087	315	271	435	1523	1545	1436	3.935	3.612	4.449	19.201	22.829	18.536	3.99866666666667	20.1886666666667	2.33595470636412	3.88138835916605e-29	4.67939021957669e-27	GAS6	growth arrest specific 6 [Source:HGNC Symbol;Acc:HGNC:4168]	Human Diseases	Drug resistance: antineoplastic	ko01521//EGFR tyrosine kinase inhibitor resistance	K05464	GO:0005576//extracellular region;GO:0005615//extracellular space;GO:0005737//cytoplasm;GO:0005783//endoplasmic reticulum;GO:0005788//endoplasmic reticulum lumen;GO:0005796//Golgi lumen;GO:0031093//platelet alpha granule lumen;GO:0070062//extracellular exosome	GO:0001786//phosphatidylserine binding;GO:0005102//signaling receptor binding;GO:0005509//calcium ion binding;GO:0005515//protein binding;GO:0030296//protein tyrosine kinase activator activity;GO:0030674//protein-macromolecule adaptor activity;GO:0030971//receptor tyrosine kinase binding;GO:0043027//cysteine-type endopeptidase inhibitor activity involved in apoptotic process;GO:0046872//metal ion…	GO:0001764//neuron migration;GO:0001934//positive regulation of protein phosphorylation;GO:0001961//positive regulation of cytokine-mediated signaling pathway;GO:0003104//positive regulation of glomerular filtration;GO:0006468//protein phosphorylation;GO:0006909//phagocytosis;GO:0006915//apoptotic process;GO:0007165//signal transduction;GO:0007167//enzyme linked receptor protein signaling pathway…	--
ENSG00000169403	12	8	13	193	186	142	0.094	0.097	0.084	1.895	1.873	1.455	0.0916666666666667	1.741	4.24737517996023	4.95375806033961e-29	5.92799714553973e-27	PTAFR	platelet activating factor receptor [Source:HGNC Symbol;Acc:HGNC:9582]	Environmental Information Processing;Environmental Information Processing;Human Diseases	Signaling molecules and interaction;Signal transduction;Infectious disease: bacterial	ko04080//Neuroactive ligand-receptor interaction;ko04020//Calcium signaling pathway;ko05150//Staphylococcus aureus infection	K04279;K04279;K04279	GO:0005886//plasma membrane;GO:0016020//membrane;GO:0030667//secretory granule membrane;GO:0070821//tertiary granule membrane	GO:0001530//lipopolysaccharide binding;GO:0001875//lipopolysaccharide immune receptor activity;GO:0004930//G protein-coupled receptor activity;GO:0004992//platelet activating factor receptor activity;GO:0005515//protein binding;GO:0005543//phospholipid binding;GO:0045028//G protein-coupled purinergic nucleotide receptor activity;GO:0051019//mitogen-activated protein kinase binding	GO:0002693//positive regulation of cellular extravasation;GO:0006357//regulation of transcription by RNA polymerase II;GO:0006935//chemotaxis;GO:0006954//inflammatory response;GO:0006955//immune response;GO:0007165//signal transduction;GO:0007186//G protein-coupled receptor signaling pathway;GO:0007567//parturition;GO:0009609//response to symbiotic bacterium;GO:0010863//positive regulation of pho…	--
ENSG00000111335	504	477	491	1600	1528	1212	4.459	4.519	3.382	13.378	14.318	10.718	4.12	12.8046666666667	1.6359534544122	7.8019481281128e-29	9.26768176541634e-27	OAS2	2'-5'-oligoadenylate synthetase 2 [Source:HGNC Symbol;Acc:HGNC:8087]	Human Diseases;Human Diseases;Human Diseases;Organismal Systems;Human Diseases;Human Diseases;Human Diseases	Infectious disease: viral;Infectious disease: viral;Infectious disease: viral;Immune system;Infectious disease: viral;Infectious disease: viral;Infectious disease: viral	ko05168//Herpes simplex virus 1 infection;ko05171//Coronavirus disease - COVID-19;ko05169//Epstein-Barr virus infection;ko04621//NOD-like receptor signaling pathway;ko05164//Influenza A;ko05160//Hepatitis C;ko05162//Measles	K14216;K14216;K14216;K14216;K14216;K14216;K14216	GO:0005654//nucleoplasm;GO:0005737//cytoplasm;GO:0005829//cytosol;GO:0016020//membrane;GO:0043231//intracellular membrane-bounded organelle;GO:0048471//perinuclear region of cytoplasm	GO:0000166//nucleotide binding;GO:0001730//2'-5'-oligoadenylate synthetase activity;GO:0003723//RNA binding;GO:0003725//double-stranded RNA binding;GO:0005515//protein binding;GO:0005524//ATP binding;GO:0016740//transferase activity;GO:0016779//nucleotidyltransferase activity;GO:0046872//metal ion binding	GO:0002376//immune system process;GO:0006139//nucleobase-containing compound metabolic process;GO:0006401//RNA catabolic process;GO:0009615//response to virus;GO:0009617//response to bacterium;GO:0032728//positive regulation of interferon-beta production;GO:0032760//positive regulation of tumor necrosis factor production;GO:0042742//defense response to bacterium;GO:0045071//negative regulation of…	--
ENSG00000180596	51153	53963	66632	16756	13013	10453	3480.558	3919.488	3714.246	1143.352	1037.111	727.612	3704.764	969.358333333333	-1.93427966674869	1.55669310321714e-28	1.8356479622243e-26	H2BC4	H2B clustered histone 4 [Source:HGNC Symbol;Acc:HGNC:4757]	Human Diseases;Organismal Systems;Human Diseases;Human Diseases	Cancer: overview;Immune system;Substance dependence;Immune disease	ko05203//Viral carcinogenesis;ko04613//Neutrophil extracellular trap formation;ko05034//Alcoholism;ko05322//Systemic lupus erythematosus	K11252;K11252;K11252;K11252	GO:0000786//nucleosome;GO:0005615//extracellular space;GO:0005634//nucleus;GO:0005654//nucleoplasm;GO:0005694//chromosome;GO:0005829//cytosol;GO:0043229//intracellular organelle;GO:0070062//extracellular exosome	GO:0003677//DNA binding;GO:0005515//protein binding;GO:0030527//structural constituent of chromatin;GO:0042802//identical protein binding;GO:0046982//protein heterodimerization activity	GO:0002227//innate immune response in mucosa;GO:0006334//nucleosome assembly;GO:0019731//antibacterial humoral response;GO:0042742//defense response to bacterium;GO:0050830//defense response to Gram-positive bacterium;GO:0061844//antimicrobial humoral immune response mediated by antimicrobial peptide	--
ENSG00000273542	136930	140033	231575	36109	29245	27890	11098.201	12108.543	15370.905	2952.647	2801.399	2332.515	12859.2163333333	2695.52033333333	-2.25416702707023	1.83499976801656e-28	2.14814646755851e-26	H4C12	H4 clustered histone 12 [Source:HGNC Symbol;Acc:HGNC:4784]	Human Diseases;Organismal Systems;Human Diseases;Human Diseases	Cancer: overview;Immune system;Substance dependence;Immune disease	ko05203//Viral carcinogenesis;ko04613//Neutrophil extracellular trap formation;ko05034//Alcoholism;ko05322//Systemic lupus erythematosus	K11254;K11254;K11254;K11254	GO:0000781//chromosome, telomeric region;GO:0000786//nucleosome;GO:0005576//extracellular region;GO:0005634//nucleus;GO:0005654//nucleoplasm;GO:0005694//chromosome;GO:0016020//membrane;GO:0032991//protein-containing complex;GO:0043505//CENP-A containing nucleosome;GO:0070062//extracellular exosome	GO:0003677//DNA binding;GO:0003723//RNA binding;GO:0005515//protein binding;GO:0030527//structural constituent of chromatin;GO:0046982//protein heterodimerization activity	GO:0006334//nucleosome assembly;GO:0032200//telomere organization;GO:0045653//negative regulation of megakaryocyte differentiation;GO:0061644//protein localization to CENP-A containing chromatin	--
ENSG00000112378	1002	980	920	2300	2730	2125	7.487	7.812	5.629	17.338	24.107	16.384	6.976	19.2763333333333	1.46635870878361	2.49556414024085e-28	2.90042004932309e-26	PERP	p53 apoptosis effector related to PMP22 [Source:HGNC Symbol;Acc:HGNC:17637]	Cellular Processes	Cell growth and death	ko04115//p53 signaling pathway	K10136	GO:0005739//mitochondrion;GO:0005794//Golgi apparatus;GO:0005886//plasma membrane;GO:0005911//cell-cell junction;GO:0016020//membrane;GO:0030057//desmosome;GO:0070161//anchoring junction	GO:0005515//protein binding	GO:0002934//desmosome organization;GO:0006915//apoptotic process;GO:0007155//cell adhesion;GO:0007219//Notch signaling pathway;GO:0034113//heterotypic cell-cell adhesion;GO:0045862//positive regulation of proteolysis;GO:0072332//intrinsic apoptotic signaling pathway by p53 class mediator;GO:0097186//amelogenesis;GO:0097202//activation of cysteine-type endopeptidase activity;GO:0098609//cell-cell …	--
ENSG00000033030	2367	2724	1900	671	787	586	26.568	33.780	17.720	7.540	11.021	7.111	26.0226666666667	8.55733333333333	-1.60453561545608	4.14110687775557e-28	4.77854154358152e-26	ZCCHC8	zinc finger CCHC-type containing 8 [Source:HGNC Symbol;Acc:HGNC:25265]	-	-	-	-	GO:0005634//nucleus;GO:0005654//nucleoplasm;GO:0005681//spliceosomal complex;GO:0016604//nuclear body;GO:0031499//TRAMP complex;GO:0071013//catalytic step 2 spliceosome	GO:0003676//nucleic acid binding;GO:0003723//RNA binding;GO:0005515//protein binding;GO:0008270//zinc ion binding;GO:0046872//metal ion binding	GO:0000398//mRNA splicing, via spliceosome;GO:0006397//mRNA processing;GO:0008380//RNA splicing;GO:0016076//snRNA catabolic process;GO:0034470//ncRNA processing	--
ENSG00000010030	32	35	35	263	221	250	0.502	0.371	0.367	2.730	2.545	2.386	0.413333333333333	2.55366666666667	2.62719260063448	5.86704532787458e-28	6.72213597672438e-26	ETV7	ETS variant transcription factor 7 [Source:HGNC Symbol;Acc:HGNC:18160]	Human Diseases	Cancer: overview	ko05202//Transcriptional misregulation in cancer	K03211	GO:0000785//chromatin;GO:0005634//nucleus;GO:0005654//nucleoplasm	GO:0000977//RNA polymerase II transcription regulatory region sequence-specific DNA binding;GO:0000981//DNA-binding transcription factor activity, RNA polymerase II-specific;GO:0001227//DNA-binding transcription repressor activity, RNA polymerase II-specific;GO:0003677//DNA binding;GO:0003700//DNA-binding transcription factor activity;GO:0005515//protein binding;GO:0043565//sequence-specific DNA …	GO:0000122//negative regulation of transcription by RNA polymerase II;GO:0006355//regulation of transcription, DNA-templated;GO:0006357//regulation of transcription by RNA polymerase II;GO:0006366//transcription by RNA polymerase II;GO:0009887//animal organ morphogenesis	ETS
ENSG00000150625	2359	1976	2092	641	856	595	26.404	23.661	19.269	7.610	11.460	6.985	23.1113333333333	8.685	-1.41200273976412	6.39377746303647e-28	7.27404752925029e-26	GPM6A	glycoprotein M6A [Source:HGNC Symbol;Acc:HGNC:4460]	-	-	-	-	GO:0005886//plasma membrane;GO:0016020//membrane;GO:0030175//filopodium;GO:0030424//axon;GO:0030426//growth cone;GO:0042995//cell projection;GO:0043005//neuron projection;GO:0043025//neuronal cell body;GO:0043197//dendritic spine;GO:0044295//axonal growth cone;GO:0045202//synapse;GO:0048787//presynaptic active zone membrane;GO:0070062//extracellular exosome;GO:0098688//parallel fiber to Purkinje …	GO:0005262//calcium channel activity;GO:0005515//protein binding	GO:0001764//neuron migration;GO:0003407//neural retina development;GO:0007399//nervous system development;GO:0007416//synapse assembly;GO:0009617//response to bacterium;GO:0031175//neuron projection development;GO:0048812//neuron projection morphogenesis;GO:0048863//stem cell differentiation;GO:0050807//regulation of synapse organization;GO:0051491//positive regulation of filopodium assembly;GO:0…	--
ENSG00000050405	2250	2388	1497	528	577	454	21.842	25.439	11.991	5.217	6.484	5.417	19.7573333333333	5.706	-1.79183658606475	6.48025926468552e-28	7.32088030916046e-26	LIMA1	LIM domain and actin binding 1 [Source:HGNC Symbol;Acc:HGNC:24636]	-	-	-	-	GO:0001725//stress fiber;GO:0001726//ruffle;GO:0005737//cytoplasm;GO:0005829//cytosol;GO:0005856//cytoskeleton;GO:0005886//plasma membrane;GO:0005903//brush border;GO:0005925//focal adhesion;GO:0015629//actin cytoskeleton;GO:0016020//membrane;GO:0031526//brush border membrane;GO:0032154//cleavage furrow;GO:0070161//anchoring junction	GO:0003779//actin binding;GO:0003785//actin monomer binding;GO:0005515//protein binding;GO:0045296//cadherin binding;GO:0046872//metal ion binding;GO:0051015//actin filament binding	GO:0006629//lipid metabolic process;GO:0008202//steroid metabolic process;GO:0008203//cholesterol metabolic process;GO:0016477//cell migration;GO:0030299//intestinal cholesterol absorption;GO:0030835//negative regulation of actin filament depolymerization;GO:0031529//ruffle organization;GO:0042632//cholesterol homeostasis;GO:0051017//actin filament bundle assembly	--
ENSG00000073712	19899	18851	12621	4793	5512	4532	202.609	205.394	100.975	52.660	63.839	45.515	169.659333333333	54.0046666666667	-1.65148481371049	6.71222610716004e-28	7.53027866397017e-26	FERMT2	FERM domain containing kindlin 2 [Source:HGNC Symbol;Acc:HGNC:15767]	-	-	-	-	GO:0001725//stress fiber;GO:0005634//nucleus;GO:0005654//nucleoplasm;GO:0005737//cytoplasm;GO:0005829//cytosol;GO:0005856//cytoskeleton;GO:0005886//plasma membrane;GO:0005912//adherens junction;GO:0005925//focal adhesion;GO:0005938//cell cortex;GO:0009898//cytoplasmic side of plasma membrane;GO:0009986//cell surface;GO:0016020//membrane;GO:0030054//cell junction;GO:0031234//extrinsic component of…	GO:0003779//actin binding;GO:0005178//integrin binding;GO:0005515//protein binding;GO:0005547//phosphatidylinositol-3,4,5-trisphosphate binding;GO:0008289//lipid binding;GO:0019901//protein kinase binding;GO:0034713//type I transforming growth factor beta receptor binding;GO:0046332//SMAD binding;GO:0051015//actin filament binding	GO:0007155//cell adhesion;GO:0007160//cell-matrix adhesion;GO:0007179//transforming growth factor beta receptor signaling pathway;GO:0007229//integrin-mediated signaling pathway;GO:0008360//regulation of cell shape;GO:0010718//positive regulation of epithelial to mesenchymal transition;GO:0016055//Wnt signaling pathway;GO:0022604//regulation of cell morphogenesis;GO:0030335//positive regulation o…	--
ENSG00000167081	5535	5206	3902	1480	1811	1426	81.227	85.439	45.553	24.421	37.335	24.789	70.7396666666667	28.8483333333333	-1.29403144904978	7.06020848352929e-28	7.86604607251142e-26	PBX3	PBX homeobox 3 [Source:HGNC Symbol;Acc:HGNC:8634]	Human Diseases	Cancer: overview	ko05202//Transcriptional misregulation in cancer	K15610	GO:0000785//chromatin;GO:0005634//nucleus;GO:0005667//transcription regulator complex	GO:0000978//RNA polymerase II cis-regulatory region sequence-specific DNA binding;GO:0000981//DNA-binding transcription factor activity, RNA polymerase II-specific;GO:0001228//DNA-binding transcription activator activity, RNA polymerase II-specific;GO:0003677//DNA binding;GO:0003700//DNA-binding transcription factor activity;GO:0005515//protein binding;GO:0043565//sequence-specific DNA binding	GO:0001654//eye development;GO:0002087//regulation of respiratory gaseous exchange by nervous system process;GO:0006355//regulation of transcription, DNA-templated;GO:0006357//regulation of transcription by RNA polymerase II;GO:0007387//anterior compartment pattern formation;GO:0007388//posterior compartment specification;GO:0007420//brain development;GO:0007585//respiratory gaseous exchange by r…	Homeobox
ENSG00000167779	800	801	1097	3983	3415	3024	27.230	29.896	35.533	137.321	152.216	114.102	30.8863333333333	134.546333333333	2.12306255817466	8.66259817376645e-28	9.58522421213678e-26	IGFBP6	insulin like growth factor binding protein 6 [Source:HGNC Symbol;Acc:HGNC:5475]	-	-	-	-	GO:0005576//extracellular region;GO:0005615//extracellular space;GO:0042568//insulin-like growth factor binary complex	GO:0001968//fibronectin binding;GO:0005102//signaling receptor binding;GO:0005515//protein binding;GO:0005520//insulin-like growth factor binding;GO:0019838//growth factor binding;GO:0031994//insulin-like growth factor I binding;GO:0031995//insulin-like growth factor II binding;GO:0042802//identical protein binding	GO:0007165//signal transduction;GO:0008285//negative regulation of cell population proliferation;GO:0016477//cell migration;GO:0032874//positive regulation of stress-activated MAPK cascade;GO:0043410//positive regulation of MAPK cascade;GO:0043567//regulation of insulin-like growth factor receptor signaling pathway;GO:0090090//negative regulation of canonical Wnt signaling pathway	--
ENSG00000265972	4332	4292	5032	1614	1663	1337	48.364	50.628	45.325	18.833	22.621	15.300	48.1056666666667	18.918	-1.34644727220205	1.0268076874957e-27	1.12844069329884e-25	TXNIP	thioredoxin interacting protein [Source:HGNC Symbol;Acc:HGNC:16952]	Organismal Systems	Immune system	ko04621//NOD-like receptor signaling pathway	K20910	GO:0005737//cytoplasm;GO:0005829//cytosol	GO:0004857//enzyme inhibitor activity;GO:0005515//protein binding;GO:0031625//ubiquitin protein ligase binding	GO:0000122//negative regulation of transcription by RNA polymerase II;GO:0006606//protein import into nucleus;GO:0006979//response to oxidative stress;GO:0007049//cell cycle;GO:0009410//response to xenobiotic stimulus;GO:0009612//response to mechanical stimulus;GO:0009749//response to glucose;GO:0015031//protein transport;GO:0030216//keratinocyte differentiation;GO:0032355//response to estradiol;…	--
ENSG00000090776	303	296	358	966	1247	1021	2.877	2.999	2.784	9.255	13.996	10.005	2.88666666666667	11.0853333333333	1.94117572301028	1.42133721504303e-27	1.55146639925812e-25	EFNB1	ephrin B1 [Source:HGNC Symbol;Acc:HGNC:3226]	Organismal Systems	Development and regeneration	ko04360//Axon guidance	K05463	GO:0005634//nucleus;GO:0005737//cytoplasm;GO:0005886//plasma membrane;GO:0009986//cell surface;GO:0016020//membrane;GO:0045121//membrane raft;GO:0045202//synapse;GO:0070062//extracellular exosome	GO:0005515//protein binding;GO:0046875//ephrin receptor binding;GO:0097027//ubiquitin-protein transferase activator activity	GO:0001755//neural crest cell migration;GO:0007155//cell adhesion;GO:0007267//cell-cell signaling;GO:0007399//nervous system development;GO:0007411//axon guidance;GO:0009880//embryonic pattern specification;GO:0030154//cell differentiation;GO:0031295//T cell costimulation;GO:0042098//T cell proliferation;GO:0042102//positive regulation of T cell proliferation;GO:0048013//ephrin receptor signaling…	--
ENSG00000135709	171	165	201	632	676	605	1.060	1.106	1.183	4.458	5.210	3.417	1.11633333333333	4.36166666666667	1.96611164322869	1.47341944070445e-27	1.59752289024029e-25	KIAA0513	KIAA0513 [Source:HGNC Symbol;Acc:HGNC:29058]	-	-	-	-	GO:0005737//cytoplasm	-	-	--
ENSG00000173418	5838	5661	5034	2309	2533	2104	158.747	164.012	112.476	61.247	80.224	58.236	145.078333333333	66.569	-1.12390967541189	1.64340740344384e-27	1.76994977350901e-25	NAA20	N-alpha-acetyltransferase 20, NatB catalytic subunit [Source:HGNC Symbol;Acc:HGNC:15908]	-	-	-	-	GO:0005634//nucleus;GO:0005737//cytoplasm;GO:0005829//cytosol;GO:0031416//NatB complex	GO:0004596//peptide alpha-N-acetyltransferase activity;GO:0005515//protein binding;GO:0016740//transferase activity;GO:0016746//acyltransferase activity;GO:0016747//acyltransferase activity, transferring groups other than amino-acyl groups	GO:0006474//N-terminal protein amino acid acetylation;GO:0017190//N-terminal peptidyl-aspartic acid acetylation;GO:0017192//N-terminal peptidyl-glutamine acetylation;GO:0017196//N-terminal peptidyl-methionine acetylation;GO:0018002//N-terminal peptidyl-glutamic acid acetylation	--
ENSG00000261150	2	1	6	162	211	173	0.004	0.002	0.010	0.324	0.489	0.357	0.00533333333333333	0.39	6.19229281447077	2.12171189464381e-27	2.26995070582587e-25	EPPK1	epiplakin 1 [Source:HGNC Symbol;Acc:HGNC:15577]	-	-	-	-	GO:0005737//cytoplasm;GO:0005856//cytoskeleton;GO:0005882//intermediate filament;GO:0005886//plasma membrane;GO:0005923//bicellular tight junction;GO:0016020//membrane;GO:0016323//basolateral plasma membrane;GO:0016327//apicolateral plasma membrane;GO:0030054//cell junction;GO:0030056//hemidesmosome;GO:0042995//cell projection;GO:0045095//keratin filament;GO:0045111//intermediate filament cytoske…	GO:0003723//RNA binding;GO:0005198//structural molecule activity;GO:0005515//protein binding;GO:0019215//intermediate filament binding;GO:1990254//keratin filament binding	GO:0010839//negative regulation of keratinocyte proliferation;GO:0030336//negative regulation of cell migration;GO:0042060//wound healing;GO:0045104//intermediate filament cytoskeleton organization;GO:0045109//intermediate filament organization;GO:0045110//intermediate filament bundle assembly;GO:0050680//negative regulation of epithelial cell proliferation;GO:0051548//negative regulation of kera…	--
ENSG00000187475	221	261	271	1	5	0	9.575	12.064	9.615	0.044	0.256	0.000	10.418	0.1	-6.70293453197598	2.93628168057962e-27	3.12076516774762e-25	H1-6	H1.6 linker histone, cluster member [Source:HGNC Symbol;Acc:HGNC:4720]	-	-	-	-	GO:0000786//nucleosome;GO:0005634//nucleus;GO:0005694//chromosome	GO:0003677//DNA binding;GO:0003690//double-stranded DNA binding;GO:0030527//structural constituent of chromatin;GO:0031492//nucleosomal DNA binding	GO:0006334//nucleosome assembly;GO:0007283//spermatogenesis;GO:0030154//cell differentiation;GO:0030261//chromosome condensation;GO:0045910//negative regulation of DNA recombination	--
ENSG00000115840	2061	1927	1689	621	783	622	20.928	21.400	14.894	6.682	10.370	7.611	19.074	8.221	-1.21422162361943	3.82342971547574e-27	4.03709196428174e-25	SLC25A12	solute carrier family 25 member 12 [Source:HGNC Symbol;Acc:HGNC:10982]	-	-	-	-	GO:0005739//mitochondrion;GO:0005743//mitochondrial inner membrane;GO:0016020//membrane	GO:0005313//L-glutamate transmembrane transporter activity;GO:0005509//calcium ion binding;GO:0005515//protein binding;GO:0015172//acidic amino acid transmembrane transporter activity;GO:0015183//L-aspartate transmembrane transporter activity;GO:0042802//identical protein binding;GO:0046872//metal ion binding	GO:0006094//gluconeogenesis;GO:0006851//mitochondrial calcium ion transmembrane transport;GO:0009066//aspartate family amino acid metabolic process;GO:0015804//neutral amino acid transport;GO:0015810//aspartate transmembrane transport;GO:0015813//L-glutamate transmembrane transport;GO:0043490//malate-aspartate shuttle;GO:0051592//response to calcium ion;GO:0055085//transmembrane transport;GO:0070…	--
ENSG00000142627	1059	1181	1515	4631	4643	3929	8.418	10.015	9.862	37.138	43.619	32.227	9.43166666666667	37.6613333333333	1.99749944023978	4.11202300083538e-27	4.31361893366854e-25	EPHA2	EPH receptor A2 [Source:HGNC Symbol;Acc:HGNC:3386]	Environmental Information Processing;Environmental Information Processing;Environmental Information Processing;Environmental Information Processing;Organismal Systems	Signal transduction;Signal transduction;Signal transduction;Signal transduction;Development and regeneration	ko04151//PI3K-Akt signaling pathway;ko04010//MAPK signaling pathway;ko04014//Ras signaling pathway;ko04015//Rap1 signaling pathway;ko04360//Axon guidance	K05103;K05103;K05103;K05103;K05103	GO:0005886//plasma membrane;GO:0005925//focal adhesion;GO:0009986//cell surface;GO:0016020//membrane;GO:0030027//lamellipodium;GO:0031256//leading edge membrane;GO:0031258//lamellipodium membrane;GO:0032587//ruffle membrane;GO:0042995//cell projection;GO:0043235//receptor complex;GO:0070160//tight junction;GO:0070161//anchoring junction	GO:0000166//nucleotide binding;GO:0001618//virus receptor activity;GO:0004672//protein kinase activity;GO:0004713//protein tyrosine kinase activity;GO:0004714//transmembrane receptor protein tyrosine kinase activity;GO:0005003//ephrin receptor activity;GO:0005515//protein binding;GO:0005524//ATP binding;GO:0016301//kinase activity;GO:0016740//transferase activity;GO:0019838//growth factor binding…	GO:0001501//skeletal system development;GO:0001525//angiogenesis;GO:0001568//blood vessel development;GO:0001570//vasculogenesis;GO:0001649//osteoblast differentiation;GO:0001818//negative regulation of cytokine production;GO:0002043//blood vessel endothelial cell proliferation involved in sprouting angiogenesis;GO:0006468//protein phosphorylation;GO:0006915//apoptotic process;GO:0006954//inflamm…	--
ENSG00000147852	565	671	633	166	177	151	5.485	7.452	5.635	2.135	2.513	1.785	6.19066666666667	2.14433333333333	-1.52956559222003	5.09149340582383e-27	5.30665006265058e-25	VLDLR	very low density lipoprotein receptor [Source:HGNC Symbol;Acc:HGNC:12698]	Human Diseases;Human Diseases	Cardiovascular disease;Neurodegenerative disease	ko05417//Lipid and atherosclerosis;ko05017//Spinocerebellar ataxia	K20053;K20053	GO:0005615//extracellular space;GO:0005765//lysosomal membrane;GO:0005886//plasma membrane;GO:0005905//clathrin-coated pit;GO:0016020//membrane;GO:0034361//very-low-density lipoprotein particle;GO:0043235//receptor complex	GO:0005041//low-density lipoprotein particle receptor activity;GO:0005509//calcium ion binding;GO:0005515//protein binding;GO:0030229//very-low-density lipoprotein particle receptor activity;GO:0034185//apolipoprotein binding;GO:0034189//very-low-density lipoprotein particle binding;GO:0038024//cargo receptor activity;GO:0038025//reelin receptor activity;GO:0048306//calcium-dependent protein bind…	GO:0006629//lipid metabolic process;GO:0006869//lipid transport;GO:0006897//endocytosis;GO:0006898//receptor-mediated endocytosis;GO:0007165//signal transduction;GO:0007399//nervous system development;GO:0007613//memory;GO:0008202//steroid metabolic process;GO:0008203//cholesterol metabolic process;GO:0021517//ventral spinal cord development;GO:0034436//glycoprotein transport;GO:0034447//very-low…	--
ENSG00000042445	1460	1380	1839	4847	5119	4585	16.545	18.389	16.559	56.634	66.679	49.803	17.1643333333333	57.7053333333333	1.74929084029444	6.30253471880588e-27	6.52675951168647e-25	RETSAT	retinol saturase [Source:HGNC Symbol;Acc:HGNC:25991]	Metabolism	Metabolism of cofactors and vitamins	ko00830//Retinol metabolism	K09516	GO:0005640//nuclear outer membrane;GO:0005783//endoplasmic reticulum;GO:0005789//endoplasmic reticulum membrane;GO:0016020//membrane;GO:0031965//nuclear membrane	GO:0016491//oxidoreductase activity;GO:0051786//all-trans-retinol 13,14-reductase activity	GO:0006629//lipid metabolic process;GO:0042572//retinol metabolic process	--
ENSG00000182393	245	213	229	1116	881	713	9.916	9.197	7.590	45.569	42.141	29.777	8.901	39.1623333333333	2.13742739215029	7.35582534388226e-27	7.56900372168267e-25	IFNL1	interferon lambda 1 [Source:HGNC Symbol;Acc:HGNC:18363]	Environmental Information Processing;Environmental Information Processing	Signaling molecules and interaction;Signal transduction	ko04060//Cytokine-cytokine receptor interaction;ko04630//JAK-STAT signaling pathway	K05447;K05447	GO:0005576//extracellular region;GO:0005615//extracellular space;GO:0032002//interleukin-28 receptor complex	GO:0005102//signaling receptor binding;GO:0005125//cytokine activity;GO:0032003//interleukin-28 receptor binding	GO:0002829//negative regulation of type 2 immune response;GO:0007259//receptor signaling pathway via JAK-STAT;GO:0008285//negative regulation of cell population proliferation;GO:0032696//negative regulation of interleukin-13 production;GO:0032714//negative regulation of interleukin-5 production;GO:0032729//positive regulation of interferon-gamma production;GO:0038196//type III interferon signalin…	--
ENSG00000213694	55	61	24	324	400	329	0.385	0.445	0.142	2.288	3.303	2.370	0.324	2.65366666666667	3.03392144353716	7.49412156435293e-27	7.66250214380516e-25	S1PR3	sphingosine-1-phosphate receptor 3 [Source:HGNC Symbol;Acc:HGNC:3167]	Environmental Information Processing;Environmental Information Processing	Signaling molecules and interaction;Signal transduction	ko04080//Neuroactive ligand-receptor interaction;ko04071//Sphingolipid signaling pathway	K04290;K04290	GO:0005886//plasma membrane;GO:0016020//membrane	GO:0004930//G protein-coupled receptor activity;GO:0005178//integrin binding;GO:0005515//protein binding;GO:0008289//lipid binding;GO:0038036//sphingosine-1-phosphate receptor activity	GO:0003376//sphingosine-1-phosphate receptor signaling pathway;GO:0006954//inflammatory response;GO:0007165//signal transduction;GO:0007186//G protein-coupled receptor signaling pathway;GO:0007193//adenylate cyclase-inhibiting G protein-coupled receptor signaling pathway;GO:0007204//positive regulation of cytosolic calcium ion concentration;GO:0007219//Notch signaling pathway;GO:0008284//positive…	--
ENSG00000128342	296	330	379	1698	1370	1079	4.136	4.577	3.933	23.695	19.541	13.751	4.21533333333333	18.9956666666667	2.17195172141443	7.55877932600464e-27	7.68000503217642e-25	LIF	LIF interleukin 6 family cytokine [Source:HGNC Symbol;Acc:HGNC:6596]	Environmental Information Processing;Environmental Information Processing;Cellular Processes;Environmental Information Processing	Signaling molecules and interaction;Signal transduction;Cellular community - eukaryotes;Signal transduction	ko04060//Cytokine-cytokine receptor interaction;ko04630//JAK-STAT signaling pathway;ko04550//Signaling pathways regulating pluripotency of stem cells;ko04668//TNF signaling pathway	K05419;K05419;K05419;K05419	GO:0005576//extracellular region;GO:0005615//extracellular space;GO:0005829//cytosol	GO:0005102//signaling receptor binding;GO:0005125//cytokine activity;GO:0005146//leukemia inhibitory factor receptor binding;GO:0005515//protein binding;GO:0008083//growth factor activity	GO:0001974//blood vessel remodeling;GO:0006955//immune response;GO:0007260//tyrosine phosphorylation of STAT protein;GO:0007566//embryo implantation;GO:0008283//cell population proliferation;GO:0008284//positive regulation of cell population proliferation;GO:0008285//negative regulation of cell population proliferation;GO:0010628//positive regulation of gene expression;GO:0010646//regulation of c…	--
ENSG00000132932	46	44	51	259	270	244	0.344	0.329	0.337	1.654	2.069	1.555	0.336666666666667	1.75933333333333	2.38563605768711	1.11404918224191e-26	1.12484153369488e-24	ATP8A2	ATPase phospholipid transporting 8A2 [Source:HGNC Symbol;Acc:HGNC:13533]	-	-	-	-	GO:0000139//Golgi membrane;GO:0005654//nucleoplasm;GO:0005768//endosome;GO:0005794//Golgi apparatus;GO:0005886//plasma membrane;GO:0010008//endosome membrane;GO:0012505//endomembrane system;GO:0016020//membrane;GO:0042995//cell projection;GO:1990531//phospholipid-translocating ATPase complex	GO:0000166//nucleotide binding;GO:0000287//magnesium ion binding;GO:0005215//transporter activity;GO:0005515//protein binding;GO:0005524//ATP binding;GO:0015247//aminophospholipid flippase activity;GO:0016887//ATP hydrolysis activity;GO:0046872//metal ion binding;GO:0090555//phosphatidylethanolamine flippase activity;GO:0090556//phosphatidylserine floppase activity;GO:0140326//ATPase-coupled intr…	GO:0003011//involuntary skeletal muscle contraction;GO:0006869//lipid transport;GO:0007409//axonogenesis;GO:0008285//negative regulation of cell population proliferation;GO:0008340//determination of adult lifespan;GO:0010842//retina layer formation;GO:0010976//positive regulation of neuron projection development;GO:0010996//response to auditory stimulus;GO:0015914//phospholipid transport;GO:00342…	--
ENSG00000274641	18375	18241	27694	4775	4534	5134	1234.207	1307.102	1523.309	323.594	359.912	355.822	1354.87266666667	346.442666666667	-1.96746874752181	1.52835323177593e-26	1.53357431424473e-24	H2BC17	H2B clustered histone 17 [Source:HGNC Symbol;Acc:HGNC:4758]	Human Diseases;Organismal Systems;Human Diseases;Human Diseases	Cancer: overview;Immune system;Substance dependence;Immune disease	ko05203//Viral carcinogenesis;ko04613//Neutrophil extracellular trap formation;ko05034//Alcoholism;ko05322//Systemic lupus erythematosus	K11252;K11252;K11252;K11252	GO:0000786//nucleosome;GO:0005634//nucleus;GO:0005654//nucleoplasm;GO:0005694//chromosome;GO:0005829//cytosol;GO:0043229//intracellular organelle	GO:0003677//DNA binding;GO:0005515//protein binding;GO:0030527//structural constituent of chromatin;GO:0046982//protein heterodimerization activity	GO:0006334//nucleosome assembly	--
ENSG00000128590	203	188	154	572	763	586	3.125	3.500	1.642	9.578	11.741	8.847	2.75566666666667	10.0553333333333	1.86748761645373	2.0765862345707e-26	2.07081793947467e-24	DNAJB9	DnaJ heat shock protein family (Hsp40) member B9 [Source:HGNC Symbol;Acc:HGNC:6968]	-	-	-	-	GO:0005730//nucleolus;GO:0005737//cytoplasm;GO:0005783//endoplasmic reticulum;GO:0005788//endoplasmic reticulum lumen;GO:0005789//endoplasmic reticulum membrane;GO:0070062//extracellular exosome	GO:0005515//protein binding;GO:0030544//Hsp70 protein binding;GO:0051087//chaperone binding;GO:0051787//misfolded protein binding	GO:0002639//positive regulation of immunoglobulin production;GO:0006986//response to unfolded protein;GO:0030183//B cell differentiation;GO:0030433//ubiquitin-dependent ERAD pathway;GO:0034976//response to endoplasmic reticulum stress;GO:1903895//negative regulation of IRE1-mediated unfolded protein response	--
ENSG00000148926	83	45	96	465	474	451	1.745	1.039	1.604	9.522	11.316	9.678	1.46266666666667	10.172	2.79793043700807	2.68661043138822e-26	2.66271113613967e-24	ADM	adrenomedullin [Source:HGNC Symbol;Acc:HGNC:259]	Environmental Information Processing;Organismal Systems	Signaling molecules and interaction;Circulatory system	ko04080//Neuroactive ligand-receptor interaction;ko04270//Vascular smooth muscle contraction	K12333;K12333	GO:0005576//extracellular region;GO:0005615//extracellular space;GO:0005737//cytoplasm	GO:0005102//signaling receptor binding;GO:0005179//hormone activity;GO:0031700//adrenomedullin receptor binding	GO:0001570//vasculogenesis;GO:0001666//response to hypoxia;GO:0001843//neural tube closure;GO:0002026//regulation of the force of heart contraction;GO:0002031//G protein-coupled receptor internalization;GO:0003073//regulation of systemic arterial blood pressure;GO:0006954//inflammatory response;GO:0007165//signal transduction;GO:0007189//adenylate cyclase-activating G protein-coupled receptor sig…	--
ENSG00000270276	117580	120781	163153	34547	26440	32964	9308.631	10203.116	10583.232	2755.794	2467.916	2690.290	10031.6596666667	2638	-1.92704383961699	2.94112605984274e-26	2.89718850589997e-24	H4C15	H4 clustered histone 15 [Source:HGNC Symbol;Acc:HGNC:29607]	Human Diseases;Organismal Systems;Human Diseases;Human Diseases	Cancer: overview;Immune system;Substance dependence;Immune disease	ko05203//Viral carcinogenesis;ko04613//Neutrophil extracellular trap formation;ko05034//Alcoholism;ko05322//Systemic lupus erythematosus	K11254;K11254;K11254;K11254	GO:0000781//chromosome, telomeric region;GO:0000786//nucleosome;GO:0005576//extracellular region;GO:0005634//nucleus;GO:0005654//nucleoplasm;GO:0005694//chromosome;GO:0016020//membrane;GO:0032991//protein-containing complex;GO:0043505//CENP-A containing nucleosome;GO:0070062//extracellular exosome	GO:0003677//DNA binding;GO:0003723//RNA binding;GO:0005515//protein binding;GO:0030527//structural constituent of chromatin;GO:0046982//protein heterodimerization activity	GO:0006334//nucleosome assembly;GO:0032200//telomere organization;GO:0045653//negative regulation of megakaryocyte differentiation;GO:0061644//protein localization to CENP-A containing chromatin	--
ENSG00000077380	6866	7181	5481	2403	2668	2238	96.002	100.875	55.951	32.006	39.773	28.997	84.276	33.592	-1.32700414771931	3.64746376367057e-26	3.57119861224837e-24	DYNC1I2	dynein cytoplasmic 1 intermediate chain 2 [Source:HGNC Symbol;Acc:HGNC:2964]	Human Diseases;Cellular Processes;Organismal Systems	Infectious disease: bacterial;Transport and catabolism;Excretory system	ko05132//Salmonella infection;ko04145//Phagosome;ko04962//Vasopressin-regulated water reabsorption	K10415;K10415;K10415	GO:0005737//cytoplasm;GO:0005813//centrosome;GO:0005829//cytosol;GO:0005856//cytoskeleton;GO:0005868//cytoplasmic dynein complex;GO:0005874//microtubule;GO:0030286//dynein complex;GO:0031982//vesicle	GO:0003777//microtubule motor activity;GO:0005515//protein binding;GO:0008574//plus-end-directed microtubule motor activity;GO:0045503//dynein light chain binding;GO:0045504//dynein heavy chain binding	GO:0007018//microtubule-based movement;GO:0010970//transport along microtubule	--
ENSG00000185633	4	2	4	180	158	139	0.133	0.056	0.109	5.659	5.722	4.583	0.0993333333333333	5.32133333333333	5.74336604304911	3.78203695902094e-26	3.68065102849297e-24	NDUFA4L2	NDUFA4 mitochondrial complex associated like 2 [Source:HGNC Symbol;Acc:HGNC:29836]	Metabolism;Human Diseases;Human Diseases;Human Diseases;Human Diseases;Human Diseases;Human Diseases;Organismal Systems;Human Diseases;Human Diseases;Human Diseases;Organismal Systems;Metabolism	Global and overview maps;Neurodegenerative disease;Neurodegenerative disease;Neurodegenerative disease;Neurodegenerative disease;Neurodegenerative disease;Neurodegenerative disease;Environmental adaptation;Cancer: overview;Cardiovascular disease;Endocrine and metabolic disease;Nervous system;Energy metabolism	ko01100//Metabolic pathways;ko05022//Pathways of neurodegeneration - multiple diseases;ko05010//Alzheimer disease;ko05014//Amyotrophic lateral sclerosis;ko05016//Huntington disease;ko05020//Prion disease;ko05012//Parkinson disease;ko04714//Thermogenesis;ko05208//Chemical carcinogenesis - reactive oxygen species;ko05415//Diabetic cardiomyopathy;ko04932//Non-alcoholic fatty liver disease;ko04723//R…	K03948;K03948;K03948;K03948;K03948;K03948;K03948;K03948;K03948;K03948;K03948;K03948;K03948	GO:0005751//mitochondrial respiratory chain complex IV;GO:0016020//membrane	-	-	--
ENSG00000143217	5	7	0	147	169	152	0.117	0.068	0.000	2.465	3.814	2.707	0.0616666666666667	2.99533333333333	5.60208188600712	4.84381920394196e-26	4.68574246944206e-24	NECTIN4	nectin cell adhesion molecule 4 [Source:HGNC Symbol;Acc:HGNC:19688]	Cellular Processes	Cellular community - eukaryotes	ko04520//Adherens junction	K06593	GO:0005576//extracellular region;GO:0005886//plasma membrane;GO:0005912//adherens junction;GO:0016020//membrane;GO:0070062//extracellular exosome;GO:0070161//anchoring junction	GO:0001618//virus receptor activity;GO:0005515//protein binding;GO:0042802//identical protein binding	GO:0007155//cell adhesion;GO:0007156//homophilic cell adhesion via plasma membrane adhesion molecules;GO:0007157//heterophilic cell-cell adhesion via plasma membrane cell adhesion molecules;GO:0046718//viral entry into host cell	--
ENSG00000144355	3084	2935	2830	1210	1362	1171	50.896	53.223	38.271	21.194	25.548	18.428	47.4633333333333	21.7233333333333	-1.12756792982587	6.02157553240531e-26	5.79039004321475e-24	DLX1	distal-less homeobox 1 [Source:HGNC Symbol;Acc:HGNC:2914]	-	-	-	-	GO:0000785//chromatin;GO:0005634//nucleus;GO:0005654//nucleoplasm;GO:0005829//cytosol;GO:0043231//intracellular membrane-bounded organelle	GO:0000977//RNA polymerase II transcription regulatory region sequence-specific DNA binding;GO:0000978//RNA polymerase II cis-regulatory region sequence-specific DNA binding;GO:0000981//DNA-binding transcription factor activity, RNA polymerase II-specific;GO:0003677//DNA binding;GO:0003682//chromatin binding;GO:0005515//protein binding;GO:1990837//sequence-specific double-stranded DNA binding	GO:0000122//negative regulation of transcription by RNA polymerase II;GO:0006355//regulation of transcription, DNA-templated;GO:0006357//regulation of transcription by RNA polymerase II;GO:0007219//Notch signaling pathway;GO:0009954//proximal/distal pattern formation;GO:0014016//neuroblast differentiation;GO:0021544//subpallium development;GO:0021766//hippocampus development;GO:0021879//forebrain…	Homeobox
ENSG00000165757	37	50	40	264	284	211	0.124	0.179	0.110	0.896	1.129	0.732	0.137666666666667	0.919	2.73888558059074	7.14593798048224e-26	6.83092473814737e-24	JCAD	junctional cadherin 5 associated [Source:HGNC Symbol;Acc:HGNC:29283]	-	-	-	-	GO:0005911//cell-cell junction;GO:0005912//adherens junction;GO:0030054//cell junction;GO:0032587//ruffle membrane;GO:0048471//perinuclear region of cytoplasm;GO:0070161//anchoring junction	-	GO:0007155//cell adhesion;GO:0043410//positive regulation of MAPK cascade;GO:0090050//positive regulation of cell migration involved in sprouting angiogenesis;GO:1900748//positive regulation of vascular endothelial growth factor signaling pathway;GO:1903589//positive regulation of blood vessel endothelial cell proliferation involved in sprouting angiogenesis;GO:1903672//positive regulation of spr…	--
ENSG00000135127	351	293	333	971	990	832	3.743	3.847	2.822	11.372	13.990	9.205	3.47066666666667	11.5223333333333	1.73114818359464	9.12251839614195e-26	8.66907556998078e-24	BICDL1	BICD family like cargo adaptor 1 [Source:HGNC Symbol;Acc:HGNC:28095]	-	-	-	-	GO:0005737//cytoplasm;GO:0005813//centrosome;GO:0005815//microtubule organizing center;GO:0005856//cytoskeleton	GO:0031267//small GTPase binding;GO:0034452//dynactin binding	GO:0007399//nervous system development;GO:0031175//neuron projection development;GO:0047496//vesicle transport along microtubule;GO:0055107//Golgi to secretory granule transport	--
ENSG00000270882	117675	121028	163792	34910	26650	33371	9314.475	10218.801	10612.923	2776.618	2481.861	2712.604	10048.733	2657.02766666667	-1.91912845459693	9.24160187161852e-26	8.73088176818697e-24	H4C14	H4 clustered histone 14 [Source:HGNC Symbol;Acc:HGNC:4794]	Human Diseases;Organismal Systems;Human Diseases;Human Diseases	Cancer: overview;Immune system;Substance dependence;Immune disease	ko05203//Viral carcinogenesis;ko04613//Neutrophil extracellular trap formation;ko05034//Alcoholism;ko05322//Systemic lupus erythematosus	K11254;K11254;K11254;K11254	GO:0000781//chromosome, telomeric region;GO:0000786//nucleosome;GO:0005576//extracellular region;GO:0005634//nucleus;GO:0005654//nucleoplasm;GO:0005694//chromosome;GO:0016020//membrane;GO:0032991//protein-containing complex;GO:0043505//CENP-A containing nucleosome;GO:0070062//extracellular exosome	GO:0003677//DNA binding;GO:0003723//RNA binding;GO:0005515//protein binding;GO:0030527//structural constituent of chromatin;GO:0046982//protein heterodimerization activity	GO:0006334//nucleosome assembly;GO:0032200//telomere organization;GO:0045653//negative regulation of megakaryocyte differentiation;GO:0061644//protein localization to CENP-A containing chromatin	--
ENSG00000260596	9	3	12	141	170	216	0.246	0.079	0.242	3.399	5.125	5.357	0.189	4.627	4.61361895934422	1.09513892435581e-25	1.02860286761443e-23	DUX4	double homeobox 4 [Source:HGNC Symbol;Acc:HGNC:50800]	-	-	-	-	GO:0005634//nucleus;GO:0005654//nucleoplasm;GO:0005730//nucleolus;GO:0005794//Golgi apparatus;GO:0005829//cytosol;GO:0031965//nuclear membrane	GO:0000976//transcription cis-regulatory region binding;GO:0000978//RNA polymerase II cis-regulatory region sequence-specific DNA binding;GO:0001228//DNA-binding transcription activator activity, RNA polymerase II-specific;GO:0003677//DNA binding;GO:0005515//protein binding;GO:1990837//sequence-specific double-stranded DNA binding	GO:0006357//regulation of transcription by RNA polymerase II;GO:0006915//apoptotic process;GO:0008285//negative regulation of cell population proliferation;GO:0045944//positive regulation of transcription by RNA polymerase II;GO:0070317//negative regulation of G0 to G1 transition	Homeobox
ENSG00000182372	66	67	78	296	372	352	0.928	1.167	0.918	4.026	6.101	4.977	1.00433333333333	5.03466666666667	2.32565809176738	1.10313026130346e-25	1.03011961684147e-23	CLN8	CLN8 transmembrane ER and ERGIC protein [Source:HGNC Symbol;Acc:HGNC:2079]	-	-	-	-	GO:0005739//mitochondrion;GO:0005783//endoplasmic reticulum;GO:0005789//endoplasmic reticulum membrane;GO:0005793//endoplasmic reticulum-Golgi intermediate compartment;GO:0016020//membrane;GO:0033116//endoplasmic reticulum-Golgi intermediate compartment membrane;GO:0098793//presynapse	GO:0005515//protein binding;GO:0097001//ceramide binding	GO:0006644//phospholipid metabolic process;GO:0006672//ceramide metabolic process;GO:0006869//lipid transport;GO:0006915//apoptotic process;GO:0007006//mitochondrial membrane organization;GO:0007040//lysosome organization;GO:0007399//nervous system development;GO:0007601//visual perception;GO:0007628//adult walking behavior;GO:0008203//cholesterol metabolic process;GO:0008306//associative learnin…	--
ENSG00000106105	8894	9100	8885	3551	3924	2729	110.356	117.677	87.703	44.144	57.039	34.196	105.245333333333	45.1263333333333	-1.22171479980642	1.25532192473193e-25	1.16550147666922e-23	GARS1	glycyl-tRNA synthetase 1 [Source:HGNC Symbol;Acc:HGNC:4162]	Genetic Information Processing	Translation	ko00970//Aminoacyl-tRNA biosynthesis	K01880	GO:0005576//extracellular region;GO:0005737//cytoplasm;GO:0005739//mitochondrion;GO:0005759//mitochondrial matrix;GO:0005829//cytosol;GO:0030141//secretory granule;GO:0030424//axon;GO:0042995//cell projection;GO:0070062//extracellular exosome	GO:0000166//nucleotide binding;GO:0004081//bis(5'-nucleosyl)-tetraphosphatase (asymmetrical) activity;GO:0004812//aminoacyl-tRNA ligase activity;GO:0004820//glycine-tRNA ligase activity;GO:0005515//protein binding;GO:0005524//ATP binding;GO:0016740//transferase activity;GO:0016787//hydrolase activity;GO:0016874//ligase activity;GO:0042802//identical protein binding;GO:0046983//protein dimerizatio…	GO:0006412//translation;GO:0006418//tRNA aminoacylation for protein translation;GO:0006426//glycyl-tRNA aminoacylation;GO:0015966//diadenosine tetraphosphate biosynthetic process;GO:0070150//mitochondrial glycyl-tRNA aminoacylation	--
ENSG00000117318	2023	1953	2509	6646	6392	6318	66.794	68.794	67.842	221.381	249.428	215.253	67.81	228.687333333333	1.75380650947003	1.36510536068562e-25	1.26018726296435e-23	ID3	inhibitor of DNA binding 3 [Source:HGNC Symbol;Acc:HGNC:5362]	Cellular Processes;Environmental Information Processing	Cellular community - eukaryotes;Signal transduction	ko04550//Signaling pathways regulating pluripotency of stem cells;ko04350//TGF-beta signaling pathway	K17694;K17694	GO:0005634//nucleus;GO:0005654//nucleoplasm;GO:0005737//cytoplasm	GO:0005515//protein binding;GO:0019904//protein domain specific binding;GO:0043425//bHLH transcription factor binding;GO:0046983//protein dimerization activity;GO:0140416//transcription regulator inhibitor activity;GO:1901707//leptomycin B binding	GO:0000122//negative regulation of transcription by RNA polymerase II;GO:0001656//metanephros development;GO:0006275//regulation of DNA replication;GO:0007417//central nervous system development;GO:0007507//heart development;GO:0007517//muscle organ development;GO:0007623//circadian rhythm;GO:0010628//positive regulation of gene expression;GO:0010629//negative regulation of gene expression;GO:003…	bHLH
ENSG00000135679	1572	1938	955	6175	6696	6160	15.481	21.491	10.214	94.477	91.626	75.624	15.7286666666667	87.2423333333333	2.47163197861712	1.4540693220151e-25	1.33468692597466e-23	MDM2	MDM2 proto-oncogene [Source:HGNC Symbol;Acc:HGNC:6973]	Human Diseases;Environmental Information Processing;Human Diseases;Cellular Processes;Human Diseases;Human Diseases;Human Diseases;Human Diseases;Human Diseases;Human Diseases;Human Diseases;Cellular Processes;Genetic Information Processing;Environmental Information Processing;Cellular Processes;Organismal Systems;Organismal Systems;Human Diseases;Human Diseases;Human Diseases;Human Diseases;Cell…	Cancer: overview;Signal transduction;Infectious disease: viral;Transport and catabolism;Infectious disease: bacterial;Infectious disease: viral;Cancer: overview;Cancer: overview;Infectious disease: viral;Cancer: overview;Cancer: overview;Cell growth and death;Folding, sorting and degradation;Signal transduction;Cell growth and death;Endocrine system;Immune system;Cancer: specific types;Drug resis…	ko05200//Pathways in cancer;ko04151//PI3K-Akt signaling pathway;ko05165//Human papillomavirus infection;ko04144//Endocytosis;ko05131//Shigellosis;ko05163//Human cytomegalovirus infection;ko05203//Viral carcinogenesis;ko05205//Proteoglycans in cancer;ko05169//Epstein-Barr virus infection;ko05202//Transcriptional misregulation in cancer;ko05206//MicroRNAs in cancer;ko04218//Cellular senescence;ko04…	K06643;K06643;K06643;K06643;K06643;K06643;K06643;K06643;K06643;K06643;K06643;K06643;K06643;K06643;K06643;K06643;K06643;K06643;K06643;K06643;K06643;K06643;K06643;K06643;K06643	GO:0005634//nucleus;GO:0005654//nucleoplasm;GO:0005730//nucleolus;GO:0005737//cytoplasm;GO:0005829//cytosol;GO:0005886//plasma membrane;GO:0016604//nuclear body;GO:0017053//transcription repressor complex;GO:0030666//endocytic vesicle membrane;GO:0032991//protein-containing complex	GO:0002039//p53 binding;GO:0004842//ubiquitin-protein transferase activity;GO:0005515//protein binding;GO:0008097//5S rRNA binding;GO:0008270//zinc ion binding;GO:0016740//transferase activity;GO:0016874//ligase activity;GO:0019789//SUMO transferase activity;GO:0019899//enzyme binding;GO:0019904//protein domain specific binding;GO:0031625//ubiquitin protein ligase binding;GO:0033612//receptor ser…	GO:0000122//negative regulation of transcription by RNA polymerase II;GO:0000209//protein polyubiquitination;GO:0001568//blood vessel development;GO:0001974//blood vessel remodeling;GO:0002027//regulation of heart rate;GO:0003170//heart valve development;GO:0003181//atrioventricular valve morphogenesis;GO:0003203//endocardial cushion morphogenesis;GO:0003281//ventricular septum development;GO:000…	--
ENSG00000163683	297	274	280	772	1125	875	2.585	2.883	2.993	9.789	15.713	12.060	2.82033333333333	12.5206666666667	2.15037379206	1.62975228200846e-25	1.48749424383314e-23	SMIM14	small integral membrane protein 14 [Source:HGNC Symbol;Acc:HGNC:27321]	-	-	-	-	GO:0005783//endoplasmic reticulum;GO:0005789//endoplasmic reticulum membrane;GO:0016020//membrane	GO:0005515//protein binding	GO:0001835//blastocyst hatching	--
ENSG00000184357	70841	69453	103995	22377	20318	19303	2787.998	2916.112	3351.763	888.478	945.049	783.898	3018.62433333333	872.475	-1.79070552728973	1.84584171567097e-25	1.67525690543059e-23	H1-5	H1.5 linker histone, cluster member [Source:HGNC Symbol;Acc:HGNC:4719]	-	-	-	-	GO:0000785//chromatin;GO:0000786//nucleosome;GO:0000792//heterochromatin;GO:0005634//nucleus;GO:0005654//nucleoplasm;GO:0005694//chromosome;GO:0005730//nucleolus	GO:0003677//DNA binding;GO:0003690//double-stranded DNA binding;GO:0003723//RNA binding;GO:0005515//protein binding;GO:0030527//structural constituent of chromatin;GO:0031490//chromatin DNA binding;GO:0031492//nucleosomal DNA binding;GO:0042826//histone deacetylase binding	GO:0000122//negative regulation of transcription by RNA polymerase II;GO:0006325//chromatin organization;GO:0006334//nucleosome assembly;GO:0007517//muscle organ development;GO:0030261//chromosome condensation;GO:0045910//negative regulation of DNA recombination;GO:0050821//protein stabilization;GO:0071169//establishment of protein localization to chromatin	--
ENSG00000157514	1104	1234	1563	330	361	318	20.452	23.023	22.472	6.731	9.434	5.587	21.9823333333333	7.25066666666667	-1.60015897474425	1.97779502982046e-25	1.78498763724858e-23	TSC22D3	TSC22 domain family member 3 [Source:HGNC Symbol;Acc:HGNC:3051]	-	-	-	-	GO:0005634//nucleus;GO:0005737//cytoplasm;GO:0005829//cytosol	GO:0005515//protein binding	GO:0006357//regulation of transcription by RNA polymerase II;GO:0006970//response to osmotic stress;GO:0070236//negative regulation of activation-induced cell death of T cells	TSC22
ENSG00000278677	33825	30387	38870	11743	8859	8151	2178.587	2087.999	2050.240	763.050	674.353	541.720	2105.60866666667	659.707666666667	-1.67433855618905	2.23776292232026e-25	2.00839222278243e-23	H2AC17	H2A clustered histone 17 [Source:HGNC Symbol;Acc:HGNC:4735]	Organismal Systems;Human Diseases;Cellular Processes;Human Diseases	Immune system;Substance dependence;Cell growth and death;Immune disease	ko04613//Neutrophil extracellular trap formation;ko05034//Alcoholism;ko04217//Necroptosis;ko05322//Systemic lupus erythematosus	K11251;K11251;K11251;K11251	GO:0000786//nucleosome;GO:0005634//nucleus;GO:0005694//chromosome;GO:0043229//intracellular organelle;GO:0070062//extracellular exosome	GO:0003677//DNA binding;GO:0005515//protein binding;GO:0019899//enzyme binding;GO:0030527//structural constituent of chromatin;GO:0046982//protein heterodimerization activity	GO:0008150//biological_process	--
ENSG00000080546	505	527	357	1345	1743	1538	5.570	6.467	3.082	15.993	22.979	18.207	5.03966666666667	19.0596666666667	1.9191226689203	2.31885724503274e-25	2.06967617643668e-23	SESN1	sestrin 1 [Source:HGNC Symbol;Acc:HGNC:21595]	Organismal Systems;Cellular Processes	Aging;Cell growth and death	ko04211//Longevity regulating pathway;ko04115//p53 signaling pathway	K10141;K10141	GO:0001650//fibrillar center;GO:0005634//nucleus;GO:0005654//nucleoplasm;GO:0005737//cytoplasm;GO:0005829//cytosol;GO:0061700//GATOR2 complex	GO:0005515//protein binding;GO:0016491//oxidoreductase activity;GO:0016684//oxidoreductase activity, acting on peroxide as acceptor;GO:0070728//leucine binding	GO:0016239//positive regulation of macroautophagy;GO:0034198//cellular response to amino acid starvation;GO:0042149//cellular response to glucose starvation;GO:0051716//cellular response to stimulus;GO:0071233//cellular response to leucine;GO:0072593//reactive oxygen species metabolic process;GO:0098869//cellular oxidant detoxification;GO:1901031//regulation of response to reactive oxygen species…	--
ENSG00000278705	22689	23735	43742	4429	4974	5592	1834.213	2047.053	2895.916	361.224	475.232	466.475	2259.06066666667	434.310333333333	-2.37892483091603	2.55285148527385e-25	2.26600635959336e-23	H4C2	H4 clustered histone 2 [Source:HGNC Symbol;Acc:HGNC:4789]	Human Diseases;Organismal Systems;Human Diseases;Human Diseases	Cancer: overview;Immune system;Substance dependence;Immune disease	ko05203//Viral carcinogenesis;ko04613//Neutrophil extracellular trap formation;ko05034//Alcoholism;ko05322//Systemic lupus erythematosus	K11254;K11254;K11254;K11254	GO:0000781//chromosome, telomeric region;GO:0000786//nucleosome;GO:0005576//extracellular region;GO:0005634//nucleus;GO:0005654//nucleoplasm;GO:0005694//chromosome;GO:0016020//membrane;GO:0032991//protein-containing complex;GO:0043505//CENP-A containing nucleosome;GO:0070062//extracellular exosome	GO:0003677//DNA binding;GO:0003723//RNA binding;GO:0005515//protein binding;GO:0030527//structural constituent of chromatin;GO:0046982//protein heterodimerization activity	GO:0006334//nucleosome assembly;GO:0032200//telomere organization;GO:0045653//negative regulation of megakaryocyte differentiation;GO:0061644//protein localization to CENP-A containing chromatin	--
ENSG00000142609	9	7	18	154	170	176	0.054	0.046	0.162	2.118	2.748	2.581	0.0873333333333333	2.48233333333333	4.82902064067484	3.02039311913924e-25	2.66636343386308e-23	CFAP74	cilia and flagella associated protein 74 [Source:HGNC Symbol;Acc:HGNC:29368]	-	-	-	-	GO:0005634//nucleus;GO:0005737//cytoplasm;GO:0005856//cytoskeleton;GO:0005929//cilium;GO:0005930//axoneme;GO:0036126//sperm flagellum;GO:0042995//cell projection	-	GO:0035082//axoneme assembly	--
ENSG00000184402	242	264	191	1248	1039	715	1.898	2.054	1.698	6.853	6.702	4.368	1.88333333333333	5.97433333333333	1.66548936714787	3.76354272718863e-25	3.30434960639849e-23	SS18L1	SS18L1 subunit of BAF chromatin remodeling complex [Source:HGNC Symbol;Acc:HGNC:15592]	Human Diseases	Cancer: overview	ko05202//Transcriptional misregulation in cancer	K15623	GO:0000775//chromosome, centromeric region;GO:0000776//kinetochore;GO:0000779//condensed chromosome, centromeric region;GO:0005634//nucleus;GO:0005654//nucleoplasm;GO:0005694//chromosome;GO:0005829//cytosol;GO:0071565//nBAF complex	GO:0003713//transcription coactivator activity;GO:0005515//protein binding	GO:0006325//chromatin organization;GO:0016358//dendrite development;GO:0045893//positive regulation of transcription, DNA-templated;GO:0045944//positive regulation of transcription by RNA polymerase II;GO:0050775//positive regulation of dendrite morphogenesis	--
ENSG00000132561	134	105	67	484	503	503	1.191	1.397	0.933	4.773	6.067	5.062	1.17366666666667	5.30066666666667	2.17515109285795	4.52924478483204e-25	3.95513240534928e-23	MATN2	matrilin 2 [Source:HGNC Symbol;Acc:HGNC:6908]	-	-	-	-	GO:0005576//extracellular region;GO:0031012//extracellular matrix;GO:0062023//collagen-containing extracellular matrix;GO:0120216//matrilin complex	GO:0005201//extracellular matrix structural constituent;GO:0005509//calcium ion binding;GO:0005515//protein binding	GO:0008150//biological_process;GO:0030198//extracellular matrix organization	--
ENSG00000135454	486	475	460	1364	1258	1126	5.530	5.034	4.415	16.153	19.014	14.384	4.993	16.517	1.72597286056048	4.89515625977924e-25	4.25168007401794e-23	B4GALNT1	beta-1,4-N-acetyl-galactosaminyltransferase 1 [Source:HGNC Symbol;Acc:HGNC:4117]	Metabolism;Metabolism	Global and overview maps;Glycan biosynthesis and metabolism	ko01100//Metabolic pathways;ko00604//Glycosphingolipid biosynthesis - ganglio series	K00725;K00725	GO:0000139//Golgi membrane;GO:0005794//Golgi apparatus;GO:0016020//membrane	GO:0003947//(N-acetylneuraminyl)-galactosylglucosylceramide N-acetylgalactosaminyltransferase activity;GO:0016740//transferase activity;GO:0016757//glycosyltransferase activity;GO:0016758//hexosyltransferase activity	GO:0001574//ganglioside biosynthetic process;GO:0005975//carbohydrate metabolic process;GO:0006629//lipid metabolic process;GO:0006665//sphingolipid metabolic process;GO:0006687//glycosphingolipid metabolic process;GO:0007033//vacuole organization;GO:0007283//spermatogenesis;GO:0008340//determination of adult lifespan;GO:0019915//lipid storage;GO:0021675//nerve development;GO:0030259//lipid glyco…	--
ENSG00000132819	989	913	1118	2626	2874	2523	14.773	14.947	13.037	37.518	48.409	36.356	14.2523333333333	40.761	1.51599131523709	5.09012342262403e-25	4.39737667874284e-23	RBM38	RNA binding motif protein 38 [Source:HGNC Symbol;Acc:HGNC:15818]	-	-	-	-	GO:0005634//nucleus;GO:0005737//cytoplasm;GO:0005829//cytosol	GO:0003676//nucleic acid binding;GO:0003723//RNA binding;GO:0003729//mRNA binding;GO:0003730//mRNA 3'-UTR binding;GO:0005515//protein binding	GO:0000381//regulation of alternative mRNA splicing, via spliceosome;GO:0006397//mRNA processing;GO:0006977//DNA damage response, signal transduction by p53 class mediator resulting in cell cycle arrest;GO:0006978//DNA damage response, signal transduction by p53 class mediator resulting in transcription of p21 class mediator;GO:0007049//cell cycle;GO:0008285//negative regulation of cell populatio…	--
ENSG00000183092	89	82	106	501	408	367	0.956	0.909	0.977	6.187	5.325	4.169	0.947333333333333	5.227	2.46403910543827	5.79521573667693e-25	4.97987820351148e-23	BEGAIN	brain enriched guanylate kinase associated [Source:HGNC Symbol;Acc:HGNC:24163]	-	-	-	-	GO:0005737//cytoplasm;GO:0016020//membrane;GO:0045202//synapse	GO:0005515//protein binding;GO:0016301//kinase activity	GO:0016310//phosphorylation;GO:0098962//regulation of postsynaptic neurotransmitter receptor activity	--
ENSG00000129757	77	71	91	329	374	338	1.707	1.457	1.464	6.100	8.492	6.960	1.54266666666667	7.184	2.21936098635481	7.35510512149194e-25	6.26118679896849e-23	CDKN1C	cyclin dependent kinase inhibitor 1C [Source:HGNC Symbol;Acc:HGNC:1786]	Cellular Processes	Cell growth and death	ko04110//Cell cycle	K09993	GO:0005634//nucleus;GO:0005737//cytoplasm	GO:0004860//protein kinase inhibitor activity;GO:0004861//cyclin-dependent protein serine/threonine kinase inhibitor activity;GO:0005515//protein binding;GO:0044877//protein-containing complex binding;GO:0140678//molecular function inhibitor activity	GO:0000122//negative regulation of transcription by RNA polymerase II;GO:0001501//skeletal system development;GO:0001822//kidney development;GO:0001890//placenta development;GO:0007049//cell cycle;GO:0007096//regulation of exit from mitosis;GO:0030099//myeloid cell differentiation;GO:0030325//adrenal gland development;GO:0030511//positive regulation of transforming growth factor beta receptor sig…	--
ENSG00000197409	42466	43147	69544	12517	11756	11030	2648.109	2870.491	3551.480	787.481	866.407	709.748	3023.36	787.878666666667	-1.94010739813081	7.36382229528946e-25	6.26118679896849e-23	H3C4	H3 clustered histone 4 [Source:HGNC Symbol;Acc:HGNC:4767]	Human Diseases;Human Diseases;Organismal Systems;Human Diseases;Human Diseases	Infectious disease: bacterial;Cancer: overview;Immune system;Substance dependence;Immune disease	ko05131//Shigellosis;ko05202//Transcriptional misregulation in cancer;ko04613//Neutrophil extracellular trap formation;ko05034//Alcoholism;ko05322//Systemic lupus erythematosus	K11253;K11253;K11253;K11253;K11253	GO:0000785//chromatin;GO:0000786//nucleosome;GO:0005576//extracellular region;GO:0005634//nucleus;GO:0005654//nucleoplasm;GO:0005694//chromosome;GO:0016020//membrane;GO:0032991//protein-containing complex;GO:0070062//extracellular exosome	GO:0003677//DNA binding;GO:0005515//protein binding;GO:0030527//structural constituent of chromatin;GO:0045296//cadherin binding;GO:0046982//protein heterodimerization activity	GO:0006334//nucleosome assembly;GO:0010467//gene expression;GO:0032200//telomere organization;GO:0040029//regulation of gene expression, epigenetic	--
ENSG00000181467	978	948	993	2193	2499	2110	3.651	3.776	3.036	8.260	11.026	8.128	3.48766666666667	9.138	1.38961628125237	7.81573996222195e-25	6.61064288427725e-23	RAP2B	RAP2B, member of RAS oncogene family [Source:HGNC Symbol;Acc:HGNC:9862]	-	-	-	-	GO:0005768//endosome;GO:0005829//cytosol;GO:0005886//plasma membrane;GO:0005923//bicellular tight junction;GO:0016020//membrane;GO:0030659//cytoplasmic vesicle membrane;GO:0035579//specific granule membrane;GO:0044291//cell-cell contact zone;GO:0045121//membrane raft;GO:0055037//recycling endosome;GO:0055038//recycling endosome membrane;GO:0070062//extracellular exosome;GO:0070821//tertiary granu…	GO:0000166//nucleotide binding;GO:0003924//GTPase activity;GO:0003925//G protein activity;GO:0005515//protein binding;GO:0005525//GTP binding;GO:0016787//hydrolase activity;GO:0019003//GDP binding;GO:0019904//protein domain specific binding	GO:0007165//signal transduction;GO:0030168//platelet activation;GO:0030336//negative regulation of cell migration;GO:0031954//positive regulation of protein autophosphorylation;GO:0032486//Rap protein signal transduction;GO:0061097//regulation of protein tyrosine kinase activity;GO:0070527//platelet aggregation	--
ENSG00000157873	22	15	38	238	233	225	0.382	0.261	0.605	4.341	6.151	4.381	0.416	4.95766666666667	3.57500584026241	1.07520744514218e-24	9.04686264389165e-23	TNFRSF14	TNF receptor superfamily member 14 [Source:HGNC Symbol;Acc:HGNC:11912]	Human Diseases;Environmental Information Processing;Environmental Information Processing	Infectious disease: viral;Signaling molecules and interaction;Signaling molecules and interaction	ko05168//Herpes simplex virus 1 infection;ko04060//Cytokine-cytokine receptor interaction;ko04061//Viral protein interaction with cytokine and cytokine receptor	K05152;K05152;K05152	GO:0005886//plasma membrane;GO:0009897//external side of plasma membrane;GO:0016020//membrane	GO:0001618//virus receptor activity;GO:0005031//tumor necrosis factor-activated receptor activity;GO:0005515//protein binding;GO:0019955//cytokine binding;GO:0031625//ubiquitin protein ligase binding	GO:0002250//adaptive immune response;GO:0002376//immune system process;GO:0002720//positive regulation of cytokine production involved in immune response;GO:0006955//immune response;GO:0007166//cell surface receptor signaling pathway;GO:0031295//T cell costimulation;GO:0033209//tumor necrosis factor-mediated signaling pathway;GO:0045087//innate immune response;GO:0046642//negative regulation of a…	--
ENSG00000134531	16327	15021	15004	43141	41241	30823	203.251	194.967	148.024	543.628	586.032	391.846	182.080666666667	507.168666666667	1.47788787221916	1.16072291118462e-24	9.71579203636657e-23	EMP1	epithelial membrane protein 1 [Source:HGNC Symbol;Acc:HGNC:3333]	-	-	-	-	GO:0005886//plasma membrane;GO:0016020//membrane	GO:0005515//protein binding	GO:0006915//apoptotic process;GO:0008544//epidermis development;GO:0032060//bleb assembly	--
ENSG00000181019	14786	13038	15562	34946	36775	31078	390.316	353.037	335.879	923.675	1127.654	842.129	359.744	964.486	1.42278967184321	1.23458543826406e-24	1.02807875026577e-22	NQO1	NAD(P)H quinone dehydrogenase 1 [Source:HGNC Symbol;Acc:HGNC:2874]	Metabolism;Human Diseases;Human Diseases;Human Diseases;Human Diseases;Metabolism	Global and overview maps;Cancer: overview;Cancer: overview;Cancer: specific types;Cardiovascular disease;Metabolism of cofactors and vitamins	ko01100//Metabolic pathways;ko05200//Pathways in cancer;ko05208//Chemical carcinogenesis - reactive oxygen species;ko05225//Hepatocellular carcinoma;ko05418//Fluid shear stress and atherosclerosis;ko00130//Ubiquinone and other terpenoid-quinone biosynthesis	K00355;K00355;K00355;K00355;K00355;K00355	GO:0005634//nucleus;GO:0005737//cytoplasm;GO:0005829//cytosol;GO:0030425//dendrite;GO:0043025//neuronal cell body;GO:0045202//synapse	GO:0003723//RNA binding;GO:0003955//NAD(P)H dehydrogenase (quinone) activity;GO:0004128//cytochrome-b5 reductase activity, acting on NAD(P)H;GO:0004784//superoxide dismutase activity;GO:0005515//protein binding;GO:0008753//NADPH dehydrogenase (quinone) activity;GO:0016491//oxidoreductase activity;GO:0042802//identical protein binding;GO:0050136//NADH dehydrogenase (quinone) activity	GO:0000209//protein polyubiquitination;GO:0002931//response to ischemia;GO:0006116//NADH oxidation;GO:0006743//ubiquinone metabolic process;GO:0006801//superoxide metabolic process;GO:0006805//xenobiotic metabolic process;GO:0006809//nitric oxide biosynthetic process;GO:0006979//response to oxidative stress;GO:0007271//synaptic transmission, cholinergic;GO:0007584//response to nutrient;GO:0009410…	--
ENSG00000188229	16892	14596	18287	44465	42968	40061	337.814	311.743	299.494	894.208	1011.963	821.892	316.350333333333	909.354333333333	1.52331943951593	1.89455613435787e-24	1.56956688977186e-22	TUBB4B	tubulin beta 4B class IVb [Source:HGNC Symbol;Acc:HGNC:20771]	Human Diseases;Human Diseases;Human Diseases;Human Diseases;Human Diseases;Human Diseases;Human Diseases;Human Diseases;Cellular Processes;Cellular Processes	Neurodegenerative disease;Neurodegenerative disease;Neurodegenerative disease;Neurodegenerative disease;Neurodegenerative disease;Neurodegenerative disease;Infectious disease: bacterial;Infectious disease: bacterial;Transport and catabolism;Cellular community - eukaryotes	ko05022//Pathways of neurodegeneration - multiple diseases;ko05010//Alzheimer disease;ko05014//Amyotrophic lateral sclerosis;ko05016//Huntington disease;ko05020//Prion disease;ko05012//Parkinson disease;ko05132//Salmonella infection;ko05130//Pathogenic Escherichia coli infection;ko04145//Phagosome;ko04540//Gap junction	K07375;K07375;K07375;K07375;K07375;K07375;K07375;K07375;K07375;K07375	GO:0005576//extracellular region;GO:0005634//nucleus;GO:0005737//cytoplasm;GO:0005829//cytosol;GO:0005856//cytoskeleton;GO:0005874//microtubule;GO:0015630//microtubule cytoskeleton;GO:0035578//azurophil granule lumen;GO:0045171//intercellular bridge;GO:0070062//extracellular exosome;GO:0072686//mitotic spindle;GO:1903561//extracellular vesicle	GO:0000166//nucleotide binding;GO:0003725//double-stranded RNA binding;GO:0003924//GTPase activity;GO:0005200//structural constituent of cytoskeleton;GO:0005515//protein binding;GO:0005525//GTP binding;GO:0042288//MHC class I protein binding;GO:0046872//metal ion binding;GO:0051082//unfolded protein binding	GO:0000226//microtubule cytoskeleton organization;GO:0000278//mitotic cell cycle;GO:0007017//microtubule-based process;GO:0042267//natural killer cell mediated cytotoxicity	--
ENSG00000086619	285	319	167	1019	1177	1018	3.484	4.518	1.266	12.622	13.471	9.580	3.08933333333333	11.891	1.94450259822828	1.959163085006e-24	1.61481018562612e-22	ERO1B	endoplasmic reticulum oxidoreductase 1 beta [Source:HGNC Symbol;Acc:HGNC:14355]	Genetic Information Processing	Folding, sorting and degradation	ko04141//Protein processing in endoplasmic reticulum	K10976	GO:0005783//endoplasmic reticulum;GO:0005788//endoplasmic reticulum lumen;GO:0005789//endoplasmic reticulum membrane;GO:0016020//membrane	GO:0005515//protein binding;GO:0015035//protein-disulfide reductase activity;GO:0016491//oxidoreductase activity;GO:0016972//thiol oxidase activity;GO:0051082//unfolded protein binding;GO:0071949//FAD binding	GO:0006457//protein folding;GO:0030070//insulin processing;GO:0034975//protein folding in endoplasmic reticulum	--
ENSG00000277157	20022	21095	26106	7121	5093	4317	1558.363	1751.644	1664.004	559.164	468.490	346.713	1658.00366666667	458.122333333333	-1.85564239669447	2.52590570477463e-24	2.07137089647889e-22	H4C4	H4 clustered histone 4 [Source:HGNC Symbol;Acc:HGNC:4782]	Human Diseases;Organismal Systems;Human Diseases;Human Diseases	Cancer: overview;Immune system;Substance dependence;Immune disease	ko05203//Viral carcinogenesis;ko04613//Neutrophil extracellular trap formation;ko05034//Alcoholism;ko05322//Systemic lupus erythematosus	K11254;K11254;K11254;K11254	GO:0000781//chromosome, telomeric region;GO:0000786//nucleosome;GO:0005576//extracellular region;GO:0005634//nucleus;GO:0005654//nucleoplasm;GO:0005694//chromosome;GO:0016020//membrane;GO:0032991//protein-containing complex;GO:0043505//CENP-A containing nucleosome;GO:0070062//extracellular exosome	GO:0003677//DNA binding;GO:0003723//RNA binding;GO:0005515//protein binding;GO:0030527//structural constituent of chromatin;GO:0046982//protein heterodimerization activity	GO:0006334//nucleosome assembly;GO:0032200//telomere organization;GO:0045653//negative regulation of megakaryocyte differentiation;GO:0061644//protein localization to CENP-A containing chromatin	--
ENSG00000167470	190	236	217	868	717	687	2.329	2.599	2.352	9.046	9.923	7.569	2.42666666666667	8.846	1.86604929253375	2.73307001726288e-24	2.22993667317585e-22	MIDN	midnolin [Source:HGNC Symbol;Acc:HGNC:16298]	-	-	-	-	GO:0005634//nucleus;GO:0005730//nucleolus;GO:0005737//cytoplasm;GO:0005829//cytosol	GO:0003674//molecular_function;GO:0005515//protein binding;GO:0019900//kinase binding	GO:0008150//biological_process;GO:0033132//negative regulation of glucokinase activity;GO:0046676//negative regulation of insulin secretion	--
ENSG00000161544	14	19	31	181	220	207	0.430	0.587	0.646	4.823	6.914	5.257	0.554333333333333	5.66466666666667	3.35316539626255	3.40771478432857e-24	2.76641368546874e-22	CYGB	cytoglobin [Source:HGNC Symbol;Acc:HGNC:16505]	-	-	-	-	GO:0005737//cytoplasm;GO:0005829//cytosol;GO:0043005//neuron projection;GO:0043025//neuronal cell body	GO:0004096//catalase activity;GO:0004601//peroxidase activity;GO:0005344//oxygen carrier activity;GO:0005506//iron ion binding;GO:0005515//protein binding;GO:0016491//oxidoreductase activity;GO:0019825//oxygen binding;GO:0020037//heme binding;GO:0046872//metal ion binding;GO:0047888//fatty acid peroxidase activity	GO:0001666//response to hypoxia;GO:0006979//response to oxidative stress;GO:0010764//negative regulation of fibroblast migration;GO:0015671//oxygen transport;GO:0019395//fatty acid oxidation;GO:0032966//negative regulation of collagen biosynthetic process;GO:0098869//cellular oxidant detoxification;GO:2000490//negative regulation of hepatic stellate cell activation	--
ENSG00000117395	6323	5638	4872	2372	2275	2002	146.677	139.529	92.525	55.447	62.369	47.863	126.243666666667	55.2263333333333	-1.19278276302487	4.35505035133193e-24	3.51779192128836e-22	EBNA1BP2	EBNA1 binding protein 2 [Source:HGNC Symbol;Acc:HGNC:15531]	-	-	-	-	GO:0005634//nucleus;GO:0005694//chromosome;GO:0005730//nucleolus;GO:0030687//preribosome, large subunit precursor;GO:0034399//nuclear periphery	GO:0003723//RNA binding;GO:0005515//protein binding	GO:0006364//rRNA processing;GO:0042254//ribosome biogenesis;GO:0042273//ribosomal large subunit biogenesis	--
ENSG00000168795	1327	1519	1452	3333	3932	3594	8.519	10.301	7.652	21.491	29.110	23.286	8.824	24.629	1.48085335589851	4.56992404708901e-24	3.67299119307079e-22	ZBTB5	zinc finger and BTB domain containing 5 [Source:HGNC Symbol;Acc:HGNC:23836]	-	-	-	-	GO:0000785//chromatin;GO:0005634//nucleus	GO:0000977//RNA polymerase II transcription regulatory region sequence-specific DNA binding;GO:0000981//DNA-binding transcription factor activity, RNA polymerase II-specific;GO:0001227//DNA-binding transcription repressor activity, RNA polymerase II-specific;GO:0003677//DNA binding;GO:0005515//protein binding;GO:0046872//metal ion binding	GO:0000122//negative regulation of transcription by RNA polymerase II;GO:0006357//regulation of transcription by RNA polymerase II	ZBTB
ENSG00000168824	6	6	6	151	127	115	0.116	0.089	0.169	2.575	2.610	2.290	0.124666666666667	2.49166666666667	4.32096340408519	4.96182122111236e-24	3.9682288033203e-22	NSG1	neuronal vesicle trafficking associated 1 [Source:HGNC Symbol;Acc:HGNC:18790]	-	-	-	-	GO:0005634//nucleus;GO:0005737//cytoplasm;GO:0005764//lysosome;GO:0005768//endosome;GO:0005769//early endosome;GO:0005770//late endosome;GO:0005783//endoplasmic reticulum;GO:0005789//endoplasmic reticulum membrane;GO:0005794//Golgi apparatus;GO:0010008//endosome membrane;GO:0016020//membrane;GO:0016328//lateral plasma membrane;GO:0030425//dendrite;GO:0030659//cytoplasmic vesicle membrane;GO:00314…	GO:0005102//signaling receptor binding;GO:0005515//protein binding;GO:0032051//clathrin light chain binding;GO:0035255//ionotropic glutamate receptor binding	GO:0001881//receptor recycling;GO:0001921//positive regulation of receptor recycling;GO:0006915//apoptotic process;GO:0007212//dopamine receptor signaling pathway;GO:0016197//endosomal transport;GO:0042982//amyloid precursor protein metabolic process;GO:0048268//clathrin coat assembly;GO:0098814//spontaneous synaptic transmission;GO:0098887//neurotransmitter receptor transport, endosome to postsy…	--
ENSG00000154734	657	600	609	1403	1625	1431	4.108	3.753	3.085	7.933	10.609	8.077	3.64866666666667	8.873	1.28205261266691	5.49388511259736e-24	4.37210413763598e-22	ADAMTS1	ADAM metallopeptidase with thrombospondin type 1 motif 1 [Source:HGNC Symbol;Acc:HGNC:217]	-	-	-	-	GO:0005576//extracellular region;GO:0005604//basement membrane;GO:0031012//extracellular matrix;GO:0031410//cytoplasmic vesicle;GO:0062023//collagen-containing extracellular matrix	GO:0004222//metalloendopeptidase activity;GO:0005515//protein binding;GO:0008201//heparin binding;GO:0008233//peptidase activity;GO:0008237//metallopeptidase activity;GO:0008270//zinc ion binding;GO:0016787//hydrolase activity;GO:0046872//metal ion binding	GO:0001542//ovulation from ovarian follicle;GO:0001822//kidney development;GO:0006508//proteolysis;GO:0007229//integrin-mediated signaling pathway;GO:0008285//negative regulation of cell population proliferation;GO:0016525//negative regulation of angiogenesis;GO:0030198//extracellular matrix organization;GO:0060347//heart trabecula formation;GO:1900087//positive regulation of G1/S transition of m…	--
ENSG00000110013	408	364	348	1028	1022	865	4.440	4.230	3.125	10.879	13.074	9.654	3.93166666666667	11.2023333333333	1.51058634458937	6.88392278283693e-24	5.45145943905542e-22	SIAE	sialic acid acetylesterase [Source:HGNC Symbol;Acc:HGNC:18187]	-	-	-	-	GO:0005576//extracellular region;GO:0005615//extracellular space;GO:0005764//lysosome;GO:0070062//extracellular exosome	GO:0001681//sialate O-acetylesterase activity;GO:0016787//hydrolase activity;GO:0052689//carboxylic ester hydrolase activity;GO:0106330//sialate 9-O-acetylesterase activity;GO:0106331//sialate 4-O-acetylesterase activity	GO:0002682//regulation of immune system process;GO:0005975//carbohydrate metabolic process	--
ENSG00000124635	50095	52802	83517	14404	12945	14469	3272.938	3680.589	4468.412	949.352	998.691	974.850	3807.313	974.297666666667	-1.96633866320272	1.35060504703919e-23	1.06434266023991e-21	H2BC11	H2B clustered histone 11 [Source:HGNC Symbol;Acc:HGNC:4761]	Human Diseases;Organismal Systems;Human Diseases;Human Diseases	Cancer: overview;Immune system;Substance dependence;Immune disease	ko05203//Viral carcinogenesis;ko04613//Neutrophil extracellular trap formation;ko05034//Alcoholism;ko05322//Systemic lupus erythematosus	K11252;K11252;K11252;K11252	GO:0000786//nucleosome;GO:0005615//extracellular space;GO:0005634//nucleus;GO:0005654//nucleoplasm;GO:0005694//chromosome;GO:0005829//cytosol;GO:0005886//plasma membrane;GO:0043229//intracellular organelle;GO:0043505//CENP-A containing nucleosome	GO:0001530//lipopolysaccharide binding;GO:0003677//DNA binding;GO:0005515//protein binding;GO:0030527//structural constituent of chromatin;GO:0046982//protein heterodimerization activity	GO:0002227//innate immune response in mucosa;GO:0006334//nucleosome assembly;GO:0010804//negative regulation of tumor necrosis factor-mediated signaling pathway;GO:0019731//antibacterial humoral response;GO:0031640//killing of cells of other organism;GO:0042742//defense response to bacterium;GO:0050829//defense response to Gram-negative bacterium;GO:0050830//defense response to Gram-positive bact…	--
ENSG00000167772	146	115	192	648	676	574	2.717	2.394	3.061	12.670	17.735	11.831	2.724	14.0786666666667	2.36971210019492	1.63952681826898e-23	1.28575513345317e-21	ANGPTL4	angiopoietin like 4 [Source:HGNC Symbol;Acc:HGNC:16039]	Organismal Systems;Organismal Systems	Endocrine system;Digestive system	ko03320//PPAR signaling pathway;ko04979//Cholesterol metabolism	K08767;K08767	GO:0005576//extracellular region;GO:0005615//extracellular space;GO:0062023//collagen-containing extracellular matrix;GO:0072562//blood microparticle	GO:0004857//enzyme inhibitor activity;GO:0005515//protein binding;GO:0042802//identical protein binding	GO:0001525//angiogenesis;GO:0001666//response to hypoxia;GO:0006629//lipid metabolic process;GO:0019216//regulation of lipid metabolic process;GO:0043066//negative regulation of apoptotic process;GO:0043335//protein unfolding;GO:0045766//positive regulation of angiogenesis;GO:0051005//negative regulation of lipoprotein lipase activity;GO:0070328//triglyceride homeostasis;GO:0072577//endothelial c…	--
ENSG00000224389	10	5	11	135	169	112	0.450	0.109	0.211	2.744	3.761	2.307	0.256666666666667	2.93733333333333	3.51653914411862	1.65653344429277e-23	1.29281631848066e-21	C4B	complement C4B (Chido blood group) [Source:HGNC Symbol;Acc:HGNC:1324]	Human Diseases;Human Diseases;Human Diseases;Human Diseases;Organismal Systems;Human Diseases	Infectious disease: viral;Endocrine and metabolic disease;Immune disease;Infectious disease: bacterial;Immune system;Infectious disease: bacterial	ko05171//Coronavirus disease - COVID-19;ko04936//Alcoholic liver disease;ko05322//Systemic lupus erythematosus;ko05150//Staphylococcus aureus infection;ko04610//Complement and coagulation cascades;ko05133//Pertussis	K03989;K03989;K03989;K03989;K03989;K03989	GO:0005576//extracellular region;GO:0005615//extracellular space;GO:0005886//plasma membrane;GO:0030424//axon;GO:0030425//dendrite;GO:0042995//cell projection;GO:0045202//synapse;GO:0070062//extracellular exosome;GO:0072562//blood microparticle;GO:0106139//symbiont cell surface	GO:0001848//complement binding;GO:0004866//endopeptidase inhibitor activity;GO:0005515//protein binding;GO:0030246//carbohydrate binding	GO:0002376//immune system process;GO:0006954//inflammatory response;GO:0006956//complement activation;GO:0006958//complement activation, classical pathway;GO:0008228//opsonization;GO:0032490//detection of molecule of bacterial origin;GO:0045087//innate immune response;GO:2000427//positive regulation of apoptotic cell clearance	--
ENSG00000158428	26	39	53	248	298	257	0.896	1.229	1.429	7.003	11.542	8.232	1.18466666666667	8.92566666666667	2.91347874880714	1.80049776148304e-23	1.39841544888262e-21	CATIP	ciliogenesis associated TTC17 interacting protein [Source:HGNC Symbol;Acc:HGNC:25062]	-	-	-	-	GO:0005634//nucleus;GO:0005737//cytoplasm;GO:0005856//cytoskeleton;GO:0005886//plasma membrane;GO:0015629//actin cytoskeleton;GO:0016020//membrane	GO:0005515//protein binding	GO:0030030//cell projection organization;GO:0030041//actin filament polymerization;GO:0044782//cilium organization	--
ENSG00000042286	74	59	72	398	296	312	0.741	0.628	0.590	4.031	3.510	3.252	0.653	3.59766666666667	2.46190662638528	2.09548887826676e-23	1.61974271906218e-21	AIFM2	apoptosis inducing factor mitochondria associated 2 [Source:HGNC Symbol;Acc:HGNC:21411]	Cellular Processes	Cell growth and death	ko04115//p53 signaling pathway	K22745	GO:0005615//extracellular space;GO:0005634//nucleus;GO:0005737//cytoplasm;GO:0005739//mitochondrion;GO:0005741//mitochondrial outer membrane;GO:0005811//lipid droplet;GO:0005829//cytosol;GO:0005886//plasma membrane;GO:0016020//membrane;GO:0031966//mitochondrial membrane	GO:0003677//DNA binding;GO:0004174//electron-transferring-flavoprotein dehydrogenase activity;GO:0005515//protein binding;GO:0016491//oxidoreductase activity;GO:0016655//oxidoreductase activity, acting on NAD(P)H, quinone or similar compound as acceptor;GO:0050660//flavin adenine dinucleotide binding	GO:0006743//ubiquinone metabolic process;GO:0008637//apoptotic mitochondrial changes;GO:0022904//respiratory electron transport chain;GO:0042373//vitamin K metabolic process;GO:0043065//positive regulation of apoptotic process;GO:0110076//negative regulation of ferroptosis;GO:1900407//regulation of cellular response to oxidative stress;GO:1990748//cellular detoxification	--
ENSG00000107201	841	882	635	2214	2342	1844	6.265	6.935	3.757	16.614	21.448	13.499	5.65233333333333	17.187	1.60439929069508	2.35308739952522e-23	1.81019652092047e-21	RIGI	RNA sensor RIG-I [Source:HGNC Symbol;Acc:HGNC:19102]	Human Diseases;Human Diseases;Human Diseases;Human Diseases;Human Diseases;Human Diseases;Human Diseases;Environmental Information Processing;Organismal Systems;Organismal Systems	Infectious disease: viral;Infectious disease: viral;Infectious disease: viral;Infectious disease: viral;Infectious disease: viral;Infectious disease: viral;Infectious disease: viral;Signal transduction;Immune system;Immune system	ko05168//Herpes simplex virus 1 infection;ko05171//Coronavirus disease - COVID-19;ko05169//Epstein-Barr virus infection;ko05164//Influenza A;ko05161//Hepatitis B;ko05160//Hepatitis C;ko05162//Measles;ko04064//NF-kappa B signaling pathway;ko04622//RIG-I-like receptor signaling pathway;ko04623//Cytosolic DNA-sensing pathway	K12646;K12646;K12646;K12646;K12646;K12646;K12646;K12646;K12646;K12646	GO:0005737//cytoplasm;GO:0005829//cytosol;GO:0005856//cytoskeleton;GO:0005886//plasma membrane;GO:0005923//bicellular tight junction;GO:0015629//actin cytoskeleton;GO:0016020//membrane;GO:0032587//ruffle membrane;GO:0042995//cell projection;GO:0070161//anchoring junction;GO:1990904//ribonucleoprotein complex	GO:0000166//nucleotide binding;GO:0003676//nucleic acid binding;GO:0003690//double-stranded DNA binding;GO:0003723//RNA binding;GO:0003724//RNA helicase activity;GO:0003725//double-stranded RNA binding;GO:0003727//single-stranded RNA binding;GO:0004386//helicase activity;GO:0005515//protein binding;GO:0005524//ATP binding;GO:0005525//GTP binding;GO:0008270//zinc ion binding;GO:0016787//hydrolase …	GO:0002230//positive regulation of defense response to virus by host;GO:0002376//immune system process;GO:0002735//positive regulation of myeloid dendritic cell cytokine production;GO:0002753//cytoplasmic pattern recognition receptor signaling pathway;GO:0009597//detection of virus;GO:0009615//response to virus;GO:0010467//gene expression;GO:0010628//positive regulation of gene expression;GO:0030…	--
ENSG00000129667	171	155	181	560	589	468	2.613	2.775	2.514	8.569	10.412	8.620	2.634	9.20033333333333	1.80443078618775	3.19988243978317e-23	2.4499573845828e-21	RHBDF2	rhomboid 5 homolog 2 [Source:HGNC Symbol;Acc:HGNC:20788]	-	-	-	-	GO:0005783//endoplasmic reticulum;GO:0005789//endoplasmic reticulum membrane;GO:0005796//Golgi lumen;GO:0005886//plasma membrane;GO:0016020//membrane	GO:0004252//serine-type endopeptidase activity;GO:0005515//protein binding;GO:0019838//growth factor binding;GO:0140318//protein transporter activity	GO:0002862//negative regulation of inflammatory response to antigenic stimulus;GO:0015031//protein transport;GO:0042058//regulation of epidermal growth factor receptor signaling pathway;GO:0050708//regulation of protein secretion;GO:0050709//negative regulation of protein secretion;GO:0072659//protein localization to plasma membrane;GO:1904683//regulation of metalloendopeptidase activity	--
ENSG00000275713	31888	29743	34994	12802	10259	9336	2164.968	2154.340	1945.677	876.877	823.180	654.052	2088.32833333333	784.703	-1.41212993374863	3.57748370180993e-23	2.7261438303179e-21	H2BC9	H2B clustered histone 9 [Source:HGNC Symbol;Acc:HGNC:4755]	Human Diseases;Organismal Systems;Human Diseases;Human Diseases	Cancer: overview;Immune system;Substance dependence;Immune disease	ko05203//Viral carcinogenesis;ko04613//Neutrophil extracellular trap formation;ko05034//Alcoholism;ko05322//Systemic lupus erythematosus	K11252;K11252;K11252;K11252	GO:0000786//nucleosome;GO:0005634//nucleus;GO:0005654//nucleoplasm;GO:0005694//chromosome;GO:0005829//cytosol;GO:0032991//protein-containing complex;GO:0043229//intracellular organelle;GO:0070062//extracellular exosome	GO:0003677//DNA binding;GO:0005515//protein binding;GO:0019899//enzyme binding;GO:0030527//structural constituent of chromatin;GO:0044389//ubiquitin-like protein ligase binding;GO:0046982//protein heterodimerization activity;GO:0097677//STAT family protein binding	GO:0006334//nucleosome assembly	--
ENSG00000175745	3885	4050	3476	1646	1803	1460	52.230	56.588	38.858	22.696	30.855	20.035	49.2253333333333	24.5286666666667	-1.00493216171585	3.59567281734643e-23	2.72714058048035e-21	NR2F1	nuclear receptor subfamily 2 group F member 1 [Source:HGNC Symbol;Acc:HGNC:7975]	-	-	-	-	GO:0005634//nucleus;GO:0005654//nucleoplasm;GO:0005829//cytosol	GO:0000978//RNA polymerase II cis-regulatory region sequence-specific DNA binding;GO:0001227//DNA-binding transcription repressor activity, RNA polymerase II-specific;GO:0003677//DNA binding;GO:0003700//DNA-binding transcription factor activity;GO:0004879//nuclear receptor activity;GO:0005515//protein binding;GO:0008270//zinc ion binding;GO:0043565//sequence-specific DNA binding;GO:0044323//retin…	GO:0000122//negative regulation of transcription by RNA polymerase II;GO:0006351//transcription, DNA-templated;GO:0006355//regulation of transcription, DNA-templated;GO:0007165//signal transduction;GO:0007399//nervous system development;GO:0010977//negative regulation of neuron projection development;GO:0030154//cell differentiation;GO:0030522//intracellular receptor signaling pathway;GO:0045944/…	RXR-like
ENSG00000165272	40	19	33	208	221	219	0.880	0.363	0.985	3.642	5.614	4.341	0.742666666666667	4.53233333333333	2.60946723702656	5.66877431093214e-23	4.27939481276209e-21	AQP3	aquaporin 3 (Gill blood group) [Source:HGNC Symbol;Acc:HGNC:636]	Organismal Systems	Excretory system	ko04962//Vasopressin-regulated water reabsorption	K09876	GO:0005654//nucleoplasm;GO:0005737//cytoplasm;GO:0005886//plasma membrane;GO:0005911//cell-cell junction;GO:0016020//membrane;GO:0016323//basolateral plasma membrane	GO:0005515//protein binding;GO:0015204//urea transmembrane transporter activity;GO:0015250//water channel activity;GO:0015254//glycerol channel activity;GO:0015267//channel activity;GO:0042802//identical protein binding	GO:0002684//positive regulation of immune system process;GO:0003091//renal water homeostasis;GO:0006833//water transport;GO:0015793//glycerol transport;GO:0015840//urea transport;GO:0032526//response to retinoic acid;GO:0033280//response to vitamin D;GO:0042476//odontogenesis;GO:0045616//regulation of keratinocyte differentiation;GO:0051592//response to calcium ion;GO:0051649//establishment of lo…	--
ENSG00000162783	881	761	1121	2740	3224	2836	6.578	6.062	6.854	20.640	28.449	21.850	6.498	23.6463333333333	1.86354884379405	6.5439589882521e-23	4.91710034675408e-21	IER5	immediate early response 5 [Source:HGNC Symbol;Acc:HGNC:5393]	-	-	-	-	GO:0000159//protein phosphatase type 2A complex;GO:0005634//nucleus;GO:0005654//nucleoplasm;GO:0005730//nucleolus;GO:0005737//cytoplasm	GO:0005515//protein binding;GO:0042802//identical protein binding	GO:0034605//cellular response to heat;GO:0042127//regulation of cell population proliferation;GO:0045944//positive regulation of transcription by RNA polymerase II;GO:1900036//positive regulation of cellular response to heat	--
ENSG00000140451	579	479	708	100	109	138	10.262	8.166	9.963	1.847	3.205	2.892	9.46366666666667	2.648	-1.83749613720289	7.24319620185509e-23	5.41730715930412e-21	PIF1	PIF1 5'-to-3' DNA helicase [Source:HGNC Symbol;Acc:HGNC:26220]	-	-	-	-	GO:0000781//chromosome, telomeric region;GO:0005634//nucleus;GO:0005654//nucleoplasm;GO:0005739//mitochondrion	GO:0000166//nucleotide binding;GO:0000287//magnesium ion binding;GO:0003677//DNA binding;GO:0003678//DNA helicase activity;GO:0004386//helicase activity;GO:0005524//ATP binding;GO:0010521//telomerase inhibitor activity;GO:0016787//hydrolase activity;GO:0016887//ATP hydrolysis activity;GO:0017116//single-stranded DNA helicase activity;GO:0033678//5'-3' DNA/RNA helicase activity;GO:0042162//telomer…	GO:0000002//mitochondrial genome maintenance;GO:0000723//telomere maintenance;GO:0006281//DNA repair;GO:0006310//DNA recombination;GO:0006974//cellular response to DNA damage stimulus;GO:0007004//telomere maintenance via telomerase;GO:0032204//regulation of telomere maintenance;GO:0032211//negative regulation of telomere maintenance via telomerase;GO:0032508//DNA duplex unwinding;GO:0051974//nega…	--
ENSG00000134107	360	318	358	1282	1077	878	4.850	4.428	4.661	14.816	15.377	10.855	4.64633333333333	13.6826666666667	1.55818486633592	8.9208907067548e-23	6.6413359155587e-21	BHLHE40	basic helix-loop-helix family member e40 [Source:HGNC Symbol;Acc:HGNC:1046]	Organismal Systems	Environmental adaptation	ko04710//Circadian rhythm	K03729	GO:0000785//chromatin;GO:0005634//nucleus;GO:0005737//cytoplasm;GO:0016604//nuclear body	GO:0000978//RNA polymerase II cis-regulatory region sequence-specific DNA binding;GO:0000981//DNA-binding transcription factor activity, RNA polymerase II-specific;GO:0001227//DNA-binding transcription repressor activity, RNA polymerase II-specific;GO:0003677//DNA binding;GO:0003700//DNA-binding transcription factor activity;GO:0005515//protein binding;GO:0019904//protein domain specific binding;…	GO:0000122//negative regulation of transcription by RNA polymerase II;GO:0006355//regulation of transcription, DNA-templated;GO:0006357//regulation of transcription by RNA polymerase II;GO:0007623//circadian rhythm;GO:0009952//anterior/posterior pattern specification;GO:0032922//circadian regulation of gene expression;GO:0042752//regulation of circadian rhythm;GO:0043153//entrainment of circadian…	bHLH
ENSG00000113161	8077	7471	5978	16393	18601	14818	63.922	62.766	38.101	134.253	173.526	119.499	54.9296666666667	142.426	1.37455509348629	1.04667013128438e-22	7.75640182151334e-21	HMGCR	3-hydroxy-3-methylglutaryl-CoA reductase [Source:HGNC Symbol;Acc:HGNC:5006]	Metabolism;Environmental Information Processing;Organismal Systems;Metabolism	Global and overview maps;Signal transduction;Digestive system;Metabolism of terpenoids and polyketides	ko01100//Metabolic pathways;ko04152//AMPK signaling pathway;ko04976//Bile secretion;ko00900//Terpenoid backbone biosynthesis	K00021;K00021;K00021;K00021	GO:0005777//peroxisome;GO:0005778//peroxisomal membrane;GO:0005783//endoplasmic reticulum;GO:0005789//endoplasmic reticulum membrane;GO:0016020//membrane	GO:0004420//hydroxymethylglutaryl-CoA reductase (NADPH) activity;GO:0005515//protein binding;GO:0016491//oxidoreductase activity;GO:0016616//oxidoreductase activity, acting on the CH-OH group of donors, NAD or NADP as acceptor;GO:0030695//GTPase regulator activity;GO:0050661//NADP binding;GO:0070402//NADPH binding;GO:0120225//coenzyme A binding	GO:0006629//lipid metabolic process;GO:0006694//steroid biosynthetic process;GO:0006695//cholesterol biosynthetic process;GO:0008202//steroid metabolic process;GO:0008203//cholesterol metabolic process;GO:0008299//isoprenoid biosynthetic process;GO:0008542//visual learning;GO:0015936//coenzyme A metabolic process;GO:0016126//sterol biosynthetic process;GO:0042177//negative regulation of protein c…	--
ENSG00000149557	9	4	15	144	160	124	0.223	0.153	0.270	3.627	4.433	3.689	0.215333333333333	3.91633333333333	4.18485999386404	1.16022520361316e-22	8.55864756363955e-21	FEZ1	fasciculation and elongation protein zeta 1 [Source:HGNC Symbol;Acc:HGNC:3659]	-	-	-	-	GO:0005737//cytoplasm;GO:0005794//Golgi apparatus;GO:0005813//centrosome;GO:0005815//microtubule organizing center;GO:0005856//cytoskeleton;GO:0005874//microtubule;GO:0005886//plasma membrane;GO:0016020//membrane;GO:0030424//axon;GO:0030425//dendrite;GO:0030426//growth cone;GO:0042995//cell projection;GO:0043025//neuronal cell body	GO:0005080//protein kinase C binding;GO:0005515//protein binding;GO:0043015//gamma-tubulin binding	GO:0007155//cell adhesion;GO:0007399//nervous system development;GO:0007411//axon guidance;GO:0010976//positive regulation of neuron projection development;GO:0021766//hippocampus development;GO:0030010//establishment of cell polarity;GO:0051654//establishment of mitochondrion localization;GO:0061881//positive regulation of anterograde axonal transport of mitochondrion;GO:0070584//mitochondrion m…	--
ENSG00000115415	1303	1406	903	3640	3744	3122	10.667	11.704	6.202	30.116	36.571	26.844	9.52433333333333	31.177	1.71079209354603	1.51386651420038e-22	1.10662957180576e-20	STAT1	signal transducer and activator of transcription 1 [Source:HGNC Symbol;Acc:HGNC:11362]	Human Diseases;Human Diseases;Human Diseases;Human Diseases;Human Diseases;Human Diseases;Organismal Systems;Organismal Systems;Human Diseases;Human Diseases;Environmental Information Processing;Human Diseases;Cellular Processes;Human Diseases;Human Diseases;Organismal Systems;Organismal Systems;Organismal Systems;Human Diseases;Organismal Systems;Organismal Systems;Organismal Systems;Human Disea…	Cancer: overview;Infectious disease: viral;Infectious disease: viral;Infectious disease: viral;Infectious disease: viral;Infectious disease: viral;Immune system;Immune system;Infectious disease: bacterial;Infectious disease: viral;Signal transduction;Infectious disease: viral;Cell growth and death;Infectious disease: viral;Infectious disease: viral;Development and regeneration;Endocrine system;En…	ko05200//Pathways in cancer;ko05168//Herpes simplex virus 1 infection;ko05165//Human papillomavirus infection;ko05171//Coronavirus disease - COVID-19;ko05169//Epstein-Barr virus infection;ko05167//Kaposi sarcoma-associated herpesvirus infection;ko04062//Chemokine signaling pathway;ko04621//NOD-like receptor signaling pathway;ko05152//Tuberculosis;ko05164//Influenza A;ko04630//JAK-STAT signaling p…	K11220;K11220;K11220;K11220;K11220;K11220;K11220;K11220;K11220;K11220;K11220;K11220;K11220;K11220;K11220;K11220;K11220;K11220;K11220;K11220;K11220;K11220;K11220;K11220;K11220;K11220;K11220;K11220;K11220	GO:0000785//chromatin;GO:0005634//nucleus;GO:0005654//nucleoplasm;GO:0005730//nucleolus;GO:0005737//cytoplasm;GO:0005829//cytosol;GO:0030424//axon;GO:0030425//dendrite;GO:0032991//protein-containing complex;GO:0048471//perinuclear region of cytoplasm;GO:0070721//ISGF3 complex;GO:0090575//RNA polymerase II transcription regulator complex	GO:0000977//RNA polymerase II transcription regulatory region sequence-specific DNA binding;GO:0000978//RNA polymerase II cis-regulatory region sequence-specific DNA binding;GO:0000979//RNA polymerase II core promoter sequence-specific DNA binding;GO:0000981//DNA-binding transcription factor activity, RNA polymerase II-specific;GO:0001222//transcription corepressor binding;GO:0001223//transcripti…	GO:0000122//negative regulation of transcription by RNA polymerase II;GO:0001937//negative regulation of endothelial cell proliferation;GO:0002053//positive regulation of mesenchymal cell proliferation;GO:0002230//positive regulation of defense response to virus by host;GO:0003340//negative regulation of mesenchymal to epithelial transition involved in metanephros morphogenesis;GO:0006355//regula…	STAT
ENSG00000122694	202	177	221	628	633	620	3.344	3.126	2.979	10.568	12.360	10.745	3.14966666666667	11.2243333333333	1.83335869946962	1.69658941986316e-22	1.23461270621123e-20	GLIPR2	GLI pathogenesis related 2 [Source:HGNC Symbol;Acc:HGNC:18007]	-	-	-	-	GO:0000139//Golgi membrane;GO:0005576//extracellular region;GO:0005615//extracellular space;GO:0005794//Golgi apparatus;GO:0016020//membrane;GO:0070062//extracellular exosome	GO:0042803//protein homodimerization activity	GO:0010634//positive regulation of epithelial cell migration;GO:0010718//positive regulation of epithelial to mesenchymal transition;GO:0070374//positive regulation of ERK1 and ERK2 cascade	--
ENSG00000165424	299	317	300	782	902	723	1.902	2.152	1.563	5.020	6.783	4.747	1.87233333333333	5.51666666666667	1.55895950900334	1.78658713804872e-22	1.28849621496326e-20	ZCCHC24	zinc finger CCHC-type containing 24 [Source:HGNC Symbol;Acc:HGNC:26911]	-	-	-	-	-	GO:0003676//nucleic acid binding;GO:0003723//RNA binding;GO:0008270//zinc ion binding;GO:0046872//metal ion binding	-	--
ENSG00000164877	35	33	71	333	324	355	0.450	0.373	0.661	4.964	6.091	5.423	0.494666666666667	5.49266666666667	3.47297815047525	1.82607184693291e-22	1.31111958609783e-20	MICALL2	MICAL like 2 [Source:HGNC Symbol;Acc:HGNC:29672]	Cellular Processes	Cellular community - eukaryotes	ko04530//Tight junction	K21068	GO:0001725//stress fiber;GO:0005737//cytoplasm;GO:0005768//endosome;GO:0005829//cytosol;GO:0005856//cytoskeleton;GO:0005886//plasma membrane;GO:0005911//cell-cell junction;GO:0005923//bicellular tight junction;GO:0016020//membrane;GO:0032432//actin filament bundle;GO:0042995//cell projection;GO:0043005//neuron projection;GO:0055037//recycling endosome;GO:0070161//anchoring junction	GO:0005515//protein binding;GO:0031005//filamin binding;GO:0031267//small GTPase binding;GO:0042805//actinin binding;GO:0046872//metal ion binding;GO:0051015//actin filament binding	GO:0030041//actin filament polymerization;GO:0031175//neuron projection development;GO:0031532//actin cytoskeleton reorganization;GO:0032456//endocytic recycling;GO:0034446//substrate adhesion-dependent cell spreading;GO:0070830//bicellular tight junction assembly;GO:1903955//positive regulation of protein targeting to mitochondrion	--
ENSG00000100139	715	616	951	2414	2787	2438	5.758	5.404	5.786	19.131	24.749	19.195	5.64933333333333	21.025	1.89595326738714	1.83547145085434e-22	1.31203722515716e-20	MICALL1	MICAL like 1 [Source:HGNC Symbol;Acc:HGNC:29804]	-	-	-	-	GO:0005768//endosome;GO:0005770//late endosome;GO:0010009//cytoplasmic side of endosome membrane;GO:0016020//membrane;GO:0031902//late endosome membrane;GO:0055038//recycling endosome membrane	GO:0005515//protein binding;GO:0031267//small GTPase binding;GO:0042802//identical protein binding;GO:0045296//cadherin binding;GO:0046872//metal ion binding;GO:0070300//phosphatidic acid binding	GO:0006612//protein targeting to membrane;GO:0006897//endocytosis;GO:0006898//receptor-mediated endocytosis;GO:0015031//protein transport;GO:0031175//neuron projection development;GO:0032456//endocytic recycling;GO:0032458//slow endocytic recycling;GO:0036010//protein localization to endosome;GO:0097320//plasma membrane tubulation	--
ENSG00000005102	1177	1000	1152	403	433	314	17.272	14.867	13.113	5.527	7.503	4.190	15.084	5.74	-1.39389641357861	2.18144720640134e-22	1.55247927838827e-20	MEOX1	mesenchyme homeobox 1 [Source:HGNC Symbol;Acc:HGNC:7013]	-	-	-	-	GO:0000785//chromatin;GO:0005634//nucleus;GO:0005737//cytoplasm	GO:0000978//RNA polymerase II cis-regulatory region sequence-specific DNA binding;GO:0000981//DNA-binding transcription factor activity, RNA polymerase II-specific;GO:0001228//DNA-binding transcription activator activity, RNA polymerase II-specific;GO:0003677//DNA binding;GO:0003682//chromatin binding;GO:0003700//DNA-binding transcription factor activity;GO:0005515//protein binding;GO:0043565//se…	GO:0001757//somite specification;GO:0006355//regulation of transcription, DNA-templated;GO:0006357//regulation of transcription by RNA polymerase II;GO:0045944//positive regulation of transcription by RNA polymerase II;GO:0060218//hematopoietic stem cell differentiation;GO:0061053//somite development;GO:0061056//sclerotome development	Homeobox
ENSG00000172216	3267	3312	4649	1167	1094	862	55.723	60.267	64.938	20.081	22.053	15.171	60.3093333333333	19.1016666666667	-1.65868276517217	2.32103534941241e-22	1.64457570481392e-20	CEBPB	CCAAT enhancer binding protein beta [Source:HGNC Symbol;Acc:HGNC:1834]	Human Diseases;Human Diseases;Environmental Information Processing;Organismal Systems	Cancer: overview;Infectious disease: bacterial;Signal transduction;Immune system	ko05202//Transcriptional misregulation in cancer;ko05152//Tuberculosis;ko04668//TNF signaling pathway;ko04657//IL-17 signaling pathway	K10048;K10048;K10048;K10048	GO:0000779//condensed chromosome, centromeric region;GO:0000785//chromatin;GO:0005634//nucleus;GO:0005654//nucleoplasm;GO:0005737//cytoplasm;GO:0016363//nuclear matrix;GO:0036488//CHOP-C/EBP complex;GO:0090575//RNA polymerase II transcription regulator complex;GO:1990647//C/EBP complex	GO:0000976//transcription cis-regulatory region binding;GO:0000977//RNA polymerase II transcription regulatory region sequence-specific DNA binding;GO:0000978//RNA polymerase II cis-regulatory region sequence-specific DNA binding;GO:0000979//RNA polymerase II core promoter sequence-specific DNA binding;GO:0000981//DNA-binding transcription factor activity, RNA polymerase II-specific;GO:0001227//D…	GO:0000122//negative regulation of transcription by RNA polymerase II;GO:0001541//ovarian follicle development;GO:0001892//embryonic placenta development;GO:0006351//transcription, DNA-templated;GO:0006355//regulation of transcription, DNA-templated;GO:0006357//regulation of transcription by RNA polymerase II;GO:0006366//transcription by RNA polymerase II;GO:0006953//acute-phase response;GO:00069…	TF_bZIP
ENSG00000011600	8	5	4	185	127	99	0.444	0.291	0.197	10.370	8.381	5.720	0.310666666666667	8.157	4.71459929281279	3.16250043106131e-22	2.23101285868102e-20	TYROBP	transmembrane immune signaling adaptor TYROBP [Source:HGNC Symbol;Acc:HGNC:12449]	Organismal Systems;Organismal Systems	Development and regeneration;Immune system	ko04380//Osteoclast differentiation;ko04650//Natural killer cell mediated cytotoxicity	K07992;K07992	GO:0005886//plasma membrane;GO:0009986//cell surface;GO:0016020//membrane;GO:0030667//secretory granule membrane	GO:0005102//signaling receptor binding;GO:0005515//protein binding;GO:0019209//kinase activator activity;GO:0042802//identical protein binding;GO:0042803//protein homodimerization activity;GO:0046872//metal ion binding;GO:0060090//molecular adaptor activity	GO:0002222//stimulatory killer cell immunoglobulin-like receptor signaling pathway;GO:0002223//stimulatory C-type lectin receptor signaling pathway;GO:0002274//myeloid leukocyte activation;GO:0002282//microglial cell activation involved in immune response;GO:0002283//neutrophil activation involved in immune response;GO:0002376//immune system process;GO:0006968//cellular defense response;GO:000716…	--
ENSG00000164237	647	585	484	1376	1551	1310	8.752	11.014	3.990	19.770	22.269	15.511	7.91866666666667	19.1833333333333	1.2765239906184	3.4567665629617e-22	2.42800277498462e-20	CMBL	carboxymethylenebutenolidase homolog [Source:HGNC Symbol;Acc:HGNC:25090]	-	-	-	-	GO:0005737//cytoplasm;GO:0005829//cytosol;GO:0070062//extracellular exosome	GO:0016787//hydrolase activity	GO:0006805//xenobiotic metabolic process	--
ENSG00000087586	5194	4666	4966	2274	2192	1976	87.162	84.192	69.444	40.011	45.594	34.452	80.266	40.019	-1.0041038862552	3.47733798970799e-22	2.43187858111397e-20	AURKA	aurora kinase A [Source:HGNC Symbol;Acc:HGNC:11393]	Cellular Processes;Organismal Systems	Cell growth and death;Endocrine system	ko04114//Oocyte meiosis;ko04914//Progesterone-mediated oocyte maturation	K11481;K11481	GO:0000776//kinetochore;GO:0000922//spindle pole;GO:0005634//nucleus;GO:0005654//nucleoplasm;GO:0005737//cytoplasm;GO:0005813//centrosome;GO:0005814//centriole;GO:0005815//microtubule organizing center;GO:0005819//spindle;GO:0005829//cytosol;GO:0005856//cytoskeleton;GO:0005874//microtubule;GO:0005876//spindle microtubule;GO:0005886//plasma membrane;GO:0005929//cilium;GO:0014069//postsynaptic dens…	GO:0000166//nucleotide binding;GO:0004672//protein kinase activity;GO:0004674//protein serine/threonine kinase activity;GO:0004712//protein serine/threonine/tyrosine kinase activity;GO:0005515//protein binding;GO:0005524//ATP binding;GO:0016301//kinase activity;GO:0016740//transferase activity;GO:0019901//protein kinase binding;GO:0031625//ubiquitin protein ligase binding;GO:0035175//histone kina…	GO:0000086//G2/M transition of mitotic cell cycle;GO:0000212//meiotic spindle organization;GO:0000226//microtubule cytoskeleton organization;GO:0000278//mitotic cell cycle;GO:0006468//protein phosphorylation;GO:0006915//apoptotic process;GO:0007049//cell cycle;GO:0007051//spindle organization;GO:0007052//mitotic spindle organization;GO:0007057//spindle assembly involved in female meiosis I;GO:000…	--
ENSG00000074071	4150	3728	4370	1699	1553	1466	135.007	128.179	115.668	57.284	60.658	49.365	126.284666666667	55.769	-1.17914417224951	3.9929278779889e-22	2.78042025297029e-20	MRPS34	mitochondrial ribosomal protein S34 [Source:HGNC Symbol;Acc:HGNC:16618]	-	-	-	-	GO:0005739//mitochondrion;GO:0005743//mitochondrial inner membrane;GO:0005763//mitochondrial small ribosomal subunit;GO:0005840//ribosome;GO:1990904//ribonucleoprotein complex	GO:0003735//structural constituent of ribosome	GO:0032543//mitochondrial translation	--
ENSG00000204366	213	214	207	33	31	40	3.403	3.648	2.709	0.532	0.585	0.660	3.25333333333333	0.592333333333333	-2.45743746642157	7.04621924991965e-22	4.88547948422541e-20	ZBTB12	zinc finger and BTB domain containing 12 [Source:HGNC Symbol;Acc:HGNC:19066]	-	-	-	-	GO:0005634//nucleus;GO:0005654//nucleoplasm	GO:0003677//DNA binding;GO:0005515//protein binding;GO:0046872//metal ion binding;GO:1990837//sequence-specific double-stranded DNA binding	GO:0000122//negative regulation of transcription by RNA polymerase II;GO:0001817//regulation of cytokine production;GO:0002682//regulation of immune system process	ZBTB
ENSG00000168394	617	555	998	2894	3121	3060	7.862	7.451	10.118	36.337	46.186	40.032	8.477	40.8516666666667	2.26876924645452	8.5154101482983e-22	5.87890816007517e-20	TAP1	transporter 1, ATP binding cassette subfamily B member [Source:HGNC Symbol;Acc:HGNC:43]	Human Diseases;Human Diseases;Human Diseases;Human Diseases;Cellular Processes;Organismal Systems;Environmental Information Processing;Human Diseases	Infectious disease: viral;Infectious disease: viral;Infectious disease: viral;Infectious disease: viral;Transport and catabolism;Immune system;Membrane transport;Immune disease	ko05168//Herpes simplex virus 1 infection;ko05163//Human cytomegalovirus infection;ko05170//Human immunodeficiency virus 1 infection;ko05169//Epstein-Barr virus infection;ko04145//Phagosome;ko04612//Antigen processing and presentation;ko02010//ABC transporters;ko05340//Primary immunodeficiency	K05653;K05653;K05653;K05653;K05653;K05653;K05653;K05653	GO:0005783//endoplasmic reticulum;GO:0005789//endoplasmic reticulum membrane;GO:0016020//membrane;GO:0030670//phagocytic vesicle membrane;GO:0033116//endoplasmic reticulum-Golgi intermediate compartment membrane;GO:0034451//centriolar satellite;GO:0042824//MHC class I peptide loading complex;GO:0042825//TAP complex	GO:0000166//nucleotide binding;GO:0005515//protein binding;GO:0005524//ATP binding;GO:0015433//ABC-type peptide antigen transporter activity;GO:0016887//ATP hydrolysis activity;GO:0023029//MHC class Ib protein binding;GO:0042288//MHC class I protein binding;GO:0042605//peptide antigen binding;GO:0042626//ATPase-coupled transmembrane transporter activity;GO:0042803//protein homodimerization activi…	GO:0002250//adaptive immune response;GO:0002376//immune system process;GO:0006952//defense response;GO:0015031//protein transport;GO:0015833//peptide transport;GO:0019885//antigen processing and presentation of endogenous peptide antigen via MHC class I;GO:0046967//cytosol to endoplasmic reticulum transport;GO:0055085//transmembrane transport	--
ENSG00000168542	16698	16423	18328	7561	7948	6763	96.134	101.335	86.351	44.188	54.693	40.443	94.6066666666667	46.4413333333333	-1.02653245716807	9.3844738540228e-22	6.4513266004995e-20	COL3A1	collagen type III alpha 1 chain [Source:HGNC Symbol;Acc:HGNC:2201]	Human Diseases;Organismal Systems;Organismal Systems;Organismal Systems;Human Diseases;Human Diseases	Cardiovascular disease;Endocrine system;Immune system;Digestive system;Infectious disease: parasitic;Endocrine and metabolic disease	ko05415//Diabetic cardiomyopathy;ko04926//Relaxin signaling pathway;ko04611//Platelet activation;ko04974//Protein digestion and absorption;ko05146//Amoebiasis;ko04933//AGE-RAGE signaling pathway in diabetic complications	K19720;K19720;K19720;K19720;K19720;K19720	GO:0005576//extracellular region;GO:0005581//collagen trimer;GO:0005586//collagen type III trimer;GO:0005615//extracellular space;GO:0005788//endoplasmic reticulum lumen;GO:0031012//extracellular matrix;GO:0062023//collagen-containing extracellular matrix	GO:0002020//protease binding;GO:0005178//integrin binding;GO:0005201//extracellular matrix structural constituent;GO:0005515//protein binding;GO:0030020//extracellular matrix structural constituent conferring tensile strength;GO:0046332//SMAD binding;GO:0046872//metal ion binding;GO:0048407//platelet-derived growth factor binding	GO:0001568//blood vessel development;GO:0001701//in utero embryonic development;GO:0001764//neuron migration;GO:0001894//tissue homeostasis;GO:0002062//chondrocyte differentiation;GO:0007160//cell-matrix adhesion;GO:0007179//transforming growth factor beta receptor signaling pathway;GO:0007229//integrin-mediated signaling pathway;GO:0007507//heart development;GO:0009314//response to radiation;GO:…	--
ENSG00000116717	387	330	356	940	924	859	9.062	8.421	6.865	23.125	26.540	21.793	8.116	23.8193333333333	1.55329226473481	1.29425867245831e-21	8.85963934473048e-20	GADD45A	growth arrest and DNA damage inducible alpha [Source:HGNC Symbol;Acc:HGNC:4095]	Human Diseases;Environmental Information Processing;Human Diseases;Human Diseases;Human Diseases;Cellular Processes;Human Diseases;Human Diseases;Cellular Processes;Environmental Information Processing;Cellular Processes;Environmental Information Processing;Human Diseases;Human Diseases;Human Diseases;Human Diseases;Human Diseases;Cellular Processes;Human Diseases;Human Diseases;Human Diseases;Hu…	Cancer: overview;Signal transduction;Infectious disease: viral;Cancer: overview;Cancer: specific types;Cell growth and death;Cancer: specific types;Cancer: specific types;Cell growth and death;Signal transduction;Cell growth and death;Signal transduction;Cancer: specific types;Cancer: specific types;Cancer: specific types;Cancer: specific types;Cancer: specific types;Cell growth and death;Cancer:…	ko05200//Pathways in cancer;ko04010//MAPK signaling pathway;ko05169//Epstein-Barr virus infection;ko05202//Transcriptional misregulation in cancer;ko05225//Hepatocellular carcinoma;ko04218//Cellular senescence;ko05226//Gastric cancer;ko05224//Breast cancer;ko04210//Apoptosis;ko04068//FoxO signaling pathway;ko04110//Cell cycle;ko04064//NF-kappa B signaling pathway;ko05222//Small cell lung cancer;k…	K04402;K04402;K04402;K04402;K04402;K04402;K04402;K04402;K04402;K04402;K04402;K04402;K04402;K04402;K04402;K04402;K04402;K04402;K04402;K04402;K04402;K04402;K04402	GO:0005634//nucleus;GO:0005654//nucleoplasm;GO:0005737//cytoplasm;GO:0016607//nuclear speck	GO:0005515//protein binding;GO:0019900//kinase binding;GO:0042803//protein homodimerization activity;GO:0046982//protein heterodimerization activity;GO:1990841//promoter-specific chromatin binding	GO:0000079//regulation of cyclin-dependent protein serine/threonine kinase activity;GO:0000122//negative regulation of transcription by RNA polymerase II;GO:0006281//DNA repair;GO:0006469//negative regulation of protein kinase activity;GO:0006915//apoptotic process;GO:0006974//cellular response to DNA damage stimulus;GO:0007049//cell cycle;GO:0007098//centrosome cycle;GO:0016525//negative regulat…	--
ENSG00000147536	1041	1012	1001	2233	2255	2080	15.840	14.352	13.683	36.390	41.089	36.785	14.625	38.088	1.38089990931085	1.50082460944842e-21	1.02303044580756e-19	GINS4	GINS complex subunit 4 [Source:HGNC Symbol;Acc:HGNC:28226]	-	-	-	-	GO:0000811//GINS complex;GO:0005634//nucleus;GO:0005654//nucleoplasm;GO:0005694//chromosome;GO:0005737//cytoplasm;GO:0071162//CMG complex	GO:0005515//protein binding	GO:0000727//double-strand break repair via break-induced replication;GO:0001833//inner cell mass cell proliferation;GO:0006260//DNA replication;GO:0006261//DNA-dependent DNA replication;GO:0006268//DNA unwinding involved in DNA replication;GO:1900264//positive regulation of DNA-directed DNA polymerase activity;GO:1903934//positive regulation of DNA primase activity	--
ENSG00000177076	20	23	14	132	179	170	0.226	0.278	0.130	1.506	2.393	1.984	0.211333333333333	1.961	3.2139972907739	1.61038192731707e-21	1.09309748049611e-19	ACER2	alkaline ceramidase 2 [Source:HGNC Symbol;Acc:HGNC:23675]	Metabolism;Environmental Information Processing;Metabolism	Global and overview maps;Signal transduction;Lipid metabolism	ko01100//Metabolic pathways;ko04071//Sphingolipid signaling pathway;ko00600//Sphingolipid metabolism	K01441;K01441;K01441	GO:0000139//Golgi membrane;GO:0005794//Golgi apparatus;GO:0016020//membrane	GO:0016787//hydrolase activity;GO:0016811//hydrolase activity, acting on carbon-nitrogen (but not peptide) bonds, in linear amides;GO:0017040//N-acylsphingosine amidohydrolase activity;GO:0046872//metal ion binding;GO:0071633//dihydroceramidase activity;GO:0102121//ceramidase activity	GO:0001953//negative regulation of cell-matrix adhesion;GO:0006629//lipid metabolic process;GO:0006665//sphingolipid metabolic process;GO:0006672//ceramide metabolic process;GO:0006919//activation of cysteine-type endopeptidase activity involved in apoptotic process;GO:0006974//cellular response to DNA damage stimulus;GO:0008284//positive regulation of cell population proliferation;GO:0010506//re…	--
ENSG00000168918	24	25	39	198	212	174	0.183	0.530	0.266	1.548	1.998	1.757	0.326333333333333	1.76766666666667	2.43742798353706	1.64959858654244e-21	1.11503201529678e-19	INPP5D	inositol polyphosphate-5-phosphatase D [Source:HGNC Symbol;Acc:HGNC:6079]	Metabolism;Environmental Information Processing;Organismal Systems;Organismal Systems;Metabolism;Organismal Systems	Global and overview maps;Signal transduction;Immune system;Immune system;Carbohydrate metabolism;Immune system	ko01100//Metabolic pathways;ko04070//Phosphatidylinositol signaling system;ko04666//Fc gamma R-mediated phagocytosis;ko04662//B cell receptor signaling pathway;ko00562//Inositol phosphate metabolism;ko04664//Fc epsilon RI signaling pathway	K03084;K03084;K03084;K03084;K03084;K03084	GO:0005737//cytoplasm;GO:0005829//cytosol;GO:0005856//cytoskeleton;GO:0005886//plasma membrane;GO:0016020//membrane;GO:0045121//membrane raft	GO:0003824//catalytic activity;GO:0004439//phosphatidylinositol-4,5-bisphosphate 5-phosphatase activity;GO:0004445//inositol-polyphosphate 5-phosphatase activity;GO:0005515//protein binding;GO:0016314//phosphatidylinositol-3,4,5-trisphosphate 3-phosphatase activity;GO:0016787//hydrolase activity;GO:0016791//phosphatase activity;GO:0017124//SH3 domain binding;GO:0034485//phosphatidylinositol-3,4,5…	GO:0002376//immune system process;GO:0006629//lipid metabolic process;GO:0006661//phosphatidylinositol biosynthetic process;GO:0006796//phosphate-containing compound metabolic process;GO:0006915//apoptotic process;GO:0007165//signal transduction;GO:0008340//determination of adult lifespan;GO:0009968//negative regulation of signal transduction;GO:0016064//immunoglobulin mediated immune response;GO…	--
ENSG00000100290	25	16	17	181	144	154	0.825	0.563	0.459	6.023	5.613	5.241	0.615666666666667	5.62566666666667	3.19180270667769	1.75533037605982e-21	1.18155675938526e-19	BIK	BCL2 interacting killer [Source:HGNC Symbol;Acc:HGNC:1051]	Human Diseases	Drug resistance: antineoplastic	ko01522//Endocrine resistance	K18452	GO:0005739//mitochondrion;GO:0012505//endomembrane system;GO:0016020//membrane;GO:0031966//mitochondrial membrane;GO:0097136//Bcl-2 family protein complex	GO:0005515//protein binding	GO:0006915//apoptotic process;GO:0008584//male gonad development;GO:0008637//apoptotic mitochondrial changes;GO:0031334//positive regulation of protein-containing complex assembly;GO:0042981//regulation of apoptotic process;GO:0090200//positive regulation of release of cytochrome c from mitochondria	--
ENSG00000162194	211	192	221	662	608	575	2.496	2.913	2.554	9.319	11.219	7.912	2.65433333333333	9.48333333333333	1.83704468979934	1.83493825091626e-21	1.23001773624698e-19	LBHD1	LBH domain containing 1 [Source:HGNC Symbol;Acc:HGNC:28351]	-	-	-	-	GO:0005634//nucleus	GO:0005515//protein binding	GO:0045893//positive regulation of transcription, DNA-templated	--
ENSG00000074935	1111	1227	1122	360	393	215	22.427	26.807	16.960	6.790	8.606	4.178	22.0646666666667	6.52466666666667	-1.75776184851022	1.8899195628921e-21	1.26163845200504e-19	TUBE1	tubulin epsilon 1 [Source:HGNC Symbol;Acc:HGNC:20775]	-	-	-	-	GO:0000242//pericentriolar material;GO:0005737//cytoplasm;GO:0005815//microtubule organizing center;GO:0005856//cytoskeleton;GO:0005874//microtubule;GO:0015630//microtubule cytoskeleton	GO:0000166//nucleotide binding;GO:0005200//structural constituent of cytoskeleton;GO:0005525//GTP binding	GO:0000226//microtubule cytoskeleton organization;GO:0000278//mitotic cell cycle;GO:0007017//microtubule-based process;GO:0007098//centrosome cycle	--
ENSG00000105246	7	9	13	134	153	101	0.190	0.260	0.288	3.662	5.080	3.123	0.246	3.955	4.00694747402091	2.23608244739807e-21	1.48658073817761e-19	EBI3	Epstein-Barr virus induced 3 [Source:HGNC Symbol;Acc:HGNC:3129]	Environmental Information Processing;Organismal Systems	Signaling molecules and interaction;Immune system	ko04060//Cytokine-cytokine receptor interaction;ko04659//Th17 cell differentiation	K24476;K24476	GO:0005576//extracellular region;GO:0005615//extracellular space;GO:0005788//endoplasmic reticulum lumen;GO:0005886//plasma membrane;GO:0009897//external side of plasma membrane;GO:0016020//membrane;GO:0043235//receptor complex	GO:0004896//cytokine receptor activity;GO:0005125//cytokine activity;GO:0005515//protein binding;GO:0019955//cytokine binding;GO:0045523//interleukin-27 receptor binding	GO:0006959//humoral immune response;GO:0019221//cytokine-mediated signaling pathway;GO:0032729//positive regulation of interferon-gamma production;GO:0042088//T-helper 1 type immune response;GO:0042098//T cell proliferation;GO:0046641//positive regulation of alpha-beta T cell proliferation	--
ENSG00000274997	51006	50483	55028	19185	12990	10663	3500.831	3696.583	3093.048	1328.461	1053.718	755.191	3430.154	1045.79	-1.71368016890895	2.34650364072208e-21	1.55359698015841e-19	H2AC12	H2A clustered histone 12 [Source:HGNC Symbol;Acc:HGNC:13671]	Organismal Systems;Human Diseases;Cellular Processes;Human Diseases	Immune system;Substance dependence;Cell growth and death;Immune disease	ko04613//Neutrophil extracellular trap formation;ko05034//Alcoholism;ko04217//Necroptosis;ko05322//Systemic lupus erythematosus	K11251;K11251;K11251;K11251	GO:0000786//nucleosome;GO:0005634//nucleus;GO:0005694//chromosome;GO:0043229//intracellular organelle;GO:0070062//extracellular exosome	GO:0003674//molecular_function;GO:0003677//DNA binding;GO:0030527//structural constituent of chromatin;GO:0046982//protein heterodimerization activity	GO:0008150//biological_process	--
ENSG00000102265	7151	5431	6666	19664	16528	14920	290.535	234.467	221.247	808.272	796.964	626.605	248.749666666667	743.947	1.58050525264664	2.46660914871209e-21	1.62645186928342e-19	TIMP1	TIMP metallopeptidase inhibitor 1 [Source:HGNC Symbol;Acc:HGNC:11820]	Environmental Information Processing	Signal transduction	ko04066//HIF-1 signaling pathway	K16451	GO:0005576//extracellular region;GO:0005581//collagen trimer;GO:0005604//basement membrane;GO:0005615//extracellular space;GO:0005788//endoplasmic reticulum lumen;GO:0031012//extracellular matrix;GO:0031093//platelet alpha granule lumen;GO:0070062//extracellular exosome	GO:0002020//protease binding;GO:0004857//enzyme inhibitor activity;GO:0005125//cytokine activity;GO:0005515//protein binding;GO:0008083//growth factor activity;GO:0008191//metalloendopeptidase inhibitor activity;GO:0008270//zinc ion binding;GO:0030414//peptidase inhibitor activity;GO:0046872//metal ion binding	GO:0002248//connective tissue replacement involved in inflammatory response wound healing;GO:0007165//signal transduction;GO:0008284//positive regulation of cell population proliferation;GO:0009725//response to hormone;GO:0010033//response to organic substance;GO:0010466//negative regulation of peptidase activity;GO:0010951//negative regulation of endopeptidase activity;GO:0034097//response to cy…	--
ENSG00000166197	7552	7527	6409	3219	3593	2755	74.446	78.907	51.119	32.027	40.883	27.109	68.1573333333333	33.3396666666667	-1.031629210805	2.56145877158793e-21	1.68212871768305e-19	NOLC1	nucleolar and coiled-body phosphoprotein 1 [Source:HGNC Symbol;Acc:HGNC:15608]	-	-	-	-	GO:0001650//fibrillar center;GO:0005634//nucleus;GO:0005654//nucleoplasm;GO:0005730//nucleolus;GO:0005737//cytoplasm;GO:0015030//Cajal body	GO:0000166//nucleotide binding;GO:0003723//RNA binding;GO:0005515//protein binding;GO:0005524//ATP binding;GO:0005525//GTP binding;GO:0030674//protein-macromolecule adaptor activity;GO:0046982//protein heterodimerization activity;GO:0140678//molecular function inhibitor activity	GO:0000278//mitotic cell cycle;GO:0006364//rRNA processing;GO:0006417//regulation of translation;GO:0007000//nucleolus organization;GO:0014029//neural crest formation;GO:0014032//neural crest cell development	--
ENSG00000136158	6149	5599	5328	2385	2868	2483	82.917	80.432	58.875	31.076	44.148	33.103	74.0746666666667	36.109	-1.03662176217638	3.25555409269179e-21	2.12929054119174e-19	SPRY2	sprouty RTK signaling antagonist 2 [Source:HGNC Symbol;Acc:HGNC:11270]	Human Diseases	Cancer: overview	ko05206//MicroRNAs in cancer	K17383	GO:0005634//nucleus;GO:0005737//cytoplasm;GO:0005829//cytosol;GO:0005856//cytoskeleton;GO:0005874//microtubule;GO:0005886//plasma membrane;GO:0015629//actin cytoskeleton;GO:0015630//microtubule cytoskeleton;GO:0016020//membrane;GO:0032587//ruffle membrane;GO:0042995//cell projection;GO:1990752//microtubule end	GO:0005515//protein binding;GO:0019901//protein kinase binding;GO:0030291//protein serine/threonine kinase inhibitor activity;GO:0043539//protein serine/threonine kinase activator activity	GO:0000132//establishment of mitotic spindle orientation;GO:0007275//multicellular organism development;GO:0007605//sensory perception of sound;GO:0008285//negative regulation of cell population proliferation;GO:0008543//fibroblast growth factor receptor signaling pathway;GO:0009966//regulation of signal transduction;GO:0010628//positive regulation of gene expression;GO:0010719//negative regulati…	--
ENSG00000087085	45	52	62	320	246	255	0.611	0.940	0.700	4.632	4.316	3.775	0.750333333333333	4.241	2.49880092686344	3.58485692328004e-21	2.33521627401568e-19	ACHE	acetylcholinesterase (Cartwright blood group) [Source:HGNC Symbol;Acc:HGNC:108]	Organismal Systems;Metabolism	Nervous system;Lipid metabolism	ko04725//Cholinergic synapse;ko00564//Glycerophospholipid metabolism	K01049;K01049	GO:0005576//extracellular region;GO:0005604//basement membrane;GO:0005615//extracellular space;GO:0005634//nucleus;GO:0005794//Golgi apparatus;GO:0005886//plasma membrane;GO:0009986//cell surface;GO:0016020//membrane;GO:0031594//neuromuscular junction;GO:0043083//synaptic cleft;GO:0045202//synapse;GO:0048471//perinuclear region of cytoplasm	GO:0001540//amyloid-beta binding;GO:0003990//acetylcholinesterase activity;GO:0004104//cholinesterase activity;GO:0005515//protein binding;GO:0005518//collagen binding;GO:0016787//hydrolase activity;GO:0017171//serine hydrolase activity;GO:0042166//acetylcholine binding;GO:0042802//identical protein binding;GO:0042803//protein homodimerization activity;GO:0043236//laminin binding;GO:0043621//prot…	GO:0001507//acetylcholine catabolic process in synaptic cleft;GO:0001919//regulation of receptor recycling;GO:0002076//osteoblast development;GO:0006581//acetylcholine catabolic process;GO:0007155//cell adhesion;GO:0007399//nervous system development;GO:0007416//synapse assembly;GO:0031623//receptor internalization;GO:0032223//negative regulation of synaptic transmission, cholinergic;GO:0042135//…	--
ENSG00000156521	1091	1055	1613	4107	4373	4486	9.138	9.431	11.060	34.781	43.388	38.898	9.87633333333333	39.0223333333333	1.98225261180669	4.47252660419049e-21	2.90175370645371e-19	TYSND1	trypsin like peroxisomal matrix peptidase 1 [Source:HGNC Symbol;Acc:HGNC:28531]	-	-	-	-	GO:0005777//peroxisome;GO:0005782//peroxisomal matrix;GO:0005829//cytosol;GO:0016020//membrane	GO:0002020//protease binding;GO:0004252//serine-type endopeptidase activity;GO:0008233//peptidase activity;GO:0008236//serine-type peptidase activity;GO:0016787//hydrolase activity;GO:0042802//identical protein binding	GO:0006508//proteolysis;GO:0016485//protein processing;GO:0031998//regulation of fatty acid beta-oxidation	--
ENSG00000173530	729	616	780	1704	2096	1692	6.469	5.831	5.668	15.254	21.980	15.492	5.98933333333333	17.5753333333333	1.55308471954543	5.2987017256307e-21	3.42402105510256e-19	TNFRSF10D	TNF receptor superfamily member 10d [Source:HGNC Symbol;Acc:HGNC:11907]	Environmental Information Processing;Environmental Information Processing	Signaling molecules and interaction;Signaling molecules and interaction	ko04060//Cytokine-cytokine receptor interaction;ko04061//Viral protein interaction with cytokine and cytokine receptor	K22702;K22702	GO:0005886//plasma membrane;GO:0009986//cell surface;GO:0016020//membrane	GO:0004888//transmembrane signaling receptor activity;GO:0005515//protein binding;GO:0045569//TRAIL binding	GO:0006915//apoptotic process;GO:0007165//signal transduction;GO:0043066//negative regulation of apoptotic process	--
ENSG00000067064	5144	4620	2458	15224	16106	14335	65.028	61.410	26.061	195.000	240.950	187.023	50.833	207.657666666667	2.03036985504104	5.62832508167141e-21	3.60815840057149e-19	IDI1	isopentenyl-diphosphate delta isomerase 1 [Source:HGNC Symbol;Acc:HGNC:5387]	Metabolism;Metabolism	Global and overview maps;Metabolism of terpenoids and polyketides	ko01100//Metabolic pathways;ko00900//Terpenoid backbone biosynthesis	K01823;K01823	GO:0005737//cytoplasm;GO:0005777//peroxisome;GO:0005829//cytosol	GO:0000287//magnesium ion binding;GO:0004452//isopentenyl-diphosphate delta-isomerase activity;GO:0005515//protein binding;GO:0016853//isomerase activity;GO:0030145//manganese ion binding;GO:0046872//metal ion binding	GO:0006629//lipid metabolic process;GO:0006694//steroid biosynthetic process;GO:0006695//cholesterol biosynthetic process;GO:0008202//steroid metabolic process;GO:0008203//cholesterol metabolic process;GO:0008299//isoprenoid biosynthetic process;GO:0009240//isopentenyl diphosphate biosynthetic process;GO:0016126//sterol biosynthetic process;GO:0050992//dimethylallyl diphosphate biosynthetic proce…	--
ENSG00000146409	1019	1009	1050	370	423	386	13.059	13.810	11.004	4.793	6.406	5.097	12.6243333333333	5.432	-1.21665181924132	6.10501111153483e-21	3.89422029185966e-19	SLC18B1	solute carrier family 18 member B1 [Source:HGNC Symbol;Acc:HGNC:21573]	-	-	-	-	GO:0016020//membrane;GO:0030658//transport vesicle membrane;GO:0030667//secretory granule membrane;GO:0030672//synaptic vesicle membrane;GO:0031410//cytoplasmic vesicle;GO:0045202//synapse	GO:0015311//monoamine:proton antiporter activity;GO:0015312//polyamine:proton antiporter activity;GO:0022857//transmembrane transporter activity	GO:0000296//spermine transport;GO:0015848//spermidine transport;GO:0051610//serotonin uptake;GO:0055085//transmembrane transport;GO:1902047//polyamine transmembrane transport;GO:1902600//proton transmembrane transport	--
ENSG00000177106	14	4	7	141	125	114	0.275	0.148	0.132	2.738	2.685	2.225	0.185	2.54933333333333	3.78452284674328	6.12276047126186e-21	3.89422029185966e-19	EPS8L2	EPS8 like 2 [Source:HGNC Symbol;Acc:HGNC:21296]	-	-	-	-	GO:0005737//cytoplasm;GO:0005813//centrosome;GO:0005829//cytosol;GO:0005886//plasma membrane;GO:0031982//vesicle;GO:0032420//stereocilium;GO:0032421//stereocilium bundle;GO:0032426//stereocilium tip;GO:0032587//ruffle membrane;GO:0032991//protein-containing complex;GO:0042995//cell projection;GO:0070062//extracellular exosome;GO:0110165//cellular anatomical entity	GO:0003779//actin binding;GO:0005085//guanyl-nucleotide exchange factor activity;GO:0005515//protein binding;GO:0045296//cadherin binding	GO:0007266//Rho protein signal transduction;GO:0007605//sensory perception of sound;GO:0035023//regulation of Rho protein signal transduction;GO:1900029//positive regulation of ruffle assembly	--
ENSG00000169710	8032	8108	10177	24812	22904	21908	40.606	43.012	37.693	128.123	130.144	106.596	40.437	121.621	1.58864448337829	7.18452537971084e-21	4.55160813761681e-19	FASN	fatty acid synthase [Source:HGNC Symbol;Acc:HGNC:3594]	Metabolism;Human Diseases;Organismal Systems;Environmental Information Processing;Metabolism;Metabolism	Global and overview maps;Endocrine and metabolic disease;Endocrine system;Signal transduction;Global and overview maps;Lipid metabolism	ko01100//Metabolic pathways;ko04936//Alcoholic liver disease;ko04910//Insulin signaling pathway;ko04152//AMPK signaling pathway;ko01212//Fatty acid metabolism;ko00061//Fatty acid biosynthesis	K00665;K00665;K00665;K00665;K00665;K00665	GO:0005737//cytoplasm;GO:0005794//Golgi apparatus;GO:0005829//cytosol;GO:0005886//plasma membrane;GO:0016020//membrane;GO:0042470//melanosome;GO:0042587//glycogen granule;GO:0070062//extracellular exosome	GO:0003723//RNA binding;GO:0003824//catalytic activity;GO:0004312//fatty acid synthase activity;GO:0004313//[acyl-carrier-protein] S-acetyltransferase activity;GO:0004314//[acyl-carrier-protein] S-malonyltransferase activity;GO:0004315//3-oxoacyl-[acyl-carrier-protein] synthase activity;GO:0004316//3-oxoacyl-[acyl-carrier-protein] reductase (NADPH) activity;GO:0004317//3-hydroxypalmitoyl-[acyl-ca…	GO:0001649//osteoblast differentiation;GO:0002068//glandular epithelial cell development;GO:0006629//lipid metabolic process;GO:0006631//fatty acid metabolic process;GO:0006633//fatty acid biosynthetic process;GO:0006954//inflammatory response;GO:0008152//metabolic process;GO:0008610//lipid biosynthetic process;GO:0008611//ether lipid biosynthetic process;GO:0009058//biosynthetic process;GO:00098…	--
ENSG00000140990	4916	4034	4460	2024	2019	1713	247.270	213.930	167.975	97.069	110.233	81.435	209.725	96.2456666666667	-1.12370535445845	7.67374229796933e-21	4.84255104780057e-19	NDUFB10	NADH:ubiquinone oxidoreductase subunit B10 [Source:HGNC Symbol;Acc:HGNC:7696]	Metabolism;Human Diseases;Human Diseases;Human Diseases;Human Diseases;Human Diseases;Human Diseases;Organismal Systems;Human Diseases;Human Diseases;Human Diseases;Organismal Systems;Metabolism	Global and overview maps;Neurodegenerative disease;Neurodegenerative disease;Neurodegenerative disease;Neurodegenerative disease;Neurodegenerative disease;Neurodegenerative disease;Environmental adaptation;Cancer: overview;Cardiovascular disease;Endocrine and metabolic disease;Nervous system;Energy metabolism	ko01100//Metabolic pathways;ko05022//Pathways of neurodegeneration - multiple diseases;ko05010//Alzheimer disease;ko05014//Amyotrophic lateral sclerosis;ko05016//Huntington disease;ko05020//Prion disease;ko05012//Parkinson disease;ko04714//Thermogenesis;ko05208//Chemical carcinogenesis - reactive oxygen species;ko05415//Diabetic cardiomyopathy;ko04932//Non-alcoholic fatty liver disease;ko04723//R…	K03966;K03966;K03966;K03966;K03966;K03966;K03966;K03966;K03966;K03966;K03966;K03966;K03966	GO:0005739//mitochondrion;GO:0005743//mitochondrial inner membrane;GO:0005747//mitochondrial respiratory chain complex I;GO:0016020//membrane;GO:0070469//respirasome	GO:0005515//protein binding;GO:0008137//NADH dehydrogenase (ubiquinone) activity	GO:0006120//mitochondrial electron transport, NADH to ubiquinone;GO:0009060//aerobic respiration;GO:0032981//mitochondrial respiratory chain complex I assembly;GO:0042776//mitochondrial ATP synthesis coupled proton transport	--
ENSG00000148484	31638	27134	25301	12847	13905	10531	266.406	243.769	174.399	109.081	138.191	91.434	228.191333333333	112.902	-1.01517295643652	9.63110209709126e-21	6.05410328321048e-19	RSU1	Ras suppressor protein 1 [Source:HGNC Symbol;Acc:HGNC:10464]	-	-	-	-	GO:0005829//cytosol;GO:0005925//focal adhesion;GO:0070062//extracellular exosome	GO:0005515//protein binding	GO:0007165//signal transduction;GO:0010811//positive regulation of cell-substrate adhesion;GO:0043547//positive regulation of GTPase activity	--
ENSG00000120833	13000	12597	10484	5258	6123	4853	247.549	248.940	141.320	97.034	123.540	85.856	212.603	102.143333333333	-1.05756690893586	1.07235387636688e-20	6.71468095841354e-19	SOCS2	suppressor of cytokine signaling 2 [Source:HGNC Symbol;Acc:HGNC:19382]	Environmental Information Processing;Organismal Systems;Organismal Systems;Organismal Systems;Human Diseases	Signal transduction;Endocrine system;Endocrine system;Endocrine system;Endocrine and metabolic disease	ko04630//JAK-STAT signaling pathway;ko04910//Insulin signaling pathway;ko04935//Growth hormone synthesis, secretion and action;ko04917//Prolactin signaling pathway;ko04930//Type II diabetes mellitus	K04695;K04695;K04695;K04695;K04695	GO:0005737//cytoplasm;GO:0005829//cytosol;GO:0005942//phosphatidylinositol 3-kinase complex	GO:0005131//growth hormone receptor binding;GO:0005159//insulin-like growth factor receptor binding;GO:0005515//protein binding;GO:0008269//JAK pathway signal transduction adaptor activity;GO:0046935//1-phosphatidylinositol-3-kinase regulator activity	GO:0001558//regulation of cell growth;GO:0007259//receptor signaling pathway via JAK-STAT;GO:0007595//lactation;GO:0009966//regulation of signal transduction;GO:0009968//negative regulation of signal transduction;GO:0016567//protein ubiquitination;GO:0032355//response to estradiol;GO:0032870//cellular response to hormone stimulus;GO:0035556//intracellular signal transduction;GO:0040014//regulatio…	--
ENSG00000064115	1979	1787	1827	3642	4150	3493	30.789	27.692	22.869	54.627	83.252	57.530	27.1166666666667	65.1363333333333	1.26428266438364	1.17604130307441e-20	7.33550086917647e-19	TM7SF3	transmembrane 7 superfamily member 3 [Source:HGNC Symbol;Acc:HGNC:23049]	-	-	-	-	GO:0005886//plasma membrane;GO:0016020//membrane;GO:0070062//extracellular exosome	GO:0003674//molecular_function	GO:0032024//positive regulation of insulin secretion;GO:0034620//cellular response to unfolded protein;GO:0043069//negative regulation of programmed cell death	--
ENSG00000143995	4046	4285	3272	1618	1611	1488	41.341	45.894	27.276	16.273	19.340	15.834	38.1703333333333	17.149	-1.15432733356918	1.76858202795975e-20	1.09890164083422e-18	MEIS1	Meis homeobox 1 [Source:HGNC Symbol;Acc:HGNC:7000]	Human Diseases;Cellular Processes	Cancer: overview;Cellular community - eukaryotes	ko05202//Transcriptional misregulation in cancer;ko04550//Signaling pathways regulating pluripotency of stem cells	K15613;K15613	GO:0000785//chromatin;GO:0005634//nucleus;GO:0005667//transcription regulator complex	GO:0000978//RNA polymerase II cis-regulatory region sequence-specific DNA binding;GO:0000981//DNA-binding transcription factor activity, RNA polymerase II-specific;GO:0001228//DNA-binding transcription activator activity, RNA polymerase II-specific;GO:0003677//DNA binding;GO:0003682//chromatin binding;GO:0005515//protein binding;GO:0043565//sequence-specific DNA binding	GO:0001525//angiogenesis;GO:0001654//eye development;GO:0002089//lens morphogenesis in camera-type eye;GO:0006355//regulation of transcription, DNA-templated;GO:0007420//brain development;GO:0007626//locomotory behavior;GO:0008284//positive regulation of cell population proliferation;GO:0009880//embryonic pattern specification;GO:0009887//animal organ morphogenesis;GO:0030097//hemopoiesis;GO:0035…	Homeobox
ENSG00000166851	411	447	432	121	109	125	6.002	7.480	6.163	2.263	1.744	2.738	6.54833333333333	2.24833333333333	-1.54227181951042	1.78018029862739e-20	1.10187021932281e-18	PLK1	polo like kinase 1 [Source:HGNC Symbol;Acc:HGNC:9077]	Environmental Information Processing;Cellular Processes;Cellular Processes;Organismal Systems	Signal transduction;Cell growth and death;Cell growth and death;Endocrine system	ko04068//FoxO signaling pathway;ko04114//Oocyte meiosis;ko04110//Cell cycle;ko04914//Progesterone-mediated oocyte maturation	K06631;K06631;K06631;K06631	GO:0000775//chromosome, centromeric region;GO:0000776//kinetochore;GO:0000779//condensed chromosome, centromeric region;GO:0000785//chromatin;GO:0000795//synaptonemal complex;GO:0000922//spindle pole;GO:0000940//outer kinetochore;GO:0005634//nucleus;GO:0005654//nucleoplasm;GO:0005694//chromosome;GO:0005737//cytoplasm;GO:0005813//centrosome;GO:0005814//centriole;GO:0005815//microtubule organizing …	GO:0000166//nucleotide binding;GO:0000287//magnesium ion binding;GO:0004672//protein kinase activity;GO:0004674//protein serine/threonine kinase activity;GO:0005515//protein binding;GO:0005524//ATP binding;GO:0008017//microtubule binding;GO:0010997//anaphase-promoting complex binding;GO:0016301//kinase activity;GO:0016740//transferase activity;GO:0019901//protein kinase binding;GO:0042802//identi…	GO:0000070//mitotic sister chromatid segregation;GO:0000086//G2/M transition of mitotic cell cycle;GO:0000122//negative regulation of transcription by RNA polymerase II;GO:0000132//establishment of mitotic spindle orientation;GO:0000278//mitotic cell cycle;GO:0000281//mitotic cytokinesis;GO:0001578//microtubule bundle formation;GO:0006468//protein phosphorylation;GO:0007049//cell cycle;GO:0007052…	--
ENSG00000139269	703	913	1394	201	194	106	8.964	12.420	14.556	2.586	2.923	1.395	11.98	2.30133333333333	-2.38008603921835	2.31307433332947e-20	1.42624869675334e-18	INHBE	inhibin subunit beta E [Source:HGNC Symbol;Acc:HGNC:24029]	Environmental Information Processing;Cellular Processes;Environmental Information Processing	Signaling molecules and interaction;Cellular community - eukaryotes;Signal transduction	ko04060//Cytokine-cytokine receptor interaction;ko04550//Signaling pathways regulating pluripotency of stem cells;ko04350//TGF-beta signaling pathway	K22689;K22689;K22689	GO:0005576//extracellular region;GO:0005615//extracellular space;GO:0062023//collagen-containing extracellular matrix	GO:0005125//cytokine activity;GO:0005179//hormone activity;GO:0008083//growth factor activity	GO:0010862//positive regulation of pathway-restricted SMAD protein phosphorylation;GO:0030509//BMP signaling pathway;GO:0060395//SMAD protein signal transduction	--
ENSG00000170579	157	169	167	619	517	456	2.183	2.266	1.627	5.478	5.506	4.052	2.02533333333333	5.012	1.30722704554094	2.42211365557811e-20	1.48780403444351e-18	DLGAP1	DLG associated protein 1 [Source:HGNC Symbol;Acc:HGNC:2905]	Organismal Systems	Nervous system	ko04724//Glutamatergic synapse	K15008	GO:0005575//cellular_component;GO:0005886//plasma membrane;GO:0014069//postsynaptic density;GO:0016020//membrane;GO:0045202//synapse;GO:0098978//glutamatergic synapse;GO:0099572//postsynaptic specialization	GO:0005515//protein binding;GO:0044877//protein-containing complex binding;GO:0060090//molecular adaptor activity	GO:0007268//chemical synaptic transmission;GO:0023052//signaling;GO:0098962//regulation of postsynaptic neurotransmitter receptor activity	--
ENSG00000111331	291	324	303	776	820	730	3.125	3.442	3.363	8.945	10.742	8.306	3.31	9.331	1.495200485452	2.52679347427598e-20	1.54622532488365e-18	OAS3	2'-5'-oligoadenylate synthetase 3 [Source:HGNC Symbol;Acc:HGNC:8088]	Human Diseases;Human Diseases;Human Diseases;Organismal Systems;Human Diseases;Human Diseases;Human Diseases	Infectious disease: viral;Infectious disease: viral;Infectious disease: viral;Immune system;Infectious disease: viral;Infectious disease: viral;Infectious disease: viral	ko05168//Herpes simplex virus 1 infection;ko05171//Coronavirus disease - COVID-19;ko05169//Epstein-Barr virus infection;ko04621//NOD-like receptor signaling pathway;ko05164//Influenza A;ko05160//Hepatitis C;ko05162//Measles	K14216;K14216;K14216;K14216;K14216;K14216;K14216	GO:0005615//extracellular space;GO:0005634//nucleus;GO:0005654//nucleoplasm;GO:0005737//cytoplasm;GO:0005829//cytosol;GO:0005886//plasma membrane;GO:0016020//membrane;GO:0043231//intracellular membrane-bounded organelle	GO:0000166//nucleotide binding;GO:0001730//2'-5'-oligoadenylate synthetase activity;GO:0003723//RNA binding;GO:0003725//double-stranded RNA binding;GO:0005515//protein binding;GO:0005524//ATP binding;GO:0016740//transferase activity;GO:0016779//nucleotidyltransferase activity;GO:0046872//metal ion binding	GO:0002376//immune system process;GO:0006139//nucleobase-containing compound metabolic process;GO:0009615//response to virus;GO:0032728//positive regulation of interferon-beta production;GO:0032760//positive regulation of tumor necrosis factor production;GO:0035395//negative regulation of chemokine (C-X-C motif) ligand 9 production;GO:0039529//RIG-I signaling pathway;GO:0039530//MDA-5 signaling p…	--
ENSG00000005187	614	566	475	185	195	165	10.820	10.452	6.523	2.813	3.883	3.101	9.265	3.26566666666667	-1.50441343669686	2.58531298848055e-20	1.57606533316616e-18	ACSM3	acyl-CoA synthetase medium chain family member 3 [Source:HGNC Symbol;Acc:HGNC:10522]	Metabolism;Metabolism	Global and overview maps;Carbohydrate metabolism	ko01100//Metabolic pathways;ko00650//Butanoate metabolism	K01896;K01896	GO:0005739//mitochondrion;GO:0005759//mitochondrial matrix	GO:0000166//nucleotide binding;GO:0004321//fatty-acyl-CoA synthase activity;GO:0005515//protein binding;GO:0005524//ATP binding;GO:0015645//fatty acid ligase activity;GO:0016874//ligase activity;GO:0018729//propionate CoA-transferase activity;GO:0031956//medium-chain fatty acid-CoA ligase activity;GO:0043759//methylbutanoate-CoA ligase activity;GO:0046872//metal ion binding;GO:0047760//butyrate-C…	GO:0006629//lipid metabolic process;GO:0006631//fatty acid metabolic process;GO:0006633//fatty acid biosynthetic process;GO:0006637//acyl-CoA metabolic process;GO:0008217//regulation of blood pressure;GO:0042632//cholesterol homeostasis	--
ENSG00000134057	11880	10453	12758	5009	5349	4421	245.970	230.448	211.928	104.252	125.130	88.978	229.448666666667	106.12	-1.11247484254958	2.65241256971571e-20	1.61089191969012e-18	CCNB1	cyclin B1 [Source:HGNC Symbol;Acc:HGNC:1579]	Human Diseases;Cellular Processes;Environmental Information Processing;Cellular Processes;Cellular Processes;Organismal Systems;Cellular Processes	Infectious disease: viral;Cell growth and death;Signal transduction;Cell growth and death;Cell growth and death;Endocrine system;Cell growth and death	ko05170//Human immunodeficiency virus 1 infection;ko04218//Cellular senescence;ko04068//FoxO signaling pathway;ko04114//Oocyte meiosis;ko04110//Cell cycle;ko04914//Progesterone-mediated oocyte maturation;ko04115//p53 signaling pathway	K05868;K05868;K05868;K05868;K05868;K05868;K05868	GO:0000922//spindle pole;GO:0000940//outer kinetochore;GO:0005634//nucleus;GO:0005654//nucleoplasm;GO:0005737//cytoplasm;GO:0005759//mitochondrial matrix;GO:0005813//centrosome;GO:0005815//microtubule organizing center;GO:0005829//cytosol;GO:0005856//cytoskeleton;GO:0016020//membrane;GO:0097125//cyclin B1-CDK1 complex	GO:0005113//patched binding;GO:0005515//protein binding;GO:0016538//cyclin-dependent protein serine/threonine kinase regulator activity;GO:0019901//protein kinase binding;GO:0044389//ubiquitin-like protein ligase binding;GO:0060090//molecular adaptor activity;GO:0061575//cyclin-dependent protein serine/threonine kinase activator activity	GO:0000079//regulation of cyclin-dependent protein serine/threonine kinase activity;GO:0000086//G2/M transition of mitotic cell cycle;GO:0001701//in utero embryonic development;GO:0006468//protein phosphorylation;GO:0007049//cell cycle;GO:0007052//mitotic spindle organization;GO:0007080//mitotic metaphase plate congression;GO:0010971//positive regulation of G2/M transition of mitotic cell cycle;G…	--
ENSG00000184254	166	131	138	428	489	400	2.275	2.611	1.242	5.633	6.688	4.886	2.04266666666667	5.73566666666667	1.48950738643802	2.83703216590913e-20	1.71656384420457e-18	ALDH1A3	aldehyde dehydrogenase 1 family member A3 [Source:HGNC Symbol;Acc:HGNC:409]	Metabolism;Metabolism	Global and overview maps;Metabolism of cofactors and vitamins	ko01100//Metabolic pathways;ko00830//Retinol metabolism	K07249;K07249	GO:0005737//cytoplasm;GO:0005829//cytosol;GO:0070062//extracellular exosome	GO:0001758//retinal dehydrogenase activity;GO:0004029//aldehyde dehydrogenase (NAD+) activity;GO:0004030//aldehyde dehydrogenase [NAD(P)+] activity;GO:0016491//oxidoreductase activity;GO:0016620//oxidoreductase activity, acting on the aldehyde or oxo group of donors, NAD or NADP as acceptor;GO:0042803//protein homodimerization activity;GO:0070324//thyroid hormone binding;GO:0070403//NAD+ binding	GO:0002072//optic cup morphogenesis involved in camera-type eye development;GO:0002138//retinoic acid biosynthetic process;GO:0006629//lipid metabolic process;GO:0006915//apoptotic process;GO:0007626//locomotory behavior;GO:0021768//nucleus accumbens development;GO:0031076//embryonic camera-type eye development;GO:0042472//inner ear morphogenesis;GO:0042572//retinol metabolic process;GO:0042573//…	--
ENSG00000198431	6342	6512	5039	13643	14766	11427	66.421	72.868	39.769	154.812	179.287	124.633	59.686	152.910666666667	1.3572245725339	3.03623442098571e-20	1.83023757727702e-18	TXNRD1	thioredoxin reductase 1 [Source:HGNC Symbol;Acc:HGNC:12437]	Human Diseases;Human Diseases;Metabolism	Cancer: overview;Cancer: specific types;Metabolism of other amino acids	ko05200//Pathways in cancer;ko05225//Hepatocellular carcinoma;ko00450//Selenocompound metabolism	K22182;K22182;K22182	GO:0001650//fibrillar center;GO:0005634//nucleus;GO:0005654//nucleoplasm;GO:0005737//cytoplasm;GO:0005739//mitochondrion;GO:0005829//cytosol;GO:0070062//extracellular exosome	GO:0000166//nucleotide binding;GO:0004791//thioredoxin-disulfide reductase activity;GO:0005515//protein binding;GO:0016491//oxidoreductase activity;GO:0016668//oxidoreductase activity, acting on a sulfur group of donors, NAD(P) as acceptor;GO:0042802//identical protein binding;GO:0050137//NADPH peroxidase activity;GO:0050660//flavin adenine dinucleotide binding;GO:0071949//FAD binding	GO:0001707//mesoderm formation;GO:0006979//response to oxidative stress;GO:0007165//signal transduction;GO:0007369//gastrulation;GO:0008283//cell population proliferation;GO:0010035//response to inorganic substance;GO:0045454//cell redox homeostasis;GO:0098869//cellular oxidant detoxification	--
ENSG00000187912	14	13	11	149	122	110	0.144	0.183	0.174	1.800	1.806	1.304	0.167	1.63666666666667	3.29284051600685	3.40832451583961e-20	2.04689526220777e-18	CLEC17A	C-type lectin domain containing 17A [Source:HGNC Symbol;Acc:HGNC:34520]	-	-	-	-	GO:0005886//plasma membrane;GO:0009897//external side of plasma membrane;GO:0009986//cell surface;GO:0016020//membrane	GO:0004888//transmembrane signaling receptor activity;GO:0005515//protein binding;GO:0005537//mannose binding;GO:0030246//carbohydrate binding;GO:0042802//identical protein binding;GO:0042806//fucose binding;GO:0046872//metal ion binding	-	--
ENSG00000164284	3634	4022	2588	1171	1297	1053	31.410	41.892	18.121	10.462	11.210	8.701	30.4743333333333	10.1243333333333	-1.5897677477097	4.1847566742928e-20	2.48546853210295e-18	GRPEL2	GrpE like 2, mitochondrial [Source:HGNC Symbol;Acc:HGNC:21060]	-	-	-	-	GO:0001405//PAM complex, Tim23 associated import motor;GO:0005739//mitochondrion;GO:0005744//TIM23 mitochondrial import inner membrane translocase complex;GO:0005759//mitochondrial matrix	GO:0000774//adenyl-nucleotide exchange factor activity;GO:0042803//protein homodimerization activity;GO:0051082//unfolded protein binding;GO:0051087//chaperone binding	GO:0006457//protein folding;GO:0006886//intracellular protein transport;GO:0030150//protein import into mitochondrial matrix	--
ENSG00000115738	1384	1337	1148	2677	2843	2637	35.391	37.499	24.601	74.778	81.432	68.986	32.497	75.0653333333333	1.20784025607843	5.03896534432492e-20	2.98184927243843e-18	ID2	inhibitor of DNA binding 2 [Source:HGNC Symbol;Acc:HGNC:5361]	Human Diseases;Environmental Information Processing;Cellular Processes;Environmental Information Processing	Cancer: overview;Signal transduction;Cellular community - eukaryotes;Signal transduction	ko05202//Transcriptional misregulation in cancer;ko04390//Hippo signaling pathway;ko04550//Signaling pathways regulating pluripotency of stem cells;ko04350//TGF-beta signaling pathway	K17693;K17693;K17693;K17693	GO:0000791//euchromatin;GO:0005634//nucleus;GO:0005654//nucleoplasm;GO:0005737//cytoplasm;GO:0005829//cytosol;GO:0032991//protein-containing complex	GO:0005515//protein binding;GO:0044325//transmembrane transporter binding;GO:0046983//protein dimerization activity;GO:0061629//RNA polymerase II-specific DNA-binding transcription factor binding;GO:0140416//transcription regulator inhibitor activity	GO:0000122//negative regulation of transcription by RNA polymerase II;GO:0003166//bundle of His development;GO:0007507//heart development;GO:0007623//circadian rhythm;GO:0010628//positive regulation of gene expression;GO:0010629//negative regulation of gene expression;GO:0019216//regulation of lipid metabolic process;GO:0021772//olfactory bulb development;GO:0030154//cell differentiation;GO:00329…	bHLH
ENSG00000087842	402	341	322	898	925	775	9.634	8.677	6.365	21.759	26.246	19.068	8.22533333333333	22.3576666666667	1.44262358009354	6.41609477840809e-20	3.78292011478769e-18	PIR	pirin [Source:HGNC Symbol;Acc:HGNC:30048]	-	-	-	-	GO:0005634//nucleus;GO:0005654//nucleoplasm;GO:0005737//cytoplasm;GO:0005829//cytosol;GO:0016604//nuclear body	GO:0003712//transcription coregulator activity;GO:0005515//protein binding;GO:0008127//quercetin 2,3-dioxygenase activity;GO:0016491//oxidoreductase activity;GO:0046872//metal ion binding;GO:0051213//dioxygenase activity	GO:0006366//transcription by RNA polymerase II;GO:0007586//digestion;GO:0030099//myeloid cell differentiation;GO:0030224//monocyte differentiation	--
ENSG00000148400	129	174	202	587	668	565	0.571	0.677	1.003	2.235	3.224	2.974	0.750333333333333	2.811	1.90547989764734	6.77637171512885e-20	3.98081036574206e-18	NOTCH1	notch receptor 1 [Source:HGNC Symbol;Acc:HGNC:7881]	Human Diseases;Human Diseases;Human Diseases;Human Diseases;Human Diseases;Organismal Systems;Human Diseases;Organismal Systems;Environmental Information Processing	Cancer: overview;Infectious disease: viral;Neurodegenerative disease;Cancer: overview;Cancer: specific types;Endocrine system;Drug resistance: antineoplastic;Immune system;Signal transduction	ko05200//Pathways in cancer;ko05165//Human papillomavirus infection;ko05020//Prion disease;ko05206//MicroRNAs in cancer;ko05224//Breast cancer;ko04919//Thyroid hormone signaling pathway;ko01522//Endocrine resistance;ko04658//Th1 and Th2 cell differentiation;ko04330//Notch signaling pathway	K02599;K02599;K02599;K02599;K02599;K02599;K02599;K02599;K02599	GO:0000139//Golgi membrane;GO:0001669//acrosomal vesicle;GO:0002193//MAML1-RBP-Jkappa- ICN1 complex;GO:0005576//extracellular region;GO:0005634//nucleus;GO:0005654//nucleoplasm;GO:0005737//cytoplasm;GO:0005783//endoplasmic reticulum;GO:0005789//endoplasmic reticulum membrane;GO:0005829//cytosol;GO:0005886//plasma membrane;GO:0005912//adherens junction;GO:0009986//cell surface;GO:0016020//membrane…	GO:0003682//chromatin binding;GO:0003713//transcription coactivator activity;GO:0004857//enzyme inhibitor activity;GO:0004888//transmembrane signaling receptor activity;GO:0005112//Notch binding;GO:0005509//calcium ion binding;GO:0005515//protein binding;GO:0019899//enzyme binding;GO:0031490//chromatin DNA binding;GO:0038023//signaling receptor activity;GO:0042802//identical protein binding;GO:00…	GO:0000122//negative regulation of transcription by RNA polymerase II;GO:0001525//angiogenesis;GO:0001554//luteolysis;GO:0001701//in utero embryonic development;GO:0001837//epithelial to mesenchymal transition;GO:0001889//liver development;GO:0001947//heart looping;GO:0002040//sprouting angiogenesis;GO:0002052//positive regulation of neuroblast proliferation;GO:0002085//inhibition of neuroepithel…	--
ENSG00000171621	99	102	111	392	366	313	1.059	1.099	1.066	4.507	5.405	3.846	1.07466666666667	4.586	2.09334711177398	7.10004298438911e-20	4.15584037727558e-18	SPSB1	splA/ryanodine receptor domain and SOCS box containing 1 [Source:HGNC Symbol;Acc:HGNC:30628]	-	-	-	-	GO:0005737//cytoplasm;GO:0005829//cytosol;GO:0019005//SCF ubiquitin ligase complex	GO:0005515//protein binding;GO:1990756//ubiquitin ligase-substrate adaptor activity	GO:0006511//ubiquitin-dependent protein catabolic process;GO:0016567//protein ubiquitination;GO:0043161//proteasome-mediated ubiquitin-dependent protein catabolic process	--
ENSG00000077238	230	218	280	769	770	625	2.089	2.967	2.688	8.581	10.662	7.381	2.58133333333333	8.87466666666667	1.7815764808665	7.15916447646702e-20	4.1753177659684e-18	IL4R	interleukin 4 receptor [Source:HGNC Symbol;Acc:HGNC:6015]	Human Diseases;Environmental Information Processing;Environmental Information Processing;Environmental Information Processing;Organismal Systems;Organismal Systems;Organismal Systems;Human Diseases	Cancer: overview;Signal transduction;Signaling molecules and interaction;Signal transduction;Immune system;Immune system;Immune system;Immune disease	ko05200//Pathways in cancer;ko04151//PI3K-Akt signaling pathway;ko04060//Cytokine-cytokine receptor interaction;ko04630//JAK-STAT signaling pathway;ko04659//Th17 cell differentiation;ko04640//Hematopoietic cell lineage;ko04658//Th1 and Th2 cell differentiation;ko05321//Inflammatory bowel disease	K05071;K05071;K05071;K05071;K05071;K05071;K05071;K05071	GO:0005576//extracellular region;GO:0005654//nucleoplasm;GO:0005886//plasma membrane;GO:0009897//external side of plasma membrane;GO:0016020//membrane;GO:0034451//centriolar satellite;GO:0043235//receptor complex	GO:0004896//cytokine receptor activity;GO:0004913//interleukin-4 receptor activity;GO:0005515//protein binding	GO:0002376//immune system process;GO:0002532//production of molecular mediator involved in inflammatory response;GO:0002639//positive regulation of immunoglobulin production;GO:0006955//immune response;GO:0007165//signal transduction;GO:0016064//immunoglobulin mediated immune response;GO:0019221//cytokine-mediated signaling pathway;GO:0032722//positive regulation of chemokine production;GO:003577…	--
ENSG00000128283	1388	1294	1554	562	560	472	20.477	20.319	18.869	8.307	9.739	7.150	19.8883333333333	8.39866666666667	-1.24369016601285	7.32016453357196e-20	4.25385820287248e-18	CDC42EP1	CDC42 effector protein 1 [Source:HGNC Symbol;Acc:HGNC:17014]	-	-	-	-	GO:0005737//cytoplasm;GO:0005829//cytosol;GO:0005856//cytoskeleton;GO:0005912//adherens junction;GO:0005925//focal adhesion;GO:0012505//endomembrane system;GO:0016020//membrane	GO:0005515//protein binding;GO:0031267//small GTPase binding;GO:0098641//cadherin binding involved in cell-cell adhesion	GO:0008360//regulation of cell shape;GO:0030838//positive regulation of actin filament polymerization;GO:0031274//positive regulation of pseudopodium assembly;GO:0098609//cell-cell adhesion	--
ENSG00000276023	966	849	1054	2399	2380	2107	20.469	19.255	18.237	50.708	59.207	45.776	19.3203333333333	51.897	1.42553115821819	7.64769111691026e-20	4.42825985640449e-18	DUSP14	dual specificity phosphatase 14 [Source:HGNC Symbol;Acc:HGNC:17007]	-	-	-	-	-	GO:0003723//RNA binding;GO:0004721//phosphoprotein phosphatase activity;GO:0004722//protein serine/threonine phosphatase activity;GO:0004725//protein tyrosine phosphatase activity;GO:0005515//protein binding;GO:0008138//protein tyrosine/serine/threonine phosphatase activity;GO:0016787//hydrolase activity;GO:0016791//phosphatase activity;GO:0017017//MAP kinase tyrosine/serine/threonine phosphatase…	GO:0006470//protein dephosphorylation;GO:0016311//dephosphorylation	--
ENSG00000178685	202	160	249	661	733	746	2.389	2.568	2.100	9.759	12.834	8.988	2.35233333333333	10.527	2.16192993919133	8.56080782833585e-20	4.93928037381306e-18	PARP10	poly(ADP-ribose) polymerase family member 10 [Source:HGNC Symbol;Acc:HGNC:25895]	-	-	-	-	GO:0005634//nucleus;GO:0005730//nucleolus;GO:0005737//cytoplasm;GO:0005794//Golgi apparatus;GO:0005829//cytosol	GO:0003676//nucleic acid binding;GO:0003714//transcription corepressor activity;GO:0003950//NAD+ ADP-ribosyltransferase activity;GO:0005515//protein binding;GO:0016740//transferase activity;GO:0016757//glycosyltransferase activity;GO:0016779//nucleotidyltransferase activity;GO:0070530//K63-linked polyubiquitin modification-dependent protein binding;GO:0140297//DNA-binding transcription factor bin…	GO:0006281//DNA repair;GO:0006325//chromatin organization;GO:0006974//cellular response to DNA damage stimulus;GO:0010629//negative regulation of gene expression;GO:0019082//viral protein processing;GO:0019985//translesion synthesis;GO:0032088//negative regulation of NF-kappaB transcription factor activity;GO:0034356//NAD biosynthesis via nicotinamide riboside salvage pathway;GO:0045892//negative…	--
ENSG00000165891	268	258	176	672	766	657	2.451	1.645	0.950	5.000	5.583	4.247	1.682	4.94333333333333	1.55530648636569	9.07299788201425e-20	5.21616657594093e-18	E2F7	E2F transcription factor 7 [Source:HGNC Symbol;Acc:HGNC:23820]	-	-	-	-	GO:0000785//chromatin;GO:0005634//nucleus;GO:0005654//nucleoplasm;GO:0005667//transcription regulator complex;GO:0016607//nuclear speck;GO:0090575//RNA polymerase II transcription regulator complex	GO:0000977//RNA polymerase II transcription regulatory region sequence-specific DNA binding;GO:0000978//RNA polymerase II cis-regulatory region sequence-specific DNA binding;GO:0000981//DNA-binding transcription factor activity, RNA polymerase II-specific;GO:0000987//cis-regulatory region sequence-specific DNA binding;GO:0001217//DNA-binding transcription repressor activity;GO:0001227//DNA-bindin…	GO:0000122//negative regulation of transcription by RNA polymerase II;GO:0001890//placenta development;GO:0002040//sprouting angiogenesis;GO:0006355//regulation of transcription, DNA-templated;GO:0006357//regulation of transcription by RNA polymerase II;GO:0006974//cellular response to DNA damage stimulus;GO:0007049//cell cycle;GO:0008285//negative regulation of cell population proliferation;GO:0…	E2F
ENSG00000182378	851	812	916	305	256	286	11.796	8.723	9.043	4.643	3.288	2.975	9.854	3.63533333333333	-1.43862181691407	9.22940988808946e-20	5.28727364333636e-18	PLCXD1	phosphatidylinositol specific phospholipase C X domain containing 1 [Source:HGNC Symbol;Acc:HGNC:23148]	-	-	-	-	GO:0005737//cytoplasm	GO:0008081//phosphoric diester hydrolase activity	GO:0006629//lipid metabolic process	--
ENSG00000135931	28849	26990	27692	13435	12577	9744	458.897	460.261	345.383	202.324	212.605	139.971	421.513666666667	184.966666666667	-1.18831410591627	1.21899287931053e-19	6.9209853915682e-18	ARMC9	armadillo repeat containing 9 [Source:HGNC Symbol;Acc:HGNC:20730]	-	-	-	-	GO:0005737//cytoplasm;GO:0005814//centriole;GO:0005856//cytoskeleton;GO:0005929//cilium;GO:0036064//ciliary basal body;GO:0042995//cell projection;GO:0070062//extracellular exosome;GO:0097542//ciliary tip	GO:0005515//protein binding	GO:0030030//cell projection organization;GO:0045880//positive regulation of smoothened signaling pathway;GO:0060271//cilium assembly	--
ENSG00000049089	40	30	59	269	289	199	0.400	0.352	0.531	3.468	4.482	3.131	0.427666666666667	3.69366666666667	3.1104950071051	1.22097235320145e-19	6.9209853915682e-18	COL9A2	collagen type IX alpha 2 chain [Source:HGNC Symbol;Acc:HGNC:2218]	Environmental Information Processing;Human Diseases;Cellular Processes;Organismal Systems;Environmental Information Processing	Signal transduction;Infectious disease: viral;Cellular community - eukaryotes;Digestive system;Signaling molecules and interaction	ko04151//PI3K-Akt signaling pathway;ko05165//Human papillomavirus infection;ko04510//Focal adhesion;ko04974//Protein digestion and absorption;ko04512//ECM-receptor interaction	K08131;K08131;K08131;K08131;K08131	GO:0005576//extracellular region;GO:0005581//collagen trimer;GO:0005594//collagen type IX trimer;GO:0005615//extracellular space;GO:0005788//endoplasmic reticulum lumen;GO:0031012//extracellular matrix;GO:0062023//collagen-containing extracellular matrix	GO:0005201//extracellular matrix structural constituent;GO:0005515//protein binding;GO:0030020//extracellular matrix structural constituent conferring tensile strength;GO:0042803//protein homodimerization activity	GO:0001501//skeletal system development;GO:0030198//extracellular matrix organization	--
ENSG00000276966	54557	51657	55618	23054	16399	15874	4153.549	4195.691	3467.666	1770.729	1475.543	1247.046	3938.96866666667	1497.77266666667	-1.39499927397119	1.27836061134682e-19	7.22094953717058e-18	H4C5	H4 clustered histone 5 [Source:HGNC Symbol;Acc:HGNC:4790]	Human Diseases;Organismal Systems;Human Diseases;Human Diseases	Cancer: overview;Immune system;Substance dependence;Immune disease	ko05203//Viral carcinogenesis;ko04613//Neutrophil extracellular trap formation;ko05034//Alcoholism;ko05322//Systemic lupus erythematosus	K11254;K11254;K11254;K11254	GO:0000781//chromosome, telomeric region;GO:0000786//nucleosome;GO:0005576//extracellular region;GO:0005634//nucleus;GO:0005654//nucleoplasm;GO:0005694//chromosome;GO:0016020//membrane;GO:0032991//protein-containing complex;GO:0043505//CENP-A containing nucleosome;GO:0070062//extracellular exosome	GO:0003677//DNA binding;GO:0003723//RNA binding;GO:0005515//protein binding;GO:0030527//structural constituent of chromatin;GO:0046982//protein heterodimerization activity	GO:0006334//nucleosome assembly;GO:0032200//telomere organization;GO:0045653//negative regulation of megakaryocyte differentiation;GO:0061644//protein localization to CENP-A containing chromatin	--
ENSG00000145569	33	35	17	169	209	166	0.215	0.185	0.129	0.811	1.241	1.037	0.176333333333333	1.02966666666667	2.54580024351362	1.31947565123479e-19	7.42722269884947e-18	OTULINL	OTU deubiquitinase with linear linkage specificity like [Source:HGNC Symbol;Acc:HGNC:25629]	-	-	-	-	GO:0005634//nucleus;GO:0005635//nuclear envelope;GO:0005737//cytoplasm;GO:0005783//endoplasmic reticulum;GO:0005789//endoplasmic reticulum membrane;GO:0016020//membrane;GO:0098554//cytoplasmic side of endoplasmic reticulum membrane	GO:0005515//protein binding	-	--
ENSG00000145284	829	721	642	1582	1762	1506	9.664	8.943	5.570	17.782	23.195	16.454	8.059	19.1436666666667	1.24819444337548	1.43802471181778e-19	8.06641986785287e-18	SCD5	stearoyl-CoA desaturase 5 [Source:HGNC Symbol;Acc:HGNC:21088]	Metabolism;Human Diseases;Environmental Information Processing;Organismal Systems;Metabolism;Metabolism	Global and overview maps;Endocrine and metabolic disease;Signal transduction;Endocrine system;Global and overview maps;Lipid metabolism	ko01100//Metabolic pathways;ko04936//Alcoholic liver disease;ko04152//AMPK signaling pathway;ko03320//PPAR signaling pathway;ko01212//Fatty acid metabolism;ko01040//Biosynthesis of unsaturated fatty acids	K00507;K00507;K00507;K00507;K00507;K00507	GO:0005783//endoplasmic reticulum;GO:0005789//endoplasmic reticulum membrane;GO:0016020//membrane	GO:0004768//stearoyl-CoA 9-desaturase activity;GO:0016215//acyl-CoA desaturase activity;GO:0016491//oxidoreductase activity;GO:0016717//oxidoreductase activity, acting on paired donors, with oxidation of a pair of donors resulting in the reduction of molecular oxygen to two molecules of water;GO:0046872//metal ion binding	GO:0006629//lipid metabolic process;GO:0006631//fatty acid metabolic process;GO:0006633//fatty acid biosynthetic process;GO:0006636//unsaturated fatty acid biosynthetic process	--
ENSG00000158373	22257	20481	31598	8048	7320	7134	1435.122	1408.987	1669.207	523.199	557.386	474.393	1504.43866666667	518.326	-1.53729362334566	1.69970798543164e-19	9.50130882513777e-18	H2BC5	H2B clustered histone 5 [Source:HGNC Symbol;Acc:HGNC:4747]	Human Diseases;Organismal Systems;Human Diseases;Human Diseases	Cancer: overview;Immune system;Substance dependence;Immune disease	ko05203//Viral carcinogenesis;ko04613//Neutrophil extracellular trap formation;ko05034//Alcoholism;ko05322//Systemic lupus erythematosus	K11252;K11252;K11252;K11252	GO:0000786//nucleosome;GO:0005634//nucleus;GO:0005654//nucleoplasm;GO:0005694//chromosome;GO:0005829//cytosol;GO:0043229//intracellular organelle;GO:0070062//extracellular exosome	GO:0003674//molecular_function;GO:0003677//DNA binding;GO:0005515//protein binding;GO:0030527//structural constituent of chromatin;GO:0046982//protein heterodimerization activity	-	--
ENSG00000136295	181	175	223	632	585	657	1.177	1.205	1.171	4.222	4.838	4.604	1.18433333333333	4.55466666666667	1.94327028628927	2.17331552604439e-19	1.21068663183611e-17	TTYH3	tweety family member 3 [Source:HGNC Symbol;Acc:HGNC:22222]	-	-	-	-	GO:0005886//plasma membrane;GO:0016020//membrane;GO:0034707//chloride channel complex;GO:0070062//extracellular exosome	GO:0005229//intracellular calcium activated chloride channel activity;GO:0005254//chloride channel activity;GO:0072320//volume-sensitive chloride channel activity	GO:0006811//ion transport;GO:0006821//chloride transport;GO:0034220//ion transmembrane transport;GO:1902476//chloride transmembrane transport	--
ENSG00000172201	3181	3228	2455	6156	8099	6704	25.762	27.891	16.283	50.298	77.520	56.025	23.312	61.281	1.39436705722936	2.26195477038707e-19	1.25573468438499e-17	ID4	inhibitor of DNA binding 4 [Source:HGNC Symbol;Acc:HGNC:5363]	Cellular Processes;Environmental Information Processing	Cellular community - eukaryotes;Signal transduction	ko04550//Signaling pathways regulating pluripotency of stem cells;ko04350//TGF-beta signaling pathway	K17695;K17695	GO:0005634//nucleus;GO:0005654//nucleoplasm;GO:0005737//cytoplasm	GO:0005515//protein binding;GO:0046983//protein dimerization activity;GO:0061629//RNA polymerase II-specific DNA-binding transcription factor binding;GO:0140416//transcription regulator inhibitor activity	GO:0000082//G1/S transition of mitotic cell cycle;GO:0000122//negative regulation of transcription by RNA polymerase II;GO:0001649//osteoblast differentiation;GO:0002052//positive regulation of neuroblast proliferation;GO:0007405//neuroblast proliferation;GO:0007420//brain development;GO:0007623//circadian rhythm;GO:0008104//protein localization;GO:0008283//cell population proliferation;GO:000828…	bHLH
ENSG00000134986	1032	875	1054	357	350	359	19.630	18.865	18.954	6.689	9.077	9.213	19.1496666666667	8.32633333333333	-1.20156605868262	4.08637841514664e-19	2.26080285262651e-17	NREP	neuronal regeneration related protein [Source:HGNC Symbol;Acc:HGNC:16834]	-	-	-	-	GO:0005634//nucleus;GO:0005737//cytoplasm	GO:0005515//protein binding	GO:0017015//regulation of transforming growth factor beta receptor signaling pathway;GO:0031103//axon regeneration;GO:0045664//regulation of neuron differentiation	--
ENSG00000108590	476	311	342	1255	1163	931	20.484	14.576	11.917	53.869	58.326	39.694	15.659	50.6296666666667	1.69299090236068	4.11501143501085e-19	2.26887405230718e-17	MED31	mediator complex subunit 31 [Source:HGNC Symbol;Acc:HGNC:24260]	-	-	-	-	GO:0000151//ubiquitin ligase complex;GO:0005634//nucleus;GO:0005654//nucleoplasm;GO:0016592//mediator complex;GO:0070847//core mediator complex	GO:0003712//transcription coregulator activity;GO:0005515//protein binding;GO:0061630//ubiquitin protein ligase activity	GO:0006351//transcription, DNA-templated;GO:0006355//regulation of transcription, DNA-templated;GO:0006357//regulation of transcription by RNA polymerase II;GO:0016567//protein ubiquitination;GO:0032968//positive regulation of transcription elongation from RNA polymerase II promoter;GO:0048147//negative regulation of fibroblast proliferation;GO:0051123//RNA polymerase II preinitiation complex ass…	--
ENSG00000118298	1486	1363	1925	494	598	432	31.480	30.147	32.898	9.862	14.378	8.955	31.5083333333333	11.065	-1.50972999235243	4.70675347931712e-19	2.58631300878803e-17	CA14	carbonic anhydrase 14 [Source:HGNC Symbol;Acc:HGNC:1372]	Metabolism;Metabolism	Global and overview maps;Energy metabolism	ko01100//Metabolic pathways;ko00910//Nitrogen metabolism	K01672;K01672	GO:0005886//plasma membrane;GO:0016020//membrane;GO:0016323//basolateral plasma membrane;GO:0016324//apical plasma membrane	GO:0004089//carbonate dehydratase activity;GO:0008270//zinc ion binding;GO:0016829//lyase activity;GO:0046872//metal ion binding	-	--
ENSG00000141574	11	9	23	176	151	120	0.172	0.319	0.295	2.822	2.932	2.104	0.262	2.61933333333333	3.32156095020008	5.02888477698562e-19	2.75395368041365e-17	SECTM1	secreted and transmembrane 1 [Source:HGNC Symbol;Acc:HGNC:10707]	-	-	-	-	GO:0005576//extracellular region;GO:0005615//extracellular space;GO:0005794//Golgi apparatus;GO:0005886//plasma membrane;GO:0016020//membrane;GO:0070062//extracellular exosome	GO:0005125//cytokine activity;GO:0005515//protein binding	GO:0006955//immune response;GO:0007165//signal transduction;GO:0007498//mesoderm development;GO:0043123//positive regulation of I-kappaB kinase/NF-kappaB signaling	--
ENSG00000136720	921	894	967	2073	2066	2068	6.841	7.084	5.882	15.534	18.136	15.850	6.60233333333333	16.5066666666667	1.32200093068397	5.5162916388876e-19	3.01066525088612e-17	HS6ST1	heparan sulfate 6-O-sulfotransferase 1 [Source:HGNC Symbol;Acc:HGNC:5201]	Metabolism	Glycan biosynthesis and metabolism	ko00534//Glycosaminoglycan biosynthesis - heparan sulfate / heparin	K02514	GO:0000139//Golgi membrane;GO:0005794//Golgi apparatus;GO:0005886//plasma membrane;GO:0016020//membrane	GO:0005515//protein binding;GO:0008146//sulfotransferase activity;GO:0016740//transferase activity;GO:0017095//heparan sulfate 6-O-sulfotransferase activity	GO:0001525//angiogenesis;GO:0015012//heparan sulfate proteoglycan biosynthetic process;GO:0015015//heparan sulfate proteoglycan biosynthetic process, enzymatic modification;GO:0048286//lung alveolus development;GO:0048666//neuron development;GO:0060716//labyrinthine layer blood vessel development	--
ENSG00000136003	1511	1366	1410	2918	3075	2554	45.180	43.919	33.905	86.278	108.647	77.256	41.0013333333333	90.727	1.14586112916768	5.84687615712273e-19	3.18034627334403e-17	ISCU	iron-sulfur cluster assembly enzyme [Source:HGNC Symbol;Acc:HGNC:29882]	-	-	-	-	GO:0005634//nucleus;GO:0005737//cytoplasm;GO:0005739//mitochondrion;GO:0005759//mitochondrial matrix;GO:0005829//cytosol;GO:0099128//mitochondrial iron-sulfur cluster assembly complex;GO:1990229//iron-sulfur cluster assembly complex	GO:0005506//iron ion binding;GO:0005515//protein binding;GO:0008198//ferrous iron binding;GO:0008270//zinc ion binding;GO:0042803//protein homodimerization activity;GO:0046872//metal ion binding;GO:0051536//iron-sulfur cluster binding;GO:0051537//2 iron, 2 sulfur cluster binding;GO:0060090//molecular adaptor activity	GO:0006879//cellular iron ion homeostasis;GO:0016226//iron-sulfur cluster assembly;GO:0044571//[2Fe-2S] cluster assembly;GO:0044572//[4Fe-4S] cluster assembly;GO:1902958//positive regulation of mitochondrial electron transport, NADH to ubiquinone;GO:1904234//positive regulation of aconitate hydratase activity;GO:1904439//negative regulation of iron ion import across plasma membrane	--
ENSG00000134222	867	783	988	325	318	271	17.045	17.225	17.729	6.719	8.235	5.642	17.333	6.86533333333333	-1.33611970360355	7.05867173517973e-19	3.82660543227612e-17	PSRC1	proline and serine rich coiled-coil 1 [Source:HGNC Symbol;Acc:HGNC:24472]	-	-	-	-	GO:0000922//spindle pole;GO:0005654//nucleoplasm;GO:0005737//cytoplasm;GO:0005819//spindle;GO:0005829//cytosol;GO:0005856//cytoskeleton;GO:0005876//spindle microtubule;GO:0015630//microtubule cytoskeleton;GO:0030496//midbody	GO:0005515//protein binding;GO:0008017//microtubule binding	GO:0001578//microtubule bundle formation;GO:0007049//cell cycle;GO:0007080//mitotic metaphase plate congression;GO:0030308//negative regulation of cell growth;GO:0031116//positive regulation of microtubule polymerization;GO:0045737//positive regulation of cyclin-dependent protein serine/threonine kinase activity;GO:0045893//positive regulation of transcription, DNA-templated;GO:0051301//cell divi…	--
ENSG00000105327	525	532	895	2526	2400	2407	11.560	12.494	16.389	51.449	57.271	51.362	13.481	53.3606666666667	1.98484917368071	7.36943570356671e-19	3.98171350471974e-17	BBC3	BCL2 binding component 3 [Source:HGNC Symbol;Acc:HGNC:17868]	Human Diseases;Human Diseases;Environmental Information Processing;Human Diseases;Cellular Processes;Human Diseases;Cellular Processes;Human Diseases;Cellular Processes	Cancer: overview;Neurodegenerative disease;Signal transduction;Infectious disease: viral;Cell growth and death;Cancer: specific types;Cell growth and death;Drug resistance: antineoplastic;Cell growth and death	ko05200//Pathways in cancer;ko05016//Huntington disease;ko04390//Hippo signaling pathway;ko05162//Measles;ko04210//Apoptosis;ko05210//Colorectal cancer;ko04115//p53 signaling pathway;ko01524//Platinum drug resistance;ko04215//Apoptosis - multiple species	K10132;K10132;K10132;K10132;K10132;K10132;K10132;K10132;K10132	GO:0005739//mitochondrion;GO:0005741//mitochondrial outer membrane;GO:0005764//lysosome;GO:0005783//endoplasmic reticulum;GO:0005829//cytosol;GO:0097143//PUMA-BCL-xl complex	GO:0005515//protein binding;GO:0051117//ATPase binding	GO:0001836//release of cytochrome c from mitochondria;GO:0001844//protein insertion into mitochondrial membrane involved in apoptotic signaling pathway;GO:0006915//apoptotic process;GO:0006919//activation of cysteine-type endopeptidase activity involved in apoptotic process;GO:0006974//cellular response to DNA damage stimulus;GO:0008340//determination of adult lifespan;GO:0031334//positive regula…	--
ENSG00000181026	2268	2140	2988	6663	6826	6645	25.863	25.179	27.686	85.889	98.151	84.547	26.2426666666667	89.529	1.77044074423465	7.55309497297241e-19	4.06734164294564e-17	AEN	apoptosis enhancing nuclease [Source:HGNC Symbol;Acc:HGNC:25722]	-	-	-	-	GO:0005634//nucleus;GO:0005654//nucleoplasm;GO:0005730//nucleolus;GO:0031965//nuclear membrane	GO:0003676//nucleic acid binding;GO:0004518//nuclease activity;GO:0004527//exonuclease activity;GO:0004529//exodeoxyribonuclease activity;GO:0005515//protein binding;GO:0016787//hydrolase activity	GO:0006259//DNA metabolic process;GO:0006915//apoptotic process;GO:0006974//cellular response to DNA damage stimulus;GO:0010212//response to ionizing radiation;GO:0042771//intrinsic apoptotic signaling pathway in response to DNA damage by p53 class mediator	--
ENSG00000119917	1828	1864	1204	4442	4712	3784	23.435	25.487	12.620	57.490	71.495	53.725	20.514	60.9033333333333	1.56991236261133	7.72552509953987e-19	4.14637401937098e-17	IFIT3	interferon induced protein with tetratricopeptide repeats 3 [Source:HGNC Symbol;Acc:HGNC:5411]	-	-	-	-	GO:0005737//cytoplasm;GO:0005739//mitochondrion;GO:0005829//cytosol	GO:0003674//molecular_function;GO:0005515//protein binding;GO:0042802//identical protein binding	GO:0002376//immune system process;GO:0008285//negative regulation of cell population proliferation;GO:0009615//response to virus;GO:0043066//negative regulation of apoptotic process;GO:0045087//innate immune response;GO:0051607//defense response to virus;GO:0140374//antiviral innate immune response	--
ENSG00000140044	1162	1357	1549	492	471	425	22.792	28.929	26.335	9.498	10.760	9.002	26.0186666666667	9.75333333333333	-1.41557976391251	1.13399361700811e-18	6.06611486184307e-17	JDP2	Jun dimerization protein 2 [Source:HGNC Symbol;Acc:HGNC:17546]	-	-	-	-	GO:0000785//chromatin;GO:0005634//nucleus;GO:0090575//RNA polymerase II transcription regulator complex	GO:0000978//RNA polymerase II cis-regulatory region sequence-specific DNA binding;GO:0000981//DNA-binding transcription factor activity, RNA polymerase II-specific;GO:0001227//DNA-binding transcription repressor activity, RNA polymerase II-specific;GO:0003677//DNA binding;GO:0003682//chromatin binding;GO:0003700//DNA-binding transcription factor activity;GO:0005515//protein binding;GO:0035497//cA…	GO:0000122//negative regulation of transcription by RNA polymerase II;GO:0006338//chromatin remodeling;GO:0006355//regulation of transcription, DNA-templated;GO:0006357//regulation of transcription by RNA polymerase II;GO:0045444//fat cell differentiation;GO:0045599//negative regulation of fat cell differentiation	TF_bZIP
ENSG00000138722	253	300	200	44	59	51	1.886	2.394	1.081	0.272	0.474	0.324	1.787	0.356666666666667	-2.32489133847414	1.37562492200904e-18	7.3102699391632e-17	MMRN1	multimerin 1 [Source:HGNC Symbol;Acc:HGNC:7178]	-	-	-	-	GO:0005576//extracellular region;GO:0031091//platelet alpha granule;GO:0031093//platelet alpha granule lumen;GO:0062023//collagen-containing extracellular matrix;GO:1990972//multimerin complex	GO:0005201//extracellular matrix structural constituent;GO:0005509//calcium ion binding;GO:0005515//protein binding;GO:0030023//extracellular matrix constituent conferring elasticity	GO:0007155//cell adhesion;GO:0007596//blood coagulation;GO:0033627//cell adhesion mediated by integrin;GO:0048583//regulation of response to stimulus;GO:0061045//negative regulation of wound healing;GO:1901731//positive regulation of platelet aggregation	--
ENSG00000151150	1037	1130	664	290	280	237	6.591	8.809	3.905	1.872	2.871	1.750	6.435	2.16433333333333	-1.57201743980205	1.62026574336536e-18	8.49850424807384e-17	ANK3	ankyrin 3 [Source:HGNC Symbol;Acc:HGNC:494]	Human Diseases	Cancer: overview	ko05205//Proteoglycans in cancer	K10380	GO:0005737//cytoplasm;GO:0005764//lysosome;GO:0005783//endoplasmic reticulum;GO:0005794//Golgi apparatus;GO:0005829//cytosol;GO:0005856//cytoskeleton;GO:0005886//plasma membrane;GO:0005923//bicellular tight junction;GO:0009925//basal plasma membrane;GO:0009986//cell surface;GO:0014704//intercalated disc;GO:0014731//spectrin-associated cytoskeleton;GO:0016020//membrane;GO:0016323//basolateral plas…	GO:0005200//structural constituent of cytoskeleton;GO:0005515//protein binding;GO:0008092//cytoskeletal protein binding;GO:0008093//cytoskeletal anchor activity;GO:0030507//spectrin binding;GO:0030674//protein-macromolecule adaptor activity;GO:0044325//transmembrane transporter binding;GO:0045296//cadherin binding	GO:0000281//mitotic cytokinesis;GO:0007009//plasma membrane organization;GO:0007010//cytoskeleton organization;GO:0007165//signal transduction;GO:0007409//axonogenesis;GO:0007528//neuromuscular junction development;GO:0010628//positive regulation of gene expression;GO:0010650//positive regulation of cell communication by electrical coupling;GO:0010765//positive regulation of sodium ion transport;…	--
ENSG00000129226	23	22	7	293	207	116	0.416	0.438	0.105	5.463	4.719	2.350	0.319666666666667	4.17733333333333	3.70794204935292	1.7252597417087e-18	8.99801204862554e-17	CD68	CD68 molecule [Source:HGNC Symbol;Acc:HGNC:1693]	Cellular Processes	Transport and catabolism	ko04142//Lysosome	K06501	GO:0005737//cytoplasm;GO:0005764//lysosome;GO:0005765//lysosomal membrane;GO:0005768//endosome;GO:0005886//plasma membrane;GO:0010008//endosome membrane;GO:0016020//membrane;GO:0035577//azurophil granule membrane	GO:0005515//protein binding	GO:0002437//inflammatory response to antigenic stimulus;GO:0002605//negative regulation of dendritic cell antigen processing and presentation;GO:0031669//cellular response to nutrient levels;GO:0071222//cellular response to lipopolysaccharide;GO:0140052//cellular response to oxidised low-density lipoprotein particle stimulus	--
ENSG00000178947	200	136	261	805	795	703	1.199	0.870	1.282	4.871	5.635	4.351	1.117	4.95233333333333	2.14847923740671	1.72663802851991e-18	8.99801204862554e-17	SMIM10L2A	small integral membrane protein 10 like 2A [Source:HGNC Symbol;Acc:HGNC:34499]	-	-	-	-	-	-	-	--
ENSG00000153993	855	874	674	242	328	265	4.034	4.442	2.658	1.131	1.883	1.267	3.71133333333333	1.427	-1.37895224766891	1.75483207108065e-18	9.11553443997041e-17	SEMA3D	semaphorin 3D [Source:HGNC Symbol;Acc:HGNC:10726]	Organismal Systems	Development and regeneration	ko04360//Axon guidance	K06840	GO:0005576//extracellular region;GO:0016020//membrane	GO:0005515//protein binding;GO:0030215//semaphorin receptor binding;GO:0045499//chemorepellent activity	GO:0001755//neural crest cell migration;GO:0007399//nervous system development;GO:0030154//cell differentiation;GO:0030335//positive regulation of cell migration;GO:0048843//negative regulation of axon extension involved in axon guidance;GO:0050919//negative chemotaxis;GO:0071526//semaphorin-plexin signaling pathway	--
ENSG00000145506	68	72	98	287	355	301	1.025	1.759	1.613	4.915	7.469	5.260	1.46566666666667	5.88133333333333	2.00458622787957	2.03845400427236e-18	1.0554879627891e-16	NKD2	NKD inhibitor of WNT signaling pathway 2 [Source:HGNC Symbol;Acc:HGNC:17046]	Environmental Information Processing;Environmental Information Processing	Signal transduction;Signal transduction	ko04310//Wnt signaling pathway;ko04390//Hippo signaling pathway	K03213;K03213	GO:0005737//cytoplasm;GO:0005886//plasma membrane;GO:0016020//membrane;GO:0016323//basolateral plasma membrane;GO:0016328//lateral plasma membrane;GO:0031410//cytoplasmic vesicle;GO:0070382//exocytic vesicle;GO:0071944//cell periphery	GO:0005509//calcium ion binding;GO:0005515//protein binding;GO:0019838//growth factor binding;GO:0031625//ubiquitin protein ligase binding;GO:0032036//myosin heavy chain binding;GO:0046872//metal ion binding;GO:0051117//ATPase binding;GO:0060090//molecular adaptor activity	GO:0006887//exocytosis;GO:0010954//positive regulation of protein processing;GO:0016055//Wnt signaling pathway;GO:0030178//negative regulation of Wnt signaling pathway;GO:0032436//positive regulation of proteasomal ubiquitin-dependent protein catabolic process;GO:0048210//Golgi vesicle fusion to target membrane;GO:0072659//protein localization to plasma membrane;GO:0090090//negative regulation of…	--
ENSG00000131473	16680	16084	17614	32969	36468	29657	132.997	137.322	114.945	266.811	343.971	244.997	128.421333333333	285.259666666667	1.15139089365478	2.84233974490766e-18	1.46702870859371e-16	ACLY	ATP citrate lyase [Source:HGNC Symbol;Acc:HGNC:115]	Metabolism;Metabolism	Global and overview maps;Carbohydrate metabolism	ko01100//Metabolic pathways;ko00020//Citrate cycle (TCA cycle)	K01648;K01648	GO:0005576//extracellular region;GO:0005654//nucleoplasm;GO:0005737//cytoplasm;GO:0005829//cytosol;GO:0016020//membrane;GO:0035578//azurophil granule lumen;GO:0070062//extracellular exosome;GO:1904813//ficolin-1-rich granule lumen	GO:0000166//nucleotide binding;GO:0003824//catalytic activity;GO:0003878//ATP citrate synthase activity;GO:0005515//protein binding;GO:0005524//ATP binding;GO:0016740//transferase activity;GO:0016829//lyase activity;GO:0046872//metal ion binding;GO:0046912//acyltransferase, acyl groups converted into alkyl on transfer	GO:0006085//acetyl-CoA biosynthetic process;GO:0006099//tricarboxylic acid cycle;GO:0006101//citrate metabolic process;GO:0006107//oxaloacetate metabolic process;GO:0006629//lipid metabolic process;GO:0006633//fatty acid biosynthetic process;GO:0006695//cholesterol biosynthetic process;GO:0008610//lipid biosynthetic process;GO:0015936//coenzyme A metabolic process	--
ENSG00000174950	7	1	14	111	129	150	0.232	0.035	0.348	3.384	4.577	4.692	0.205	4.21766666666667	4.36274926479517	4.44512520618226e-18	2.28697444923167e-16	CD164L2	CD164 molecule like 2 [Source:HGNC Symbol;Acc:HGNC:32043]	-	-	-	-	GO:0016020//membrane;GO:0031410//cytoplasmic vesicle	GO:0005515//protein binding	-	--
ENSG00000006062	144	148	185	475	505	504	1.136	1.209	1.270	3.824	4.688	4.129	1.205	4.21366666666667	1.80604304397719	4.60343751232819e-18	2.36090580989403e-16	MAP3K14	mitogen-activated protein kinase kinase kinase 14 [Source:HGNC Symbol;Acc:HGNC:6853]	Environmental Information Processing;Human Diseases;Human Diseases;Human Diseases;Human Diseases;Cellular Processes;Organismal Systems;Environmental Information Processing;Organismal Systems;Organismal Systems;Environmental Information Processing;Human Diseases;Organismal Systems	Signal transduction;Cancer: overview;Infectious disease: viral;Infectious disease: viral;Endocrine and metabolic disease;Cell growth and death;Development and regeneration;Signal transduction;Immune system;Immune system;Signal transduction;Infectious disease: bacterial;Immune system	ko04010//MAPK signaling pathway;ko05208//Chemical carcinogenesis - reactive oxygen species;ko05166//Human T-cell leukemia virus 1 infection;ko05169//Epstein-Barr virus infection;ko04936//Alcoholic liver disease;ko04210//Apoptosis;ko04380//Osteoclast differentiation;ko04668//TNF signaling pathway;ko04625//C-type lectin receptor signaling pathway;ko04660//T cell receptor signaling pathway;ko04064//…	K04466;K04466;K04466;K04466;K04466;K04466;K04466;K04466;K04466;K04466;K04466;K04466;K04466	GO:0001650//fibrillar center;GO:0005654//nucleoplasm;GO:0005737//cytoplasm;GO:0005829//cytosol;GO:0043231//intracellular membrane-bounded organelle	GO:0000166//nucleotide binding;GO:0004672//protein kinase activity;GO:0004674//protein serine/threonine kinase activity;GO:0004704//NF-kappaB-inducing kinase activity;GO:0004709//MAP kinase kinase kinase activity;GO:0005515//protein binding;GO:0005524//ATP binding;GO:0016301//kinase activity;GO:0016740//transferase activity;GO:0106310//protein serine kinase activity	GO:0000165//MAPK cascade;GO:0006468//protein phosphorylation;GO:0006955//immune response;GO:0007249//I-kappaB kinase/NF-kappaB signaling;GO:0016310//phosphorylation;GO:0038061//NIK/NF-kappaB signaling;GO:0043123//positive regulation of I-kappaB kinase/NF-kappaB signaling;GO:0051607//defense response to virus;GO:0071260//cellular response to mechanical stimulus	--
ENSG00000125347	394	353	405	1093	930	913	6.967	7.023	6.160	19.934	19.165	16.322	6.71666666666667	18.4736666666667	1.45965290386012	4.63100038298589e-18	2.36752567047902e-16	IRF1	interferon regulatory factor 1 [Source:HGNC Symbol;Acc:HGNC:6116]	Human Diseases;Environmental Information Processing;Organismal Systems;Human Diseases;Organismal Systems	Infectious disease: viral;Signal transduction;Immune system;Infectious disease: bacterial;Endocrine system	ko05165//Human papillomavirus infection;ko04668//TNF signaling pathway;ko04625//C-type lectin receptor signaling pathway;ko05133//Pertussis;ko04917//Prolactin signaling pathway	K09444;K09444;K09444;K09444;K09444	GO:0000785//chromatin;GO:0005634//nucleus;GO:0005654//nucleoplasm;GO:0005737//cytoplasm;GO:0005829//cytosol	GO:0000976//transcription cis-regulatory region binding;GO:0000977//RNA polymerase II transcription regulatory region sequence-specific DNA binding;GO:0000978//RNA polymerase II cis-regulatory region sequence-specific DNA binding;GO:0000981//DNA-binding transcription factor activity, RNA polymerase II-specific;GO:0001228//DNA-binding transcription activator activity, RNA polymerase II-specific;GO…	GO:0002376//immune system process;GO:0002819//regulation of adaptive immune response;GO:0006351//transcription, DNA-templated;GO:0006355//regulation of transcription, DNA-templated;GO:0006357//regulation of transcription by RNA polymerase II;GO:0006366//transcription by RNA polymerase II;GO:0006915//apoptotic process;GO:0008285//negative regulation of cell population proliferation;GO:0010468//reg…	IRF
ENSG00000109501	66	88	79	281	290	278	1.223	0.946	0.657	2.905	3.422	2.857	0.942	3.06133333333333	1.70036117634175	6.76763838119525e-18	3.4380879889374e-16	WFS1	wolframin ER transmembrane glycoprotein [Source:HGNC Symbol;Acc:HGNC:12762]	Genetic Information Processing	Folding, sorting and degradation	ko04141//Protein processing in endoplasmic reticulum	K14020	GO:0005783//endoplasmic reticulum;GO:0005788//endoplasmic reticulum lumen;GO:0005789//endoplasmic reticulum membrane;GO:0016020//membrane;GO:0030133//transport vesicle;GO:0030141//secretory granule;GO:0030425//dendrite;GO:0030672//synaptic vesicle membrane;GO:0031410//cytoplasmic vesicle	GO:0005515//protein binding;GO:0005516//calmodulin binding;GO:0031625//ubiquitin protein ligase binding;GO:0048306//calcium-dependent protein binding;GO:0051117//ATPase binding;GO:0070628//proteasome binding;GO:0140297//DNA-binding transcription factor binding	GO:0000122//negative regulation of transcription by RNA polymerase II;GO:0001822//kidney development;GO:0003091//renal water homeostasis;GO:0006983//ER overload response;GO:0007601//visual perception;GO:0007605//sensory perception of sound;GO:0017148//negative regulation of translation;GO:0022417//protein maturation by protein folding;GO:0030433//ubiquitin-dependent ERAD pathway;GO:0030968//endop…	--
ENSG00000130363	322	314	260	740	786	634	2.238	2.407	1.586	5.094	6.253	4.345	2.077	5.23066666666667	1.33249361851129	6.9235782824828e-18	3.5062823559094e-16	RSPH3	radial spoke head 3 [Source:HGNC Symbol;Acc:HGNC:21054]	-	-	-	-	GO:0005737//cytoplasm;GO:0005856//cytoskeleton;GO:0042995//cell projection	-	-	--
ENSG00000197324	2271	2180	3043	7014	6771	6176	15.828	17.094	18.591	50.129	58.142	49.207	17.171	52.4926666666667	1.61214182833003	7.54239646657096e-18	3.80773171617043e-16	LRP10	LDL receptor related protein 10 [Source:HGNC Symbol;Acc:HGNC:14553]	-	-	-	-	GO:0005886//plasma membrane;GO:0005905//clathrin-coated pit;GO:0016020//membrane	GO:0005041//low-density lipoprotein particle receptor activity;GO:0005515//protein binding	GO:0006629//lipid metabolic process;GO:0006869//lipid transport;GO:0006897//endocytosis;GO:0048839//inner ear development	--
ENSG00000030582	1060	941	1086	2647	2281	2219	18.858	18.845	18.284	50.433	48.107	46.056	18.6623333333333	48.1986666666667	1.36886386110608	7.74458605511679e-18	3.89762578568261e-16	GRN	granulin precursor [Source:HGNC Symbol;Acc:HGNC:4601]	-	-	-	-	GO:0005576//extracellular region;GO:0005615//extracellular space;GO:0005764//lysosome;GO:0005765//lysosomal membrane;GO:0005768//endosome;GO:0005770//late endosome;GO:0005783//endoplasmic reticulum;GO:0005794//Golgi apparatus;GO:0005802//trans-Golgi network;GO:0005886//plasma membrane;GO:0016020//membrane;GO:0035578//azurophil granule lumen;GO:0070062//extracellular exosome	GO:0003723//RNA binding;GO:0005125//cytokine activity;GO:0005515//protein binding;GO:0008083//growth factor activity;GO:0051087//chaperone binding	GO:0002265//astrocyte activation involved in immune response;GO:0002282//microglial cell activation involved in immune response;GO:0007040//lysosome organization;GO:0007041//lysosomal transport;GO:0007042//lysosomal lumen acidification;GO:0007165//signal transduction;GO:0010595//positive regulation of endothelial cell migration;GO:0030335//positive regulation of cell migration;GO:0043524//negativ…	--
ENSG00000197238	46189	52637	96428	14035	15313	15016	3724.418	4528.041	6367.568	1141.710	1459.275	1249.424	4873.34233333333	1283.46966666667	-1.92486236992815	7.97963414407008e-18	4.00344688190845e-16	H4C11	H4 clustered histone 11 [Source:HGNC Symbol;Acc:HGNC:4785]	Human Diseases;Organismal Systems;Human Diseases;Human Diseases	Cancer: overview;Immune system;Substance dependence;Immune disease	ko05203//Viral carcinogenesis;ko04613//Neutrophil extracellular trap formation;ko05034//Alcoholism;ko05322//Systemic lupus erythematosus	K11254;K11254;K11254;K11254	GO:0000781//chromosome, telomeric region;GO:0000786//nucleosome;GO:0005576//extracellular region;GO:0005634//nucleus;GO:0005654//nucleoplasm;GO:0005694//chromosome;GO:0016020//membrane;GO:0032991//protein-containing complex;GO:0043505//CENP-A containing nucleosome;GO:0070062//extracellular exosome	GO:0003677//DNA binding;GO:0003723//RNA binding;GO:0005515//protein binding;GO:0030527//structural constituent of chromatin;GO:0046982//protein heterodimerization activity	GO:0006334//nucleosome assembly;GO:0032200//telomere organization;GO:0045653//negative regulation of megakaryocyte differentiation;GO:0061644//protein localization to CENP-A containing chromatin	--
ENSG00000273983	33636	33395	50552	13285	10497	10960	2127.104	2253.052	2618.037	847.584	784.540	715.191	2332.731	782.438333333333	-1.57597099397855	8.41517756075749e-18	4.20889143944388e-16	H3C8	H3 clustered histone 8 [Source:HGNC Symbol;Acc:HGNC:4772]	Human Diseases;Human Diseases;Organismal Systems;Human Diseases;Human Diseases	Infectious disease: bacterial;Cancer: overview;Immune system;Substance dependence;Immune disease	ko05131//Shigellosis;ko05202//Transcriptional misregulation in cancer;ko04613//Neutrophil extracellular trap formation;ko05034//Alcoholism;ko05322//Systemic lupus erythematosus	K11253;K11253;K11253;K11253;K11253	GO:0000785//chromatin;GO:0000786//nucleosome;GO:0005576//extracellular region;GO:0005634//nucleus;GO:0005654//nucleoplasm;GO:0005694//chromosome;GO:0016020//membrane;GO:0032991//protein-containing complex;GO:0070062//extracellular exosome	GO:0003677//DNA binding;GO:0005515//protein binding;GO:0030527//structural constituent of chromatin;GO:0045296//cadherin binding;GO:0046982//protein heterodimerization activity	GO:0006334//nucleosome assembly;GO:0010467//gene expression;GO:0032200//telomere organization;GO:0040029//regulation of gene expression, epigenetic	--
ENSG00000166402	527	452	504	1102	1140	1056	3.148	2.599	2.530	6.920	7.769	6.275	2.759	6.988	1.34073415156349	8.47353364896757e-18	4.22499802774911e-16	TUB	TUB bipartite transcription factor [Source:HGNC Symbol;Acc:HGNC:12406]	-	-	-	-	GO:0005576//extracellular region;GO:0005634//nucleus;GO:0005737//cytoplasm;GO:0005829//cytosol;GO:0005886//plasma membrane;GO:0005929//cilium;GO:0016020//membrane	GO:0001664//G protein-coupled receptor binding;GO:0044877//protein-containing complex binding;GO:0120160//intraciliary transport particle A binding	GO:0006909//phagocytosis;GO:0006910//phagocytosis, recognition;GO:0007605//sensory perception of sound;GO:0008277//regulation of G protein-coupled receptor signaling pathway;GO:0042073//intraciliary transport;GO:0045494//photoreceptor cell maintenance;GO:0050766//positive regulation of phagocytosis;GO:0050896//response to stimulus;GO:0060041//retina development in camera-type eye;GO:0061512//prot…	Tub
ENSG00000081087	770	760	564	1512	2070	1740	8.656	7.259	3.438	15.909	18.137	13.952	6.451	15.9993333333333	1.31041706960586	9.18666662824226e-18	4.56647998090012e-16	OSTM1	osteoclastogenesis associated transmembrane protein 1 [Source:HGNC Symbol;Acc:HGNC:21652]	-	-	-	-	GO:0005764//lysosome;GO:0005765//lysosomal membrane;GO:0005829//cytosol;GO:0016020//membrane;GO:0034707//chloride channel complex	GO:0005515//protein binding	GO:0030316//osteoclast differentiation;GO:0030321//transepithelial chloride transport	--
ENSG00000116032	11	18	22	146	123	148	0.105	0.184	0.172	1.408	1.390	1.460	0.153666666666667	1.41933333333333	3.20733729402295	9.30305540450619e-18	4.61014908158888e-16	GRIN3B	glutamate ionotropic receptor NMDA type subunit 3B [Source:HGNC Symbol;Acc:HGNC:16768]	Environmental Information Processing;Human Diseases;Environmental Information Processing;Human Diseases;Human Diseases;Organismal Systems;Human Diseases;Human Diseases;Human Diseases	Signaling molecules and interaction;Neurodegenerative disease;Signal transduction;Substance dependence;Neurodegenerative disease;Nervous system;Substance dependence;Substance dependence;Substance dependence	ko04080//Neuroactive ligand-receptor interaction;ko05020//Prion disease;ko04024//cAMP signaling pathway;ko05034//Alcoholism;ko05017//Spinocerebellar ataxia;ko04724//Glutamatergic synapse;ko05031//Amphetamine addiction;ko05030//Cocaine addiction;ko05033//Nicotine addiction	K05214;K05214;K05214;K05214;K05214;K05214;K05214;K05214;K05214	GO:0005886//plasma membrane;GO:0016020//membrane;GO:0017146//NMDA selective glutamate receptor complex;GO:0043025//neuronal cell body;GO:0045202//synapse;GO:0045211//postsynaptic membrane;GO:0098839//postsynaptic density membrane	GO:0004970//ionotropic glutamate receptor activity;GO:0004972//NMDA glutamate receptor activity;GO:0005216//ion channel activity;GO:0005261//cation channel activity;GO:0005262//calcium channel activity;GO:0008066//glutamate receptor activity;GO:0015276//ligand-gated ion channel activity;GO:0016594//glycine binding;GO:0030594//neurotransmitter receptor activity;GO:0038023//signaling receptor activ…	GO:0006811//ion transport;GO:0034220//ion transmembrane transport;GO:0035235//ionotropic glutamate receptor signaling pathway;GO:0035249//synaptic transmission, glutamatergic;GO:0050804//modulation of chemical synaptic transmission;GO:0051205//protein insertion into membrane;GO:0051924//regulation of calcium ion transport;GO:0060078//regulation of postsynaptic membrane potential;GO:0070588//calci…	--
ENSG00000286522	87981	83505	111426	37241	29610	31407	5400.501	5468.435	5601.247	2306.235	2148.073	1989.294	5490.061	2147.86733333333	-1.35391729351577	9.84040061913841e-18	4.86151902147343e-16	H3C2	H3 clustered histone 2 [Source:HGNC Symbol;Acc:HGNC:4776]	Human Diseases;Human Diseases;Organismal Systems;Human Diseases;Human Diseases	Infectious disease: bacterial;Cancer: overview;Immune system;Substance dependence;Immune disease	ko05131//Shigellosis;ko05202//Transcriptional misregulation in cancer;ko04613//Neutrophil extracellular trap formation;ko05034//Alcoholism;ko05322//Systemic lupus erythematosus	K11253;K11253;K11253;K11253;K11253	GO:0000785//chromatin;GO:0000786//nucleosome;GO:0005576//extracellular region;GO:0005634//nucleus;GO:0005654//nucleoplasm;GO:0005694//chromosome;GO:0016020//membrane;GO:0032991//protein-containing complex;GO:0070062//extracellular exosome	GO:0003677//DNA binding;GO:0005515//protein binding;GO:0030527//structural constituent of chromatin;GO:0045296//cadherin binding;GO:0046982//protein heterodimerization activity	GO:0006334//nucleosome assembly;GO:0010467//gene expression;GO:0032200//telomere organization;GO:0040029//regulation of gene expression, epigenetic	--
ENSG00000088325	3238	3386	2670	1404	1465	1100	29.160	32.598	19.720	12.766	15.610	10.235	27.1593333333333	12.8703333333333	-1.07739864798496	1.02765847446384e-17	5.06153129724492e-16	TPX2	TPX2 microtubule nucleation factor [Source:HGNC Symbol;Acc:HGNC:1249]	-	-	-	-	GO:0000922//spindle pole;GO:0005634//nucleus;GO:0005654//nucleoplasm;GO:0005737//cytoplasm;GO:0005819//spindle;GO:0005829//cytosol;GO:0005856//cytoskeleton;GO:0005874//microtubule;GO:0015630//microtubule cytoskeleton;GO:0043203//axon hillock;GO:0045171//intercellular bridge;GO:0072686//mitotic spindle	GO:0005515//protein binding;GO:0019901//protein kinase binding;GO:0061676//importin-alpha family protein binding	GO:0000278//mitotic cell cycle;GO:0006915//apoptotic process;GO:0007020//microtubule nucleation;GO:0007026//negative regulation of microtubule depolymerization;GO:0007049//cell cycle;GO:0032147//activation of protein kinase activity;GO:0051301//cell division;GO:0060236//regulation of mitotic spindle organization;GO:0090307//mitotic spindle assembly	--
ENSG00000154767	731	751	526	1741	1728	1457	7.106	7.455	4.381	16.354	18.532	14.249	6.314	16.3783333333333	1.3751623893795	1.03877114413342e-17	5.10071362719616e-16	XPC	XPC complex subunit, DNA damage recognition and repair factor [Source:HGNC Symbol;Acc:HGNC:12816]	Genetic Information Processing	Replication and repair	ko03420//Nucleotide excision repair	K10838	GO:0000109//nucleotide-excision repair complex;GO:0000111//nucleotide-excision repair factor 2 complex;GO:0000785//chromatin;GO:0005634//nucleus;GO:0005654//nucleoplasm;GO:0005694//chromosome;GO:0005730//nucleolus;GO:0005737//cytoplasm;GO:0005739//mitochondrion;GO:0005829//cytosol;GO:0005886//plasma membrane;GO:0043231//intracellular membrane-bounded organelle;GO:0071942//XPC complex;GO:0090734//…	GO:0000404//heteroduplex DNA loop binding;GO:0000405//bubble DNA binding;GO:0003677//DNA binding;GO:0003684//damaged DNA binding;GO:0003697//single-stranded DNA binding;GO:0003713//transcription coactivator activity;GO:0005515//protein binding;GO:0044877//protein-containing complex binding;GO:0061629//RNA polymerase II-specific DNA-binding transcription factor binding;GO:0140612//DNA damage senso…	GO:0000720//pyrimidine dimer repair by nucleotide-excision repair;GO:0006281//DNA repair;GO:0006289//nucleotide-excision repair;GO:0006298//mismatch repair;GO:0006974//cellular response to DNA damage stimulus;GO:0009410//response to xenobiotic stimulus;GO:0010224//response to UV-B;GO:0010996//response to auditory stimulus;GO:0031573//mitotic intra-S DNA damage checkpoint signaling;GO:0045893//pos…	--
ENSG00000148219	163	159	257	680	723	675	2.643	2.509	3.426	10.175	12.982	10.524	2.85933333333333	11.227	1.97322175204575	1.05194001959347e-17	5.14600961305686e-16	ASTN2	astrotactin 2 [Source:HGNC Symbol;Acc:HGNC:17021]	-	-	-	-	GO:0005737//cytoplasm;GO:0005768//endosome;GO:0005769//early endosome;GO:0005770//late endosome;GO:0005938//cell cortex;GO:0016020//membrane;GO:0030136//clathrin-coated vesicle;GO:0031410//cytoplasmic vesicle;GO:0043204//perikaryon;GO:0060187//cell pole	GO:0005509//calcium ion binding;GO:0005515//protein binding;GO:0043533//inositol 1,3,4,5 tetrakisphosphate binding;GO:0046872//metal ion binding	GO:0001764//neuron migration;GO:0007158//neuron cell-cell adhesion;GO:0015031//protein transport;GO:0034394//protein localization to cell surface;GO:0048105//establishment of body hair planar orientation;GO:2000009//negative regulation of protein localization to cell surface	--
ENSG00000162733	11999	13531	9869	4325	5376	4790	54.552	64.657	44.144	23.859	32.399	24.561	54.451	26.9396666666667	-1.01522654450394	1.0543665626257e-17	5.14600961305686e-16	DDR2	discoidin domain receptor tyrosine kinase 2 [Source:HGNC Symbol;Acc:HGNC:2731]	-	-	-	-	GO:0005886//plasma membrane;GO:0005925//focal adhesion;GO:0015629//actin cytoskeleton;GO:0016020//membrane;GO:0016324//apical plasma membrane;GO:0043235//receptor complex	GO:0000166//nucleotide binding;GO:0004672//protein kinase activity;GO:0004713//protein tyrosine kinase activity;GO:0004714//transmembrane receptor protein tyrosine kinase activity;GO:0005515//protein binding;GO:0005518//collagen binding;GO:0005524//ATP binding;GO:0016301//kinase activity;GO:0016740//transferase activity;GO:0038062//protein tyrosine kinase collagen receptor activity	GO:0001503//ossification;GO:0003416//endochondral bone growth;GO:0006468//protein phosphorylation;GO:0007155//cell adhesion;GO:0007165//signal transduction;GO:0007169//transmembrane receptor protein tyrosine kinase signaling pathway;GO:0008284//positive regulation of cell population proliferation;GO:0010715//regulation of extracellular matrix disassembly;GO:0010763//positive regulation of fibrobl…	--
ENSG00000086506	869	780	883	343	293	296	51.624	49.435	42.958	20.557	20.571	18.145	48.0056666666667	19.7576666666667	-1.28079213580827	1.08643286085973e-17	5.28654303228582e-16	HBQ1	hemoglobin subunit theta 1 [Source:HGNC Symbol;Acc:HGNC:4833]	-	-	-	-	GO:0005833//hemoglobin complex;GO:0031838//haptoglobin-hemoglobin complex	GO:0004601//peroxidase activity;GO:0005344//oxygen carrier activity;GO:0005506//iron ion binding;GO:0005515//protein binding;GO:0019825//oxygen binding;GO:0020037//heme binding;GO:0031720//haptoglobin binding;GO:0043177//organic acid binding;GO:0046872//metal ion binding	GO:0015671//oxygen transport;GO:0042744//hydrogen peroxide catabolic process;GO:0098869//cellular oxidant detoxification	--
ENSG00000131080	254	207	160	572	670	540	2.343	2.023	1.207	5.756	7.399	5.151	1.85766666666667	6.102	1.7157905272217	1.10473133618273e-17	5.35943986067029e-16	EDA2R	ectodysplasin A2 receptor [Source:HGNC Symbol;Acc:HGNC:17756]	Environmental Information Processing;Environmental Information Processing	Signaling molecules and interaction;Signal transduction	ko04060//Cytokine-cytokine receptor interaction;ko04064//NF-kappa B signaling pathway	K05163;K05163	GO:0005886//plasma membrane;GO:0016020//membrane	GO:0005031//tumor necrosis factor-activated receptor activity;GO:0005515//protein binding;GO:0038023//signaling receptor activity	GO:0008544//epidermis development;GO:0010668//ectodermal cell differentiation;GO:0030154//cell differentiation;GO:0033209//tumor necrosis factor-mediated signaling pathway;GO:0043123//positive regulation of I-kappaB kinase/NF-kappaB signaling;GO:0046330//positive regulation of JNK cascade;GO:0051092//positive regulation of NF-kappaB transcription factor activity;GO:0072332//intrinsic apoptotic si…	--
ENSG00000144045	8	5	4	75	154	92	0.100	0.143	0.138	0.962	2.757	1.235	0.127	1.65133333333333	3.70073096575304	1.17231777623261e-17	5.67029750749635e-16	DQX1	DEAQ-box RNA dependent ATPase 1 [Source:HGNC Symbol;Acc:HGNC:20410]	-	-	-	-	GO:0005634//nucleus;GO:0005681//spliceosomal complex	GO:0000166//nucleotide binding;GO:0003723//RNA binding;GO:0004386//helicase activity;GO:0005524//ATP binding;GO:0016787//hydrolase activity;GO:0016887//ATP hydrolysis activity	-	--
ENSG00000152256	4069	3564	2843	1401	1640	1165	40.307	37.268	24.733	14.428	18.178	11.073	34.1026666666667	14.5596666666667	-1.22790722913896	1.21233192033894e-17	5.84633497703748e-16	PDK1	pyruvate dehydrogenase kinase 1 [Source:HGNC Symbol;Acc:HGNC:8809]	Environmental Information Processing;Human Diseases	Signal transduction;Cancer: overview	ko04066//HIF-1 signaling pathway;ko05230//Central carbon metabolism in cancer	K12077;K12077	GO:0005739//mitochondrion;GO:0005759//mitochondrial matrix;GO:0005967//mitochondrial pyruvate dehydrogenase complex	GO:0000166//nucleotide binding;GO:0004672//protein kinase activity;GO:0004740//pyruvate dehydrogenase (acetyl-transferring) kinase activity;GO:0005515//protein binding;GO:0005524//ATP binding;GO:0016301//kinase activity;GO:0016740//transferase activity	GO:0005975//carbohydrate metabolic process;GO:0006006//glucose metabolic process;GO:0006468//protein phosphorylation;GO:0008283//cell population proliferation;GO:0008631//intrinsic apoptotic signaling pathway in response to oxidative stress;GO:0010510//regulation of acetyl-CoA biosynthetic process from pyruvate;GO:0010906//regulation of glucose metabolic process;GO:0016310//phosphorylation;GO:009…	--
ENSG00000186642	2	2	2	134	88	103	0.096	0.088	0.018	1.890	1.324	1.662	0.0673333333333333	1.62533333333333	4.59327092786842	1.23781255469049e-17	5.9514469705431e-16	PDE2A	phosphodiesterase 2A [Source:HGNC Symbol;Acc:HGNC:8777]	Metabolism;Organismal Systems;Environmental Information Processing;Metabolism;Organismal Systems;Human Diseases	Global and overview maps;Sensory system;Signal transduction;Nucleotide metabolism;Endocrine system;Substance dependence	ko01100//Metabolic pathways;ko04740//Olfactory transduction;ko04022//cGMP-PKG signaling pathway;ko00230//Purine metabolism;ko04925//Aldosterone synthesis and secretion;ko05032//Morphine addiction	K18283;K18283;K18283;K18283;K18283;K18283	GO:0005634//nucleus;GO:0005737//cytoplasm;GO:0005739//mitochondrion;GO:0005741//mitochondrial outer membrane;GO:0005743//mitochondrial inner membrane;GO:0005759//mitochondrial matrix;GO:0005783//endoplasmic reticulum;GO:0005794//Golgi apparatus;GO:0005829//cytosol;GO:0005886//plasma membrane;GO:0016020//membrane;GO:0042734//presynaptic membrane;GO:0048471//perinuclear region of cytoplasm;GO:00970…	GO:0000166//nucleotide binding;GO:0000287//magnesium ion binding;GO:0004114//3',5'-cyclic-nucleotide phosphodiesterase activity;GO:0004115//3',5'-cyclic-AMP phosphodiesterase activity;GO:0004118//cGMP-stimulated cyclic-nucleotide phosphodiesterase activity;GO:0005515//protein binding;GO:0008081//phosphoric diester hydrolase activity;GO:0008270//zinc ion binding;GO:0016787//hydrolase activity;GO:0…	GO:0000122//negative regulation of transcription by RNA polymerase II;GO:0003170//heart valve development;GO:0003281//ventricular septum development;GO:0007165//signal transduction;GO:0007193//adenylate cyclase-inhibiting G protein-coupled receptor signaling pathway;GO:0010628//positive regulation of gene expression;GO:0010752//regulation of cGMP-mediated signaling;GO:0010754//negative regulation…	--
ENSG00000124098	248	212	166	539	650	536	2.673	2.375	1.693	6.566	8.605	6.822	2.247	7.331	1.70600988102265	2.17189691843406e-17	1.03992239784203e-15	FAM210B	family with sequence similarity 210 member B [Source:HGNC Symbol;Acc:HGNC:16102]	-	-	-	-	GO:0005739//mitochondrion;GO:0005741//mitochondrial outer membrane;GO:0016020//membrane	GO:0005515//protein binding	GO:0030154//cell differentiation;GO:0043249//erythrocyte maturation;GO:0045648//positive regulation of erythrocyte differentiation;GO:0071392//cellular response to estradiol stimulus	--
ENSG00000176438	62	56	79	246	279	238	0.352	0.361	0.425	1.410	1.703	1.343	0.379333333333333	1.48533333333333	1.96924867503345	2.17575840588428e-17	1.03992239784203e-15	SYNE3	spectrin repeat containing nuclear envelope family member 3 [Source:HGNC Symbol;Acc:HGNC:19861]	-	-	-	-	GO:0005634//nucleus;GO:0005635//nuclear envelope;GO:0005640//nuclear outer membrane;GO:0005737//cytoplasm;GO:0005783//endoplasmic reticulum;GO:0005791//rough endoplasmic reticulum;GO:0016020//membrane;GO:0031965//nuclear membrane;GO:0034993//meiotic nuclear membrane microtubule tethering complex	GO:0005515//protein binding;GO:0051015//actin filament binding;GO:0140444//cytoskeleton-nuclear membrane anchor activity	GO:0007010//cytoskeleton organization;GO:0007097//nuclear migration;GO:0008360//regulation of cell shape;GO:0090150//establishment of protein localization to membrane	--
ENSG00000204580	602	514	772	1732	1840	1673	6.509	8.306	7.906	20.069	22.772	19.293	7.57366666666667	20.7113333333333	1.45135660128922	2.27213880217363e-17	1.08278473006239e-15	DDR1	discoidin domain receptor tyrosine kinase 1 [Source:HGNC Symbol;Acc:HGNC:2730]	-	-	-	-	GO:0005576//extracellular region;GO:0005615//extracellular space;GO:0005886//plasma membrane;GO:0016020//membrane;GO:0043235//receptor complex;GO:0070062//extracellular exosome	GO:0000166//nucleotide binding;GO:0004672//protein kinase activity;GO:0004713//protein tyrosine kinase activity;GO:0004714//transmembrane receptor protein tyrosine kinase activity;GO:0005515//protein binding;GO:0005518//collagen binding;GO:0005524//ATP binding;GO:0016301//kinase activity;GO:0016740//transferase activity;GO:0038062//protein tyrosine kinase collagen receptor activity;GO:0046872//me…	GO:0001558//regulation of cell growth;GO:0001952//regulation of cell-matrix adhesion;GO:0006468//protein phosphorylation;GO:0007155//cell adhesion;GO:0007169//transmembrane receptor protein tyrosine kinase signaling pathway;GO:0007565//female pregnancy;GO:0007566//embryo implantation;GO:0007595//lactation;GO:0008283//cell population proliferation;GO:0008285//negative regulation of cell population…	--
ENSG00000154127	101	97	74	277	395	283	0.483	0.729	0.277	2.474	2.246	2.098	0.496333333333333	2.27266666666667	2.19500484555785	2.85110250881105e-17	1.35469297146596e-15	UBASH3B	ubiquitin associated and SH3 domain containing B [Source:HGNC Symbol;Acc:HGNC:29884]	-	-	-	-	GO:0005634//nucleus;GO:0005737//cytoplasm	GO:0004721//phosphoprotein phosphatase activity;GO:0004725//protein tyrosine phosphatase activity;GO:0005515//protein binding;GO:0016787//hydrolase activity;GO:0031625//ubiquitin protein ligase binding;GO:0042802//identical protein binding;GO:0051219//phosphoprotein binding	GO:0006469//negative regulation of protein kinase activity;GO:0007165//signal transduction;GO:0009968//negative regulation of signal transduction;GO:0030168//platelet activation;GO:0035335//peptidyl-tyrosine dephosphorylation;GO:0038063//collagen-activated tyrosine kinase receptor signaling pathway;GO:0038065//collagen-activated signaling pathway;GO:0043393//regulation of protein binding;GO:00456…	--
ENSG00000167771	2600	2507	3615	1038	1054	874	28.335	29.265	32.397	11.639	13.505	9.842	29.999	11.662	-1.36309918221124	3.03363005813978e-17	1.43719336038851e-15	RCOR2	REST corepressor 2 [Source:HGNC Symbol;Acc:HGNC:27455]	-	-	-	-	GO:0000118//histone deacetylase complex;GO:0005634//nucleus;GO:0005667//transcription regulator complex	GO:0003714//transcription corepressor activity;GO:0005515//protein binding;GO:0019899//enzyme binding	GO:0006357//regulation of transcription by RNA polymerase II;GO:0045892//negative regulation of transcription, DNA-templated	MYB
ENSG00000103034	20	27	29	134	159	158	0.376	0.682	0.513	2.646	2.694	2.532	0.523666666666667	2.624	2.32504704004504	3.53425981121132e-17	1.66947272661166e-15	NDRG4	NDRG family member 4 [Source:HGNC Symbol;Acc:HGNC:14466]	-	-	-	-	GO:0005737//cytoplasm;GO:0005739//mitochondrion;GO:0005789//endoplasmic reticulum membrane;GO:0005829//cytosol;GO:0016020//membrane;GO:0016323//basolateral plasma membrane;GO:0031253//cell projection membrane	GO:0003674//molecular_function;GO:0005515//protein binding	GO:0001947//heart looping;GO:0007165//signal transduction;GO:0007420//brain development;GO:0008542//visual learning;GO:0010642//negative regulation of platelet-derived growth factor receptor signaling pathway;GO:0010976//positive regulation of neuron projection development;GO:0014912//negative regulation of smooth muscle cell migration;GO:0030154//cell differentiation;GO:0035050//embryonic heart …	--
ENSG00000183508	16	17	8	114	122	108	0.089	0.101	0.036	0.638	0.800	0.618	0.0753333333333333	0.685333333333333	3.18544558677869	3.58048352322903e-17	1.68637642325845e-15	TENT5C	terminal nucleotidyltransferase 5C [Source:HGNC Symbol;Acc:HGNC:24712]	-	-	-	-	GO:0005634//nucleus;GO:0005654//nucleoplasm;GO:0005737//cytoplasm;GO:0005813//centrosome;GO:0005815//microtubule organizing center;GO:0005856//cytoskeleton	GO:0003723//RNA binding;GO:0005515//protein binding;GO:0016740//transferase activity;GO:0016779//nucleotidyltransferase activity;GO:1990817//RNA adenylyltransferase activity	GO:0001701//in utero embryonic development;GO:0045596//negative regulation of cell differentiation;GO:0048255//mRNA stabilization	--
ENSG00000112308	1270	1189	823	2658	2781	2625	11.372	10.484	5.676	20.401	28.622	21.961	9.17733333333334	23.6613333333333	1.36638445853854	3.65549277516069e-17	1.71670016810235e-15	C6orf62	chromosome 6 open reading frame 62 [Source:HGNC Symbol;Acc:HGNC:20998]	-	-	-	-	-	GO:0003674//molecular_function	GO:0008150//biological_process	--
ENSG00000183598	42360	40750	62342	14278	10758	14783	2833.016	2907.577	3414.487	963.348	850.321	1020.169	3051.69333333333	944.612666666667	-1.69181520571307	3.85272396719409e-17	1.80407987507306e-15	H3C13	H3 clustered histone 13 [Source:HGNC Symbol;Acc:HGNC:25311]	Human Diseases;Human Diseases;Organismal Systems;Human Diseases;Human Diseases	Infectious disease: bacterial;Cancer: overview;Immune system;Substance dependence;Immune disease	ko05131//Shigellosis;ko05202//Transcriptional misregulation in cancer;ko04613//Neutrophil extracellular trap formation;ko05034//Alcoholism;ko05322//Systemic lupus erythematosus	K11253;K11253;K11253;K11253;K11253	GO:0000785//chromatin;GO:0000786//nucleosome;GO:0005576//extracellular region;GO:0005634//nucleus;GO:0005654//nucleoplasm;GO:0005694//chromosome;GO:0070062//extracellular exosome	GO:0003677//DNA binding;GO:0005515//protein binding;GO:0030527//structural constituent of chromatin;GO:0046982//protein heterodimerization activity	GO:0006334//nucleosome assembly	--
ENSG00000271698	15	5	34	179	239	206	0.227	0.082	0.418	2.678	4.251	3.208	0.242333333333333	3.379	3.80153158196537	4.21732557775567e-17	1.96910100313997e-15	-	novel transcript	-	-	-	-	-	-	-	--
ENSG00000152056	482	440	361	1011	1000	963	7.580	7.803	5.110	16.792	14.765	12.710	6.831	14.7556666666667	1.11110040644814	4.25986011790438e-17	1.98322882434424e-15	AP1S3	adaptor related protein complex 1 subunit sigma 3 [Source:HGNC Symbol;Acc:HGNC:18971]	Human Diseases;Cellular Processes	Infectious disease: viral;Transport and catabolism	ko05170//Human immunodeficiency virus 1 infection;ko04142//Lysosome	K12395;K12395	GO:0000139//Golgi membrane;GO:0005737//cytoplasm;GO:0005765//lysosomal membrane;GO:0005769//early endosome;GO:0005794//Golgi apparatus;GO:0005829//cytosol;GO:0005905//clathrin-coated pit;GO:0016020//membrane;GO:0030117//membrane coat;GO:0030121//AP-1 adaptor complex;GO:0030659//cytoplasmic vesicle membrane;GO:0031410//cytoplasmic vesicle;GO:0032588//trans-Golgi network membrane;GO:0043231//intrac…	GO:0005515//protein binding;GO:0035615//clathrin adaptor activity	GO:0006605//protein targeting;GO:0006886//intracellular protein transport;GO:0015031//protein transport;GO:0016192//vesicle-mediated transport;GO:0060155//platelet dense granule organization;GO:1903232//melanosome assembly	--
ENSG00000258947	893	695	1113	2879	2572	2442	16.704	13.851	16.680	53.775	55.722	46.953	15.745	52.15	1.72777349527172	4.39825675462018e-17	2.03905915747109e-15	TUBB3	tubulin beta 3 class III [Source:HGNC Symbol;Acc:HGNC:20772]	Human Diseases;Human Diseases;Human Diseases;Human Diseases;Human Diseases;Human Diseases;Human Diseases;Human Diseases;Cellular Processes;Cellular Processes	Neurodegenerative disease;Neurodegenerative disease;Neurodegenerative disease;Neurodegenerative disease;Neurodegenerative disease;Neurodegenerative disease;Infectious disease: bacterial;Infectious disease: bacterial;Transport and catabolism;Cellular community - eukaryotes	ko05022//Pathways of neurodegeneration - multiple diseases;ko05010//Alzheimer disease;ko05014//Amyotrophic lateral sclerosis;ko05016//Huntington disease;ko05020//Prion disease;ko05012//Parkinson disease;ko05132//Salmonella infection;ko05130//Pathogenic Escherichia coli infection;ko04145//Phagosome;ko04540//Gap junction	K07375;K07375;K07375;K07375;K07375;K07375;K07375;K07375;K07375;K07375	GO:0005634//nucleus;GO:0005737//cytoplasm;GO:0005819//spindle;GO:0005856//cytoskeleton;GO:0005874//microtubule;GO:0015630//microtubule cytoskeleton;GO:0030027//lamellipodium;GO:0030175//filopodium;GO:0030424//axon;GO:0030425//dendrite;GO:0030426//growth cone;GO:0042995//cell projection;GO:0043025//neuronal cell body;GO:0045171//intercellular bridge;GO:0070062//extracellular exosome;GO:0071944//ce…	GO:0000166//nucleotide binding;GO:0003924//GTPase activity;GO:0005200//structural constituent of cytoskeleton;GO:0005515//protein binding;GO:0005525//GTP binding;GO:0042277//peptide binding;GO:0046872//metal ion binding;GO:1990890//netrin receptor binding	GO:0000226//microtubule cytoskeleton organization;GO:0000278//mitotic cell cycle;GO:0007010//cytoskeleton organization;GO:0007017//microtubule-based process;GO:0007411//axon guidance;GO:0030182//neuron differentiation;GO:0038007//netrin-activated signaling pathway;GO:1990791//dorsal root ganglion development	--
ENSG00000121350	510	491	390	135	156	157	4.639	4.536	3.436	1.709	2.272	2.226	4.20366666666667	2.069	-1.02271462890401	4.40502411610901e-17	2.03905915747109e-15	PYROXD1	pyridine nucleotide-disulphide oxidoreductase domain 1 [Source:HGNC Symbol;Acc:HGNC:26162]	-	-	-	-	GO:0005634//nucleus;GO:0005737//cytoplasm;GO:0030017//sarcomere	GO:0005515//protein binding;GO:0016491//oxidoreductase activity;GO:0050660//flavin adenine dinucleotide binding	GO:0034599//cellular response to oxidative stress	--
ENSG00000102096	299	283	362	776	887	854	4.702	4.664	4.666	12.306	16.225	14.111	4.67733333333333	14.214	1.60355445223781	5.07318033180424e-17	2.34163509315136e-15	PIM2	Pim-2 proto-oncogene, serine/threonine kinase [Source:HGNC Symbol;Acc:HGNC:8987]	Human Diseases;Human Diseases	Cancer: overview;Cancer: specific types	ko05200//Pathways in cancer;ko05221//Acute myeloid leukemia	K08806;K08806	GO:0005737//cytoplasm	GO:0000166//nucleotide binding;GO:0004672//protein kinase activity;GO:0004674//protein serine/threonine kinase activity;GO:0005515//protein binding;GO:0005524//ATP binding;GO:0016301//kinase activity;GO:0016740//transferase activity;GO:0106310//protein serine kinase activity	GO:0000082//G1/S transition of mitotic cell cycle;GO:0006468//protein phosphorylation;GO:0006915//apoptotic process;GO:0007049//cell cycle;GO:0007346//regulation of mitotic cell cycle;GO:0008285//negative regulation of cell population proliferation;GO:0008637//apoptotic mitochondrial changes;GO:0009615//response to virus;GO:0010508//positive regulation of autophagy;GO:0016236//macroautophagy;GO:0…	--
ENSG00000122861	75	78	110	307	354	307	0.975	1.114	1.201	4.111	5.567	4.224	1.09666666666667	4.634	2.07913296096337	5.66257064373748e-17	2.60623443730994e-15	PLAU	plasminogen activator, urokinase [Source:HGNC Symbol;Acc:HGNC:9052]	Human Diseases;Human Diseases;Human Diseases;Environmental Information Processing;Human Diseases;Organismal Systems	Cancer: overview;Cancer: overview;Cancer: overview;Signal transduction;Cancer: specific types;Immune system	ko05205//Proteoglycans in cancer;ko05202//Transcriptional misregulation in cancer;ko05206//MicroRNAs in cancer;ko04064//NF-kappa B signaling pathway;ko05215//Prostate cancer;ko04610//Complement and coagulation cascades	K01348;K01348;K01348;K01348;K01348;K01348	GO:0005576//extracellular region;GO:0005615//extracellular space;GO:0005886//plasma membrane;GO:0005925//focal adhesion;GO:0009986//cell surface;GO:0035579//specific granule membrane;GO:0070062//extracellular exosome;GO:0070821//tertiary granule membrane;GO:0097180//serine protease inhibitor complex;GO:0098637//protein complex involved in cell-matrix adhesion;GO:1905370//serine-type endopeptidase…	GO:0004252//serine-type endopeptidase activity;GO:0005515//protein binding;GO:0008233//peptidase activity;GO:0008236//serine-type peptidase activity;GO:0016787//hydrolase activity	GO:0001666//response to hypoxia;GO:0006508//proteolysis;GO:0006935//chemotaxis;GO:0007165//signal transduction;GO:0007596//blood coagulation;GO:0007599//hemostasis;GO:0010469//regulation of signaling receptor activity;GO:0010755//regulation of plasminogen activation;GO:0010757//negative regulation of plasminogen activation;GO:0014909//smooth muscle cell migration;GO:0014910//regulation of smooth …	--
ENSG00000124357	179	170	183	535	473	438	5.866	5.264	4.636	16.803	19.945	14.510	5.25533333333333	17.086	1.70096050857103	5.9005739393345e-17	2.70806170425991e-15	NAGK	N-acetylglucosamine kinase [Source:HGNC Symbol;Acc:HGNC:17174]	Metabolism;Metabolism	Global and overview maps;Carbohydrate metabolism	ko01100//Metabolic pathways;ko00520//Amino sugar and nucleotide sugar metabolism	K00884;K00884	GO:0005829//cytosol;GO:0070062//extracellular exosome	GO:0000166//nucleotide binding;GO:0005515//protein binding;GO:0005524//ATP binding;GO:0016301//kinase activity;GO:0016740//transferase activity;GO:0045127//N-acetylglucosamine kinase activity	GO:0006044//N-acetylglucosamine metabolic process;GO:0006051//N-acetylmannosamine metabolic process;GO:0016310//phosphorylation;GO:0019262//N-acetylneuraminate catabolic process;GO:0046835//carbohydrate phosphorylation	--
ENSG00000188483	1072	925	1365	3659	3140	2715	12.408	11.422	12.938	42.726	42.953	32.426	12.256	39.3683333333333	1.68354743461646	6.58943422800209e-17	3.01564617431654e-15	IER5L	immediate early response 5 like [Source:HGNC Symbol;Acc:HGNC:23679]	-	-	-	-	-	-	-	--
ENSG00000164611	3309	2868	3284	1495	1547	1379	164.350	145.449	116.856	70.013	79.903	61.937	142.218333333333	70.6176666666667	-1.01000639665144	6.8131361094498e-17	3.10921508045654e-15	PTTG1	PTTG1 regulator of sister chromatid separation, securin [Source:HGNC Symbol;Acc:HGNC:9690]	Human Diseases;Cellular Processes;Cellular Processes	Infectious disease: viral;Cell growth and death;Cell growth and death	ko05166//Human T-cell leukemia virus 1 infection;ko04114//Oocyte meiosis;ko04110//Cell cycle	K06635;K06635;K06635	GO:0005634//nucleus;GO:0005737//cytoplasm;GO:0005829//cytosol	GO:0004869//cysteine-type endopeptidase inhibitor activity;GO:0005515//protein binding;GO:0017124//SH3 domain binding;GO:0140677//molecular function activator activity	GO:0006281//DNA repair;GO:0006974//cellular response to DNA damage stimulus;GO:0007049//cell cycle;GO:0007059//chromosome segregation;GO:0007283//spermatogenesis;GO:0045143//homologous chromosome segregation;GO:0051276//chromosome organization;GO:0051301//cell division	--
ENSG00000138136	1128	1137	1293	498	465	453	14.791	15.427	13.820	6.484	6.791	6.097	14.6793333333333	6.45733333333333	-1.18477604187642	9.15190816453204e-17	4.16476271543705e-15	LBX1	ladybird homeobox 1 [Source:HGNC Symbol;Acc:HGNC:16960]	-	-	-	-	GO:0000785//chromatin;GO:0005634//nucleus;GO:0005667//transcription regulator complex	GO:0000981//DNA-binding transcription factor activity, RNA polymerase II-specific;GO:0003677//DNA binding;GO:0003700//DNA-binding transcription factor activity;GO:0005515//protein binding;GO:1990837//sequence-specific double-stranded DNA binding	GO:0001947//heart looping;GO:0006355//regulation of transcription, DNA-templated;GO:0006357//regulation of transcription by RNA polymerase II;GO:0007399//nervous system development;GO:0007517//muscle organ development;GO:0008283//cell population proliferation;GO:0008285//negative regulation of cell population proliferation;GO:0009653//anatomical structure morphogenesis;GO:0021522//spinal cord mot…	Homeobox
ENSG00000175040	285	229	252	624	640	648	2.432	2.075	1.796	5.437	6.515	5.751	2.101	5.901	1.48988329632664	9.61099086966659e-17	4.36139206459168e-15	CHST2	carbohydrate sulfotransferase 2 [Source:HGNC Symbol;Acc:HGNC:1970]	Metabolism	Glycan biosynthesis and metabolism	ko00533//Glycosaminoglycan biosynthesis - keratan sulfate	K04745	GO:0000139//Golgi membrane;GO:0005654//nucleoplasm;GO:0005794//Golgi apparatus;GO:0005802//trans-Golgi network;GO:0005829//cytosol;GO:0016020//membrane	GO:0001517//N-acetylglucosamine 6-O-sulfotransferase activity;GO:0008146//sulfotransferase activity;GO:0016740//transferase activity	GO:0005975//carbohydrate metabolic process;GO:0006044//N-acetylglucosamine metabolic process;GO:0006790//sulfur compound metabolic process;GO:0006954//inflammatory response;GO:0018146//keratan sulfate biosynthetic process;GO:1903238//positive regulation of leukocyte tethering or rolling	--
ENSG00000105550	78	120	90	4	7	4	2.228	3.518	2.408	0.142	0.291	0.145	2.718	0.192666666666667	-3.81836655898787	1.06110130226349e-16	4.80170631318394e-15	FGF21	fibroblast growth factor 21 [Source:HGNC Symbol;Acc:HGNC:3678]	Human Diseases;Environmental Information Processing;Environmental Information Processing;Environmental Information Processing;Organismal Systems;Environmental Information Processing;Cellular Processes;Environmental Information Processing;Human Diseases;Human Diseases;Human Diseases	Cancer: overview;Signal transduction;Signal transduction;Signal transduction;Environmental adaptation;Signal transduction;Cell motility;Signal transduction;Cancer: specific types;Cancer: specific types;Cancer: specific types	ko05200//Pathways in cancer;ko04151//PI3K-Akt signaling pathway;ko04010//MAPK signaling pathway;ko04020//Calcium signaling pathway;ko04714//Thermogenesis;ko04014//Ras signaling pathway;ko04810//Regulation of actin cytoskeleton;ko04015//Rap1 signaling pathway;ko05226//Gastric cancer;ko05224//Breast cancer;ko05218//Melanoma	K22429;K22429;K22429;K22429;K22429;K22429;K22429;K22429;K22429;K22429;K22429	GO:0005576//extracellular region;GO:0005615//extracellular space;GO:0005737//cytoplasm	GO:0005104//fibroblast growth factor receptor binding;GO:0005515//protein binding;GO:0008083//growth factor activity	GO:0001934//positive regulation of protein phosphorylation;GO:0007165//signal transduction;GO:0007267//cell-cell signaling;GO:0008284//positive regulation of cell population proliferation;GO:0008543//fibroblast growth factor receptor signaling pathway;GO:0009887//animal organ morphogenesis;GO:0010628//positive regulation of gene expression;GO:0010898//positive regulation of triglyceride catabolic…	--
ENSG00000188883	19	10	41	205	227	178	0.276	0.155	0.641	3.006	3.899	2.733	0.357333333333333	3.21266666666667	3.16842889528222	1.12564141082744e-16	5.07406210815657e-15	KLRG2	killer cell lectin like receptor G2 [Source:HGNC Symbol;Acc:HGNC:24778]	-	-	-	-	GO:0016020//membrane	GO:0030246//carbohydrate binding	-	--
ENSG00000170855	815	719	657	1426	1889	1712	22.210	20.904	14.663	39.206	60.840	48.142	19.259	49.396	1.35886142471591	1.12756935736813e-16	5.07406210815657e-15	TRIAP1	TP53 regulated inhibitor of apoptosis 1 [Source:HGNC Symbol;Acc:HGNC:26937]	-	-	-	-	GO:0005634//nucleus;GO:0005654//nucleoplasm;GO:0005739//mitochondrion;GO:0005758//mitochondrial intermembrane space;GO:0032991//protein-containing complex	GO:0002039//p53 binding;GO:0005515//protein binding;GO:1990050//phosphatidic acid transfer activity	GO:0006869//lipid transport;GO:0006915//apoptotic process;GO:0006977//DNA damage response, signal transduction by p53 class mediator resulting in cell cycle arrest;GO:0015914//phospholipid transport;GO:0030330//DNA damage response, signal transduction by p53 class mediator;GO:0034644//cellular response to UV;GO:0043066//negative regulation of apoptotic process;GO:0043154//negative regulation of c…	--
ENSG00000103196	1	3	2	89	96	97	0.007	0.110	0.039	0.632	0.906	0.890	0.052	0.809333333333333	3.96015048739343	1.17941492716776e-16	5.2926244856653e-15	CRISPLD2	cysteine rich secretory protein LCCL domain containing 2 [Source:HGNC Symbol;Acc:HGNC:25248]	-	-	-	-	GO:0005576//extracellular region;GO:0005615//extracellular space;GO:0030133//transport vesicle;GO:0031012//extracellular matrix;GO:0034774//secretory granule lumen;GO:0070062//extracellular exosome;GO:1904813//ficolin-1-rich granule lumen	GO:0005539//glycosaminoglycan binding;GO:0008201//heparin binding	GO:0030198//extracellular matrix organization;GO:0030324//lung development;GO:0060325//face morphogenesis	--
ENSG00000144040	351	351	448	1061	991	971	4.731	4.782	3.575	12.036	14.303	10.741	4.36266666666667	12.36	1.50239659057114	1.28316710556682e-16	5.74226165939945e-15	SFXN5	sideroflexin 5 [Source:HGNC Symbol;Acc:HGNC:16073]	-	-	-	-	GO:0005739//mitochondrion;GO:0005743//mitochondrial inner membrane;GO:0016020//membrane	GO:0005515//protein binding;GO:0015075//ion transmembrane transporter activity;GO:0015137//citrate transmembrane transporter activity	GO:0006811//ion transport;GO:0006865//amino acid transport;GO:0015746//citrate transport;GO:0034220//ion transmembrane transport;GO:0055085//transmembrane transport;GO:0120162//positive regulation of cold-induced thermogenesis;GO:1990542//mitochondrial transmembrane transport	--
ENSG00000135625	9	9	8	95	110	77	0.119	0.127	0.093	1.267	1.822	1.084	0.113	1.391	3.62172774212705	1.40657313209549e-16	6.27712401906151e-15	EGR4	early growth response 4 [Source:HGNC Symbol;Acc:HGNC:3241]	-	-	-	-	GO:0000785//chromatin;GO:0005634//nucleus;GO:0005654//nucleoplasm	GO:0000978//RNA polymerase II cis-regulatory region sequence-specific DNA binding;GO:0000981//DNA-binding transcription factor activity, RNA polymerase II-specific;GO:0001228//DNA-binding transcription activator activity, RNA polymerase II-specific;GO:0003677//DNA binding;GO:0003700//DNA-binding transcription factor activity;GO:0005515//protein binding;GO:0043565//sequence-specific DNA binding;GO…	GO:0006357//regulation of transcription by RNA polymerase II;GO:0008284//positive regulation of cell population proliferation;GO:0045944//positive regulation of transcription by RNA polymerase II	zf-C2H2
ENSG00000183943	406	397	356	887	949	732	3.531	3.493	2.925	9.116	11.343	7.125	3.31633333333333	9.19466666666667	1.47120825053384	1.44456924139448e-16	6.42893005364404e-15	PRKX	protein kinase cAMP-dependent X-linked catalytic subunit [Source:HGNC Symbol;Acc:HGNC:9441]	-	-	-	-	GO:0005634//nucleus;GO:0005654//nucleoplasm;GO:0005737//cytoplasm	GO:0000166//nucleotide binding;GO:0004672//protein kinase activity;GO:0004674//protein serine/threonine kinase activity;GO:0004691//cAMP-dependent protein kinase activity;GO:0005515//protein binding;GO:0005524//ATP binding;GO:0016301//kinase activity;GO:0016740//transferase activity;GO:0106310//protein serine kinase activity	GO:0001525//angiogenesis;GO:0001935//endothelial cell proliferation;GO:0006468//protein phosphorylation;GO:0007155//cell adhesion;GO:0016310//phosphorylation;GO:0018105//peptidyl-serine phosphorylation;GO:0030099//myeloid cell differentiation;GO:0030154//cell differentiation;GO:0030155//regulation of cell adhesion;GO:0030334//regulation of cell migration;GO:0031589//cell-substrate adhesion;GO:004…	--
ENSG00000116514	514	527	641	1339	1511	1202	6.134	6.674	6.240	16.051	21.274	14.765	6.34933333333333	17.3633333333333	1.45136691136773	1.51237668294996e-16	6.71221025083971e-15	RNF19B	ring finger protein 19B [Source:HGNC Symbol;Acc:HGNC:26886]	-	-	-	-	GO:0000151//ubiquitin ligase complex;GO:0005737//cytoplasm;GO:0005783//endoplasmic reticulum;GO:0005789//endoplasmic reticulum membrane;GO:0005829//cytosol;GO:0016020//membrane;GO:0044194//cytolytic granule	GO:0004842//ubiquitin-protein transferase activity;GO:0005515//protein binding;GO:0016740//transferase activity;GO:0031624//ubiquitin conjugating enzyme binding;GO:0043130//ubiquitin binding;GO:0046872//metal ion binding;GO:0061630//ubiquitin protein ligase activity	GO:0000209//protein polyubiquitination;GO:0002250//adaptive immune response;GO:0002376//immune system process;GO:0006511//ubiquitin-dependent protein catabolic process;GO:0016567//protein ubiquitination;GO:0032436//positive regulation of proteasomal ubiquitin-dependent protein catabolic process;GO:0042267//natural killer cell mediated cytotoxicity;GO:0051865//protein autoubiquitination	--
ENSG00000244731	19	20	23	120	136	122	0.589	0.149	0.266	2.470	3.143	2.277	0.334666666666667	2.63	2.97426603095005	1.55811491139279e-16	6.89625928590424e-15	C4A	complement C4A (Rodgers blood group) [Source:HGNC Symbol;Acc:HGNC:1323]	Human Diseases;Human Diseases;Human Diseases;Human Diseases;Organismal Systems;Human Diseases	Infectious disease: viral;Endocrine and metabolic disease;Immune disease;Infectious disease: bacterial;Immune system;Infectious disease: bacterial	ko05171//Coronavirus disease - COVID-19;ko04936//Alcoholic liver disease;ko05322//Systemic lupus erythematosus;ko05150//Staphylococcus aureus infection;ko04610//Complement and coagulation cascades;ko05133//Pertussis	K03989;K03989;K03989;K03989;K03989;K03989	GO:0005576//extracellular region;GO:0005615//extracellular space;GO:0005788//endoplasmic reticulum lumen;GO:0005886//plasma membrane;GO:0030424//axon;GO:0030425//dendrite;GO:0042995//cell projection;GO:0043025//neuronal cell body;GO:0045202//synapse;GO:0070062//extracellular exosome;GO:0072562//blood microparticle	GO:0001849//complement component C1q complex binding;GO:0004866//endopeptidase inhibitor activity;GO:0005515//protein binding	GO:0002376//immune system process;GO:0006954//inflammatory response;GO:0006956//complement activation;GO:0006958//complement activation, classical pathway;GO:0045087//innate immune response;GO:2000427//positive regulation of apoptotic cell clearance	--
ENSG00000132256	601	560	492	1136	1221	1065	7.202	7.467	5.271	14.891	19.865	14.165	6.64666666666667	16.307	1.29478848473213	1.64190039335688e-16	7.24724067067771e-15	TRIM5	tripartite motif containing 5 [Source:HGNC Symbol;Acc:HGNC:16276]	Human Diseases	Infectious disease: viral	ko05170//Human immunodeficiency virus 1 infection	K10648	GO:0000932//P-body;GO:0005634//nucleus;GO:0005654//nucleoplasm;GO:0005737//cytoplasm;GO:0005829//cytosol;GO:1990462//omegasome	GO:0003713//transcription coactivator activity;GO:0004842//ubiquitin-protein transferase activity;GO:0005515//protein binding;GO:0008270//zinc ion binding;GO:0016740//transferase activity;GO:0019901//protein kinase binding;GO:0030674//protein-macromolecule adaptor activity;GO:0038187//pattern recognition receptor activity;GO:0042802//identical protein binding;GO:0042803//protein homodimerization …	GO:0000209//protein polyubiquitination;GO:0002218//activation of innate immune response;GO:0002376//immune system process;GO:0006914//autophagy;GO:0010508//positive regulation of autophagy;GO:0016567//protein ubiquitination;GO:0031664//regulation of lipopolysaccharide-mediated signaling pathway;GO:0032880//regulation of protein localization;GO:0043123//positive regulation of I-kappaB kinase/NF-ka…	--
ENSG00000185198	11	10	10	129	111	75	0.298	0.289	0.222	3.579	3.550	2.094	0.269666666666667	3.07433333333333	3.51102449008195	1.77754331211267e-16	7.82458098288288e-15	PRSS57	serine protease 57 [Source:HGNC Symbol;Acc:HGNC:31397]	-	-	-	-	GO:0005576//extracellular region;GO:0005615//extracellular space;GO:0035578//azurophil granule lumen	GO:0004252//serine-type endopeptidase activity;GO:0008201//heparin binding;GO:0008233//peptidase activity;GO:0008236//serine-type peptidase activity;GO:0016787//hydrolase activity	GO:0006508//proteolysis	--
ENSG00000292344	1038	1070	1321	435	463	394	14.624	12.911	14.070	6.634	6.984	4.662	13.8683333333333	6.09333333333333	-1.18649084839675	1.83483660801438e-16	8.05483298980224e-15	PLCXD1	phosphatidylinositol specific phospholipase C X domain containing 1 [Source:HGNC Symbol;Acc:HGNC:23148]	-	-	-	-	-	GO:0008081//phosphoric diester hydrolase activity	GO:0006629//lipid metabolic process	--
ENSG00000196072	881	915	687	1694	2095	1936	11.372	12.593	8.633	22.939	36.502	25.968	10.866	28.4696666666667	1.38960464945278	1.89336231506526e-16	8.28923257449303e-15	BLOC1S2	biogenesis of lysosomal organelles complex 1 subunit 2 [Source:HGNC Symbol;Acc:HGNC:20984]	-	-	-	-	GO:0000930//gamma-tubulin complex;GO:0005634//nucleus;GO:0005737//cytoplasm;GO:0005739//mitochondrion;GO:0005764//lysosome;GO:0005765//lysosomal membrane;GO:0005813//centrosome;GO:0005815//microtubule organizing center;GO:0005829//cytosol;GO:0005856//cytoskeleton;GO:0016020//membrane;GO:0031083//BLOC-1 complex;GO:0098574//cytoplasmic side of lysosomal membrane;GO:0099078//BORC complex;GO:1904115/…	GO:0005515//protein binding;GO:0043015//gamma-tubulin binding	GO:0007020//microtubule nucleation;GO:0008089//anterograde axonal transport;GO:0008284//positive regulation of cell population proliferation;GO:0008625//extrinsic apoptotic signaling pathway via death domain receptors;GO:0016197//endosomal transport;GO:0031175//neuron projection development;GO:0032418//lysosome localization;GO:0032438//melanosome organization;GO:0045893//positive regulation of tr…	--
ENSG00000170734	578	487	525	1149	1372	995	3.903	3.558	3.004	7.804	11.447	6.566	3.48833333333333	8.60566666666667	1.3027490540174	1.99666490397222e-16	8.71787068207331e-15	POLH	DNA polymerase eta [Source:HGNC Symbol;Acc:HGNC:9181]	Human Diseases;Genetic Information Processing	Drug resistance: antineoplastic;Replication and repair	ko01524//Platinum drug resistance;ko03460//Fanconi anemia pathway	K03509;K03509	GO:0005634//nucleus;GO:0005654//nucleoplasm;GO:0005657//replication fork;GO:0005829//cytosol;GO:0035861//site of double-strand break	GO:0003677//DNA binding;GO:0003684//damaged DNA binding;GO:0003887//DNA-directed DNA polymerase activity;GO:0005515//protein binding;GO:0016740//transferase activity;GO:0016779//nucleotidyltransferase activity;GO:0046872//metal ion binding	GO:0000731//DNA synthesis involved in DNA repair;GO:0006260//DNA replication;GO:0006281//DNA repair;GO:0006282//regulation of DNA repair;GO:0006290//pyrimidine dimer repair;GO:0006301//postreplication repair;GO:0006974//cellular response to DNA damage stimulus;GO:0009314//response to radiation;GO:0010225//response to UV-C;GO:0042276//error-prone translesion synthesis;GO:0070987//error-free transl…	--
ENSG00000114805	1028	962	880	425	474	373	5.705	5.557	3.634	2.320	2.812	1.956	4.96533333333333	2.36266666666667	-1.07147446900377	2.02408912758574e-16	8.81378971863817e-15	PLCH1	phospholipase C eta 1 [Source:HGNC Symbol;Acc:HGNC:29185]	Metabolism;Metabolism	Global and overview maps;Carbohydrate metabolism	ko01100//Metabolic pathways;ko00562//Inositol phosphate metabolism	K19006;K19006	GO:0005737//cytoplasm;GO:0005829//cytosol;GO:0005886//plasma membrane;GO:0016020//membrane;GO:0043231//intracellular membrane-bounded organelle	GO:0004435//phosphatidylinositol phospholipase C activity;GO:0005509//calcium ion binding;GO:0008081//phosphoric diester hydrolase activity;GO:0016787//hydrolase activity;GO:0046872//metal ion binding;GO:0050429//calcium-dependent phospholipase C activity	GO:0006629//lipid metabolic process;GO:0007165//signal transduction;GO:0016042//lipid catabolic process;GO:0035556//intracellular signal transduction;GO:0048015//phosphatidylinositol-mediated signaling;GO:0051209//release of sequestered calcium ion into cytosol	--
ENSG00000170385	417	499	307	1002	1368	1360	2.220	2.834	1.338	5.381	8.606	7.470	2.13066666666667	7.15233333333333	1.74710906711138	2.51717558154311e-16	1.09021371366834e-14	SLC30A1	solute carrier family 30 member 1 [Source:HGNC Symbol;Acc:HGNC:11012]	Organismal Systems	Digestive system	ko04978//Mineral absorption	K14688	GO:0005737//cytoplasm;GO:0005783//endoplasmic reticulum;GO:0005794//Golgi apparatus;GO:0005886//plasma membrane;GO:0016020//membrane;GO:0016323//basolateral plasma membrane;GO:0030315//T-tubule;GO:0030659//cytoplasmic vesicle membrane;GO:0031410//cytoplasmic vesicle;GO:0031965//nuclear membrane;GO:0098685//Schaffer collateral - CA1 synapse;GO:0098839//postsynaptic density membrane	GO:0005385//zinc ion transmembrane transporter activity;GO:0005515//protein binding;GO:0008324//cation transmembrane transporter activity;GO:0015297//antiporter activity;GO:0019855//calcium channel inhibitor activity;GO:0046872//metal ion binding	GO:0001701//in utero embryonic development;GO:0006811//ion transport;GO:0006812//cation transport;GO:0006829//zinc ion transport;GO:0006874//cellular calcium ion homeostasis;GO:0006882//cellular zinc ion homeostasis;GO:0010312//detoxification of zinc ion;GO:0042742//defense response to bacterium;GO:0046929//negative regulation of neurotransmitter secretion;GO:0055085//transmembrane transport;GO:0…	--
ENSG00000159556	445	475	555	154	188	124	7.825	9.231	7.967	2.711	4.111	2.257	8.341	3.02633333333333	-1.4626494573908	2.89234095576418e-16	1.24935208931472e-14	ISL2	ISL LIM homeobox 2 [Source:HGNC Symbol;Acc:HGNC:18524]	-	-	-	-	GO:0000785//chromatin;GO:0005634//nucleus	GO:0000981//DNA-binding transcription factor activity, RNA polymerase II-specific;GO:0000987//cis-regulatory region sequence-specific DNA binding;GO:0003677//DNA binding;GO:0005515//protein binding;GO:0043565//sequence-specific DNA binding;GO:0046872//metal ion binding;GO:1990837//sequence-specific double-stranded DNA binding	GO:0006355//regulation of transcription, DNA-templated;GO:0007409//axonogenesis;GO:0021520//spinal cord motor neuron cell fate specification;GO:0021524//visceral motor neuron differentiation;GO:0030154//cell differentiation;GO:0030182//neuron differentiation;GO:0031290//retinal ganglion cell axon guidance;GO:0045665//negative regulation of neuron differentiation;GO:0045944//positive regulation of…	Homeobox
ENSG00000288000	885	752	971	308	291	321	17.014	15.416	15.288	5.981	6.618	6.359	15.906	6.31933333333333	-1.33172680357224	2.91547238974967e-16	1.25598550550416e-14	-	novel protein	-	-	-	-	GO:0005634//nucleus	GO:0003676//nucleic acid binding;GO:0003723//RNA binding;GO:0008270//zinc ion binding;GO:0046872//metal ion binding	GO:0006355//regulation of transcription, DNA-templated	--
ENSG00000072422	397	443	313	121	131	93	2.843	3.361	1.823	0.868	1.111	0.694	2.67566666666667	0.891	-1.58640106002359	2.93217165346223e-16	1.25982002823623e-14	RHOBTB1	Rho related BTB domain containing 1 [Source:HGNC Symbol;Acc:HGNC:18738]	Genetic Information Processing	Folding, sorting and degradation	ko04120//Ubiquitin mediated proteolysis	K07868	GO:0010008//endosome membrane	GO:0000166//nucleotide binding;GO:0003924//GTPase activity;GO:0005515//protein binding;GO:0005525//GTP binding	GO:0006897//endocytosis;GO:0007163//establishment or maintenance of cell polarity;GO:0007264//small GTPase mediated signal transduction;GO:0030036//actin cytoskeleton organization;GO:0032488//Cdc42 protein signal transduction	--
[truncated: 1,307 more rows]
