# Supplementary material for: Identification and Comprehensive Analysis of circRNA-miRNA-mRNA Regulatory Networks in A2780 Cells Treated with Resveratrol
Source: Genes (Basel). 2024 Jul 22;15(7):965. doi: 10.3390/genes15070965 (PMC11276136; doi:10.3390/genes15070965)
Supplement: Supplementary file 1 [file genes-15-00965-s001.zip › Supplementary Materials/Table S7-The mRNAs and the corresponding circRNAs and miRNAs.xlsx]

## Sheet: Sheet1
hsa-miR-127-3p	miRNA
hsa-miR-133b	miRNA
hsa-miR-144-5p	miRNA
hsa-miR-200a-3p	miRNA
hsa-miR-200b-3p	miRNA
hsa-miR-29b-1-5p	miRNA
hsa-miR-3115	miRNA
hsa-miR-3688-3p	miRNA
hsa-miR-381-3p	miRNA
hsa-miR-3916	miRNA
hsa-miR-3928-3p	miRNA
hsa-miR-411-5p	miRNA
hsa-miR-4638-3p	miRNA
hsa-miR-4707-5p	miRNA
hsa-miR-4725-3p	miRNA
hsa-miR-4799-3p	miRNA
hsa-miR-5090	miRNA
hsa-miR-5187-5p	miRNA
hsa-miR-548ah-5p	miRNA
hsa-miR-588	miRNA
hsa-miR-6511a-5p	miRNA
hsa-miR-6770-3p	miRNA
hsa-miR-6842-3p	miRNA
hsa-miR-7-5p	miRNA
hsa-miR-93-3p	miRNA
miR-101-z	miRNA
miR-1275-z	miRNA
miR-146-x	miRNA
miR-16-z	miRNA
miR-200-y	miRNA
miR-212-x	miRNA
miR-214-x	miRNA
miR-222-y	miRNA
miR-300-y	miRNA
miR-31-x	miRNA
miR-322-y	miRNA
miR-376-y	miRNA
miR-423-x	miRNA
miR-434-y	miRNA
miR-4483-z	miRNA
miR-449-x	miRNA
miR-456-z	miRNA
miR-541-x	miRNA
miR-72-x	miRNA
miR-7-z	miRNA
miR-98-x	miRNA
novel-m0002-3p	miRNA
novel-m0006-5p	miRNA
novel-m0007-5p	miRNA
novel-m0009-5p	miRNA
novel-m0029-5p	miRNA
novel-m0045-3p	miRNA
novel-m0067-3p	miRNA
novel-m0134-5p	miRNA
novel-m0139-3p	miRNA
novel-m0140-3p	miRNA
novel-m0143-5p	miRNA
novel-m0150-3p	miRNA
novel-m0203-5p	miRNA
novel-m0256-3p	miRNA
novel-m0282-3p	miRNA
ENSG00000005884	mRNA
ENSG00000019991	mRNA
ENSG00000023909	mRNA
ENSG00000026103	mRNA
ENSG00000042286	mRNA
ENSG00000048392	mRNA
ENSG00000049089	mRNA
ENSG00000050555	mRNA
ENSG00000053747	mRNA
ENSG00000058404	mRNA
ENSG00000068976	mRNA
ENSG00000078900	mRNA
ENSG00000080546	mRNA
ENSG00000083799	mRNA
ENSG00000085117	mRNA
ENSG00000087086	mRNA
ENSG00000087088	mRNA
ENSG00000089159	mRNA
ENSG00000100292	mRNA
ENSG00000105327	mRNA
ENSG00000105499	mRNA
ENSG00000105855	mRNA
ENSG00000106366	mRNA
ENSG00000112378	mRNA
ENSG00000115414	mRNA
ENSG00000115415	mRNA
ENSG00000119630	mRNA
ENSG00000120332	mRNA
ENSG00000124762	mRNA
ENSG00000128591	mRNA
ENSG00000130066	mRNA
ENSG00000134057	mRNA
ENSG00000135679	mRNA
ENSG00000138798	mRNA
ENSG00000142173	mRNA
ENSG00000146648	mRNA
ENSG00000149547	mRNA
ENSG00000151012	mRNA
ENSG00000154229	mRNA
ENSG00000159840	mRNA
ENSG00000160691	mRNA
ENSG00000161011	mRNA
ENSG00000163743	mRNA
ENSG00000164398	mRNA
ENSG00000166311	mRNA
ENSG00000168610	mRNA
ENSG00000170836	mRNA
ENSG00000171848	mRNA
ENSG00000172667	mRNA
ENSG00000175305	mRNA
ENSG00000177595	mRNA
ENSG00000180573	mRNA
ENSG00000181218	mRNA
ENSG00000185634	mRNA
ENSG00000188153	mRNA
ENSG00000196470	mRNA
ENSG00000197122	mRNA
ENSG00000197565	mRNA
ENSG00000232810	mRNA
ENSG00000259207	mRNA
novel_circ_000136	circRNA
novel_circ_000913	circRNA
novel_circ_001686	circRNA
novel_circ_001723	circRNA
novel_circ_003197	circRNA
novel_circ_003511	circRNA
novel_circ_003670	circRNA
novel_circ_003751	circRNA
novel_circ_004992	circRNA
novel_circ_005368	circRNA
novel_circ_005910	circRNA
novel_circ_007115	circRNA
novel_circ_007936	circRNA
novel_circ_008230	circRNA
novel_circ_008794	circRNA
novel_circ_008932	circRNA
novel_circ_009562	circRNA
novel_circ_009633	circRNA
novel_circ_009683	circRNA
novel_circ_009868	circRNA
novel_circ_010545	circRNA
novel_circ_010819	circRNA
novel_circ_011105	circRNA
novel_circ_011280	circRNA
novel_circ_011671	circRNA
novel_circ_012127	circRNA
novel_circ_012629	circRNA
novel_circ_013414	circRNA
novel_circ_013679	circRNA
novel_circ_014150	circRNA
novel_circ_014292	circRNA
novel_circ_015027	circRNA
novel_circ_015841	circRNA
novel_circ_015956	circRNA
novel_circ_016221	circRNA
novel_circ_017176	circRNA
novel_circ_017782	circRNA
novel_circ_018081	circRNA
novel_circ_018805	circRNA
novel_circ_019833	circRNA
novel_circ_020304	circRNA
novel_circ_021343	circRNA
novel_circ_022185	circRNA
novel_circ_022600	circRNA
novel_circ_023223	circRNA
novel_circ_024000	circRNA
novel_circ_024375	circRNA
novel_circ_024476	circRNA
novel_circ_024846	circRNA
novel_circ_024961	circRNA
novel_circ_025428	circRNA
novel_circ_025945	circRNA
novel_circ_026189	circRNA
novel_circ_028029	circRNA
novel_circ_028687	circRNA
novel_circ_030356	circRNA
novel_circ_030694	circRNA
novel_circ_030960	circRNA
novel_circ_031180	circRNA
novel_circ_031391	circRNA
novel_circ_031768	circRNA
novel_circ_031843	circRNA
novel_circ_032911	circRNA
novel_circ_033192	circRNA
novel_circ_033320	circRNA
novel_circ_033361	circRNA
novel_circ_033449	circRNA
novel_circ_034124	circRNA
novel_circ_034281	circRNA
novel_circ_034339	circRNA
novel_circ_035603	circRNA
novel_circ_035961	circRNA
novel_circ_036108	circRNA
novel_circ_037316	circRNA
novel_circ_038415	circRNA
novel_circ_038638	circRNA
novel_circ_038832	circRNA
novel_circ_038997	circRNA
novel_circ_039742	circRNA
novel_circ_040013	circRNA
novel_circ_040020	circRNA
novel_circ_040056	circRNA
novel_circ_040410	circRNA
novel_circ_040439	circRNA
novel_circ_040567	circRNA
novel_circ_041061	circRNA
novel_circ_041445	circRNA
novel_circ_041667	circRNA
novel_circ_041789	circRNA
novel_circ_041912	circRNA
novel_circ_042461	circRNA
novel_circ_042474	circRNA
